# Supplementary material for: DNA methyltransferase 3A controls intestinal epithelial barrier function and regeneration in the colon
Source: Nat Commun. 2022 Oct 21;13:6266. doi: 10.1038/s41467-022-33844-2 (PMC9587301; doi:10.1038/s41467-022-33844-2)
Supplement: Supplementary file 4 — Supplementary Data 1 [file 41467_2022_33844_MOESM4_ESM.xlsx]

## Sheet: CD
Supplementary Data 1. CD TWAS association results for 44 imputable genes from the established IBD risk locus 2p23.3 including DNMT3A (extended region chr2:24,999kb-27,900kb to capture long range cis eQTL effects).
gene	gene_name	z-score	effect_size	pvalue	var_g	n_snps_used	n_snps_in_cov	n_snps_in_model
ENSG00000119772.12	DNMT3A	-4.675487754270619	-0.2907504452028284	2.9325577705193117e-06	0.07027867969629405	18	18	18
ENSG00000115234.6	SNX17	-3.7525231066260583	-0.574311577536342	0.00017506369021525378	0.011663459960105548	19	19	19
ENSG00000138031.10	ADCY3	-2.9897974503292155	-0.4207284573913702	0.00279162495384711	0.012932415879441158	15	15	15
ENSG00000138092.6	CENPO	-2.9539137424268436	-0.3644969523970817	0.0031377169377081516	0.01624948436861123	10	10	10
ENSG00000243943.5	ZNF512	2.402812569197136	0.3758327757355115	0.016269523894299434	0.010459358916516552	23	23	23
ENSG00000157992.8	KRTCAP3	-2.027560551482886	-0.05705591646554801	0.04260511860577693	0.3159086170128837	40	40	40
ENSG00000115241.9	PPM1G	1.9709806972849542	0.6093936868866622	0.0487260837405464	0.0026191267079482936	7	7	7
ENSG00000115216.9	NRBP1	1.9454978464302903	0.1197984974597353	0.0517150886630151	0.0668115042682398	26	26	26
ENSG00000143994.9	ABHD1	-1.6839289624544658	-0.13666991827816125	0.09219539826773647	0.04171294576651716	30	30	30
ENSG00000115137.7	DNAJC27	1.6488057402001284	0.17257599272906884	0.09918743860640657	0.0265416704799852	26	26	26
ENSG00000163794.6	UCN	1.3767075077469246	0.28354483537927594	0.16860269661786143	0.00590591433041795	18	18	18
ENSG00000143614.7	GATAD2B	-1.365434658226848	-0.3792894438129686	0.17211647698614452	0.0036910190315706725	8	8	8
ENSG00000198522.8	GPN1	1.3081328575629008	0.7003856721979637	0.19082825052844876	0.0009359423930471377	2	2	2
ENSG00000205639.5	MFSD2B	-1.2650646455402745	-0.0943509846961854	0.20584815518039112	0.0535409573098566	28	28	28
ENSG00000084733.6	RAB10	1.209684491157532	1.0251900447836912	0.22639998314918808	0.0004092466392050801	1	1	1
ENSG00000084710.9	EFR3B	1.164659024448972	0.06369710797545258	0.2441570414013825	0.105538046308431	51	51	51
ENSG00000084764.6	MAPRE3	-1.1253512655907558	-0.13158446729331705	0.26044021373331205	0.018500040996347073	18	18	18
ENSG00000115163.10	CENPA	-1.0942880878039118	-0.25961328126549094	0.2738286481058857	0.00451274487370182	10	10	10
ENSG00000138073.9	PREB	-1.0933140827851497	-0.07127707468809932	0.274255921768667	0.06095283924356287	17	17	17
ENSG00000138080.9	EMILIN1	1.0816117084447614	0.3186814431188109	0.27942509971209406	0.0029021045389089808	10	10	10
ENSG00000115204.10	MPV17	-0.9743834334294258	-0.2513484472453327	0.3298661919968595	0.0038640103479058675	8	8	8
ENSG00000115138.6	POMC	-0.9111090498807194	-0.03132793384322098	0.3622379185648519	0.1800721271509366	85	85	85
ENSG00000163795.9	ZNF513	-0.8959407300145499	-0.27018174172818893	0.370284419310547	0.0028337505600076474	4	4	4
ENSG00000115211.11	EIF2B4	-0.7765176410054043	-0.10524650019571238	0.4374434088862531	0.013029927545397637	15	15	15
ENSG00000176732.6	PFN4	0.7419031306888381	0.0896564735431002	0.4581460288783973	0.017569313090791884	8	8	8
ENSG00000136274.8	NACAD	0.7346208301097519	0.02788736058723355	0.46257044841670714	0.1768822096262596	96	96	96
ENSG00000119760.11	SUPT7L	-0.7281421697143544	-0.10008032111531687	0.46652656207780285	0.00964588816654667	19	19	19
ENSG00000138030.8	KHK	-0.700664185905978	-0.01446991884358698	0.4835126115624616	0.6053926699366388	41	41	41
ENSG00000138028.10	CGREF1	-0.6933039428593016	-0.027712245749159786	0.4881188291877755	0.16166263988771587	27	27	27
ENSG00000163798.9	SLC4A1AP	-0.5765919937124535	-0.04749591224037885	0.5642151089599092	0.05140269738722089	51	51	51
ENSG00000084676.11	NCOA1	-0.5616936071023673	-0.05456709651346329	0.5743247907421216	0.025799840784068565	18	18	18
ENSG00000138074.10	SLC5A6	0.4815695821189521	0.01694540555282245	0.6301117388111106	0.22771622763686772	38	38	38
ENSG00000115155.12	OTOF	-0.47610407442827957	-0.026690196975156698	0.6340002344200331	0.10096611251129922	77	77	77
ENSG00000228474.1	OST4	-0.447422593592267	-0.20258604528766738	0.6545699656847734	0.0013047267480310258	6	6	6
ENSG00000115129.9	TP53I3	0.44656528850444815	0.01286368215654655	0.6551889628428682	0.30513314849641243	57	57	59
ENSG00000138029.9	HADHB	0.3958891262818602	0.0357082014546323	0.692186823088268	0.032425393097810694	21	21	21
ENSG00000198399.10	ITSN2	-0.3854286268070051	-0.05063670765431606	0.6999198766612604	0.021493219248369385	24	24	25
ENSG00000084731.9	KIF3C	-0.3364980207969329	-0.03170621310016923	0.7364953438272885	0.026274004570952407	26	26	26
ENSG00000138002.10	IFT172	-0.3320935476403468	-0.08967762052987467	0.7398186221579386	0.004576888295140349	13	13	13
ENSG00000084754.6	HADHA	0.2885419160975703	0.06630671490263233	0.7729319497524638	0.0049096832900285495	15	15	15
ENSG00000119782.9	FKBP1B	0.28819946490846127	0.02346863856117355	0.7731940583596995	0.034040399425413315	33	33	33
ENSG00000138101.14	DTNB	-0.26418278157654485	-0.018286615983045207	0.7916390782033621	0.06435168677191587	34	34	35
ENSG00000173960.8	UBXN2A	0.24089239506798601	0.01609912871284727	0.8096385164643156	0.07152774357912138	24	24	24
ENSG00000084774.9	CAD	-0.08182096822971592	-0.006358575275585251	0.9347890817426843	0.019246925556493134	15	15	15

## Sheet: UC
Supplementary Data 1. UC TWAS association results for 44 imputable genes from the established IBD risk locus 2p23.3 including DNMT3A
gene	gene_name	zscore	effect_size	pvalue	var_g	n_snps_used	n_snps_in_cov	n_snps_in_model
ENSG00000115211.11	EIF2B4	-3.649769538803802	-0.47766153453779775	0.0002624756925626507	0.013029927545397637	15	15	15
ENSG00000157992.8	KRTCAP3	-3.0373682554616215	-0.0791483142520631	0.002386537014549464	0.3159086170128837	40	40	40
ENSG00000115241.9	PPM1G	2.974205125250286	0.8477964944623306	0.0029374863521946823	0.0026191267079482936	7	7	7
ENSG00000115216.9	NRBP1	2.936458070959772	0.16727088740219528	0.003319836962782417	0.0668115042682398	26	26	26
ENSG00000163794.6	UCN	2.921222011752356	0.5646656723108514	0.003486612724093091	0.00590591433041795	18	18	18
ENSG00000163798.9	SLC4A1AP	-2.9018813455881847	-0.19722732308351867	0.0037092900611449186	0.05140269738722089	51	51	51
ENSG00000243943.5	ZNF512	2.8145803000508103	0.39819910376501766	0.0048840973875872926	0.010459358916516552	23	23	23
ENSG00000163795.9	ZNF513	2.57577137660632	0.7218439237732424	0.010001675342392912	0.0028337505600076474	4	4	4
ENSG00000138031.10	ADCY3	-2.3966619841872037	-0.3051145688448994	0.016545178631237785	0.012932415879441158	15	15	15
ENSG00000119772.12	DNMT3A	-2.202576271704392	-0.12642491477682263	0.0276246278639928	0.07027867969629405	18	18	18
ENSG00000084731.9	KIF3C	2.08281788012275	0.19410447179567566	0.0372678271498979	0.026274004570952407	26	26	26
ENSG00000115234.6	SNX17	-1.9283178244130312	-0.2668279527163089	0.053815606078385564	0.011663459960105548	19	19	19
ENSG00000115204.10	MPV17	-1.8521130253930318	-0.43665911340281527	0.06400959448086316	0.0038640103479058675	8	8	8
ENSG00000138030.8	KHK	-1.7870832494328335	-0.0343319920668694	0.07392403437333354	0.6053926699366388	41	41	41
ENSG00000138080.9	EMILIN1	1.650996008835021	0.4515658888849796	0.09873938986541653	0.0029021045389089808	10	10	10
ENSG00000138092.6	CENPO	-1.4717872089324362	-0.17145090453976297	0.1410783487807911	0.01624948436861123	10	10	10	.
ENSG00000143614.7	GATAD2B	-1.448444115504462	-0.3556140457500986	0.14749288454413517	0.0036910190315706725	8	8	8
ENSG00000084764.6	MAPRE3	-1.3901486675241963	-0.15042307330691312	0.16448373740130828	0.018500040996347073	18	18	18
ENSG00000084710.9	EFR3B	1.3873242804589847	0.06767233419327678	0.1653429025074321	0.105538046308431	51	51	51
ENSG00000138028.10	CGREF1	-1.3287354253374335	-0.049501199492949025	0.18393527310552116	0.16166263988771587	27	27	27
ENSG00000084774.9	CAD	1.0479813372002043	0.11330742108211972	0.29464720547532963	0.019246925556493134	15	15	15
ENSG00000115163.10	CENPA	-1.0478060820639505	-0.22726424777161505	0.2947279597475756	0.00451274487370182	10	10	10
ENSG00000115137.7	DNAJC27	1.0347029330796575	0.10695262503814537	0.30080766585237706	0.0265416704799852	26	26	26
ENSG00000228474.1	OST4	0.9853132573551221	0.40279313897072383	0.3244702226826792	0.0013047267480310258	6	6	6
ENSG00000176732.6	PFN4	-0.9055331560418247	-0.10308483440661514	0.36518300286641514	0.017569313090791884	8	8	8
ENSG00000138073.9	PREB	-0.781916779417901	-0.04459751658022904	0.4342634831997835	0.06095283924356287	17	17	17
ENSG00000084733.6	RAB10	-0.6691496968269349	-0.5287083157995235	0.5033999909578027	0.0004092466392050801	1	1	1
ENSG00000198399.10	ITSN2	-0.6111983154580196	-0.07508650286906583	0.5410682984655315	0.021493219248369385	24	24	25
ENSG00000119782.9	FKBP1B	-0.5650518813890704	-0.04695860841814644	0.5720384762271932	0.034040399425413315	33	33	33
ENSG00000084676.11	NCOA1	0.5505828853892965	0.04566985037919854	0.581919643751959	0.025799840784068565	18	18	18
ENSG00000115129.9	TP53I3	0.5172344053016001	0.013590004404973537	0.6049925374241321	0.30513314849641243	57	57	59
ENSG00000115155.12	OTOF	-0.36423782200135213	-0.022585973919676653	0.7156804260701057	0.10096611251129922	77	77	77
ENSG00000136274.8	NACAD	-0.3608409190362443	-0.013395548096279747	0.7182183717239097	0.1768822096262596	96	96	96
ENSG00000138074.10	SLC5A6	0.352776264088923	0.010588523290231817	0.7242561796722431	0.22771622763686772	38	38	38
ENSG00000138101.14	DTNB	0.2642645945872006	0.01694927989542279	0.791576040194871	0.06435168677191587	34	34	35
ENSG00000119760.11	SUPT7L	-0.24606776563701505	-0.03282400303487537	0.8056297753042526	0.00964588816654667	19	19	19
ENSG00000138002.10	IFT172	0.20710745587453055	0.0417269500894749	0.8359259393922134	0.004576888295140349	13	13	13
ENSG00000198522.8	GPN1	0.1309443427095829	0.0626604954386159	0.8958193362446012	0.0009359423930471377	2	2	2
ENSG00000138029.9	HADHB	-0.12613412670425786	-0.011859135847105132	0.8996257539895434	0.032425393097810694	21	21	21
ENSG00000173960.8	UBXN2A	-0.10431751482706357	-0.0056158427018988145	0.9169173789231191	0.07152774357912138	24	24	24
ENSG00000143994.9	ABHD1	-0.07372002848709044	-0.00458714495098829	0.9412331617231887	0.04171294576651716	30	30	30
ENSG00000115138.6	POMC	0.07146626154633423	0.005730468968840815	0.9430266752618128	0.1800721271509366	85	85	85
ENSG00000084754.6	HADHA	0.06447219359825973	0.007895998913583183	0.9485942473294279	0.0049096832900285495	15	15	15
ENSG00000205639.5	MFSD2B	-0.039496213375577974	-0.005966226942196457	0.9684947724515183	0.0535409573098566	28	28	28
Gene: Ensembl gene identifier; gene_name: HUGO gene name; zscore: S-PrediXcan's association P-value for the gene;
S-PrediXcan's association effect size for the gene; pvalue: P-value of the aforementioned stest tatistic;
var_g: variance of the gene expression; n_snps_used: number of SNPs from GWAS input data set that was used in S-PrediXcan analysis; n_snps_in_cov:
number of snps in the covariance matrix; n_snps_in_model: number of snps in the gene specific imputation model.
