# Supplementary material for: DNA methyltransferase 3A controls intestinal epithelial barrier function and regeneration in the colon
Source: Nat Commun. 2022 Oct 21;13:6266. doi: 10.1038/s41467-022-33844-2 (PMC9587301; doi:10.1038/s41467-022-33844-2)
Supplement: Supplementary file 5 — Supplementary Data 2 [file 41467_2022_33844_MOESM5_ESM.xlsx]

## Sheet: Supplementary Data 2
Supplementary Data 2: List of significantly differentially expressed genes between WT and Δ3A, 3A1 and 3A2 Caco-2 cells.
GeneID	gene	baseMean.WTvsΔ3A	log2FoldChange.WTvsΔ3A	lfcSE.WTvsΔ3A	stat.WTvsΔ3A	pvalue.WTvsΔ3A	padj.WTvsΔ3A	baseMean.WTvs3A1	log2FoldChange.WTvs3A1	lfcSE.WTvs3A1	stat.WTvs3A1	pvalue.WTvs3A1	padj.WTvs3A1	baseMean.WTvs3A2	log2FoldChange.WTvs3A2	lfcSE.WTvs3A2	stat.WTvs3A2	pvalue.WTvs3A2	padj.WTvs3A2
ENSG00000081051	AFP	3180.87	-1.53307	0.0348055	-44.0466	0	0	2327.5	-0.995956	0.0977691	-10.1868	2.27097e-24	2.25652e-23	2084.48	-0.910711	0.0416601	-21.8605	6.17493e-106	3.01087e-104
ENSG00000101974	ATP11C	686.943	4.22972	0.0989219	42.7582	0	0	632.311	5.8577	0.165914	35.3056	4.8122e-273	1.5753e-270	954.738	0.618383	0.0514071	12.0291	2.49789e-33	3.09762e-32
ENSG00000084774	CAD	9615.3	-1.31818	0.0298273	-44.1939	0	0	8340.36	-1.12455	0.0386489	-29.0964	3.98629e-186	5.88027e-184	5504.97	-0.327377	0.0244641	-13.3819	7.71175e-41	1.1704e-39
ENSG00000143933	CALM2	43953.6	-1.43839	0.0220191	-65.3245	0	0	32428.3	-0.90648	0.0294648	-30.7648	7.74069e-208	1.43395e-205	22052.8	-0.135729	0.0230093	-5.89888	3.65979e-09	1.66181e-08
ENSG00000086548	CEACAM6	888.434	-3.13323	0.073439	-42.6645	0	0	512.52	-2.30056	0.080673	-28.5172	7.17849e-179	9.85887e-177	373.699	-1.86331	0.0849408	-21.9366	1.16363e-106	5.71026e-105
ENSG00000188153	COL4A5	1502.29	4.08374	0.0692257	58.9916	0	0	1360.29	7.14309	0.172077	41.511	0	0	1833.57	1.12858	0.0419649	26.8934	2.62195e-159	2.27603e-157
ENSG00000197565	COL4A6	873.471	4.29724	0.0900308	47.7308	0	0	793.932	8.27768	0.326163	25.3789	4.30734e-142	3.94378e-140	1024.58	1.35498	0.0522442	25.9355	2.64974e-148	2.01073e-146
ENSG00000198947	DMD	3071.3	-1.54206	0.0399968	-38.5547	0	0	4007.68	-2.12451	0.0355138	-59.8222	0	0	2398.05	-1.28847	0.0366209	-35.184	3.51698e-271	8.22434e-269
ENSG00000171617	ENC1	8243.9	-1.10925	0.0256302	-43.2792	0	0	5357.86	-0.206261	0.0325025	-6.34598	2.21009e-10	1.13336e-09	6049.29	-0.688384	0.024705	-27.8642	7.25688e-171	7.10709e-169
ENSG00000128591	FLNC	13806.6	-1.3893	0.0365065	-38.0562	0	0	7955.66	-0.250757	0.065319	-3.83896	0.000123554	0.000390707	8786.24	-0.675146	0.028912	-23.3517	1.32337e-120	7.60094e-119
ENSG00000075426	FOSL2	5001.8	-1.23914	0.0310489	-39.9093	0	0	4917.17	-1.30406	0.0336728	-38.7275	0	0	2627.74	0.0129745	0.0322083	0.402833	0.687071	0.795218
ENSG00000136542	GALNT5	1009.37	-3.20294	0.0777108	-41.2161	0	0	461.723	-1.963	0.0843835	-23.2629	1.05388e-119	7.67825e-118	220.358	-0.588778	0.106359	-5.53579	3.09829e-08	1.31781e-07
ENSG00000135821	GLUL	14049.7	1.21487	0.0265539	45.751	0	0	16069.8	0.476586	0.0269988	17.6521	9.7983e-70	3.31657e-68	16247.2	0.20843	0.0205423	10.1464	3.43939e-24	3.12532e-23
ENSG00000138029	HADHB	7729.52	-1.16238	0.0276426	-42.0503	0	0	7030.57	-1.06605	0.031161	-34.2109	1.6658e-256	4.52361e-254	4065.95	0.119328	0.0289058	4.12815	3.65694e-05	0.000117689
ENSG00000149948	HMGA2	1588.31	4.49035	0.0715379	62.7688	0	0	1792.01	2.07412	0.0449104	46.1836	0	0	2908.63	-0.213358	0.0325053	-6.5638	5.24551e-11	2.67791e-10
ENSG00000203857	HSD3B1	7593.86	-1.7289	0.0323296	-53.4774	0	0	2850.51	0.509429	0.0434571	11.7226	9.76518e-32	1.26345e-30	1935.34	2.0546	0.0435159	47.215	0	0
ENSG00000121361	KCNJ8	2297.76	-1.86442	0.044132	-42.2464	0	0	1580.13	-1.23321	0.048475	-25.4402	9.07123e-143	8.3375e-141	2511.58	-2.23698	0.0403948	-55.378	0	0
ENSG00000058085	LAMC2	4000.84	-1.33615	0.0355054	-37.6324	0	0	9224.93	-2.91246	0.0283096	-102.879	0	0	2051.22	-0.0528372	0.0370777	-1.42504	0.154146	0.261343
ENSG00000131981	LGALS3	8507.69	-1.46734	0.0278685	-52.6523	0	0	7510.34	-1.31671	0.0421402	-31.246	2.5287e-214	4.91287e-212	4083.03	-0.0520887	0.028794	-1.80901	0.0704489	0.134529
ENSG00000111052	LIN7A	5554.61	2.50199	0.0343916	72.75	0	0	6597.33	1.09724	0.0315074	34.8248	1.02665e-265	3.02888e-263	10258.4	-0.536547	0.0240178	-22.3395	1.52617e-110	7.91296e-109
ENSG00000196611	MMP1	1212.31	-3.45314	0.0670931	-51.468	0	0	1855.37	-4.18662	0.0629749	-66.4807	0	0	502.333	-2.19112	0.0869171	-25.2093	3.16432e-140	2.23128e-138
ENSG00000170873	MTSS1	1704.73	-2.09737	0.0462777	-45.3213	0	0	899.208	-0.942489	0.0558062	-16.8886	5.45846e-64	1.62038e-62	621.353	-0.221378	0.0642446	-3.44587	0.000569225	0.00161188
ENSG00000162576	MXRA8	707.213	5.04483	0.120819	41.7552	0	0	664.246	5.98378	0.168872	35.4338	5.15316e-275	1.71035e-272	636.58	4.43417	0.112617	39.3737	0	0
ENSG00000140807	NKD1	2155	1.78065	0.0438786	40.5812	0	0	1822.66	2.76166	0.0528443	52.2604	0	0	3697.02	-0.58333	0.0317081	-18.3969	1.39177e-75	4.29274e-74
ENSG00000115216	NRBP1	7624.72	-1.19923	0.0282461	-42.4563	0	0	7531.93	-1.27504	0.0283277	-45.0106	0	0	4356.14	-0.168233	0.0267315	-6.29343	3.1053e-10	1.51574e-09
ENSG00000065154	OAT	20187.4	-1.20156	0.0319312	-37.6297	0	0	15048.2	-0.663065	0.0365227	-18.1549	1.1749e-73	4.35401e-72	9252.56	0.502937	0.0246228	20.4256	9.89345e-93	4.01289e-91
ENSG00000145730	PAM	2033.92	1.76894	0.0405215	43.6544	0	0	1877.04	1.97479	0.0475362	41.5429	0	0	1954.55	1.31459	0.0391892	33.5448	1.0711e-246	2.09799e-244
ENSG00000112378	PERP	11099.6	-1.74263	0.0248243	-70.1985	0	0	9311.47	-1.50028	0.0291819	-51.4112	0	0	5094.29	-0.321136	0.0275052	-11.6755	1.70159e-31	1.97846e-30
ENSG00000163803	PLB1	1700.99	-4.61672	0.073816	-62.5436	0	0	191.074	-1.00533	0.118201	-8.50525	1.81197e-17	1.37114e-16	89.1971	0.981511	0.164381	5.97097	2.35849e-09	1.08446e-08
ENSG00000121316	PLBD1	1144.12	-2.15541	0.0568501	-37.9138	0	0	835.387	-1.67212	0.0582628	-28.6996	3.86072e-181	5.36393e-179	848.982	-1.8358	0.0582799	-31.4998	8.75351e-218	1.38348e-215
ENSG00000115241	PPM1G	13820.5	-1.2262	0.0273902	-44.7677	0	0	11410.3	-0.922166	0.0269913	-34.1653	7.91831e-256	2.07938e-253	7603.37	-0.0994742	0.0238495	-4.17091	3.03387e-05	9.85923e-05
ENSG00000213639	PPP1CB	13626	-1.27967	0.0273187	-46.8422	0	0	12469.8	-1.19813	0.0316603	-37.8434	0	0	7509.95	-0.176556	0.0262147	-6.735	1.63928e-11	8.57899e-11
ENSG00000138073	PREB	3857.92	-1.56103	0.0402871	-38.7475	0	0	3239.77	-1.31168	0.0369737	-35.476	1.15278e-275	3.88e-273	1798.69	-0.106433	0.0408343	-2.60646	0.00914845	0.0215495
ENSG00000150687	PRSS23	12047.4	-1.14645	0.0258313	-44.382	0	0	7088.86	0.0202928	0.0287496	0.705847	0.480283	0.632178	9948.44	-0.993922	0.0252998	-39.2857	0	0
ENSG00000084733	RAB10	12552.9	-1.39911	0.0258391	-54.147	0	0	10536.4	-1.14142	0.0304243	-37.5166	4.94276e-308	2.07223e-305	7001.2	-0.364189	0.025949	-14.0348	9.54629e-45	1.61456e-43
ENSG00000125844	RRBP1	25144.8	0.979856	0.0206356	47.4837	0	0	28035.6	0.38764	0.0198951	19.4842	1.49449e-84	6.67547e-83	19893.6	1.53749	0.0192941	79.6871	0	0
ENSG00000115310	RTN4	12758.5	-1.28573	0.0247542	-51.9397	0	0	9665.05	-0.794786	0.0267633	-29.6969	8.41759e-194	1.37777e-191	6548.1	0.0161263	0.0264603	0.609452	0.542225	0.678359
ENSG00000189334	S100A14	10832.7	-2.05592	0.0300227	-68.4788	0	0	4736.34	-0.453	0.0342579	-13.2232	6.44317e-40	1.05388e-38	5970.52	-1.14051	0.0329532	-34.61	1.78564e-262	3.93476e-260
ENSG00000099194	SCD	28427.9	1.15351	0.0282411	40.845	0	0	26905	1.18217	0.0276685	42.7262	0	0	27042.5	0.849712	0.0247885	34.2785	1.64009e-257	3.48017e-255
ENSG00000138018	SELENOI	10659.8	-1.27022	0.0310614	-40.894	0	0	8589.65	-0.91567	0.0267951	-34.1731	6.07753e-256	1.61372e-253	5347.98	0.104379	0.0265566	3.93045	8.47876e-05	0.000262791
ENSG00000138079	SLC3A1	2336.35	-4.35064	0.0634843	-68.531	0	0	1786.2	-4.01715	0.0645093	-62.2724	0	0	206.803	-0.195425	0.110808	-1.76364	0.0777927	0.14667
ENSG00000138074	SLC5A6	5827.98	-1.28936	0.0318593	-40.4705	0	0	4232.34	-0.701409	0.0313008	-22.4087	3.24016e-111	2.15084e-109	2951.05	0.0489034	0.0356501	1.37176	0.170138	0.283424
ENSG00000115234	SNX17	5421.85	-1.41049	0.0350124	-40.2855	0	0	4751.18	-1.24284	0.032644	-38.0724	0	0	2641.89	-0.0148334	0.0339582	-0.436814	0.662247	0.776899
ENSG00000003436	TFPI	689.076	-3.45078	0.0882567	-39.0994	0	0	678.372	-3.50347	0.0869227	-40.3056	0	0	1051.54	-4.28748	0.081383	-52.6828	0	0
ENSG00000041982	TNC	2984.04	-2.44518	0.048323	-50.6008	0	0	735.597	0.581831	0.0617401	9.42386	4.34793e-21	3.82416e-20	534.531	1.72621	0.0736362	23.4423	1.58245e-121	9.20433e-120
ENSG00000167165	UGT1A6	4133.29	-1.67065	0.033635	-49.67	0	0	4379.53	-1.87091	0.0380476	-49.173	0	0	2966.72	-1.25548	0.0349908	-35.8802	6.22254e-282	1.60227e-279
ENSG00000163811	WDR43	10063.2	-1.31555	0.0291233	-45.1718	0	0	8296.99	-1.01437	0.0307006	-33.0407	2.11886e-239	4.96415e-237	6273.53	-0.537619	0.0264101	-20.3566	4.06194e-92	1.63025e-90
ENSG00000137801	THBS1	14608.7	1.12793	0.030155	37.4042	3.33746e-306	1.62222e-303	12809.4	1.54856	0.0242793	63.781	0	0	20536.7	-0.389086	0.0230826	-16.8562	9.43956e-64	2.38245e-62
ENSG00000073067	CYP2W1	647.162	2.80594	0.0761933	36.8267	6.91541e-297	3.29272e-294	561.425	4.61956	0.12384	37.3027	1.4842e-304	5.81443e-302	508.195	6.38874	0.224657	28.4378	6.9006e-178	7.25418e-176
ENSG00000213699	SLC35F6	3277.63	-1.26089	0.0342583	-36.8053	1.51789e-296	7.08279e-294	2959.55	-1.15079	0.0345903	-33.2691	1.08203e-242	2.61184e-240	1587.14	0.224846	0.0431608	5.20948	1.89366e-07	7.57629e-07
ENSG00000092929	UNC13D	1307.9	-1.99388	0.0547708	-36.404	3.67845e-290	1.68278e-287	487.305	0.0772128	0.0711114	1.0858	0.277567	0.420957	277.531	2.38017	0.108491	21.9388	1.10722e-106	5.44511e-105
ENSG00000109072	VTN	30782.8	-1.10786	0.0305634	-36.248	1.06657e-287	4.78542e-285	19526.3	-0.139709	0.0288641	-4.84023	1.29687e-06	4.98895e-06	12047	1.35027	0.0267594	50.4596	0	0
ENSG00000021574	SPAST	3934.87	-1.31849	0.0365334	-36.0899	3.26521e-285	1.43737e-282	3742.18	-1.31672	0.0370192	-35.5684	4.30951e-277	1.51447e-274	2107.73	-0.150984	0.0418833	-3.60488	0.000312293	0.000911237
ENSG00000084754	HADHA	11534.6	-0.942348	0.0262948	-35.8378	2.85302e-281	1.23266e-278	11330.2	-1.01011	0.0253043	-39.9185	0	0	7218.96	-0.0874218	0.0235838	-3.70686	0.000209849	0.000623426
ENSG00000174498	IGDCC3	1003.99	2.16121	0.0604025	35.7801	2.25525e-280	9.56678e-278	1457.47	0.210364	0.0496185	4.23962	2.239e-05	7.64582e-05	1482.35	-0.0513484	0.0451632	-1.13695	0.255558	0.391277
ENSG00000112972	HMGCS1	11457.8	0.943945	0.0264086	35.7439	8.24199e-280	3.43382e-277	10719.1	1.01897	0.0328146	31.0525	1.05711e-211	2.00489e-209	11234.5	0.555193	0.0213686	25.9817	7.96446e-149	6.08405e-147
ENSG00000149679	CABLES2	2289.45	1.53369	0.0429545	35.7049	3.31521e-279	1.35697e-276	2048.05	1.92353	0.0446825	43.0488	0	0	1927.46	1.84712	0.0462923	39.9013	0	0
ENSG00000119777	TMEM214	2458.85	-1.5653	0.0438615	-35.6875	6.18811e-279	2.48922e-276	2152.49	-1.40092	0.038681	-36.2174	3.24642e-287	1.15791e-284	1185.22	-0.203424	0.0449181	-4.52876	5.93305e-06	2.06763e-05
ENSG00000109099	PMP22	1267.86	-1.85004	0.0521387	-35.4829	9.00934e-276	3.56266e-273	557.123	-0.170485	0.0658167	-2.5903	0.00958927	0.0228976	877.803	-1.37415	0.0618019	-22.2348	1.58284e-109	8.06087e-108
ENSG00000128567	PODXL	6691.43	1.08561	0.0306232	35.4505	2.8543e-275	1.10989e-272	6655.18	0.897665	0.0311483	28.819	1.23873e-182	1.7516e-180	7049.03	0.41832	0.0238594	17.5327	8.06509e-69	2.21882e-67
ENSG00000197956	S100A6	4750.84	-1.08572	0.0307287	-35.3325	1.8586e-273	7.10869e-271	2420.49	0.575002	0.0377974	15.2127	2.91117e-52	6.70214e-51	2714.65	-0.0176035	0.0345892	-0.508929	0.610802	0.737034
ENSG00000184697	CLDN6	623.105	5.90151	0.167129	35.3112	3.95457e-273	1.48813e-270	585.759	8.25612	0.37722	21.8868	3.47258e-106	2.11695e-104	579.414	3.93545	0.10523	37.3987	4.09772e-306	1.15935e-303
ENSG00000163798	SLC4A1AP	2993.83	-1.23718	0.0353367	-35.011	1.53007e-268	5.66635e-266	2806.26	-1.20463	0.0364154	-33.0803	5.70691e-240	1.35028e-237	1704.38	-0.207145	0.0388409	-5.33315	9.65227e-08	3.94087e-07
ENSG00000077942	FBLN1	3160.7	1.59004	0.0455832	34.8822	1.38552e-266	5.05088e-264	3732.63	0.617231	0.0418359	14.7536	2.91536e-49	6.17081e-48	2748.57	1.70741	0.0429518	39.7519	0	0
ENSG00000138085	ATRAID	5249.53	-1.02355	0.0294757	-34.7253	3.27424e-264	1.17525e-261	5876.32	-1.35955	0.0299557	-45.3854	0	0	2992.52	0.0745658	0.0310077	2.40475	0.0161835	0.0362751
ENSG00000069535	MAOB	712.777	-2.39613	0.0698499	-34.304	6.83943e-258	2.41774e-255	461.507	-1.7074	0.0818381	-20.8631	1.15814e-96	6.33321e-95	153.469	0.941849	0.126451	7.44833	9.45302e-14	5.57189e-13
ENSG00000115207	GTF3C2	3824.31	-1.12056	0.0327757	-34.1889	3.53475e-256	1.23089e-253	3661.09	-1.13161	0.0332849	-33.9978	2.40383e-253	6.24395e-251	2282.19	-0.184339	0.0339325	-5.43252	5.55648e-08	2.31987e-07
ENSG00000204262	COL5A2	17258.9	0.98693	0.0293896	33.5809	3.19078e-247	1.09477e-244	18058.4	0.614517	0.0230768	26.6292	3.11527e-156	3.41494e-154	12435.4	2.16987	0.0221353	98.0273	0	0
ENSG00000213626	LBH	3406.94	-1.45917	0.0435063	-33.5393	1.28966e-246	4.36075e-244	4395.93	-2.02791	0.0330404	-61.3764	0	0	3231.18	-1.58859	0.0317109	-50.0961	0	0
ENSG00000135549	PKIB	478.724	-5.24376	0.157997	-33.189	1.551e-241	5.16948e-239	538.166	-5.49156	0.1606	-34.194	2.96865e-256	7.971e-254	18.1954	0.542768	0.356116	1.52413	0.127475	0.223367
ENSG00000214595	EML6	1390.65	-1.76214	0.0532321	-33.103	2.68764e-240	8.83174e-238	948.774	-1.10206	0.057263	-19.2457	1.53515e-82	6.59812e-81	362.439	1.78007	0.0896629	19.8529	1.04065e-87	3.92247e-86
ENSG00000163637	PRICKLE2	875.002	-2.14257	0.0647345	-33.0978	3.20021e-240	1.037e-237	333.997	-0.217174	0.087736	-2.47532	0.0133118	0.0309237	290.359	-0.0311559	0.0935436	-0.333062	0.739087	0.833669
ENSG00000148672	GLUD1	39239.3	0.877612	0.0265257	33.0853	4.83794e-240	1.54622e-237	37759.3	0.835323	0.0282463	29.5729	3.33691e-192	5.28093e-190	33163.6	1.08416	0.0212941	50.9136	0	0
ENSG00000172954	LCLAT1	3444.93	-1.07256	0.0326046	-32.8959	2.51772e-237	7.93798e-235	3333.48	-1.1072	0.0323564	-34.2189	1.26451e-256	3.47333e-254	1993.1	-0.0364755	0.0368905	-0.988751	0.322785	0.468181
ENSG00000119772	DNMT3A	1405.2	1.64787	0.0503129	32.7524	2.80693e-235	8.73179e-233	1607.61	0.77796	0.0438157	17.7553	1.56837e-70	5.37725e-69	1262.55	1.57621	0.0509824	30.9167	7.11449e-210	1.01902e-207
ENSG00000139292	LGR5	679.08	2.41766	0.074292	32.5427	2.65818e-232	8.16026e-230	834.156	0.914298	0.0612867	14.9184	2.50343e-50	5.44849e-49	773.743	0.925626	0.0615413	15.0407	3.97056e-51	7.7972e-50
ENSG00000111907	TPD52L1	3876.87	-1.15934	0.0356478	-32.522	5.20833e-232	1.57812e-229	6513.23	-2.2337	0.0307774	-72.576	0	0	2947.47	-0.825701	0.0316889	-26.0565	1.13684e-149	8.8315e-148
ENSG00000132688	NES	3432.2	1.10069	0.0339356	32.4348	8.88272e-231	2.65696e-228	2953.82	1.62504	0.0376906	43.1152	0	0	3908.54	0.181481	0.0280591	6.4678	9.94391e-11	4.99856e-10
ENSG00000115760	BIRC6	12097.3	-1.11623	0.0344905	-32.3635	8.97007e-230	2.64912e-227	12778.7	-1.32936	0.0405217	-32.8061	4.82131e-236	1.09729e-233	7205.73	-0.172406	0.0305857	-5.63682	1.73217e-08	7.52105e-08
ENSG00000158019	BABAM2	2184.51	-1.45341	0.0450766	-32.243	4.4072e-228	1.2853e-225	1999.44	-1.37601	0.0410221	-33.5432	1.13048e-246	2.90484e-244	1043.83	-0.0219158	0.0475499	-0.460902	0.644869	0.763903
ENSG00000197329	PELI1	5757.77	-0.929783	0.0289841	-32.0791	8.62775e-226	2.48511e-223	5849.57	-1.06984	0.0339319	-31.5292	3.46155e-218	7.01022e-216	3556.74	-0.0334561	0.0302032	-1.1077	0.267992	0.406054
ENSG00000119760	SUPT7L	3352.35	-1.14562	0.0357591	-32.0371	3.32425e-225	9.4583e-223	3388.61	-1.26894	0.0397459	-31.9263	1.15078e-223	2.43364e-221	1947.4	-0.142552	0.0395675	-3.60274	0.000314879	0.00091831
ENSG00000177469	CAVIN1	7201.12	-0.967423	0.0303894	-31.8342	2.17938e-222	6.12615e-220	4738.22	-0.0592106	0.0312647	-1.89385	0.0582452	0.115057	3565.76	0.620808	0.0311204	19.9486	1.54208e-88	5.87039e-87
ENSG00000119820	YIPF4	3694.94	-1.03998	0.0327392	-31.7657	1.92634e-221	5.3504e-219	4405.43	-1.4995	0.0319337	-46.9566	0	0	2457.58	-0.36927	0.0330498	-11.1731	5.52095e-29	5.95686e-28
ENSG00000135111	TBX3	1570.33	-1.39838	0.0440418	-31.7511	3.06631e-221	8.41649e-219	1059.03	-0.656264	0.0517997	-12.6693	8.75319e-37	1.31722e-35	1374.24	-1.37216	0.0443502	-30.9391	3.55579e-210	5.12504e-208
ENSG00000013588	GPRC5A	1262.45	-2.05041	0.0647046	-31.6887	2.22193e-220	6.02788e-218	820.367	-1.32668	0.0580467	-22.8553	1.29345e-115	9.01156e-114	463.697	-0.176267	0.0690724	-2.55191	0.0107134	0.0248954
ENSG00000198522	GPN1	2879.2	-1.10095	0.034806	-31.6309	1.38673e-219	3.71881e-217	2697.99	-1.06767	0.0359872	-29.668	1.98824e-193	3.21033e-191	1743.52	-0.199952	0.0385606	-5.18539	2.15561e-07	8.58385e-07
ENSG00000198626	RYR2	388.4	-3.9374	0.127649	-30.8456	6.40992e-209	1.69943e-206	278.718	-3.49424	0.145005	-24.0974	2.65875e-128	2.11558e-126	392.503	-4.13681	0.124523	-33.2212	5.32442e-242	9.92031e-240
ENSG00000138032	PPM1B	4720.28	-1.04529	0.0341693	-30.5914	1.59313e-205	4.17634e-203	3917.32	-0.740291	0.0380059	-19.4783	1.67803e-84	7.48132e-83	2715.28	0.0185804	0.0345502	0.53778	0.590729	0.720054
ENSG00000069431	ABCC9	1885.08	-1.42736	0.0467143	-30.555	4.84826e-205	1.25683e-202	1746.81	-1.37297	0.0490678	-27.9811	2.7587e-172	3.52539e-170	2687.13	-2.30189	0.0396582	-58.0433	0	0
ENSG00000243147	MRPL33	2402.92	-1.26566	0.0416388	-30.3961	6.18521e-203	1.58579e-200	1922.56	-0.896364	0.0446032	-20.0964	7.93417e-90	3.8459e-88	1204.03	0.1182	0.0505132	2.33998	0.0192847	0.0426302
ENSG00000175874	CREG2	2116.91	-1.26046	0.0414943	-30.3766	1.1191e-202	2.83802e-200	2328.77	-1.54838	0.0396635	-39.038	0	0	1071.78	0.0880099	0.0490015	1.79607	0.0724839	0.137852
ENSG00000004139	SARM1	3370.49	-1.08426	0.0357077	-30.3649	1.59837e-202	4.00985e-200	2004.15	0.0786089	0.0416992	1.88514	0.0594108	0.117082	1543.43	0.712356	0.042156	16.8981	4.64685e-64	1.17801e-62
ENSG00000165092	ALDH1A1	8184.43	-0.779425	0.0256951	-30.3337	4.12804e-202	1.02459e-199	5160.14	0.322928	0.034384	9.3918	5.89854e-21	5.16706e-20	9691.32	-1.39387	0.0254824	-54.6993	0	0
ENSG00000181467	RAP2B	813.107	1.86375	0.0618587	30.1291	2.01444e-199	4.94725e-197	832.042	1.4327	0.063584	22.5324	1.99774e-112	1.34101e-110	900.752	0.756259	0.0545105	13.8736	9.15171e-44	1.50344e-42
ENSG00000115306	SPTBN1	23388.1	-0.907481	0.0302049	-30.0442	2.60008e-198	6.31901e-196	24242.1	-1.0905	0.0366148	-29.783	6.49217e-195	1.06995e-192	14220.8	0.0418538	0.022628	1.84965	0.0643645	0.124413
ENSG00000115484	CCT4	31674.1	-0.691742	0.0231271	-29.9104	1.44188e-196	3.46808e-194	29277.9	-0.621506	0.028672	-21.6764	3.42498e-104	2.04106e-102	25613.4	-0.469083	0.0216016	-21.7151	1.47612e-104	7.00379e-103
ENSG00000134193	REG4	365.734	-3.28355	0.110199	-29.7965	4.33331e-195	1.03164e-192	489.93	-3.81885	0.109124	-34.9957	2.61853e-268	8.12661e-266	60.7165	-0.0338846	0.200618	-0.168901	0.865875	0.91952
ENSG00000164266	SPINK1	7229.9	1.206	0.0404927	29.7831	6.46566e-195	1.52374e-192	10927.7	-0.350658	0.0301488	-11.6309	2.87027e-31	3.64263e-30	12031.9	-0.75642	0.0247516	-30.5604	4.11244e-205	5.54382e-203
ENSG00000169764	UGP2	8972.14	-0.866489	0.0291466	-29.7287	3.27195e-194	7.63378e-192	8652.28	-0.895186	0.0308577	-29.0101	4.90069e-185	7.09768e-183	7489.89	-0.729619	0.0239408	-30.4759	5.43342e-204	7.15619e-202
ENSG00000169439	SDC2	1446.13	1.38141	0.0466632	29.6038	1.33621e-192	3.08665e-190	1759.42	0.377883	0.0490464	7.7046	1.31253e-14	8.6343e-14	2610.8	-0.86291	0.0359494	-24.0035	2.55895e-127	1.56383e-125
ENSG00000137710	RDX	13370.4	-0.879694	0.0298288	-29.4914	3.70601e-191	8.47696e-189	12604.4	-0.857212	0.0335423	-25.5561	4.69171e-144	4.41408e-142	10460.8	-0.590167	0.0280196	-21.0627	1.75037e-98	7.69926e-97
ENSG00000162961	DPY30	2906.36	-1.05624	0.0359831	-29.3536	2.14686e-189	4.86294e-187	2935.73	-1.18127	0.0386972	-30.526	1.1765e-204	2.14617e-202	1716.62	-0.0725491	0.04035	-1.79799	0.0721779	0.13735
ENSG00000138678	GPAT3	339.113	-3.70043	0.126146	-29.3345	3.76567e-189	8.44778e-187	246.763	-3.2771	0.131886	-24.848	2.71522e-136	2.30091e-134	94.9907	-1.77508	0.169173	-10.4927	9.32902e-26	8.96032e-25
ENSG00000065361	ERBB3	3548.5	1.13195	0.0387692	29.1972	2.10534e-187	4.67806e-185	4564.34	0.0476581	0.0310286	1.53594	0.124554	0.220511	3673.86	0.512716	0.0311426	16.4635	6.71236e-61	1.61923e-59
ENSG00000010278	CD9	3831.77	-0.959965	0.0328919	-29.1855	2.96541e-187	6.52698e-185	3326.96	-0.75391	0.0356609	-21.1411	3.33357e-99	1.86563e-97	2568.72	-0.293874	0.0334597	-8.78293	1.59277e-18	1.17557e-17
ENSG00000115163	CENPA	1678.91	-1.26407	0.0433412	-29.1656	5.30358e-187	1.15643e-184	1495.17	-1.1268	0.0455328	-24.7471	3.33055e-135	2.79263e-133	876.967	-0.00836045	0.0529957	-0.157757	0.874648	0.925584
ENSG00000113643	RARS	9568.3	-0.733795	0.025297	-29.0072	5.33798e-185	1.15315e-182	7793.14	-0.354157	0.0304746	-11.6214	3.20958e-31	4.06462e-30	8876.68	-0.836553	0.023465	-35.6512	2.25965e-278	5.75382e-276
ENSG00000133816	MICAL2	6564.92	-1.04093	0.0359368	-28.9656	1.78522e-184	3.82119e-182	6602.43	-1.15517	0.0358386	-32.2326	6.17705e-228	1.35425e-225	3268.85	0.480865	0.0297975	16.1378	1.38432e-58	3.20774e-57
ENSG00000228474	OST4	3629.72	-1.22195	0.0422709	-28.9076	9.56882e-184	2.02955e-181	3035.6	-0.946903	0.0430726	-21.9839	4.1089e-107	2.53722e-105	1766.36	0.270906	0.0439251	6.16747	6.93934e-10	3.30759e-09
ENSG00000117155	SSX2IP	1697.53	-1.35832	0.04731	-28.711	2.78383e-181	5.8513e-179	956.368	-0.15065	0.0540669	-2.78637	0.00533027	0.0133533	913.102	-0.215552	0.0529076	-4.07413	4.61873e-05	0.000147338
ENSG00000174844	DNAH12	552.752	-2.26049	0.0787798	-28.6938	4.56369e-181	9.50673e-179	371.558	-1.62867	0.085127	-19.1322	1.36104e-81	5.75661e-80	154.42	0.273776	0.127765	2.1428	0.0321289	0.067476
ENSG00000139714	MORN3	318.772	3.84309	0.134232	28.6302	2.82954e-180	5.84213e-178	372.663	1.66786	0.0918485	18.1588	1.09388e-73	4.06537e-72	315.156	2.37416	0.104389	22.7434	1.6677e-114	8.95049e-113
ENSG00000115211	EIF2B4	2740.09	-1.26677	0.0445651	-28.4252	9.88577e-178	2.0232e-175	2464.6	-1.14835	0.0434152	-26.4504	3.60677e-154	3.90005e-152	1637.47	-0.374389	0.0471841	-7.93463	2.11121e-15	1.34921e-14
ENSG00000137766	UNC13C	1359.96	-1.5566	0.0549587	-28.3232	1.79264e-176	3.63688e-174	801.84	-0.527423	0.0579265	-9.10503	8.62399e-20	7.20838e-19	899.533	-0.955894	0.0528904	-18.0731	5.19147e-73	1.5451e-71
ENSG00000119812	FAM98A	2092.86	-1.12526	0.0398097	-28.2661	9.0243e-176	1.81505e-173	1743.39	-0.834759	0.0423976	-19.6889	2.68707e-86	1.23249e-84	1262.05	-0.215823	0.0437751	-4.93028	8.21127e-07	3.10013e-06
ENSG00000161011	SQSTM1	13076.2	-0.813727	0.028889	-28.1673	1.47092e-174	2.93317e-172	10033.1	-0.288955	0.0260057	-11.1112	1.10648e-28	1.27184e-27	10753.8	-0.638378	0.0227522	-28.0579	3.19989e-173	3.20227e-171
ENSG00000149218	ENDOD1	5079.51	-0.807774	0.0287048	-28.1407	3.11488e-174	6.15876e-172	4946.13	-0.857973	0.0309891	-27.6863	1.021e-168	1.26419e-166	2936.25	0.335641	0.0337588	9.94232	2.724e-23	2.39823e-22
ENSG00000171791	BCL2	731.473	1.75757	0.0626509	28.0534	3.62742e-173	7.11189e-171	623.183	2.65444	0.0771349	34.413	1.61166e-259	4.64023e-257	702.442	1.30963	0.0678005	19.3159	3.9464e-83	1.37446e-81
ENSG00000151914	DST	5133.06	-1.34717	0.0480242	-28.0518	3.79733e-173	7.38296e-171	4475.49	-1.16516	0.0474599	-24.5504	4.28526e-133	3.5312e-131	2678.18	-0.116105	0.0339821	-3.41666	0.000633952	0.00178371
ENSG00000197043	ANXA6	6235.7	-0.843715	0.0301146	-28.0168	1.01386e-172	1.9549e-170	3683.82	0.445811	0.0336579	13.2453	4.80149e-40	7.89685e-39	4449.26	-0.319318	0.0271495	-11.7615	6.16412e-32	7.27786e-31
ENSG00000115355	CCDC88A	895.606	-1.65547	0.0591898	-27.9688	3.89206e-172	7.44308e-170	756.348	-1.41991	0.0684462	-20.7449	1.36367e-95	7.37279e-94	261.736	1.45097	0.100396	14.4525	2.41858e-47	4.3302e-46
ENSG00000157851	DPYSL5	321.664	3.27833	0.117375	27.9303	1.14274e-171	2.16759e-169	317.664	2.8003	0.109606	25.5488	5.66171e-144	5.28508e-142	262.916	5.93359	0.269953	21.9801	4.46109e-107	2.22249e-105
ENSG00000128641	MYO1B	7644.56	-0.797259	0.0285572	-27.918	1.61555e-171	3.03972e-169	5429.73	-0.0590686	0.029916	-1.97448	0.0483269	0.0977376	5956.81	-0.490373	0.0247278	-19.8309	1.61258e-87	6.04837e-86
ENSG00000160712	IL6R	300.833	-3.50167	0.125981	-27.7952	4.95876e-170	9.25542e-168	254.401	-3.31702	0.143804	-23.0662	1.01211e-117	7.21985e-116	106.887	-1.97728	0.159659	-12.3844	3.17627e-35	4.15946e-34
ENSG00000070019	GUCY2C	564.683	-2.24088	0.0809176	-27.6934	8.38455e-169	1.55254e-166	527.169	-2.20704	0.0813601	-27.1268	4.75195e-162	5.51249e-160	186.744	-0.193712	0.118859	-1.62977	0.10315	0.186751
ENSG00000141736	ERBB2	4101.56	0.959234	0.034653	27.6812	1.17733e-168	2.16286e-166	4355.62	0.536837	0.0347226	15.4607	6.38786e-54	1.53882e-52	3565.11	1.04505	0.0337475	30.9667	1.51194e-210	2.20695e-208
ENSG00000113645	WWC1	7595.21	-0.83019	0.029998	-27.6749	1.40041e-168	2.55258e-166	5535.74	-0.169915	0.0282331	-6.0183	1.76254e-09	8.46621e-09	6059	-0.58294	0.0229153	-25.4388	9.38058e-143	6.67624e-141
ENSG00000163466	ARPC2	9680.49	-0.715598	0.0260697	-27.4494	7.06479e-166	1.27774e-163	7645.05	-0.251871	0.0314327	-8.01302	1.11927e-15	7.76912e-15	7948.63	-0.530908	0.0266737	-19.9038	3.77058e-88	1.42827e-86
ENSG00000137501	SYTL2	8053.39	-0.854298	0.0312813	-27.3102	3.20851e-164	5.75828e-162	7468.34	-0.794261	0.0265023	-29.9695	2.45317e-197	4.12841e-195	4431.55	0.429197	0.0298884	14.36	9.22346e-47	1.62595e-45
ENSG00000162391	FAM151A	4268.94	-1.0084	0.0369418	-27.297	4.6032e-164	8.19826e-162	2445.19	0.298631	0.0479021	6.2342	4.54084e-10	2.27633e-09	1744.48	1.364	0.0464939	29.3372	3.47844e-189	4.13033e-187
ENSG00000260032	NORAD	31890.5	0.549462	0.0201925	27.2112	4.78948e-163	8.4654e-161	31940.1	0.376634	0.0210256	17.9132	9.30994e-72	3.29599e-70	32043	0.140963	0.0174056	8.09873	5.55352e-16	3.65718e-15
ENSG00000120708	TGFBI	4898.35	0.827231	0.0304767	27.1431	3.05809e-162	5.36453e-160	4340.76	1.13568	0.0351315	32.3265	2.96862e-229	6.56861e-227	4386.8	0.787158	0.0305263	25.7863	1.26451e-146	9.32008e-145
ENSG00000087460	GNAS	23303	0.631528	0.0232717	27.1371	3.59158e-162	6.25337e-160	21717.5	0.712226	0.0255568	27.8684	6.45094e-171	8.02907e-169	21623.1	0.470682	0.0193802	24.2867	2.70843e-130	1.72895e-128
ENSG00000140545	MFGE8	3933.55	-0.988221	0.0364282	-27.1279	4.61297e-162	7.97224e-160	2934.76	-0.419347	0.0393672	-10.6522	1.70315e-26	1.82922e-25	2094.72	0.337264	0.0383757	8.78848	1.51596e-18	1.12032e-17
ENSG00000090539	CHRD	649.979	-1.98405	0.0731911	-27.1078	7.96207e-162	1.36591e-159	660.216	-2.09935	0.0762959	-27.5158	1.13464e-166	1.37637e-164	346.706	-0.985121	0.0860699	-11.4456	2.47403e-30	2.77249e-29
ENSG00000242265	PEG10	16577.1	0.800671	0.0295952	27.0541	3.41677e-161	5.81873e-159	16754.9	0.576154	0.0250365	23.0126	3.48755e-117	2.47306e-115	13149.3	1.29278	0.0250856	51.5346	0	0
ENSG00000153113	CAST	4698.16	-0.794149	0.0295546	-26.8706	4.84748e-159	8.1954e-157	5264.2	-1.1482	0.0305473	-37.5877	0	0	4292.88	-0.862227	0.0272748	-31.6126	2.47665e-219	3.94149e-217
ENSG00000100422	CERK	2468.51	0.98379	0.0369039	26.6582	1.43893e-156	2.41523e-154	2381.78	0.929986	0.036451	25.5133	1.40357e-143	1.3051e-141	1872.41	1.80192	0.041176	43.7615	0	0
ENSG00000125266	EFNB2	2367.8	1.15168	0.0432522	26.627	3.3065e-156	5.51029e-154	2341.56	0.986473	0.0385023	25.6211	8.86999e-145	8.47865e-143	2119.93	1.11181	0.0358849	30.9827	9.22911e-211	1.36454e-208
ENSG00000113790	EHHADH	5353.36	-0.916553	0.0345792	-26.5059	8.2906e-155	1.37183e-152	4814.31	-0.789233	0.0336794	-23.4337	1.93795e-121	1.42936e-119	3197.97	0.0797157	0.0327238	2.43602	0.0148501	0.0335819
ENSG00000152683	SLC30A6	3239.49	-0.945467	0.0357654	-26.4352	5.39398e-154	8.86246e-152	3188.58	-1.01773	0.0388578	-26.1911	3.35717e-151	3.45803e-149	1967.54	-0.00439705	0.0394829	-0.111366	0.911326	0.949102
ENSG00000114416	FXR1	9907.13	-0.691758	0.026183	-26.4201	8.05135e-154	1.31361e-151	10168.1	-0.86316	0.0258612	-33.3767	2.98652e-244	7.35762e-242	7495.29	-0.299685	0.0233637	-12.827	1.15777e-37	1.61883e-36
ENSG00000136068	FLNB	39301.9	-0.820098	0.0310422	-26.4188	8.32589e-154	1.34897e-151	34181.1	-0.609015	0.0311538	-19.5487	4.23414e-85	1.91635e-83	30470.5	-0.502955	0.0217981	-23.0734	8.5637e-118	4.78669e-116
ENSG00000187569	DPPA3	272.138	-3.98247	0.150929	-26.3863	1.96872e-153	3.16774e-151	303.409	-4.22489	0.154279	-27.3847	4.17107e-165	4.9838e-163	377.554	-4.66071	0.144158	-32.3306	2.59846e-229	4.44395e-227
ENSG00000140465	CYP1A1	749.495	1.67585	0.0635652	26.3642	3.52461e-153	5.63238e-151	1020.34	0.187327	0.0526161	3.56026	0.000370485	0.0011071	908.674	0.332625	0.0540991	6.14843	7.82542e-10	3.71679e-09
ENSG00000072133	RPS6KA6	295.058	3.07015	0.11656	26.3397	6.73793e-153	1.06941e-150	260.801	4.73284	0.185212	25.5537	4.99767e-144	4.6835e-142	250.44	3.82646	0.152534	25.0859	7.08998e-139	4.93863e-137
ENSG00000181163	NPM1	114361	-0.620333	0.0235972	-26.2884	2.59966e-152	4.09815e-150	93658	-0.241084	0.0322701	-7.47083	7.96887e-14	4.9956e-13	113010	-0.869279	0.0211896	-41.0239	0	0
ENSG00000171431	KRT20	279.925	-3.95601	0.150487	-26.2882	2.61971e-152	4.10205e-150	42.3346	-0.693271	0.261489	-2.65124	0.0080196	0.0194701	25.815	0.486291	0.32396	1.50108	0.133334	0.23174
ENSG00000135046	ANXA1	435.15	-2.36245	0.0900235	-26.2426	8.69263e-152	1.35205e-149	346.883	-2.04907	0.0926046	-22.1271	1.73279e-108	1.10423e-106	364.572	-2.25923	0.0929936	-24.2945	2.24232e-130	1.4354e-128
ENSG00000134323	MYCN	456.878	2.25445	0.0859094	26.2422	8.77073e-152	1.35516e-149	560.165	0.839423	0.0680776	12.3304	6.21495e-35	8.86679e-34	926.795	-0.823367	0.0510823	-16.1185	1.89283e-58	4.36838e-57
ENSG00000114378	HYAL1	1041.37	-1.42204	0.0542029	-26.2355	1.04708e-151	1.6072e-149	516.379	0.119926	0.0713576	1.68064	0.0928336	0.171229	522.869	-0.121974	0.0705195	-1.72965	0.0836926	0.156213
ENSG00000162433	AK4	7758.79	-0.707441	0.0269765	-26.2243	1.40283e-151	2.13918e-149	5706.29	-0.0483975	0.03406	-1.42095	0.155332	0.264913	5166.51	0.0329994	0.0264111	1.24945	0.2115	0.337206
ENSG00000144619	CNTN4	1379.36	1.32184	0.050486	26.1824	4.22108e-151	6.39494e-149	1412.97	0.979129	0.0460923	21.2428	3.84534e-100	2.16727e-98	1116.52	1.83825	0.053827	34.1511	1.28647e-255	2.70477e-253
ENSG00000166250	CLMP	4808	-0.777513	0.0297038	-26.1756	5.04158e-151	7.58871e-149	2723.25	0.705315	0.039891	17.6811	5.86821e-70	2.00046e-68	3762.53	-0.479744	0.0294821	-16.2724	1.54964e-59	3.6461e-58
ENSG00000068724	TTC7A	3262.88	-0.975932	0.0373615	-26.1213	2.08667e-150	3.12078e-148	2838.15	-0.772774	0.0379754	-20.3493	4.70659e-92	2.37286e-90	1972.43	-0.0299475	0.0394657	-0.758823	0.447958	0.595945
ENSG00000100292	HMOX1	2914.06	-1.04189	0.0399843	-26.0576	1.10371e-149	1.64017e-147	2005.62	-0.277805	0.043349	-6.40858	1.46883e-10	7.63389e-10	2520.46	-0.988177	0.0358734	-27.5462	4.91175e-167	4.59439e-165
ENSG00000129515	SNX6	5075.72	-0.777035	0.0298843	-26.0014	4.76934e-149	7.04262e-147	5174.68	-0.930723	0.0379029	-24.5554	3.7832e-133	3.12827e-131	3270.27	0.0401615	0.0342217	1.17357	0.240569	0.373415
ENSG00000150782	IL18	1178.78	-1.35567	0.0521604	-25.9904	6.35379e-149	9.32329e-147	867.725	-0.80608	0.0553164	-14.5722	4.22316e-48	8.73773e-47	398.781	1.4901	0.0829505	17.9637	3.75097e-72	1.10206e-70
ENSG00000008256	CYTH3	2618.47	-1.0369	0.0399686	-25.9428	2.19107e-148	3.19499e-146	2253.45	-0.812962	0.0376021	-21.6201	1.16215e-103	6.85724e-102	1301.96	0.493828	0.0441203	11.1928	4.42462e-29	4.78523e-28
ENSG00000103187	COTL1	7654.57	-0.71074	0.0273995	-25.9399	2.36383e-148	3.4255e-146	4602.9	0.58891	0.0301365	19.5414	4.88035e-85	2.20049e-83	7502.83	-0.935905	0.0259315	-36.0915	3.08374e-285	8.03069e-283
ENSG00000145703	IQGAP2	6119.07	-0.8106	0.0314191	-25.7996	8.95915e-147	1.29028e-144	3747.28	0.375818	0.0358639	10.479	1.07872e-25	1.12617e-24	4684.93	-0.461591	0.0273063	-16.9042	4.19105e-64	1.06364e-62
ENSG00000234444	ZNF736	262.152	3.99361	0.154922	25.7782	1.55595e-146	2.2271e-144	235.962	7.84667	0.518464	15.1345	9.5953e-52	2.16524e-50	219.508	8.32576	0.651911	12.7713	2.37139e-37	3.27776e-36
ENSG00000118971	CCND2	5493.57	1.12496	0.043666	25.7628	2.31794e-146	3.29755e-144	4645.18	1.76157	0.0398525	44.2021	0	0	3928.53	2.50307	0.0405358	61.7496	0	0
ENSG00000171016	PYGO1	335.893	2.552	0.0991236	25.7456	3.60878e-146	5.10281e-144	295.421	3.62893	0.132467	27.3949	3.15786e-165	3.79213e-163	272.556	3.80154	0.145208	26.1799	4.49901e-151	3.54309e-149
ENSG00000102174	PHEX	1147.05	-1.65594	0.0643355	-25.7391	4.27154e-146	6.00357e-144	1411.26	-2.12769	0.0573474	-37.1018	2.62495e-301	9.95689e-299	346.851	1.26442	0.085691	14.7556	2.83307e-49	5.32175e-48
ENSG00000143870	PDIA6	18517.7	0.560758	0.02184	25.6757	2.18256e-145	3.04918e-143	20169.7	0.121247	0.0281455	4.30785	1.64849e-05	5.70265e-05	17670.4	0.31243	0.0181875	17.1783	3.86016e-66	1.01682e-64
ENSG00000182621	PLCB1	3339.35	0.861452	0.0336052	25.6345	6.29937e-145	8.74825e-143	3584.92	0.419112	0.0328731	12.7494	3.14152e-37	4.77562e-36	3426.02	0.331956	0.0357606	9.28272	1.65206e-20	1.31505e-19
ENSG00000140450	ARRDC4	303.81	2.82923	0.110428	25.6206	8.98947e-145	1.24103e-142	255.79	7.0531	0.380959	18.5141	1.59019e-76	6.26041e-75	260.574	3.29978	0.132388	24.9251	3.97722e-137	2.72077e-135
ENSG00000110492	MDK	3013.32	1.2068	0.0471342	25.6036	1.39087e-144	1.90885e-142	3152	0.80077	0.038127	21.0027	6.1948e-98	3.42679e-96	3466.74	0.22051	0.0345029	6.39104	1.64761e-10	8.16217e-10
ENSG00000107984	DKK1	23795.5	0.670437	0.026368	25.4261	1.29733e-142	1.77006e-140	23267.1	0.573801	0.0303075	18.9326	6.14019e-80	2.54302e-78	31396.7	-0.508363	0.0203674	-24.9596	1.67861e-137	1.15521e-135
ENSG00000118777	ABCG2	1603.98	-1.24535	0.0490245	-25.4027	2.35659e-142	3.1966e-140	1402.12	-1.06377	0.0476854	-22.3082	3.07796e-110	1.99875e-108	1231.6	-0.93896	0.0466058	-20.1468	2.86935e-90	1.11641e-88
ENSG00000088386	SLC15A1	618.889	-1.69624	0.0668149	-25.3871	3.50089e-142	4.72134e-140	449.511	-1.16008	0.0771827	-15.0303	4.64616e-51	1.02805e-49	282.241	-0.240341	0.0898291	-2.67554	0.00746096	0.0178666
ENSG00000085552	IGSF9	755.862	1.61212	0.0638799	25.2367	1.58703e-140	2.12799e-138	779.249	1.18841	0.059898	19.8406	1.32944e-87	6.205e-86	654.155	1.75041	0.0674345	25.9572	1.50644e-148	1.14695e-146
ENSG00000172575	RASGRP1	650.191	-1.65947	0.0657785	-25.2281	1.9679e-140	2.62361e-138	506.607	-1.26326	0.0730474	-17.2937	5.25131e-67	1.66433e-65	725.771	-2.07953	0.066163	-31.4304	7.76765e-217	1.19471e-214
ENSG00000188636	RTL6	771.769	1.55222	0.0616288	25.1865	5.62618e-140	7.4582e-138	928.327	0.526185	0.0538293	9.77507	1.44055e-22	1.33689e-21	637.248	2.00133	0.0680646	29.4035	4.96032e-190	5.9206e-188
ENSG00000014641	MDH1	9598.43	-0.642641	0.0255603	-25.1422	1.72034e-139	2.26764e-137	8518.8	-0.472188	0.0256476	-18.4106	1.07947e-75	4.20131e-74	6752.38	-0.044435	0.0229463	-1.93648	0.0528091	0.104863
ENSG00000116016	EPAS1	1926.23	-0.998982	0.0397965	-25.1022	4.702e-139	6.16306e-137	2338.83	-1.49737	0.0391276	-38.2688	0	0	1495.24	-0.701987	0.0412474	-17.019	5.94254e-65	1.53362e-63
ENSG00000138095	LRPPRC	30570.2	-0.584349	0.02329	-25.0901	6.37081e-139	8.30376e-137	30598.3	-0.702173	0.0257832	-27.2338	2.58777e-163	3.0463e-161	24885.7	-0.371978	0.0223673	-16.6304	4.19643e-62	1.03297e-60
ENSG00000027697	IFNGR1	4399.49	-0.883758	0.0353499	-25.0003	6.06705e-138	7.86391e-136	2902.03	0.0430602	0.0357213	1.20545	0.228029	0.361043	2649.8	0.103778	0.032914	3.15301	0.00161598	0.00430672
ENSG00000134278	SPIRE1	377.659	-2.33881	0.0935947	-24.9887	8.11712e-138	1.0463e-135	295.802	-1.99385	0.10064	-19.8117	2.36146e-87	1.10003e-85	71.0868	1.793	0.210679	8.51054	1.73131e-17	1.22006e-16
ENSG00000119801	YPEL5	1914.6	-0.99216	0.0399918	-24.8091	7.15662e-136	9.17423e-134	2258.05	-1.43514	0.0419342	-34.2236	1.07878e-256	2.99764e-254	1152	-0.0408588	0.0461105	-0.886106	0.375561	0.524352
ENSG00000164023	SGMS2	584.263	-1.72829	0.0698818	-24.7317	4.88392e-135	6.2266e-133	431.09	-1.22794	0.0777179	-15.8	3.10978e-56	7.85564e-55	196.074	0.663371	0.110501	6.00329	1.93356e-09	8.95541e-09
ENSG00000085760	MTIF2	4685.5	-0.850121	0.0344789	-24.6563	3.15224e-134	3.99701e-132	4283.78	-0.758185	0.0342976	-22.1061	2.76245e-108	1.74641e-106	3512.67	-0.45233	0.0300966	-15.0293	4.72103e-51	9.23927e-50
ENSG00000116962	NID1	1252.65	1.18245	0.0480009	24.6339	5.47897e-134	6.90972e-132	1448.34	0.41878	0.0483629	8.65913	4.75385e-18	3.68242e-17	1055.49	1.43999	0.0521223	27.6271	5.26636e-168	4.96663e-166
ENSG00000072786	STK10	1046.14	-1.45645	0.0592745	-24.5713	2.56004e-133	3.21119e-131	700.909	-0.706607	0.0613991	-11.5084	1.19659e-30	1.48622e-29	715.857	-0.912603	0.0604381	-15.0998	1.62456e-51	3.21504e-50
ENSG00000164251	F2RL1	2943.43	-0.91056	0.0372873	-24.4201	1.0468e-131	1.30603e-129	1894.27	0.0783799	0.0504447	1.55378	0.120237	0.214026	1775.86	0.0610513	0.0394923	1.54591	0.122127	0.215441
ENSG00000140092	FBLN5	531.948	-2.05423	0.0842138	-24.393	2.02708e-131	2.51563e-129	393.999	-1.59386	0.0922078	-17.2855	6.05053e-67	1.91256e-65	126.403	1.36385	0.149568	9.11856	7.61256e-20	5.89581e-19
ENSG00000186377	CYP4X1	666.051	-1.71103	0.0703119	-24.3348	8.38923e-131	1.0356e-128	213.288	1.18191	0.115984	10.1903	2.19146e-24	2.17933e-23	217.577	0.787408	0.112458	7.0018	2.52686e-12	1.37713e-11
ENSG00000110172	CHORDC1	9828.64	-0.677238	0.0279051	-24.2693	4.13727e-130	5.08035e-128	9617.21	-0.740347	0.0286497	-25.8414	3.04269e-147	2.99223e-145	7654.2	-0.358546	0.0257585	-13.9195	4.82336e-44	7.96376e-43
ENSG00000168743	NPNT	372.522	2.40693	0.0992979	24.2395	8.53775e-130	1.0429e-127	371.457	2.01346	0.0917191	21.9525	8.20513e-107	5.02764e-105	534.518	0.110691	0.0645585	1.71459	0.0864207	0.160547
ENSG00000115828	QPCT	334.513	-2.42396	0.100335	-24.1587	6.04226e-129	7.34229e-127	404.531	-2.8245	0.0970724	-29.0968	3.93593e-186	5.84204e-184	89.709	0.0963809	0.163275	0.590297	0.554992	0.689251
ENSG00000143947	RPS27A	56762	-0.567768	0.0235071	-24.1531	6.93537e-129	8.3839e-127	55176.4	-0.617013	0.0256758	-24.0309	1.32262e-127	1.0397e-125	45820.4	-0.332514	0.0203794	-16.3162	7.57421e-60	1.79502e-58
ENSG00000006534	ALDH3B1	920.182	-1.43609	0.0595062	-24.1335	1.11319e-128	1.33875e-126	843.95	-1.36329	0.0587588	-23.2014	4.40422e-119	3.18932e-117	308.742	1.30303	0.0908217	14.3471	1.11117e-46	1.95581e-45
ENSG00000001626	CFTR	5431.75	0.675983	0.0281431	24.0195	1.73839e-127	2.07991e-125	7929.81	-0.5775	0.0266165	-21.6971	2.18595e-104	1.30921e-102	4434.39	1.00895	0.0299807	33.6534	2.78149e-248	5.641e-246
ENSG00000165443	PHYHIPL	681.936	1.68733	0.070347	23.9858	3.9112e-127	4.65572e-125	922.873	0.209143	0.052335	3.99624	6.43563e-05	0.000210156	1130.47	-0.539106	0.0464229	-11.6129	3.54299e-31	4.07604e-30
ENSG00000171103	TRMT61B	1314.95	-1.10922	0.0463324	-23.9405	1.16139e-126	1.37546e-124	1194.87	-1.00996	0.0487293	-20.7259	2.02464e-95	1.08482e-93	761.81	-0.0893144	0.0617748	-1.44581	0.148231	0.253263
ENSG00000092445	TYRO3	3139.59	0.895685	0.037431	23.929	1.52959e-126	1.80237e-124	3359.88	0.457797	0.0346144	13.2256	6.24328e-40	1.02259e-38	3782.27	-0.123212	0.0289028	-4.26297	2.01731e-05	6.68169e-05
ENSG00000138071	ACTR2	14144.5	-0.526478	0.0220274	-23.901	2.98803e-126	3.5032e-124	13024.5	-0.443573	0.0280005	-15.8416	1.60675e-56	4.07606e-55	11191.5	-0.236165	0.0240022	-9.83929	7.62458e-23	6.6287e-22
ENSG00000131828	PDHA1	7840.86	-0.648545	0.027209	-23.8357	1.42605e-125	1.66355e-123	6388.66	-0.259902	0.0298194	-8.71585	2.88588e-18	2.26482e-17	5996.28	-0.279418	0.0233702	-11.9561	6.02966e-33	7.37756e-32
ENSG00000171533	MAP6	1185.53	-1.24102	0.0521401	-23.8016	3.21852e-125	3.73588e-123	889.423	-0.719404	0.0572777	-12.5599	3.50603e-36	5.17822e-35	500.228	0.740233	0.0701814	10.5474	5.22069e-26	5.0654e-25
ENSG00000170266	GLB1	3637.12	0.818351	0.0344372	23.7636	7.95358e-125	9.18638e-123	4606.21	-0.115903	0.0324852	-3.56787	0.000359898	0.00107789	3483.16	0.530213	0.0336269	15.7675	5.2058e-56	1.1362e-54
ENSG00000127022	CANX	83883	-0.490032	0.0206251	-23.759	8.85978e-125	1.01826e-122	73864.4	-0.290732	0.0245263	-11.8539	2.05419e-32	2.70314e-31	71206.8	-0.379945	0.0176534	-21.5225	9.58202e-103	4.42724e-101
ENSG00000147202	DIAPH2	320.298	6.40194	0.26968	23.739	1.42807e-124	1.63325e-122	304.346	6.8153	0.323633	21.0587	1.90373e-98	1.05799e-96	283.165	7.00801	0.368336	19.0261	1.03675e-80	3.45338e-79
ENSG00000170373	CST1	842.089	1.59229	0.0672627	23.6726	6.90215e-124	7.85532e-122	1470.98	-0.528044	0.0469319	-11.2513	2.28259e-29	2.68308e-28	1671.28	-0.984833	0.0407146	-24.1887	2.92423e-129	1.831e-127
ENSG00000142449	FBN3	352.651	2.2965	0.097101	23.6507	1.16202e-123	1.31607e-121	506.909	0.297417	0.0785222	3.78768	0.000152062	0.000476192	493.277	0.158573	0.068282	2.32232	0.0202155	0.0444519
ENSG00000136522	MRPL47	4926.88	-0.712696	0.0301795	-23.6153	2.68701e-123	3.02854e-121	4316.11	-0.514486	0.0366831	-14.0251	1.09384e-44	2.06148e-43	3520.59	-0.170852	0.0303484	-5.62969	1.80533e-08	7.82537e-08
ENSG00000166415	WDR72	907.188	1.45557	0.0616744	23.6009	3.77714e-123	4.23675e-121	1098.91	0.44027	0.0551137	7.9884	1.36699e-15	9.43039e-15	1382.34	-0.430538	0.0521627	-8.25375	1.53498e-16	1.03554e-15
ENSG00000090520	DNAJB11	4431.99	-0.69017	0.0292471	-23.5979	4.05199e-123	4.5233e-121	4600.51	-0.887094	0.0324431	-27.3431	1.30619e-164	1.55294e-162	2900.26	0.108128	0.0310802	3.47899	0.000503299	0.00143263
ENSG00000123094	RASSF8	4064.53	-0.698046	0.0295913	-23.5896	4.92921e-123	5.47636e-121	4830.05	-1.18445	0.0315742	-37.5134	5.579e-308	2.29865e-305	4815.46	-1.32399	0.0279101	-47.4376	0	0
ENSG00000143924	EML4	14710.1	-0.521512	0.0221664	-23.5271	2.15332e-122	2.381e-120	15086.8	-0.698027	0.0237299	-29.4155	3.4821e-190	5.36851e-188	11112.2	-0.103146	0.0199888	-5.16018	2.46708e-07	9.76311e-07
ENSG00000100376	FAM118A	1356	1.10732	0.047067	23.5265	2.18301e-122	2.40244e-120	1397.43	0.775542	0.0459563	16.8756	6.79958e-64	2.0135e-62	1047.29	1.8693	0.0538207	34.732	2.59007e-264	5.76278e-262
ENSG00000138002	IFT172	1435.57	-1.12505	0.0478305	-23.5215	2.45535e-122	2.68947e-120	1477.32	-1.28459	0.0470474	-27.3042	3.77828e-164	4.46978e-162	954.157	-0.465764	0.0530952	-8.77224	1.7514e-18	1.29057e-17
ENSG00000106541	AGR2	6684.02	-0.715884	0.0304869	-23.4817	6.27074e-122	6.83657e-120	6944.1	-0.913721	0.0321706	-28.4024	1.88984e-177	2.53716e-175	4426.5	0.0386358	0.0280376	1.378	0.168204	0.28071
ENSG00000156113	KCNMA1	701.763	-1.49954	0.0638899	-23.4707	8.13535e-122	8.82818e-120	450.603	-0.663925	0.0773208	-8.58662	8.95641e-18	6.85998e-17	567.193	-1.31648	0.0664059	-19.8247	1.82234e-87	6.82396e-86
ENSG00000166035	LIPC	811.149	-1.43904	0.0613435	-23.4587	1.07823e-121	1.16463e-119	337.721	0.690571	0.0848238	8.14124	3.91239e-16	2.78506e-15	439.978	-0.34374	0.0727126	-4.72737	2.27442e-06	8.24795e-06
ENSG00000138772	ANXA3	10574.7	-0.736025	0.0314551	-23.3992	4.35014e-121	4.6771e-119	10176.9	-0.760108	0.0312326	-24.337	7.95591e-131	6.44483e-129	7906.8	-0.318141	0.0303257	-10.4908	9.52146e-26	9.14132e-25
ENSG00000141576	RNF157	818.075	-1.3577	0.0581757	-23.3379	1.82792e-120	1.95629e-118	724.323	-1.20945	0.0605217	-19.9837	7.629e-89	3.6462e-87	474.69	-0.416184	0.0696556	-5.97488	2.30257e-09	1.05981e-08
ENSG00000091527	CDV3	15758.6	-0.548597	0.0235109	-23.3338	2.01468e-120	2.14633e-118	12624.6	-0.10027	0.0279809	-3.58353	0.00033898	0.00102061	11765.7	-0.101714	0.0210828	-4.82451	1.4035e-06	5.20284e-06
ENSG00000138035	PNPT1	5607.85	-0.65729	0.0281806	-23.3242	2.51805e-120	2.67039e-118	5483.19	-0.719065	0.0312528	-23.008	3.87356e-117	2.73865e-115	4769.67	-0.556682	0.0267495	-20.811	3.44449e-96	1.45641e-94
ENSG00000167232	ZNF91	794.274	1.34511	0.0576875	23.3172	2.96704e-120	3.1323e-118	840.275	0.865827	0.0583769	14.8317	9.14521e-50	1.96708e-48	1017.83	-0.0232294	0.0516711	-0.449562	0.653026	0.770274
ENSG00000183742	MACC1	5011.16	-0.837505	0.0359323	-23.3078	3.69278e-120	3.88091e-118	5102.14	-0.984476	0.0314406	-31.3123	3.17406e-215	6.21726e-213	3547.25	-0.290847	0.0332811	-8.73912	2.3493e-18	1.72395e-17
ENSG00000140511	HAPLN3	448.201	-1.89094	0.0812042	-23.2862	6.11147e-120	6.39402e-118	272.289	-1.00015	0.0962743	-10.3885	2.79622e-25	2.8852e-24	195.511	-0.392634	0.113107	-3.47134	0.00051786	0.00147335
ENSG00000114867	EIF4G1	30200.7	-0.590137	0.0253988	-23.2348	2.02476e-119	2.10892e-117	25784.6	-0.317158	0.0222948	-14.2257	6.34706e-46	1.24324e-44	19930.1	0.210507	0.0179463	11.7298	8.96752e-32	1.05335e-30
ENSG00000163171	CDC42EP3	2273	-0.970956	0.0418658	-23.1921	5.46952e-119	5.67153e-117	2782.87	-1.48817	0.0350497	-42.4589	0	0	1782.89	-0.692063	0.0408257	-16.9516	1.87138e-64	4.78735e-63
ENSG00000168785	TSPAN5	668.599	1.54817	0.0667967	23.1773	7.71803e-119	7.96767e-117	642.082	1.50483	0.0662379	22.7185	2.94171e-114	2.01427e-112	1021.22	-0.388971	0.0502273	-7.74421	9.61748e-15	5.94561e-14
ENSG00000168938	PPIC	1054.11	-1.22429	0.0528381	-23.1706	9.01818e-119	9.26887e-117	818.521	-0.78379	0.0572834	-13.6827	1.28866e-42	2.28451e-41	869.31	-1.07306	0.0563324	-19.0488	6.72343e-81	2.25264e-79
ENSG00000167553	TUBA1C	24642.1	-0.708687	0.0306194	-23.145	1.63096e-118	1.66895e-116	19475.9	-0.246128	0.0278311	-8.84365	9.26456e-19	7.41444e-18	18709.4	-0.327302	0.0267284	-12.2455	1.77606e-34	2.27258e-33
ENSG00000167711	SERPINF2	1554.57	1.31695	0.0569768	23.1139	3.35936e-118	3.42258e-116	1819.5	0.468848	0.105847	4.42949	9.4458e-06	3.35005e-05	1402.92	1.22856	0.0588649	20.8707	9.87868e-97	4.22369e-95
ENSG00000114541	FRMD4B	3957.76	-0.869418	0.0376564	-23.0882	6.08638e-118	6.17398e-116	3207.24	-0.490445	0.0398799	-12.298	9.27892e-35	1.31752e-33	3008.44	-0.5078	0.037709	-13.4663	2.46954e-41	3.80083e-40
ENSG00000169131	ZNF354A	926.248	-1.25213	0.0545439	-22.9565	1.26998e-116	1.28268e-114	720.651	-0.818146	0.0674336	-12.1326	7.09486e-34	9.83445e-33	685.129	-0.86273	0.0602285	-14.3243	1.54329e-46	2.71223e-45
ENSG00000205302	SNX2	7034.82	-0.677546	0.0295322	-22.9426	1.74694e-116	1.7568e-114	6717.62	-0.684394	0.0299959	-22.8163	3.16012e-115	2.19527e-113	6166.2	-0.650431	0.0280481	-23.1899	5.75962e-119	3.25909e-117
ENSG00000185222	TCEAL9	3479	-0.775625	0.033854	-22.9109	3.61673e-116	3.62155e-114	2547.69	-0.120709	0.0398553	-3.02868	0.00245625	0.00650022	2316.89	-0.0539103	0.0375869	-1.43428	0.151491	0.257527
ENSG00000159921	GNE	1114.28	-1.14724	0.0500783	-22.909	3.7824e-116	3.77125e-114	890.026	-0.765482	0.064198	-11.9238	8.89922e-33	1.18476e-31	741.459	-0.494823	0.0605762	-8.16861	3.11964e-16	2.07707e-15
ENSG00000100234	TIMP3	2468.76	-1.23009	0.0538478	-22.8439	1.68122e-115	1.66913e-113	2612.94	-1.44296	0.0405805	-35.558	6.25746e-277	2.16717e-274	1377.8	-0.143378	0.0422988	-3.38964	0.000699843	0.00196019
ENSG00000166508	MCM7	10363.6	0.635313	0.0278333	22.8257	2.54991e-115	2.52084e-113	9807.01	0.658646	0.0250437	26.2999	1.92401e-152	2.00778e-150	10134.4	0.299877	0.0211942	14.149	1.89341e-45	3.24785e-44
ENSG00000120885	CLU	4089.17	-0.852882	0.0373656	-22.8253	2.57024e-115	2.53022e-113	3284.79	-0.451182	0.0348945	-12.9299	3.05168e-38	4.76018e-37	2702.88	-0.124809	0.0334593	-3.73016	0.000191355	0.000570407
ENSG00000115816	CEBPZ	7800.85	-0.612411	0.0269041	-22.7627	1.0739e-114	1.05274e-112	7052.71	-0.486205	0.0305637	-15.9079	5.58326e-57	1.4362e-55	6216.31	-0.347384	0.0257804	-13.4747	2.20323e-41	3.39552e-40
ENSG00000091409	ITGA6	5368.67	-0.742353	0.0326235	-22.7552	1.27594e-114	1.24556e-112	5590.11	-0.942617	0.0306996	-30.7045	4.94928e-207	9.09792e-205	4260.79	-0.477017	0.029666	-16.0796	3.54743e-58	8.11342e-57
ENSG00000235750	KIAA0040	379.052	-2.01257	0.088503	-22.7401	1.79675e-114	1.74666e-112	863.736	-3.46739	0.0770727	-44.9886	0	0	184.958	-0.820198	0.110362	-7.43191	1.07038e-13	6.28329e-13
ENSG00000188643	S100A16	3997.78	-0.809025	0.0356286	-22.7072	3.80262e-114	3.68129e-112	2493.37	0.315618	0.0420603	7.50393	6.19302e-14	3.91727e-13	2322.37	0.318386	0.0389042	8.18385	2.74915e-16	1.83466e-15
ENSG00000104177	MYEF2	657.699	1.44419	0.0636292	22.697	4.79751e-114	4.62524e-112	629.253	1.42064	0.0673357	21.0979	8.30904e-99	4.63928e-97	500.091	2.52932	0.0849052	29.7899	5.27375e-195	6.6043e-193
ENSG00000115641	FHL2	1124.58	-1.39937	0.061691	-22.6836	6.51122e-114	6.25158e-112	773.845	-0.701555	0.0614563	-11.4155	3.49827e-30	4.24141e-29	527.954	0.120101	0.0763314	1.57342	0.115621	0.205898
ENSG00000185339	TCN2	561.212	-1.73541	0.0765264	-22.6772	7.51459e-114	7.18536e-112	576.31	-1.87688	0.0749478	-25.0424	2.11013e-138	1.86073e-136	327.364	-0.892334	0.0920535	-9.69365	3.20863e-22	2.72139e-21
ENSG00000144959	NCEH1	856.103	-1.27755	0.0565455	-22.5932	5.05e-113	4.80904e-111	899.707	-1.47316	0.056999	-25.8453	2.7446e-147	2.71024e-145	437.979	0.0360245	0.0739136	0.487387	0.625984	0.748808
ENSG00000197128	ZNF772	342.503	-2.17455	0.0963015	-22.5806	6.71935e-113	6.37273e-111	416.681	-2.59741	0.0930957	-27.9005	2.63247e-171	3.29362e-169	312.112	-2.22346	0.0987937	-22.5061	3.61616e-112	1.88773e-110
ENSG00000129514	FOXA1	3518.98	0.841699	0.0373116	22.5587	1.10419e-112	1.04299e-110	4471.46	-0.109921	0.0324012	-3.39251	0.000692553	0.00199469	3769.86	0.179361	0.0317664	5.64626	1.63973e-08	7.1305e-08
ENSG00000113161	HMGCR	12954.5	0.507226	0.0225316	22.5117	3.18456e-112	2.99593e-110	12168.4	0.555194	0.0270231	20.5452	8.49916e-94	4.37725e-92	11521.8	0.497001	0.020978	23.6915	4.41127e-124	2.63263e-122
ENSG00000137714	FDX1	2911.71	-0.74006	0.0329102	-22.4873	5.53187e-112	5.1833e-110	2630.87	-0.617989	0.0359601	-17.1854	3.417e-66	1.0688e-64	2053.11	-0.166569	0.0366254	-4.54792	5.4179e-06	1.89358e-05
ENSG00000171109	MFN1	3860.18	-0.768252	0.0342239	-22.4478	1.34322e-111	1.25355e-109	3707.7	-0.787829	0.0351854	-22.3908	4.84189e-111	3.20517e-109	2728.08	-0.206199	0.034524	-5.97263	2.33455e-09	1.0741e-08
ENSG00000169174	PCSK9	3356.21	0.92734	0.0413426	22.4306	1.97942e-111	1.83992e-109	3553.09	0.520909	0.0411544	12.6574	1.01791e-36	1.52891e-35	2815.16	1.172	0.0398357	29.4208	2.97653e-190	3.57137e-188
ENSG00000176485	PLA2G16	1083.95	-1.16552	0.0520176	-22.4062	3.42523e-111	3.17119e-109	929.285	-0.942144	0.055492	-16.978	1.1946e-64	3.61816e-63	925.896	-1.08806	0.0538785	-20.1946	1.09181e-90	4.26251e-89
ENSG00000161203	AP2M1	9469.13	-0.697175	0.0311601	-22.3739	7.0638e-111	6.51406e-109	8042.94	-0.420206	0.0297641	-14.1179	2.94741e-45	5.63024e-44	5720.89	0.34837	0.0282335	12.3389	5.5922e-35	7.26923e-34
ENSG00000073756	PTGS2	826.507	-1.36455	0.0610108	-22.3657	8.49108e-111	7.79942e-109	607.312	-0.811338	0.0647405	-12.5321	4.98017e-36	7.31926e-35	640.999	-1.08401	0.0641853	-16.8888	5.43995e-64	1.37754e-62
ENSG00000138030	KHK	712.567	-1.63385	0.0731271	-22.3426	1.42395e-110	1.30283e-108	543.062	-1.19235	0.0717348	-16.6216	4.85807e-62	1.38536e-60	253.543	0.633597	0.099153	6.39009	1.65787e-10	8.21124e-10
ENSG00000187244	BCAM	1426.86	1.06889	0.0478793	22.3246	2.13364e-110	1.94453e-108	1676.42	0.283887	0.0432321	6.56659	5.14822e-11	2.74064e-10	1321.18	0.885708	0.0467335	18.9523	4.22643e-80	1.39162e-78
ENSG00000142871	CYR61	992.514	-1.19827	0.0536992	-22.3145	2.67279e-110	2.42641e-108	785.004	-0.796174	0.0617379	-12.896	4.73862e-38	7.3484e-37	743.327	-0.831514	0.0609125	-13.651	1.99243e-42	3.15772e-41
ENSG00000173905	GOLIM4	3610.83	-0.728088	0.0326821	-22.2779	6.05139e-110	5.47228e-108	3461.17	-0.744918	0.0377182	-19.7496	8.08811e-87	3.74577e-85	1856.18	0.885843	0.0391694	22.6157	3.03598e-113	1.61803e-111
ENSG00000168264	IRF2BP2	4407.47	0.662246	0.0297443	22.2647	8.13404e-110	7.32723e-108	4539.94	0.38554	0.0312018	12.3563	4.50249e-35	6.45061e-34	4847.87	-0.0351382	0.0282716	-1.24288	0.213912	0.34029
ENSG00000131171	SH3BGRL	399.816	1.97242	0.0886659	22.2456	1.24543e-109	1.11758e-107	325.29	3.74826	0.13185	28.4281	9.08593e-178	1.23367e-175	332.466	2.47529	0.102116	24.24	8.42257e-130	5.30275e-128
ENSG00000141447	OSBPL1A	295.524	2.54341	0.114369	22.2386	1.45421e-109	1.29993e-107	354.554	1.07652	0.0911873	11.8056	3.65196e-32	4.76109e-31	233.107	4.59561	0.197513	23.2674	9.47593e-120	5.40199e-118
ENSG00000101115	SALL4	982.071	-1.41939	0.063897	-22.2136	2.53504e-109	2.25744e-107	1040.09	-1.62311	0.0543793	-29.848	9.31935e-196	1.54656e-193	922.102	-1.52981	0.054927	-27.8516	1.03028e-170	1.00472e-168
ENSG00000143198	MGST3	3081.3	-0.849486	0.0382608	-22.2025	3.24643e-109	2.87994e-107	2219.13	-0.162455	0.0418398	-3.88278	0.000103269	0.000329879	1964.33	-0.0192371	0.0405302	-0.474635	0.635047	0.75598
ENSG00000023839	ABCC2	6675.26	-0.67034	0.0302334	-22.1721	6.37981e-109	5.63816e-107	5766.18	-0.432735	0.0271372	-15.9462	3.02865e-57	7.84984e-56	4287	0.19191	0.0266831	7.19219	6.37603e-13	3.58136e-12
ENSG00000023445	BIRC3	300.723	-2.51125	0.113495	-22.1264	1.75991e-108	1.54945e-106	174.615	-1.62375	0.122702	-13.2333	5.63777e-40	9.25315e-39	110.78	-0.833247	0.14409	-5.78282	7.34568e-09	3.26495e-08
ENSG00000104081	BMF	1489.06	1.12075	0.0506579	22.1238	1.86409e-108	1.635e-106	1765.63	0.288659	0.0428801	6.73177	1.67608e-11	9.2034e-11	2089.56	-0.392708	0.0412063	-9.53029	1.56851e-21	1.29721e-20
ENSG00000104635	SLC39A14	32279.6	-0.472052	0.0213869	-22.072	5.87898e-108	5.13717e-106	25929.9	-0.0196482	0.0253408	-0.775359	0.438128	0.593394	23998.9	-0.00162868	0.0173963	-0.0936226	0.925409	0.957713
ENSG00000173376	NDNF	444.757	1.93954	0.0879224	22.0596	7.71879e-108	6.71967e-106	474.227	1.27774	0.0787223	16.231	3.04412e-59	8.2198e-58	406.319	1.7375	0.0909539	19.1031	2.37856e-81	8.0279e-80
ENSG00000163904	SENP2	4137.21	-0.662971	0.0300865	-22.0355	1.31633e-107	1.14169e-105	4210.6	-0.817226	0.0323054	-25.2969	3.45829e-141	3.14231e-139	2904.86	-0.0645671	0.0314499	-2.05302	0.0400708	0.0822042
ENSG00000175166	PSMD2	15503.1	-0.631322	0.0286722	-22.0186	1.90965e-107	1.65015e-105	14193.2	-0.536401	0.0278025	-19.2933	6.11427e-83	2.66143e-81	10715.4	0.0194597	0.0257624	0.755351	0.450038	0.597574
ENSG00000117525	F3	1217.22	-1.07219	0.048747	-21.995	3.21437e-107	2.76732e-105	886.302	-0.456866	0.0565418	-8.08014	6.46935e-16	4.55235e-15	700.91	-0.0203556	0.0585486	-0.34767	0.728088	0.825447
ENSG00000152127	MGAT5	502.046	1.79478	0.0816039	21.9939	3.29743e-107	2.8284e-105	617.481	0.589375	0.0665735	8.853	8.51943e-19	6.82725e-18	483.36	1.32576	0.0756909	17.5155	1.09119e-68	2.99484e-67
ENSG00000158874	APOA2	12619.6	0.749756	0.0340904	21.9932	3.34502e-107	2.85871e-105	14949.3	0.0237697	0.0325853	0.729462	0.465719	0.61905	14080	-0.00895175	0.0282871	-0.31646	0.751653	0.842331
ENSG00000070669	ASNS	10539.7	0.642022	0.0292038	21.9842	4.07895e-107	3.47321e-105	13152.8	-0.202213	0.0275729	-7.33377	2.23775e-13	1.37081e-12	12630.9	-0.284214	0.0223566	-12.7127	5.02472e-37	6.90356e-36
ENSG00000178772	CPN2	189.466	-3.99084	0.18155	-21.9821	4.27635e-107	3.62806e-105	20.2694	0.149049	0.326573	0.456403	0.6481	0.773647	22.5316	-0.348017	0.335717	-1.03664	0.299906	0.443644
ENSG00000182718	ANXA2	39931.4	-0.513673	0.0233808	-21.9699	5.59017e-107	4.72552e-105	30329.3	0.0949834	0.0248896	3.81618	0.000135531	0.000426775	30776.7	-0.149933	0.0198925	-7.53718	4.80253e-14	2.87287e-13
ENSG00000115339	GALNT3	1387.95	1.01441	0.0462302	21.9427	1.01719e-106	8.56756e-105	1392.28	0.796345	0.0464935	17.1281	9.15968e-66	2.82802e-64	1090.41	1.61938	0.0538526	30.0706	1.17415e-198	1.50324e-196
ENSG00000109452	INPP4B	228.236	2.80488	0.128415	21.8423	9.20725e-106	7.72714e-104	190.973	7.7355	0.553306	13.9805	2.04961e-44	3.83251e-43	204.043	2.71463	0.136059	19.9519	1.44335e-88	5.5037e-87
ENSG00000164050	PLXNB1	2180.62	0.917787	0.0420285	21.8373	1.02695e-105	8.58771e-104	2254.91	0.600856	0.0435853	13.7858	3.10485e-43	5.63803e-42	2127.06	0.556185	0.0397116	14.0056	1.4409e-44	2.41206e-43
ENSG00000164300	SERINC5	12243.5	0.740306	0.0339484	21.8068	1.99811e-105	1.66492e-103	11654.9	0.741439	0.0256184	28.9417	3.56744e-184	5.13561e-182	10642	0.818684	0.0231443	35.373	4.43602e-274	1.07011e-271
ENSG00000205352	PRR13	3548.27	-0.699792	0.0321156	-21.7898	2.89965e-105	2.40754e-103	3146.74	-0.530764	0.0335481	-15.821	2.2299e-56	5.6509e-55	2173.17	0.299639	0.0355616	8.4259	3.57978e-17	2.47699e-16
ENSG00000119888	EPCAM	28804.1	-0.442416	0.0203424	-21.7485	7.13933e-105	5.90666e-103	29720.1	-0.637755	0.0270123	-23.6098	3.05884e-123	2.27717e-121	22181	-0.0679057	0.0188943	-3.59399	0.000325657	0.000947452
ENSG00000196975	ANXA4	2554.41	-0.998785	0.0461046	-21.6635	4.53805e-104	3.74125e-102	2381.77	-0.955487	0.05671	-16.8486	1.07354e-63	3.16332e-62	2255.22	-0.990346	0.0400379	-24.7353	4.46842e-135	3.00302e-133
ENSG00000100220	RTCB	6018.31	-0.587319	0.0271786	-21.6096	1.45814e-103	1.19788e-101	5730.58	-0.586975	0.0289273	-20.2914	1.53108e-91	7.65445e-90	4795.59	-0.319775	0.0265366	-12.0503	1.93184e-33	2.40086e-32
ENSG00000102265	TIMP1	305.088	2.27497	0.105389	21.5864	2.4097e-103	1.97266e-101	272.913	2.91944	0.123399	23.6586	9.62739e-124	7.25759e-122	255.363	2.86517	0.127016	22.5576	1.13204e-112	5.92305e-111
ENSG00000118922	KLF12	768.82	1.25198	0.0580144	21.5805	2.74077e-103	2.23584e-101	949.05	0.252724	0.0538729	4.69111	2.71722e-06	1.01522e-05	584.524	2.20892	0.0732726	30.1466	1.18786e-199	1.52934e-197
ENSG00000084693	AGBL5	2464.33	-0.793706	0.0368208	-21.556	4.6559e-103	3.7849e-101	2532.79	-0.964134	0.0372703	-25.8687	1.49902e-147	1.49883e-145	1521.25	0.147749	0.0407067	3.62961	0.000283855	0.000831034
ENSG00000150760	DOCK1	4005.31	0.674755	0.0313625	21.5147	1.13453e-102	9.19089e-101	4215.28	0.326822	0.0308447	10.5957	3.11976e-26	3.31937e-25	4337.92	0.0198678	0.0285141	0.696771	0.485946	0.62996
ENSG00000100652	SLC10A1	452.033	-1.82421	0.0848408	-21.5016	1.50444e-102	1.21454e-100	489.212	-2.05892	0.0888733	-23.1669	9.81816e-119	7.06701e-117	150.926	0.491945	0.131712	3.735	0.000187715	0.000560432
ENSG00000134333	LDHA	21290.6	-0.537469	0.0250783	-21.4316	6.77821e-102	5.45319e-100	19942.7	-0.497134	0.0676484	-7.34878	2.00021e-13	1.2313e-12	14568.7	0.165689	0.0240915	6.8775	6.09139e-12	3.25703e-11
ENSG00000011028	MRC2	170.599	4.62439	0.21617	21.3924	1.57313e-101	1.26127e-99	163.687	4.39864	0.213043	20.6467	1.04529e-94	5.51421e-93	155.153	3.87372	0.195199	19.845	1.21802e-87	4.58349e-86
ENSG00000092820	EZR	16319.4	-0.49814	0.0233089	-21.3713	2.47382e-101	1.9766e-99	13997.6	-0.229926	0.0251222	-9.15229	5.57368e-20	4.69159e-19	11559.7	0.110403	0.021951	5.02952	4.91706e-07	1.89322e-06
ENSG00000075275	CELSR1	1230.92	1.03099	0.0482887	21.3505	3.85599e-101	3.07045e-99	1460.32	0.229043	0.0504655	4.53861	5.6627e-06	2.05064e-05	1024.65	1.32875	0.0542534	24.4916	1.8174e-132	1.18659e-130
ENSG00000197694	SPTAN1	12426.8	-0.719039	0.0336787	-21.35	3.90062e-101	3.09542e-99	12387.8	-0.822792	0.0367783	-22.3717	7.4291e-111	4.89072e-109	9561.57	-0.373407	0.02506	-14.9005	3.27161e-50	6.29517e-49
ENSG00000171914	TLN2	4279.31	-0.702429	0.0330844	-21.2314	4.89606e-100	3.87221e-98	3646.05	-0.433069	0.036516	-11.8597	1.91668e-32	2.52497e-31	3238.68	-0.313112	0.0373133	-8.39142	4.80316e-17	3.30851e-16
ENSG00000138069	RAB1A	10711.6	-0.705842	0.0333259	-21.18	1.46094e-99	1.15152e-97	9204.19	-0.458902	0.0292867	-15.6693	2.45221e-55	6.11058e-54	7587.55	-0.139394	0.0230855	-6.03816	1.55884e-09	7.25949e-09
ENSG00000089472	HEPH	3261.51	-0.816478	0.0385526	-21.1783	1.51367e-99	1.18907e-97	3963.74	-1.33609	0.0379309	-35.2243	8.50506e-272	2.70994e-269	2170.13	-0.102371	0.0423702	-2.41612	0.015687	0.0352692
ENSG00000149328	GLB1L2	495.545	1.65103	0.0780205	21.1615	2.16153e-99	1.6923e-97	422.335	2.4645	0.0921003	26.7589	9.73607e-158	1.08721e-155	391.21	2.52633	0.0952524	26.5225	5.33283e-155	4.42799e-153
ENSG00000139318	DUSP6	1410.25	-1.07791	0.050943	-21.1592	2.26996e-99	1.77125e-97	1360.74	-1.10441	0.0460301	-23.9933	3.26443e-127	2.54104e-125	925.781	-0.377936	0.0528558	-7.15033	8.6568e-13	4.83637e-12
ENSG00000075223	SEMA3C	922.233	1.1913	0.0563629	21.1361	3.70123e-99	2.87844e-97	1209.23	0.0273054	0.0497985	0.548317	0.583474	0.722749	1501.51	-0.711903	0.0456878	-15.5819	9.66222e-55	2.05598e-53
ENSG00000100170	SLC5A1	225.681	-2.78729	0.131893	-21.1329	3.96237e-99	3.0713e-97	41.6455	0.873339	0.243397	3.58813	0.000333062	0.00100368	31.4945	1.95086	0.305036	6.39549	1.60035e-10	7.93665e-10
ENSG00000206195	DUXAP8	519.893	1.61862	0.0766056	21.1292	4.2835e-99	3.30921e-97	655.856	0.407131	0.0678284	6.00237	1.94463e-09	9.30535e-09	527.617	0.949955	0.0737823	12.8751	6.21566e-38	8.7766e-37
ENSG00000096060	FKBP5	1490.46	0.900964	0.0426733	21.113	6.03577e-99	4.64754e-97	1465.75	0.771365	0.0478861	16.1083	2.23038e-58	5.93535e-57	1221.28	1.25595	0.0505374	24.852	2.46322e-136	1.67506e-134
ENSG00000143153	ATP1B1	20666.9	-0.50579	0.023958	-21.1116	6.2265e-99	4.77864e-97	16023.9	0.0435713	0.0314451	1.38563	0.165861	0.279479	11971.9	0.784405	0.0259252	30.2565	4.28273e-201	5.54505e-199
ENSG00000186088	GSAP	424.832	1.86809	0.0886433	21.0742	1.37083e-98	1.04862e-96	623.261	0.0553183	0.0693464	0.797711	0.425038	0.580242	405.816	1.42537	0.0893878	15.946	3.0392e-57	6.83506e-56
ENSG00000164120	HPGD	2719.63	-0.984226	0.0467893	-21.0353	3.12067e-98	2.37936e-96	1769.19	-0.0507372	0.0535937	-0.946701	0.343791	0.495004	1905.44	-0.437258	0.046967	-9.30989	1.27969e-20	1.02469e-19
ENSG00000125520	SLC2A4RG	2586.02	0.835542	0.0397264	21.0324	3.31445e-98	2.51888e-96	2323.11	1.08202	0.0407487	26.5535	2.33729e-155	2.55043e-153	2297.27	0.829891	0.0377739	21.97	5.58297e-107	2.77538e-105
ENSG00000057593	F7	1173.89	1.18012	0.0561632	21.0123	5.06053e-98	3.83336e-96	1313.21	0.527951	0.0497701	10.6078	2.74144e-26	2.92335e-25	1048.09	1.15256	0.0527858	21.8346	1.08809e-105	5.28299e-104
ENSG00000243943	ZNF512	1449.32	-0.947071	0.045074	-21.0115	5.14783e-98	3.88686e-96	1237.54	-0.701241	0.0481229	-14.5719	4.24043e-48	8.76588e-47	976.06	-0.291192	0.0496879	-5.86042	4.61688e-09	2.0836e-08
ENSG00000115902	SLC1A4	1628.45	-1.04568	0.0497967	-20.9991	6.68728e-98	5.03293e-96	2799.8	-2.1797	0.0445389	-48.9392	0	0	1602.73	-1.26226	0.0433933	-29.0887	4.98912e-186	5.6323e-184
ENSG00000018699	TTC27	1883.73	-0.847753	0.040446	-20.9601	1.51633e-97	1.13754e-95	1664.41	-0.676569	0.0457933	-14.7744	2.14236e-49	4.57108e-48	1401.22	-0.431517	0.0441014	-9.78465	1.31051e-22	1.12736e-21
ENSG00000170004	CHD3	1546.61	0.933264	0.04455	20.9487	1.92857e-97	1.44216e-95	1866.72	0.104158	0.0422324	2.4663	0.0136516	0.0316182	1821.27	-0.0307443	0.0402316	-0.764182	0.444759	0.592969
ENSG00000198682	PAPSS2	267.225	-2.41856	0.115934	-20.8615	1.19848e-96	8.93343e-95	178.056	-1.78359	0.146293	-12.1919	3.43404e-34	4.79621e-33	127.051	-1.26068	0.147494	-8.54733	1.25968e-17	8.94299e-17
ENSG00000095002	MSH2	7065.1	-0.603687	0.0289485	-20.8538	1.40663e-96	1.04516e-94	6495.64	-0.519299	0.029442	-17.638	1.25768e-69	4.23857e-68	5313.99	-0.185691	0.0256412	-7.24191	4.42409e-13	2.50771e-12
ENSG00000165949	IFI27	329.647	-2.0773	0.0997219	-20.8309	2.27074e-96	1.68186e-94	71.0805	2.45657	0.218135	11.2617	2.02822e-29	2.38996e-28	61.8805	3.20291	0.275446	11.6281	2.96771e-31	3.42108e-30
ENSG00000196411	EPHB4	3026.44	0.721313	0.0346303	20.829	2.36466e-96	1.74588e-94	3074.07	0.486797	0.0334092	14.5707	4.31143e-48	8.90495e-47	3149.74	0.175732	0.029241	6.00978	1.85772e-09	8.61285e-09
ENSG00000130638	ATXN10	1709.96	0.844734	0.0405786	20.8173	3.02022e-96	2.22287e-94	1757.99	0.556079	0.0438853	12.6712	8.5411e-37	1.28612e-35	1412.55	1.14892	0.0464197	24.7507	3.04563e-135	2.05284e-133
ENSG00000214022	REPIN1	3430.48	0.684189	0.0329026	20.7944	4.8673e-96	3.57104e-94	3263.99	0.688281	0.0336339	20.4639	4.51999e-93	2.30308e-91	2962.29	0.787343	0.0326681	24.1013	2.42479e-128	1.49781e-126
ENSG00000116260	QSOX1	749.295	-1.44275	0.0694177	-20.7836	6.09479e-96	4.45761e-94	858.52	-1.79638	0.0596431	-30.1188	2.75214e-199	4.80058e-197	342.489	0.132909	0.0844796	1.57326	0.115658	0.205931
ENSG00000118503	TNFAIP3	1611.7	-0.940231	0.0452556	-20.776	7.13434e-96	5.2016e-94	1184.26	-0.322882	0.0482413	-6.69305	2.1856e-11	1.1919e-10	1028.53	-0.138085	0.0498401	-2.77055	0.00559615	0.0136914
ENSG00000115204	MPV17	1204.34	-1.10212	0.0530567	-20.7725	7.67397e-96	5.57761e-94	1165.54	-1.13375	0.0514806	-22.0229	1.73935e-107	1.08243e-105	653.733	0.112482	0.0602818	1.86594	0.0620501	0.120549
ENSG00000110660	SLC35F2	5454.49	-0.630254	0.0303453	-20.7694	8.18369e-96	5.92962e-94	5371.49	-0.70865	0.0300489	-23.5832	5.72753e-123	4.25064e-121	3942.35	-0.105537	0.0297958	-3.542	0.000397112	0.00114358
ENSG00000114854	TNNC1	344.252	-1.98569	0.095613	-20.768	8.42936e-96	6.08871e-94	146.81	-0.289287	0.138451	-2.08945	0.0366672	0.0767222	173.065	-0.857479	0.116405	-7.36636	1.75346e-13	1.01577e-12
ENSG00000164484	TMEM200A	1949.62	-0.939535	0.0453067	-20.7372	1.59988e-95	1.15206e-93	1456.48	-0.365978	0.0505059	-7.24624	4.28496e-13	2.57346e-12	1033.35	0.426112	0.0590207	7.2197	5.2101e-13	2.93726e-12
ENSG00000142192	APP	9078.82	0.673527	0.0325119	20.7163	2.46885e-95	1.77233e-93	9705.09	0.275697	0.0313521	8.79357	1.44875e-18	1.15134e-17	9542.77	0.106676	0.0269549	3.95757	7.57167e-05	0.00023605
ENSG00000162733	DDR2	300.752	-2.44249	0.118111	-20.6796	5.28688e-95	3.78369e-93	770.899	-4.03301	0.0946883	-42.5925	0	0	675.373	-3.94099	0.0897991	-43.8867	0	0
ENSG00000257093	KIAA1147	5147.49	0.628444	0.0303951	20.6758	5.71937e-95	4.08069e-93	5257.18	0.384205	0.0289092	13.2901	2.6437e-40	4.37208e-39	4147.4	1.00909	0.0292784	34.4652	2.66659e-260	5.76512e-258
ENSG00000136872	ALDOB	208.873	-3.31018	0.160122	-20.6729	6.08166e-95	4.32595e-93	57.1843	-1.11574	0.247457	-4.50882	6.51904e-06	2.34758e-05	24.912	1.08718	0.324331	3.35207	0.000802086	0.00222697
ENSG00000229056	AC020571.1	1982.81	-0.789637	0.0381974	-20.6725	6.11994e-95	4.33995e-93	2202.49	-1.12667	0.0401341	-28.0725	2.12102e-173	2.75467e-171	2054.62	-1.12909	0.0358954	-31.4549	3.60122e-217	5.65268e-215
ENSG00000090861	AARS	20180.7	-0.524383	0.0254764	-20.5831	3.89271e-94	2.75214e-92	19997.2	-0.620022	0.0274223	-22.6101	3.44368e-113	2.33126e-111	20865.3	-0.881777	0.0202701	-43.5014	0	0
ENSG00000101040	ZMYND8	4801.16	0.586367	0.0285048	20.5708	5.01079e-94	3.53193e-92	4747.86	0.455815	0.0307204	14.8375	8.37633e-50	1.80333e-48	4775.56	0.203048	0.0268175	7.57148	3.68986e-14	2.2206e-13
ENSG00000183087	GAS6	1158.07	1.05766	0.0515	20.5372	1.00235e-93	7.04392e-92	1275.37	0.490254	0.0504349	9.72053	2.46491e-22	2.26118e-21	1117.25	0.711084	0.0502635	14.1471	1.94532e-45	3.33439e-44
ENSG00000188257	PLA2G2A	267.418	-2.33151	0.113564	-20.5304	1.15236e-93	8.07381e-92	263.228	-2.38832	0.110537	-21.6065	1.56099e-103	9.14289e-102	413.28	-3.25376	0.107192	-30.3544	2.19929e-202	2.88007e-200
ENSG00000186767	SPIN4	198.379	2.76789	0.134906	20.5172	1.51094e-93	1.05544e-91	183.708	3.10443	0.152677	20.3333	6.51975e-92	3.27316e-90	169.551	3.21876	0.163046	19.7414	9.51509e-87	3.51139e-85
ENSG00000198089	SFI1	1391.61	-1.08972	0.0531229	-20.5131	1.64309e-93	1.14433e-91	1233.99	-0.93221	0.0637847	-14.6149	2.25546e-48	4.69502e-47	707.759	0.338596	0.0572505	5.91428	3.33326e-09	1.51865e-08
ENSG00000156510	HKDC1	8584.84	-0.568426	0.0278111	-20.4388	7.55921e-93	5.24893e-91	6083.14	0.238921	0.0275197	8.68181	3.89529e-18	3.03112e-17	5456.9	0.358041	0.0276518	12.9482	2.40624e-38	3.43576e-37
ENSG00000196511	TPK1	782.922	1.23127	0.0602651	20.4309	8.88727e-93	6.15279e-91	896.882	0.481196	0.0582906	8.25512	1.51754e-16	1.10026e-15	1712.94	-1.33164	0.0425084	-31.3266	2.02496e-215	3.09374e-213
ENSG00000114948	ADAM23	1182.82	1.02446	0.0501936	20.4102	1.35716e-92	9.36804e-91	2185.58	-0.919776	0.0410407	-22.4113	3.05255e-111	2.03194e-109	766.19	3.47741	0.0822735	42.2665	0	0
ENSG00000134755	DSC2	1108.76	1.1097	0.054379	20.4068	1.45582e-92	1.00194e-90	1359.45	0.174964	0.0519434	3.36836	0.00075616	0.00216407	1250.65	0.212123	0.0475163	4.46421	8.03657e-06	2.76621e-05
ENSG00000136518	ACTL6A	5689.12	-0.600511	0.0294457	-20.3938	1.8963e-92	1.30126e-90	5169.4	-0.486739	0.0342165	-14.2253	6.38564e-46	1.24978e-44	3996.05	0.0114581	0.0302956	0.378211	0.705274	0.808623
ENSG00000105819	PMPCB	2807.69	0.791984	0.0389491	20.3338	6.45434e-92	4.41602e-90	3045.9	0.327545	0.0336815	9.72479	2.3639e-22	2.17269e-21	2907.69	0.247326	0.032066	7.71304	1.22858e-14	7.54027e-14
ENSG00000125534	PPDPF	920.994	1.12421	0.0553029	20.3283	7.2295e-92	4.93191e-90	896.398	1.02804	0.0545564	18.8436	3.3179e-79	1.35767e-77	1003.94	0.336195	0.0498134	6.74909	1.48772e-11	7.80005e-11
ENSG00000197635	DPP4	15134	-0.516569	0.0255002	-20.2574	3.0556e-91	2.07843e-89	26641.9	-1.80473	0.0212407	-84.9656	0	0	11876.9	-0.20364	0.0245025	-8.31099	9.49097e-17	6.45031e-16
ENSG00000114251	WNT5A	421.405	-1.78785	0.0882703	-20.2543	3.25644e-91	2.2086e-89	326.209	-1.3917	0.0951278	-14.6297	1.81477e-48	3.79419e-47	912.516	-3.30621	0.0697256	-47.4174	0	0
ENSG00000011454	RABGAP1	2115.49	0.770447	0.0380851	20.2296	5.37141e-91	3.63247e-89	2362.52	0.218902	0.0391043	5.5979	2.16964e-08	9.68758e-08	2084.2	0.390844	0.0369542	10.5764	3.83316e-26	3.74604e-25
ENSG00000137868	STRA6	1073.22	1.10625	0.0548122	20.1826	1.39308e-90	9.39363e-89	1148	0.633656	0.0550531	11.5099	1.17612e-30	1.46156e-29	1051.74	0.694252	0.0510038	13.6118	3.40979e-42	5.35954e-41
ENSG00000133048	CHI3L1	1183.67	-1.04712	0.0520404	-20.1213	4.79965e-90	3.22711e-88	787.918	-0.194155	0.0636044	-3.05254	0.00226912	0.00604786	4243.66	-3.50652	0.0385035	-91.0703	0	0
ENSG00000105894	PTN	151.939	-3.91922	0.195005	-20.0981	7.66865e-90	5.1413e-88	26.6766	-0.980008	0.308764	-3.17397	0.00150369	0.00412463	18.8949	-0.319112	0.352076	-0.906373	0.364738	0.513245
ENSG00000204866	IGFL2	588.969	1.58266	0.0787563	20.0956	8.06156e-90	5.38923e-88	500.153	2.38994	0.0888345	26.9032	2.01281e-159	2.27963e-157	920.382	-0.435442	0.0523319	-8.32078	8.73898e-17	5.94983e-16
ENSG00000074266	EED	4508.92	-0.574126	0.0286045	-20.0712	1.31843e-89	8.78862e-88	3583.78	-0.107079	0.031128	-3.43997	0.000581785	0.00169424	2862.03	0.356987	0.0322862	11.0569	2.0294e-28	2.15115e-27
ENSG00000185442	FAM174B	1964.6	-0.817365	0.040766	-20.0501	2.01294e-89	1.33801e-87	1317.96	0.0806152	0.0532476	1.51397	0.130034	0.228454	956.863	0.955098	0.0512727	18.6278	1.91212e-77	6.08613e-76
ENSG00000100665	SERPINA4	317.278	2.11237	0.105437	20.0344	2.76311e-89	1.83142e-87	743.589	-1.02578	0.0666735	-15.3851	2.06115e-53	4.89615e-52	379.672	0.593275	0.086698	6.84301	7.75489e-12	4.12628e-11
ENSG00000149485	FADS1	7941.65	0.564941	0.0282468	20.0002	5.48476e-89	3.62507e-87	7886.25	0.418538	0.0275057	15.2164	2.75319e-52	6.34456e-51	7435.42	0.377933	0.0214701	17.6028	2.34575e-69	6.51607e-68
ENSG00000182578	CSF1R	369.507	-1.85291	0.0926527	-19.9985	5.6757e-89	3.74067e-87	284.993	-1.45365	0.0957906	-15.1753	5.15625e-52	1.17688e-50	247.911	-1.32326	0.102234	-12.9434	2.55987e-38	3.64829e-37
ENSG00000008952	SEC62	5757.16	-0.552521	0.0276556	-19.9787	8.44709e-89	5.55152e-87	5201.9	-0.423158	0.031006	-13.6476	2.08673e-42	3.67748e-41	3873.25	0.196946	0.0294526	6.68687	2.27987e-11	1.18395e-10
ENSG00000151694	ADAM17	2291.42	0.79888	0.040084	19.9302	2.22818e-88	1.46027e-86	2345.06	0.528129	0.0364303	14.497	1.26631e-47	2.57981e-46	2675.92	-0.105828	0.035055	-3.01892	0.00253675	0.00656445
ENSG00000040199	PHLPP2	1856.95	-0.876243	0.0440047	-19.9125	3.1708e-88	2.07221e-86	1186.79	0.146577	0.0480875	3.04814	0.00230264	0.00612832	964.524	0.597699	0.049694	12.0276	2.5447e-33	3.15397e-32
ENSG00000106261	ZKSCAN1	1665.02	0.959953	0.048214	19.9102	3.31692e-88	2.16165e-86	1874.89	0.341326	0.0455869	7.48737	7.02686e-14	4.42479e-13	1651.62	0.527247	0.0451947	11.6661	1.89913e-31	2.20366e-30
ENSG00000172667	ZMAT3	901.433	-1.23749	0.0622283	-19.8862	5.35445e-88	3.47979e-86	726.037	-0.881141	0.0638991	-13.7896	2.94564e-43	5.353e-42	558.722	-0.430203	0.0693291	-6.20523	5.46175e-10	2.62075e-09
ENSG00000156475	PPP2R2B	174.97	-3.0535	0.153559	-19.8849	5.50317e-88	3.56652e-86	308.171	-4.02332	0.141141	-28.5057	9.94273e-179	1.35772e-176	147.285	-2.97315	0.158222	-18.791	8.95033e-79	2.89302e-77
ENSG00000143727	ACP1	5007.04	0.583173	0.0293389	19.8771	6.41908e-88	4.14858e-86	4744.46	0.600683	0.0289359	20.7591	1.01512e-95	5.51325e-94	5417.32	-0.0483192	0.0245583	-1.96753	0.0491221	0.0983001
ENSG00000172115	CYCS	11727.9	-0.503442	0.0253314	-19.8743	6.79771e-88	4.37508e-86	8532.84	0.239259	0.0304295	7.86275	3.75805e-15	2.53618e-14	9255.43	-0.20311	0.0229618	-8.84559	9.10447e-19	6.77206e-18
ENSG00000255346	NOX5	277.561	-2.28391	0.114918	-19.8742	6.80705e-88	4.37508e-86	86.4123	0.13305	0.16459	0.808374	0.418875	0.57419	65.5935	0.848426	0.193364	4.38773	1.14542e-05	3.88545e-05
ENSG00000002834	LASP1	5079.07	-0.701609	0.0353287	-19.8594	9.13225e-88	5.85342e-86	4143.19	-0.322369	0.0300683	-10.7212	8.09215e-27	8.77794e-26	4513.36	-0.706623	0.0267693	-26.3967	1.49345e-153	1.21799e-151
ENSG00000157992	KRTCAP3	996.702	-1.00487	0.0506433	-19.8422	1.28812e-87	8.23371e-86	918.516	-0.933427	0.0533454	-17.4978	1.48887e-68	4.88059e-67	540.871	0.248766	0.0664708	3.74248	0.00018221	0.000544846
ENSG00000112290	WASF1	530.246	-1.53497	0.0774004	-19.8315	1.5928e-87	1.01535e-85	472.143	-1.40451	0.0808948	-17.3621	1.59685e-67	5.12215e-66	266.729	-0.277267	0.10726	-2.585	0.00973799	0.0228372
ENSG00000075420	FNDC3B	2738.16	-0.77869	0.0394232	-19.7521	7.70122e-87	4.89583e-85	3118.05	-1.16731	0.0349435	-33.4058	1.12968e-244	2.84169e-242	1982.74	-0.282713	0.0360284	-7.84693	4.26354e-15	2.68427e-14
ENSG00000099337	KCNK6	270.583	-2.04384	0.104252	-19.6048	1.40618e-85	8.91513e-84	185.116	-1.42332	0.121854	-11.6805	1.60423e-31	2.06109e-30	169.384	-1.38879	0.118718	-11.6982	1.30163e-31	1.52114e-30
ENSG00000250479	CHCHD10	2063.71	-0.831361	0.0424441	-19.5872	1.98805e-85	1.257e-83	1790.92	-0.617104	0.0462811	-13.3338	1.4716e-40	2.44553e-39	1391.47	-0.154296	0.0440223	-3.50495	0.000456697	0.00130647
ENSG00000040275	SPDL1	3672.6	-0.640063	0.0327178	-19.5632	3.18685e-85	2.00952e-83	3057.5	-0.30731	0.0374464	-8.20664	2.27461e-16	1.63971e-15	3211.66	-0.60661	0.0331504	-18.2988	8.46619e-75	2.58005e-73
ENSG00000123977	DAW1	274.01	-2.02948	0.103831	-19.5461	4.45645e-85	2.80252e-83	209.221	-1.62094	0.113558	-14.2742	3.17055e-46	6.23594e-45	96.1934	-0.0174935	0.164902	-0.106084	0.915515	0.951616
ENSG00000113361	CDH6	269.243	2.06663	0.105902	19.5144	8.27673e-85	5.19098e-83	262.946	1.87727	0.108433	17.3127	3.77458e-67	1.20268e-65	408.903	-0.164298	0.0770182	-2.13323	0.0329055	0.0689113
ENSG00000101558	VAPA	8592.92	-0.461762	0.023673	-19.5059	9.78991e-85	6.12355e-83	7889.69	-0.369979	0.0287545	-12.8668	6.92072e-38	1.06976e-36	5976.21	0.211733	0.0236975	8.9348	4.07901e-19	3.078e-18
ENSG00000135744	AGT	3277.72	0.872776	0.0447573	19.5002	1.09337e-84	6.82073e-83	2774.87	1.415	0.103813	13.6303	2.64462e-42	4.64694e-41	2251.03	2.33846	0.0491799	47.5491	0	0
ENSG00000106605	BLVRA	888.133	-1.08662	0.0557313	-19.4976	1.15145e-84	7.16385e-83	749.812	-0.820957	0.0602248	-13.6316	2.5998e-42	4.57156e-41	585.498	-0.401461	0.0661984	-6.06452	1.3235e-09	6.19878e-09
ENSG00000128245	YWHAH	3453.7	-0.832084	0.0426991	-19.4872	1.41089e-84	8.75464e-83	2540.02	-0.197331	0.0415646	-4.74756	2.05884e-06	7.78236e-06	2199.45	0.00759522	0.0418505	0.181484	0.855987	0.913295
ENSG00000101333	PLCB4	140.989	4.39184	0.225441	19.4811	1.58702e-84	9.82141e-83	146.399	2.81379	0.160617	17.5186	1.03358e-68	3.41152e-67	125.332	4.31669	0.245744	17.5658	4.50332e-69	1.24641e-67
ENSG00000072422	RHOBTB1	706.602	-1.25915	0.0646638	-19.4723	1.8869e-84	1.16464e-82	280.478	1.26653	0.096844	13.078	4.39753e-39	7.01052e-38	1161.87	-2.40635	0.0548432	-43.8769	0	0
ENSG00000126218	F10	723.401	1.2669	0.0651384	19.4493	2.95466e-84	1.81887e-82	847.812	0.427866	0.0582416	7.3464	2.03621e-13	1.25281e-12	682.293	0.979406	0.0637702	15.3584	3.11297e-53	6.39819e-52
ENSG00000166073	GPR176	527.946	1.40937	0.0725976	19.4134	5.94674e-84	3.65114e-82	530.525	1.13969	0.0790933	14.4095	4.51127e-47	9.03653e-46	382.421	2.98456	0.107378	27.795	4.99047e-170	4.82559e-168
ENSG00000142583	SLC2A5	216.044	-3.20811	0.165403	-19.3957	8.39035e-84	5.13793e-82	51.4271	-0.675069	0.766545	-0.880665	NA	NA	25.8974	1.28417	0.32403	3.96311	7.39791e-05	0.000230946
ENSG00000005469	CROT	295.064	1.99426	0.102848	19.3903	9.32157e-84	5.68982e-82	346.316	0.882736	0.0874938	10.0891	6.1714e-24	6.04418e-23	259.165	2.06999	0.109892	18.8367	3.7787e-79	1.22832e-77
ENSG00000154277	UCHL1	2683.28	0.735316	0.0379221	19.3902	9.34036e-84	5.68982e-82	3218.77	-0.0219626	0.0367523	-0.597585	0.550117	0.695373	5272.45	-1.34709	0.0281094	-47.9231	0	0
ENSG00000114739	ACVR2B	1416.47	0.885998	0.0456958	19.389	9.55117e-84	5.80308e-82	1742.56	0.0144237	0.0469543	0.307186	0.758702	0.854899	1773.02	-0.235315	0.0414604	-5.67565	1.38161e-08	6.03898e-08
ENSG00000275052	PPP4R3B	6167.89	-0.533828	0.0275363	-19.3863	1.00648e-83	6.09927e-82	6002	-0.586597	0.0270853	-21.6574	5.17782e-104	3.07033e-102	4704.36	-0.145953	0.0283617	-5.14614	2.65906e-07	1.04938e-06
ENSG00000162849	KIF26B	318.07	1.82692	0.0942965	19.3742	1.2736e-83	7.69804e-82	279.934	2.45213	0.111104	22.0705	6.07522e-108	3.8306e-106	316.467	1.19554	0.0910843	13.1257	2.3468e-39	3.42558e-38
ENSG00000091583	APOH	3457.5	0.744181	0.0384296	19.3648	1.52974e-83	9.22231e-82	4414.42	-0.191084	0.0326494	-5.85259	4.83971e-09	2.25403e-08	3122.66	0.674386	0.033984	19.8442	1.23676e-87	4.64638e-86
ENSG00000175193	PARL	3262.01	-0.639237	0.0330262	-19.3555	1.83253e-83	1.10193e-81	2964.11	-0.5268	0.0346958	-15.1834	4.55701e-52	1.04309e-50	2014.26	0.355638	0.0369434	9.62658	6.17496e-22	5.18547e-21
ENSG00000143891	GALM	3353.52	-0.708006	0.0365992	-19.3448	2.2536e-83	1.35164e-81	3181.21	-0.70062	0.045363	-15.4448	8.18354e-54	1.95758e-52	1897.17	0.55487	0.0404696	13.7108	8.75073e-43	1.39652e-41
ENSG00000168374	ARF4	7991.63	-0.576822	0.0298391	-19.3311	2.94022e-83	1.75893e-81	7066.06	-0.394326	0.0324212	-12.1626	4.91703e-34	6.83152e-33	6888.07	-0.50755	0.0263625	-19.2527	1.33979e-82	4.60329e-81
ENSG00000158246	FAM46B	784.548	-1.20639	0.0624285	-19.3244	3.35152e-83	1.99985e-81	632.855	-0.849053	0.0686368	-12.3702	3.78716e-35	5.44208e-34	548.366	-0.682519	0.0650336	-10.4949	9.12068e-26	8.76388e-25
ENSG00000050405	LIMA1	3850.03	-0.582781	0.0302017	-19.2963	5.7721e-83	3.43543e-81	2969.74	-0.0341744	0.0362881	-0.94175	0.346321	0.497776	2317.63	0.525496	0.0344604	15.2493	1.66479e-52	3.37628e-51
ENSG00000115850	LCT	587.357	-1.42891	0.0740746	-19.2901	6.50013e-83	3.85889e-81	231.112	0.906906	0.12055	7.52307	5.35057e-14	3.39698e-13	151.683	3.64024	0.193957	18.7683	1.37326e-78	4.42007e-77
ENSG00000150893	FREM2	543.77	1.4186	0.0735609	19.2847	7.22578e-83	4.2788e-81	1066.96	-0.872072	0.0589415	-14.7955	1.56528e-49	3.34875e-48	1644.77	-1.88365	0.0449227	-41.9308	0	0
ENSG00000145191	EIF2B5	3863.93	-0.623771	0.0324016	-19.2513	1.37752e-82	8.13642e-81	3444.28	-0.463495	0.0336727	-13.7647	4.15645e-43	7.51337e-42	2509.33	0.218022	0.0352928	6.17752	6.51162e-10	3.11019e-09
ENSG00000099338	CATSPERG	307.701	-1.87253	0.0975515	-19.1952	4.05583e-82	2.38956e-80	274.17	-1.74558	0.107972	-16.167	8.62549e-59	2.30563e-57	133.304	-0.352818	0.130016	-2.71364	0.00665482	0.0160807
ENSG00000163946	FAM208A	3341.43	0.642157	0.0334746	19.1834	5.09384e-82	2.99356e-80	3306.82	0.504552	0.0332731	15.164	6.12438e-52	1.39385e-50	3043.11	0.548615	0.0333222	16.4639	6.66159e-61	1.60868e-59
ENSG00000100266	PACSIN2	5351.57	-0.563873	0.0294967	-19.1165	1.84186e-81	1.07971e-79	4932.67	-0.483549	0.0287565	-16.8153	1.88522e-63	5.54133e-62	3993.82	-0.116653	0.0280422	-4.15989	3.18399e-05	0.000103207
ENSG00000068078	FGFR3	4194.37	0.589659	0.030871	19.1007	2.48929e-81	1.45558e-79	4231.87	0.389409	0.0323537	12.036	2.29839e-33	3.13676e-32	4119.81	0.246734	0.030186	8.17378	2.9888e-16	1.99111e-15
ENSG00000213585	VDAC1	18851.8	-0.431065	0.0225688	-19.1001	2.52127e-81	1.4706e-79	13959.5	0.275616	0.0315555	8.73431	2.45156e-18	1.93158e-17	15296.6	-0.199105	0.0204143	-9.75323	1.78697e-22	1.52977e-21
ENSG00000198363	ASPH	4986.91	-0.594231	0.0311774	-19.0597	5.46146e-81	3.17759e-79	4552.79	-0.491667	0.0337925	-14.5496	5.87536e-48	1.20933e-46	3774.4	-0.190149	0.0316909	-6.00011	1.9719e-09	9.12929e-09
ENSG00000143970	ASXL2	2075.3	-0.90735	0.0476849	-19.028	9.99162e-81	5.79887e-79	2167.94	-1.10683	0.0512163	-21.6108	1.4217e-103	8.34749e-102	1297.39	-0.0387556	0.0491412	-0.788657	0.430313	0.579365
ENSG00000163527	STT3B	8962.25	0.466459	0.0245499	19.0005	1.69049e-80	9.78681e-79	8654.12	0.418575	0.0264844	15.8046	2.89272e-56	7.32281e-55	9270.51	-0.0146631	0.0226228	-0.648156	0.516884	0.656993
ENSG00000079112	CDH17	16148.3	-0.387444	0.0204137	-18.9796	2.51601e-80	1.453e-78	16415.6	-0.549848	0.0250451	-21.9543	7.87055e-107	4.83503e-105	10730.9	0.454387	0.0243145	18.6879	6.20769e-78	1.98412e-76
ENSG00000177508	IRX3	724.822	1.13712	0.060034	18.9412	5.22055e-80	3.00742e-78	955.135	-0.020562	0.0561214	-0.366385	0.714078	0.823567	1256.42	-0.883501	0.0496518	-17.7939	7.875e-71	2.25027e-69
ENSG00000167588	GPD1	1481.62	-0.950663	0.0502848	-18.9056	1.02577e-79	5.89462e-78	614.563	1.84682	0.0708773	26.0565	1.13471e-149	1.15388e-147	622.466	1.36429	0.0651663	20.9355	2.54131e-97	1.10093e-95
ENSG00000119862	LGALSL	1871.28	-0.777964	0.0411908	-18.8868	1.46359e-79	8.38994e-78	1620.93	-0.554773	0.0433992	-12.783	2.03969e-37	3.12452e-36	1268.8	-0.103514	0.0448318	-2.30893	0.0209472	0.0459156
ENSG00000158528	PPP1R9A	2502.63	0.859052	0.0455086	18.8767	1.77377e-79	1.01431e-77	2707.61	0.392942	0.0496617	7.91238	2.52515e-15	1.72164e-14	2157.8	0.975187	0.0425943	22.8948	5.24003e-116	2.85919e-114
ENSG00000182326	C1S	418.342	-1.55254	0.0822875	-18.8672	2.12126e-79	1.21005e-77	266.074	-0.706204	0.0976416	-7.23261	4.73794e-13	2.83979e-12	146.015	0.848796	0.136748	6.20699	5.40103e-10	2.59216e-09
ENSG00000171793	CTPS1	3901.88	-0.641988	0.0340509	-18.8538	2.73404e-79	1.5558e-77	2753.51	0.157899	0.0387406	4.07579	4.58579e-05	0.000152225	2909.98	-0.203986	0.033643	-6.06325	1.33399e-09	6.24666e-09
ENSG00000119326	CTNNAL1	12418.2	-0.512822	0.0272218	-18.8386	3.64155e-79	2.06718e-77	10007.6	-0.0758883	0.0323203	-2.34801	0.0188741	0.0423348	7983.96	0.397644	0.0276375	14.3879	6.16755e-47	1.08976e-45
ENSG00000130589	HELZ2	1755.46	0.887839	0.0471565	18.8275	4.49434e-79	2.54508e-77	1362.45	1.96345	0.0573129	34.2584	3.27305e-257	9.20189e-255	1248.32	2.09014	0.0575734	36.3039	1.40653e-288	3.79216e-286
ENSG00000137575	SDCBP	2043.43	-0.731333	0.038849	-18.825	4.70998e-79	2.66074e-77	1562.3	-0.183618	0.0437658	-4.19545	2.72327e-05	9.23223e-05	1467.7	-0.208226	0.0466996	-4.45884	8.24042e-06	2.83085e-05
ENSG00000139926	FRMD6	2601.47	-0.756414	0.0402017	-18.8155	5.6378e-79	3.17718e-77	2308.81	-0.589464	0.0382248	-15.421	1.18302e-53	2.82141e-52	1707.66	0.0159575	0.0463324	0.344413	0.730536	0.827083
ENSG00000002726	AOC1	140.937	3.71969	0.197858	18.7998	7.57532e-79	4.25879e-77	138.777	3.14082	0.182888	17.1735	4.19576e-66	1.30385e-64	156.803	1.50131	0.138493	10.8404	2.2149e-27	2.26805e-26
ENSG00000117519	CNN3	18992.6	-0.451762	0.0240696	-18.769	1.35453e-78	7.59679e-77	15339.4	-0.0118434	0.0263786	-0.448978	0.653448	0.777593	15790.7	-0.286433	0.0233897	-12.2461	1.76179e-34	2.25685e-33
ENSG00000176092	CRYBG2	2486.73	-0.70809	0.0377455	-18.7596	1.61642e-78	9.04383e-77	2292.87	-0.631821	0.0376211	-16.7943	2.68615e-63	7.86653e-62	2077.32	-0.566319	0.0360724	-15.6995	1.52419e-55	3.28289e-54
ENSG00000164466	SFXN1	6803.56	-0.498344	0.0265875	-18.7435	2.18552e-78	1.21987e-76	5836.08	-0.229947	0.0281263	-8.17552	2.94598e-16	2.11031e-15	6802.42	-0.781511	0.0232827	-33.5662	5.22614e-247	1.03248e-244
ENSG00000128335	APOL2	637.781	-1.19712	0.0639829	-18.71	4.10172e-78	2.28394e-76	403.582	-0.253746	0.0784852	-3.23304	0.00122479	0.00339191	276.773	0.701998	0.0938284	7.48172	7.33583e-14	4.34856e-13
ENSG00000176788	BASP1	629.639	-1.33342	0.0712909	-18.7039	4.59978e-78	2.55518e-76	431.33	-0.616413	0.080002	-7.70497	1.30874e-14	8.6133e-14	651.961	-1.63437	0.0744756	-21.9451	9.64704e-107	4.75443e-105
ENSG00000149295	DRD2	192.197	-2.39948	0.128486	-18.675	7.91042e-78	4.3838e-76	41.555	1.22424	0.240261	5.09545	3.47918e-07	1.41038e-06	242.266	-2.98614	0.123047	-24.2682	4.24506e-130	2.69485e-128
ENSG00000196950	SLC39A10	3487.06	0.590851	0.0316502	18.6682	8.98482e-78	4.96741e-76	3647.26	0.272656	0.0333173	8.18362	2.75435e-16	1.976e-15	3722.19	-0.00579837	0.0312668	-0.185448	0.852878	0.911697
ENSG00000114346	ECT2	7937.58	-0.510588	0.0273605	-18.6615	1.01813e-77	5.6156e-76	8073.79	-0.668565	0.0294474	-22.7037	4.11638e-114	2.81055e-112	5501.48	0.160951	0.0268097	6.00348	1.93132e-09	8.94686e-09
ENSG00000114209	PDCD10	2969.33	-0.721146	0.0386657	-18.6508	1.24437e-77	6.84725e-76	2790.59	-0.690542	0.0401764	-17.1877	3.28078e-66	1.02753e-64	2002.64	-0.0186996	0.0416722	-0.44873	0.653626	0.770652
ENSG00000111057	KRT18	123953	-0.432331	0.0231963	-18.638	1.58177e-77	8.68333e-76	102379	-0.053211	0.0225243	-2.36238	0.0181579	0.0408935	86523.4	0.236268	0.018646	12.6713	8.52989e-37	1.16426e-35
ENSG00000187098	MITF	428.231	-1.48766	0.0798652	-18.6271	1.93829e-77	1.06156e-75	256.194	-0.474937	0.0981578	-4.83851	1.30816e-06	5.02912e-06	328.379	-1.19235	0.0850883	-14.0131	1.29684e-44	2.17409e-43
ENSG00000137692	DCUN1D5	4066.24	-0.567032	0.0304716	-18.6086	2.73924e-77	1.4967e-75	4078.21	-0.690312	0.0376703	-18.3251	5.21602e-75	1.99117e-73	3202.68	-0.266368	0.0329067	-8.09465	5.7428e-16	3.77966e-15
ENSG00000163513	TGFBR2	1364.88	0.862182	0.0463752	18.5914	3.76889e-77	2.05448e-75	1554.43	0.228778	0.0442593	5.16904	2.35304e-07	9.66493e-07	1253.84	0.724632	0.0447368	16.1977	5.23847e-59	1.22126e-57
ENSG00000170340	B3GNT2	1951.42	-0.743624	0.0400374	-18.5732	5.29052e-77	2.87723e-75	2244.61	-1.15721	0.0385807	-29.9946	1.15245e-197	1.95319e-195	1586.21	-0.535698	0.039309	-13.6279	2.7338e-42	4.31477e-41
ENSG00000186951	PPARA	577.687	1.25045	0.0675566	18.5096	1.72832e-76	9.37753e-75	664.841	0.481939	0.0610616	7.89266	2.95823e-15	2.00946e-14	440.352	2.18655	0.0840973	26.0003	4.91435e-149	3.77927e-147
ENSG00000053747	LAMA3	2734.55	-0.79395	0.0429257	-18.4959	2.22705e-76	1.20555e-74	2100.53	-0.266488	0.0410092	-6.49826	8.12538e-11	4.26471e-10	1644.63	0.231504	0.041471	5.58231	2.37347e-08	1.01807e-07
ENSG00000145284	SCD5	183.027	-2.55062	0.137992	-18.4838	2.78849e-76	1.50598e-74	173.764	-2.5516	0.140547	-18.1548	1.17655e-73	4.35401e-72	44.7004	0.15681	0.222999	0.703185	0.48194	0.626503
ENSG00000136521	NDUFB5	5092.61	-0.560444	0.0303871	-18.4435	5.88106e-76	3.16885e-74	4570.02	-0.415011	0.0424904	-9.76718	1.55733e-22	1.44246e-21	3297.5	0.308661	0.0339146	9.10114	8.93902e-20	6.9068e-19
ENSG00000197217	ENTPD4	3392.96	-0.599176	0.032513	-18.4288	7.71507e-76	4.14747e-74	3013.31	-0.427335	0.0334753	-12.7657	2.54827e-37	3.88864e-36	2731.64	-0.357671	0.0335396	-10.6641	1.49817e-26	1.48824e-25
ENSG00000157601	MX1	191.166	2.42601	0.13188	18.3955	1.42732e-75	7.65536e-74	167.915	3.413	0.169921	20.0858	9.83166e-90	4.73684e-88	145.914	5.57557	0.325587	17.1246	9.7199e-66	2.55156e-64
ENSG00000132182	NUP210	3641.29	0.62611	0.0340461	18.3901	1.57779e-75	8.443e-74	3865.12	0.258478	0.0414642	6.23377	4.55345e-10	2.28217e-09	3681.33	0.186224	0.030231	6.16002	7.27348e-10	3.45966e-09
ENSG00000144820	ADGRG7	462.153	-1.53242	0.0835039	-18.3515	3.20922e-75	1.71337e-73	238.035	-0.148595	0.110691	-1.34243	0.179456	0.297965	197.201	0.199342	0.115944	1.71929	0.0855613	0.159184
ENSG00000000003	TSPAN6	5763.35	0.518159	0.028275	18.3257	5.16205e-75	2.74967e-73	6720.69	-0.110695	0.0280226	-3.95022	7.80808e-05	0.000252455	5577.84	0.228641	0.0259939	8.79594	1.4185e-18	1.05e-17
ENSG00000156802	ATAD2	4620.31	0.540539	0.0295358	18.3012	8.10029e-75	4.30496e-73	4335.95	0.592062	0.0304708	19.4305	4.26268e-84	1.89341e-82	4033.36	0.596675	0.0285281	20.9153	3.88464e-97	1.67339e-95
ENSG00000137364	TPMT	1643.19	-0.765187	0.0418766	-18.2724	1.37236e-74	7.27695e-73	1316.12	-0.345364	0.0476338	-7.25039	4.15573e-13	2.49961e-12	1169.7	-0.220469	0.0467918	-4.7117	2.45661e-06	8.87423e-06
ENSG00000116133	DHCR24	26852.6	0.485621	0.0266335	18.2335	2.79975e-74	1.4812e-72	26857.1	0.321323	0.0269981	11.9017	1.15953e-32	1.536e-31	24411.3	0.401331	0.0232345	17.2731	7.50503e-67	2.00458e-65
ENSG00000099139	PCSK5	2047.82	-0.736974	0.0404417	-18.2231	3.383e-74	1.78572e-72	1816.85	-0.568024	0.0420835	-13.4975	1.61712e-41	2.76823e-40	1237.86	0.291194	0.0482534	6.03469	1.59267e-09	7.41402e-09
ENSG00000163249	CCNYL1	1048.3	-1.04043	0.0572969	-18.1586	1.09832e-73	5.78442e-72	807.026	-0.558768	0.0607507	-9.19773	3.65577e-20	3.11562e-19	541.027	0.35536	0.0715742	4.96491	6.87313e-07	2.61343e-06
ENSG00000152558	TMEM123	18193.2	-0.466181	0.025675	-18.157	1.13016e-73	5.93869e-72	25894	-1.35592	0.0305631	-44.3645	0	0	15069.2	-0.292029	0.0219066	-13.3306	1.5365e-40	2.31811e-39
ENSG00000100347	SAMM50	1851.56	0.720675	0.0397015	18.1523	1.23047e-73	6.45128e-72	1790.01	0.663456	0.0411916	16.1066	2.29314e-58	6.09558e-57	1393.29	1.4614	0.0459321	31.8166	3.81376e-222	6.24285e-220
ENSG00000121440	PDZRN3	1021.18	1.0094	0.0557731	18.0983	3.28488e-73	1.71837e-71	740.121	2.84059	0.0745214	38.1178	0	0	1184.81	0.0577079	0.0482008	1.19724	0.231213	0.361689
ENSG00000101577	LPIN2	2958.83	-0.61717	0.0341425	-18.0763	4.89751e-73	2.55623e-71	2545.48	-0.36624	0.0356028	-10.2868	8.07999e-25	8.17129e-24	2089.52	-0.0262754	0.0363417	-0.723009	0.469674	0.615657
ENSG00000070214	SLC44A1	5648.08	0.541325	0.0300064	18.0403	9.40005e-73	4.89537e-71	6231.77	0.0655639	0.030103	2.17798	0.0294072	0.0629529	5457.62	0.253248	0.0251734	10.0601	8.28912e-24	7.42038e-23
ENSG00000049247	UTS2	232.528	2.06728	0.114618	18.0362	1.01189e-72	5.25802e-71	217.136	2.21574	0.127584	17.3669	1.46895e-67	4.71823e-66	170.356	5.4515	0.290416	18.7714	1.29506e-78	4.17425e-77
ENSG00000184005	ST6GALNAC3	1754.81	-0.832205	0.046151	-18.0322	1.08846e-72	5.64332e-71	1149.45	0.132201	0.0521809	2.53351	0.0112925	0.0266053	838.452	1.00568	0.0639313	15.7307	9.32146e-56	2.02483e-54
ENSG00000111110	PPM1H	10067.8	0.511065	0.0283944	17.9988	1.99067e-72	1.02981e-70	13069.1	-0.400002	0.0288233	-13.8777	8.64499e-44	1.59405e-42	10281.5	0.0597146	0.0238852	2.50007	0.0124169	0.0285242
ENSG00000137486	ARRB1	1870.64	-0.862141	0.0480267	-17.9513	4.69064e-72	2.42118e-70	1659.87	-0.702175	0.0470863	-14.9125	2.73255e-50	5.94174e-49	1553.21	-0.713728	0.0460572	-15.4966	3.65973e-54	7.66637e-53
ENSG00000093000	NUP50	4395.48	0.554126	0.0309051	17.9299	6.88531e-72	3.54616e-70	3989.58	0.732543	0.0303925	24.1028	2.33751e-128	1.87448e-126	3237.8	1.33575	0.0313278	42.6379	0	0
ENSG00000137767	SQOR	154.202	-2.65833	0.148616	-17.8872	1.48291e-71	7.62068e-70	134.598	-2.51199	0.156532	-16.0478	5.92407e-58	1.5574e-56	80.0951	-1.71856	0.177236	-9.69642	3.12252e-22	2.65131e-21
ENSG00000173473	SMARCC1	5197.97	0.57284	0.0320425	17.8775	1.76617e-71	9.05637e-70	4876.43	0.62722	0.0323353	19.3974	8.12436e-84	3.57547e-82	5637.56	-0.0647044	0.0240925	-2.68567	0.00723851	0.0173756
ENSG00000075651	PLD1	263.816	-1.9613	0.109709	-17.8774	1.77043e-71	9.05833e-70	700.233	-3.65817	0.0891702	-41.0246	0	0	183.132	-1.50033	0.126602	-11.8507	2.13291e-32	2.56722e-31
ENSG00000095015	MAP3K1	7787.73	0.499283	0.0279555	17.86	2.41854e-71	1.23473e-69	6237.56	1.19799	0.0295476	40.5443	0	0	7352.38	0.290816	0.0246764	11.7852	4.6528e-32	5.52191e-31
ENSG00000112818	MEP1A	1226.4	-1.02869	0.0577379	-17.8166	5.2558e-71	2.67736e-69	4192.29	-3.30913	0.0447668	-73.9193	0	0	840.808	-0.437613	0.0584312	-7.48937	6.92052e-14	4.10555e-13
ENSG00000114770	ABCC5	1644.12	-0.821641	0.0461466	-17.805	6.4633e-71	3.2853e-69	1828.52	-1.15569	0.0444517	-25.9987	5.12154e-149	5.14241e-147	1321.2	-0.588739	0.0454843	-12.9438	2.54739e-38	3.63277e-37
ENSG00000069869	NEDD4	1931.7	0.730976	0.0410697	17.7984	7.26739e-71	3.68599e-69	1739.67	0.953564	0.0444777	21.4392	5.76464e-102	3.31148e-100	2286.59	-0.188701	0.0354426	-5.32413	1.01439e-07	4.13351e-07
ENSG00000179399	GPC5	963.429	0.979145	0.0550679	17.7807	9.97679e-71	5.04921e-69	868.35	1.23192	0.0570847	21.5806	2.73322e-103	1.59696e-101	746.825	1.65897	0.0636466	26.0653	9.03094e-150	7.03953e-148
ENSG00000204628	RACK1	91610.5	-0.40033	0.0225227	-17.7745	1.11429e-70	5.62718e-69	79971.5	-0.171711	0.0216113	-7.94544	1.93495e-15	1.32492e-14	85969.1	-0.540313	0.0162622	-33.2252	4.6619e-242	8.75711e-240
ENSG00000135074	ADAM19	2100.8	-0.778174	0.0437898	-17.7707	1.19283e-70	6.01076e-69	2581.8	-1.32486	0.0354655	-37.3564	1.99734e-305	8.08989e-303	2089.73	-1.03276	0.0353702	-29.1987	2.01425e-187	2.31962e-185
ENSG00000115944	COX7A2L	4321.67	-0.552824	0.031121	-17.7637	1.35071e-70	6.7917e-69	4061.13	-0.521177	0.033043	-15.7727	4.79574e-56	1.2089e-54	3178.21	-0.0659891	0.0341252	-1.93374	0.0531455	0.10544
ENSG00000168056	LTBP3	1455.84	0.922516	0.0520454	17.7252	2.67868e-70	1.34401e-68	1507.54	0.599478	0.0579713	10.341	4.5994e-25	4.70513e-24	1356.96	0.727082	0.0525773	13.8288	1.70819e-43	2.78425e-42
ENSG00000150457	LATS2	1456.49	0.839534	0.0473871	17.7165	3.12676e-70	1.56546e-68	1410.56	0.777922	0.0518798	14.9947	7.95185e-51	1.753e-49	1328.45	0.731465	0.0482871	15.1482	7.78168e-52	1.55072e-50
ENSG00000130787	HIP1R	2199.22	-0.71214	0.0402026	-17.7138	3.28442e-70	1.64087e-68	1903.71	-0.482783	0.0427537	-11.2922	1.43406e-29	1.69904e-28	1192.22	0.704812	0.0505262	13.9494	3.17144e-44	5.25903e-43
ENSG00000197965	MPZL1	14852	-0.408564	0.0230775	-17.704	3.90553e-70	1.947e-68	12444.1	-0.0676521	0.025676	-2.63484	0.00841775	0.0203499	10036.4	0.370474	0.0215576	17.1852	3.42472e-66	9.04197e-65
ENSG00000166575	TMEM135	3498.96	0.615627	0.0347771	17.7021	4.04197e-70	2.01073e-68	4733.78	-0.432551	0.0342144	-12.6424	1.23281e-36	1.84358e-35	4067.25	-0.22356	0.0283123	-7.89624	2.87438e-15	1.82517e-14
ENSG00000058091	CDK14	136.546	2.95372	0.167289	17.6564	9.08933e-70	4.51198e-68	135.788	2.48694	0.156639	15.8769	9.16595e-57	2.34517e-55	131.651	2.14267	0.152086	14.0885	4.46921e-45	7.60928e-44
ENSG00000101346	POFUT1	10419.5	0.446897	0.0253175	17.6517	9.86989e-70	4.88906e-68	10151.5	0.36998	0.0273016	13.5516	7.75737e-42	1.3375e-40	8870.71	0.59007	0.0232162	25.4163	1.66678e-142	1.18259e-140
ENSG00000225733	FGD5-AS1	2531.98	0.658312	0.0373033	17.6476	1.06225e-69	5.25072e-68	2539.2	0.470747	0.0360899	13.0437	6.89944e-39	1.09552e-37	2171.32	0.785059	0.0357359	21.9684	5.78142e-107	2.86781e-105
ENSG00000174748	RPL15	17983.8	0.430326	0.0243847	17.6474	1.06586e-69	5.25744e-68	17720.6	0.316904	0.0275041	11.5221	1.02124e-30	1.27306e-29	17703.9	0.0986447	0.0184688	5.34117	9.23508e-08	3.77727e-07
ENSG00000135917	SLC19A3	3330.2	-0.551406	0.0312595	-17.6397	1.22206e-69	6.01517e-68	3232.76	-0.598785	0.0362493	-16.5185	2.69866e-61	7.60493e-60	3555.3	-0.977227	0.0291109	-33.5691	4.74667e-247	9.45908e-245
ENSG00000115414	FN1	157383	0.503963	0.0285916	17.6263	1.54863e-69	7.60652e-68	199390	-0.342925	0.0638415	-5.37151	7.80808e-08	3.32483e-07	204271	-0.580338	0.0251832	-23.0446	1.66576e-117	9.26556e-116
ENSG00000043093	DCUN1D1	4159.85	-0.562295	0.0319431	-17.603	2.33443e-69	1.14421e-67	4281.51	-0.746491	0.0400041	-18.6603	1.04056e-77	4.13748e-76	2854.6	0.125174	0.0343189	3.64738	0.000264929	0.000778383
ENSG00000168028	RPSA	21852.6	0.461662	0.0262643	17.5776	3.65873e-69	1.78956e-67	20510.5	0.512042	0.0251773	20.3374	6.00001e-92	3.01857e-90	20147.9	0.332667	0.0197797	16.8186	1.78428e-63	4.47867e-62
ENSG00000163191	S100A11	1805.19	-0.762218	0.0433843	-17.569	4.25706e-69	2.07785e-67	1535.1	-0.491244	0.0506826	-9.69255	3.24314e-22	2.96033e-21	1416.76	-0.471143	0.0460121	-10.2396	1.31845e-24	1.21589e-23
ENSG00000178445	GLDC	10088.9	0.44758	0.0254898	17.5592	5.05865e-69	2.46395e-67	9736.93	0.402027	0.023556	17.0668	2.61974e-65	8.02615e-64	10283.2	0.0114881	0.0197888	0.580533	0.561555	0.695029
ENSG00000159399	HK2	1629.97	-0.837327	0.0476973	-17.555	5.44602e-69	2.64711e-67	1538.04	-0.813867	0.0478481	-17.0094	6.99822e-65	2.12769e-63	1628.5	-1.09533	0.0413423	-26.4941	1.13209e-154	9.29898e-153
ENSG00000265174	AP005202.2	149.908	-5.80221	0.330635	-17.5487	6.08815e-69	2.95307e-67	37.2827	-3.77687	0.381133	-9.90958	3.78235e-23	3.59105e-22	63.5946	-4.70628	0.350816	-13.4152	4.92544e-41	7.51506e-40
ENSG00000161638	ITGA5	1275.16	-0.869183	0.0495883	-17.528	8.76106e-69	4.24075e-67	1243.99	-0.921551	0.0477587	-19.296	5.80573e-83	2.53174e-81	967.047	-0.501693	0.0493491	-10.1662	2.80648e-24	2.55527e-23
ENSG00000181744	C3orf58	640.879	1.13722	0.0649175	17.5179	1.04623e-68	5.05376e-67	602.025	1.19621	0.0670242	17.8475	3.02287e-71	1.05303e-69	509.86	1.70409	0.0764233	22.2981	3.858e-110	1.98237e-108
ENSG00000229544	NKX1-2	203.556	-2.15448	0.123062	-17.5073	1.26069e-68	6.07709e-67	198.136	-2.19716	0.134765	-16.3036	9.29963e-60	2.53691e-58	124.885	-1.4774	0.141301	-10.4557	1.3796e-25	1.31625e-24
ENSG00000172478	C2orf54	1811.27	-0.781466	0.0447755	-17.453	3.26802e-68	1.57209e-66	1250.49	0.0447378	0.0511895	0.873964	0.382138	0.536443	1278.72	-0.218348	0.0450625	-4.84543	1.26335e-06	4.70233e-06
ENSG00000137267	TUBB2A	1529.53	-0.88287	0.0505885	-17.452	3.32361e-68	1.59554e-66	976.979	0.14212	0.0511169	2.7803	0.00543079	0.0135795	1310.06	-0.799708	0.0484017	-16.5223	2.53547e-61	6.16829e-60
ENSG00000131100	ATP6V1E1	3214.83	-0.598005	0.03433	-17.4193	5.89104e-68	2.82226e-66	2752.94	-0.333439	0.0342745	-9.72851	2.27909e-22	2.09556e-21	2321.85	-0.0639262	0.0341669	-1.871	0.0613451	0.119292
ENSG00000216775	AL109918.1	1606.53	0.911681	0.0523434	17.4173	6.09844e-68	2.91563e-66	1829.7	0.26301	0.0438807	5.99376	2.05047e-09	9.78826e-09	1781.94	0.123735	0.0392627	3.15147	0.00162452	0.00432596
ENSG00000121864	ZNF639	2013.09	-0.686145	0.0394152	-17.4081	7.15964e-68	3.41598e-66	1809.2	-0.548636	0.0415467	-13.2053	8.17961e-40	1.33243e-38	1270.89	0.223711	0.0434751	5.14573	2.66481e-07	1.05111e-06
ENSG00000086289	EPDR1	268.29	-1.77305	0.101907	-17.3987	8.43751e-68	4.01746e-66	156.873	-0.781047	0.12192	-6.40621	1.49184e-10	7.75009e-10	162.497	-1.01513	0.117795	-8.61777	6.82713e-18	4.89082e-17
ENSG00000090530	P3H2	968.387	0.981255	0.0564018	17.3976	8.60627e-68	4.08116e-66	1383.06	-0.333028	0.0450756	-7.38822	1.48809e-13	9.22701e-13	1196.86	-0.136005	0.046047	-2.95362	0.00314075	0.00799827
ENSG00000163795	ZNF513	707.606	-1.07093	0.0615562	-17.3976	8.59788e-68	4.08116e-66	777.864	-1.36695	0.0615566	-22.2063	2.98379e-109	1.91677e-107	402.065	0.0230912	0.0750275	0.307769	0.758258	0.847369
ENSG00000153561	RMND5A	7628.13	0.445874	0.0256363	17.3923	9.43451e-68	4.46484e-66	7393.14	0.385982	0.0248678	15.5214	2.48622e-54	6.06258e-53	7578.84	0.0838164	0.023831	3.51711	0.000436273	0.0012507
ENSG00000170275	CRTAP	2386.47	0.689046	0.0396347	17.3849	1.07383e-67	5.07158e-66	2649.02	0.169235	0.0360942	4.68871	2.74939e-06	1.02643e-05	2334.5	0.344284	0.0364312	9.45026	3.37999e-21	2.75656e-20
ENSG00000136717	BIN1	7509.16	-0.553418	0.0318448	-17.3786	1.19877e-67	5.65021e-66	5600.69	0.100803	0.0350646	2.87479	0.00404294	0.0103309	5412.8	-0.00754281	0.0290644	-0.25952	0.795234	0.872272
ENSG00000187257	RSBN1L	1652.55	0.826258	0.047615	17.3529	1.87585e-67	8.82368e-66	1643.86	0.658183	0.0469126	14.03	1.02151e-44	1.92821e-43	1577.77	0.549881	0.0456068	12.057	1.78193e-33	2.21937e-32
ENSG00000134882	UBAC2	2654.44	0.607585	0.0350265	17.3464	2.09953e-67	9.85596e-66	2504.78	0.640619	0.0363853	17.6066	2.19408e-69	7.36402e-68	2326.45	0.653729	0.0361115	18.1031	3.0138e-73	9.00485e-72
ENSG00000189143	CLDN4	3413.81	0.633008	0.0365728	17.3081	4.08351e-67	1.9131e-65	3455.74	0.418367	0.0358169	11.6807	1.5995e-31	2.05612e-30	3440.59	0.203276	0.0335617	6.05677	1.38882e-09	6.49677e-09
ENSG00000064393	HIPK2	1153.84	2.05027	0.118544	17.2955	5.08567e-67	2.37783e-65	2179.24	-0.547457	0.0859334	-6.37071	1.88152e-10	9.68813e-10	1342.67	0.667347	0.0594526	11.2249	3.07829e-29	3.34021e-28
ENSG00000164236	ANKRD33B	1195.72	-1.01844	0.0589342	-17.2809	6.55133e-67	3.05698e-65	792.194	-0.141383	0.0580021	-2.43755	0.014787	0.0340068	1240.87	-1.34435	0.0473705	-28.3794	3.63547e-177	3.76987e-175
ENSG00000118961	LDAH	1390.53	0.791401	0.04581	17.2757	7.16881e-67	3.33843e-65	1381.11	0.629996	0.0464636	13.5589	7.01685e-42	1.21157e-40	1520.82	0.0817905	0.0424451	1.92697	0.0539829	0.106925
ENSG00000171863	RPS7	26852.9	0.508471	0.0294899	17.2422	1.28016e-66	5.9497e-65	25819.9	0.475176	0.0293159	16.2088	4.37019e-59	1.17474e-57	29719.3	-0.169555	0.0244563	-6.93299	4.1204e-12	2.21921e-11
ENSG00000167080	B4GALNT2	1268.7	-0.971507	0.0564238	-17.218	1.94515e-66	9.02232e-65	469.07	2.71913	0.0916233	29.6772	1.51028e-193	2.45518e-191	490.204	1.76999	0.081517	21.7132	1.54109e-104	7.29693e-103
ENSG00000172037	LAMB2	2006.18	0.734886	0.0427061	17.208	2.31297e-66	1.07071e-64	2160.18	0.305072	0.0503032	6.06465	1.32237e-09	6.40469e-09	1629.12	1.09905	0.0473881	23.1924	5.42803e-119	3.07906e-117
ENSG00000116761	CTH	562.345	-1.22263	0.0710579	-17.2061	2.39099e-66	1.10464e-64	698.041	-1.7428	0.0704239	-24.7472	3.32078e-135	2.79263e-133	589.328	-1.5589	0.0723281	-21.5532	4.9425e-103	2.28823e-101
ENSG00000138449	SLC40A1	9155.02	0.586017	0.0341361	17.1671	4.68182e-66	2.15873e-64	10564.6	-0.0282251	0.0282694	-0.99843	0.318071	0.466975	7082.21	1.14255	0.029069	39.3048	0	0
ENSG00000086300	SNX10	237.432	-1.8231	0.106241	-17.16	5.28742e-66	2.43315e-64	274.127	-2.17088	0.10461	-20.752	1.17489e-95	6.36649e-94	271.165	-2.27597	0.105435	-21.5864	2.40821e-103	1.11945e-101
ENSG00000082781	ITGB5	3959.77	0.632133	0.0368428	17.1576	5.51667e-66	2.53365e-64	3913.49	0.499001	0.0326497	15.2835	9.85313e-53	2.30392e-51	3751.3	0.399867	0.0305943	13.07	4.88884e-39	7.09997e-38
ENSG00000163577	EIF5A2	932.365	-0.992453	0.0578525	-17.1549	5.77914e-66	2.64898e-64	647.553	-0.242121	0.0673828	-3.59322	0.000326623	0.000985269	531.979	0.112625	0.0688073	1.63682	0.101668	0.184476
ENSG00000197183	NOL4L	1794.25	0.717626	0.0418368	17.153	5.97269e-66	2.73233e-64	1577.31	1.04673	0.0479033	21.851	7.60631e-106	4.6134e-104	1471.88	1.03586	0.0456443	22.6943	5.10312e-114	2.73243e-112
ENSG00000152782	PANK1	1315.07	0.764097	0.0445674	17.1447	6.88001e-66	3.14124e-64	1284.31	0.667051	0.046632	14.3046	2.04852e-46	4.05244e-45	1189.28	0.689171	0.0452967	15.2146	2.83036e-52	5.72493e-51
ENSG00000101265	RASSF2	319.248	-1.61588	0.09441	-17.1156	1.13606e-65	5.17683e-64	275.789	-1.42413	0.0967139	-14.7252	4.44274e-49	9.37881e-48	141.867	-0.0472643	0.128418	-0.368049	0.712837	0.814561
ENSG00000163701	IL17RE	884.22	1.17285	0.0685381	17.1124	1.20022e-65	5.45856e-64	932.885	0.745386	0.0592023	12.5905	2.3814e-36	3.53249e-35	784.139	1.17891	0.0626399	18.8205	5.12831e-79	1.66231e-77
ENSG00000161204	ABCF3	2878.52	-0.625892	0.0366086	-17.0969	1.56643e-65	7.1102e-64	2653.07	-0.547748	0.0375385	-14.5916	3.17475e-48	6.58567e-47	1903.96	0.15475	0.0409891	3.7754	0.000159753	0.000480895
ENSG00000142149	HUNK	472.155	1.32047	0.0773527	17.0707	2.45114e-65	1.11044e-63	411.466	1.81768	0.0874698	20.7807	6.47171e-96	3.52288e-94	619.07	-0.10009	0.0663738	-1.50797	0.131562	0.229208
ENSG00000068878	PSME4	2864.52	-0.659771	0.0386592	-17.0664	2.64181e-65	1.1945e-63	2780.02	-0.703302	0.0419964	-16.7467	5.9825e-63	1.7329e-61	2320.26	-0.440676	0.0385203	-11.4401	2.63636e-30	2.94864e-29
ENSG00000133606	MKRN1	2147.92	0.646777	0.0379451	17.0451	3.80232e-65	1.7159e-63	2222.41	0.358113	0.0378854	9.45252	3.30762e-21	2.91884e-20	2147.03	0.243041	0.0372808	6.5192	7.06833e-11	3.58691e-10
ENSG00000172893	DHCR7	8634.37	0.543765	0.0320049	16.99	9.73122e-65	4.383e-63	7575.55	0.853182	0.0324274	26.3105	1.45349e-152	1.53014e-150	7102.98	0.826518	0.0290132	28.4877	1.66583e-178	1.75925e-176
ENSG00000136881	BAAT	187.982	-2.29014	0.1349	-16.9766	1.22327e-64	5.49906e-63	41.8016	1.43542	0.261098	5.49762	3.84953e-08	1.679e-07	42.7653	0.99071	0.257956	3.84062	0.000122725	0.000373952
ENSG00000216588	IGSF23	335.806	-1.62669	0.0961118	-16.9249	2.94692e-64	1.32221e-62	455.072	-2.27051	0.0852052	-26.6476	1.90941e-156	2.10273e-154	185.287	-0.627231	0.112625	-5.56918	2.55938e-08	1.09469e-07
ENSG00000177606	JUN	596.499	-1.20438	0.0711871	-16.9185	3.28571e-64	1.47138e-62	454.185	-0.716392	0.0770641	-9.29606	1.45751e-20	1.2565e-19	601.763	-1.46386	0.0702248	-20.8454	1.67921e-96	7.15287e-95
ENSG00000105810	CDK6	12884.9	0.5546	0.0328015	16.9078	3.94294e-64	1.76231e-62	13268.4	0.29094	0.0308351	9.43533	3.89774e-21	3.432e-20	14621.3	-0.20241	0.0230315	-8.78839	1.51716e-18	1.12085e-17
ENSG00000106484	MEST	7849.89	0.435045	0.0257402	16.9014	4.39413e-64	1.96022e-62	7435.79	0.452558	0.0331065	13.6698	1.53875e-42	2.72382e-41	7167.8	0.337441	0.0265426	12.7132	4.99434e-37	6.86594e-36
ENSG00000055130	CUL1	3365.79	0.537614	0.031839	16.8854	5.76109e-64	2.56512e-62	3539.1	0.210442	0.0331677	6.34479	2.22735e-10	1.14147e-09	3114.11	0.391621	0.0323243	12.1153	8.75907e-34	1.10292e-32
ENSG00000138119	MYOF	3719.42	-0.698155	0.041355	-16.882	6.10342e-64	2.71236e-62	3259.58	-0.497294	0.0428108	-11.6161	3.41358e-31	4.31838e-30	3066.82	-0.523526	0.0350992	-14.9156	2.60855e-50	5.02777e-49
ENSG00000164379	FOXQ1	4238.89	0.613404	0.0363499	16.875	6.87259e-64	3.04837e-62	4834.75	0.0279568	0.0308561	0.906039	0.364915	0.517653	5644.86	-0.569173	0.0295282	-19.2756	8.61145e-83	2.97212e-81
ENSG00000138653	NDST4	111.677	3.49541	0.207158	16.8732	7.08805e-64	3.13798e-62	111.074	2.84418	0.191192	14.876	4.7174e-50	1.0202e-48	166.898	0.265109	0.125241	2.1168	0.0342767	0.0714694
ENSG00000100714	MTHFD1	6911.11	-0.442174	0.0262316	-16.8565	9.39362e-64	4.15081e-62	6532.91	-0.422726	0.0338	-12.5067	6.86396e-36	1.00693e-34	5563.05	-0.190294	0.0251434	-7.56834	3.78033e-14	2.27326e-13
ENSG00000166311	SMPD1	805.731	-1.00196	0.0594814	-16.8449	1.14393e-63	5.04518e-62	826.226	-1.15875	0.0596572	-19.4234	4.8896e-84	2.16784e-82	402.731	0.531302	0.0788418	6.73883	1.59664e-11	8.36155e-11
ENSG00000072415	MPP5	3606.17	-0.528569	0.0313855	-16.8412	1.21739e-63	5.35905e-62	3442.47	-0.535624	0.0372685	-14.372	7.7553e-47	1.54569e-45	2168.5	0.608579	0.036156	16.832	1.4219e-63	3.58085e-62
ENSG00000128602	SMO	1240.76	0.844145	0.0501459	16.8338	1.38039e-63	6.06514e-62	1443.71	0.147062	0.0477993	3.07667	0.00209329	0.00560863	1144.05	0.688726	0.0483439	14.2464	4.71957e-46	8.20624e-45
ENSG00000070831	CDC42	9508.1	-0.424075	0.0252001	-16.8283	1.51312e-63	6.63582e-62	8361.15	-0.217388	0.0355412	-6.11652	9.56405e-10	4.67387e-09	7755.36	-0.206227	0.0253508	-8.13493	4.12183e-16	2.73243e-15
ENSG00000107819	SFXN3	1246.54	0.788296	0.0468642	16.8208	1.71703e-63	7.51597e-62	966.514	1.80252	0.062067	29.0415	1.9711e-185	2.87216e-183	807.945	2.69447	0.0698321	38.585	0	0
ENSG00000143643	TTC13	2018.78	0.677946	0.0403087	16.8189	1.77491e-63	7.75477e-62	2197.96	0.222266	0.0399784	5.55965	2.70311e-08	1.1949e-07	1893.38	0.478175	0.0380525	12.5662	3.2395e-36	4.34659e-35
ENSG00000082898	XPO1	23788.8	-0.360371	0.0214485	-16.8017	2.37034e-63	1.03369e-61	21975.1	-0.281374	0.0244849	-11.4917	1.45205e-30	1.79604e-29	20562.9	-0.293483	0.018945	-15.4913	3.97064e-54	8.31007e-53
ENSG00000134318	ROCK2	5870.92	0.524758	0.0312664	16.7834	3.22684e-63	1.40458e-61	5426.16	0.633069	0.0317975	19.9094	3.37433e-88	1.59676e-86	6114.91	0.0135807	0.0273701	0.496186	0.619763	0.74432
ENSG00000184232	OAF	1114.48	0.971236	0.0579982	16.746	6.05853e-63	2.63224e-61	1046.02	1.031	0.0634643	16.2454	2.40664e-59	6.50583e-58	1227.47	0.189981	0.0484609	3.92029	8.84427e-05	0.000273713
ENSG00000068784	SRBD1	1431.08	-0.770374	0.0460454	-16.7307	7.8266e-63	3.3941e-61	1485.82	-0.964998	0.0501118	-19.2569	1.2349e-82	5.31717e-81	1079.92	-0.382388	0.0499099	-7.66157	1.83678e-14	1.11713e-13
ENSG00000239900	ADSL	6267.11	-0.493774	0.0295137	-16.7304	7.87718e-63	3.4097e-61	5835.59	-0.437721	0.0324124	-13.5047	1.46636e-41	2.51375e-40	5243.59	-0.34603	0.0260534	-13.2816	2.96169e-40	4.43036e-39
ENSG00000151327	FAM177A1	2213	-0.661508	0.0395714	-16.7168	9.88352e-63	4.27023e-61	2155.04	-0.714777	0.0390142	-18.3209	5.63219e-75	2.14661e-73	1413.56	0.21589	0.0438066	4.92825	8.2968e-07	3.1319e-06
ENSG00000106397	PLOD3	2081.93	0.65708	0.0393195	16.7113	1.08395e-62	4.67462e-61	2063.93	0.513728	0.0392733	13.0808	4.2371e-39	6.76379e-38	1847.12	0.656497	0.0392919	16.7082	1.14192e-62	2.82607e-61
ENSG00000123843	C4BPB	2402.01	-0.630114	0.0377286	-16.7012	1.28367e-62	5.52572e-61	2100.71	-0.420171	0.0416824	-10.0803	6.75218e-24	6.60216e-23	1758	-0.136624	0.0450349	-3.03373	0.0024155	0.0062769
ENSG00000168672	FAM84B	956.663	0.914608	0.0547978	16.6906	1.53409e-62	6.59149e-61	1228.26	-0.0888739	0.0504334	-1.7622	0.0780353	0.148213	1434.78	-0.6678	0.0442661	-15.086	2.00119e-51	3.94337e-50
ENSG00000075213	SEMA3A	1912.84	0.655228	0.0392914	16.6761	1.95582e-62	8.38808e-61	2288.63	-0.0756948	0.037816	-2.00166	0.0453212	0.0924958	2093.46	-0.0264112	0.0387499	-0.681581	0.495504	0.637983
ENSG00000073803	MAP3K13	1307.72	-0.790856	0.0474492	-16.6674	2.26131e-62	9.68048e-61	1277.81	-0.849839	0.0480645	-17.6812	5.85099e-70	1.99745e-68	794.962	0.201446	0.053997	3.73069	0.000190958	0.000569298
ENSG00000119125	GDA	612.597	-1.2167	0.0730119	-16.6644	2.37751e-62	1.01593e-60	440.63	-0.596193	0.0864519	-6.89624	5.33971e-12	3.01947e-11	277.733	0.516013	0.0978048	5.27595	1.32074e-07	5.33345e-07
ENSG00000084676	NCOA1	1150.44	0.799218	0.0480837	16.6214	4.87962e-62	2.08129e-60	1448.99	-0.114416	0.0458426	-2.49583	0.0125661	0.0293641	1292.87	0.00403076	0.0447082	0.0901571	0.928162	0.959436
ENSG00000163581	SLC2A2	898.871	-0.976342	0.0587477	-16.6192	5.05656e-62	2.15282e-60	737.869	-0.639211	0.0621909	-10.2782	8.83639e-25	8.91737e-24	724.034	-0.761902	0.0570972	-13.3439	1.28504e-40	1.94256e-39
ENSG00000180398	MCFD2	9226.23	-0.437124	0.0263067	-16.6164	5.29803e-62	2.25152e-60	9420.31	-0.608363	0.024453	-24.8789	1.25863e-136	1.0742e-134	7200.77	-0.100378	0.0226432	-4.43303	9.29194e-06	3.17826e-05
ENSG00000123560	PLP1	109.376	4.64557	0.279974	16.5928	7.85104e-62	3.33041e-60	104.824	4.5255	0.284128	15.9277	4.07138e-57	1.05069e-55	637.284	-2.53349	0.0780961	-32.4407	7.3277e-231	1.27219e-228
ENSG00000143412	ANXA9	2026.24	0.705331	0.0425114	16.5916	8.02008e-62	3.39594e-60	2131.99	0.352549	0.0416813	8.45819	2.71558e-17	2.04006e-16	2044.71	0.260022	0.0359598	7.23091	4.7977e-13	2.71278e-12
ENSG00000173898	SPTBN2	1078.77	-0.82252	0.0496082	-16.5803	9.6681e-62	4.08635e-60	896.281	-0.499914	0.0595669	-8.39248	4.75997e-17	3.54138e-16	1002.14	-0.924515	0.0499869	-18.4951	2.25925e-76	7.03469e-75
ENSG00000100353	EIF3D	11390.1	-0.443765	0.0267705	-16.5766	1.02874e-61	4.34024e-60	10778.9	-0.427699	0.0283015	-15.1122	1.34573e-51	3.01962e-50	10204.1	-0.468504	0.0204383	-22.9229	2.7487e-116	1.50699e-114
ENSG00000074800	ENO1	54227.8	-0.459512	0.0277593	-16.5535	1.51127e-61	6.36451e-60	45253.8	-0.112734	0.0333517	-3.38017	0.000724401	0.0020809	43503.3	-0.199188	0.0244208	-8.15648	3.44918e-16	2.29248e-15
ENSG00000204335	SP5	1272.38	0.865538	0.0523134	16.5453	1.732e-61	7.28096e-60	1624.82	-0.108082	0.041869	-2.58144	0.009839	0.0234373	1968.37	-0.768591	0.0371961	-20.6632	7.42151e-95	3.07557e-93
ENSG00000130962	PRRG1	982.356	-0.949182	0.0574053	-16.5348	2.06186e-61	8.65203e-60	740.654	-0.398376	0.0599786	-6.64196	3.09546e-11	1.67471e-10	693.032	-0.411955	0.0594291	-6.93187	4.1532e-12	2.23635e-11
ENSG00000144668	ITGA9	876.96	0.921079	0.0557262	16.5287	2.28117e-61	9.55513e-60	885.703	0.690055	0.0577732	11.9442	6.96152e-33	9.33555e-32	1282.01	-0.602539	0.0455662	-13.2234	6.43092e-40	9.53281e-39
ENSG00000100304	TTLL12	1893.71	0.86539	0.0523748	16.523	2.50486e-61	1.04733e-59	1621.73	1.35158	0.0456115	29.6325	5.69689e-193	9.0759e-191	1371.46	1.91639	0.0505304	37.9254	0	0
ENSG00000186469	GNG2	602.064	-1.10025	0.0666373	-16.511	3.0581e-61	1.27636e-59	632.42	-1.30538	0.0721391	-18.0953	3.47283e-73	1.27286e-71	378.341	-0.296122	0.077887	-3.80194	0.000143567	0.000434686
ENSG00000214530	STARD10	6795.97	0.534484	0.0324563	16.4678	6.24586e-61	2.60218e-59	7083.19	0.23419	0.0338116	6.92631	4.31957e-12	2.45073e-11	5936.42	0.587787	0.031761	18.5066	1.82841e-76	5.70089e-75
ENSG00000055917	PUM2	3564.47	0.538233	0.0326846	16.4675	6.28569e-61	2.61411e-59	3548.48	0.385968	0.0329491	11.7141	1.07968e-31	1.3939e-30	3852.71	-0.082907	0.0294736	-2.81293	0.00490928	0.0121169
ENSG00000138646	HERC5	189.026	-2.07517	0.126094	-16.4573	7.43052e-61	3.08472e-59	250.515	-2.64438	0.117769	-22.4541	1.16797e-111	7.79635e-110	44.2875	1.41558	0.245809	5.75884	8.46946e-09	3.75207e-08
ENSG00000100029	PES1	4514.8	-0.590672	0.0359539	-16.4286	1.19422e-60	4.9489e-59	3815.25	-0.290206	0.0311428	-9.31855	1.1794e-20	1.02043e-19	3557.48	-0.292593	0.0291279	-10.0451	9.65398e-24	8.60522e-23
ENSG00000064652	SNX24	1334.43	-0.765362	0.046615	-16.4188	1.40308e-60	5.80413e-59	1378.7	-0.946607	0.0461718	-20.5019	2.07192e-93	1.05796e-91	1183.79	-0.764875	0.0468878	-16.3129	7.99271e-60	1.89224e-58
ENSG00000114353	GNAI2	1506.14	0.755165	0.0459966	16.4178	1.4254e-60	5.88603e-59	1352.26	0.996961	0.0550333	18.1156	2.40114e-73	8.84129e-72	1272.32	0.953985	0.0507599	18.7941	8.44255e-79	2.73274e-77
ENSG00000101160	CTSZ	6022.11	0.458755	0.0280448	16.358	3.81666e-60	1.57048e-58	6056.37	0.278562	0.0263783	10.5603	4.55348e-26	4.8212e-25	4982.03	0.709313	0.0258268	27.4642	4.69599e-166	4.33944e-164
ENSG00000127922	SEM1	3665.08	0.570948	0.0349032	16.3581	3.81091e-60	1.57048e-58	3464.91	0.596651	0.0347208	17.1843	3.48304e-66	1.08803e-64	3373.8	0.440714	0.0290466	15.1727	5.36538e-52	1.07387e-50
ENSG00000143952	VPS54	3815.84	-0.553439	0.0338427	-16.3533	4.12279e-60	1.69346e-58	3870.15	-0.703295	0.03514	-20.0141	4.15398e-89	1.99734e-87	2922.55	-0.177306	0.0346695	-5.11417	3.15127e-07	1.23576e-06
ENSG00000059573	ALDH18A1	6342.99	0.493587	0.030231	16.3272	6.32255e-60	2.59247e-58	5841.4	0.612035	0.0300509	20.3666	3.30855e-92	1.67155e-90	5946.52	0.307156	0.0277309	11.0763	1.63434e-28	1.73721e-27
ENSG00000164638	SLC29A4	1084.06	0.847163	0.0519136	16.3187	7.26702e-60	2.97451e-58	1195.48	0.319905	0.0505121	6.33322	2.40091e-10	1.22752e-09	980.525	0.768843	0.0531574	14.4635	2.06e-47	3.69688e-46
ENSG00000136883	KIF12	998.963	0.904413	0.0554352	16.3148	7.7487e-60	3.16611e-58	1219.57	0.0484758	0.0506284	0.957484	0.338323	0.489549	1035.28	0.338428	0.0492115	6.87702	6.11195e-12	3.26727e-11
ENSG00000008513	ST3GAL1	898.18	-0.895098	0.0548869	-16.308	8.65264e-60	3.52928e-58	1075.57	-1.37756	0.0538065	-25.6021	1.44436e-144	1.37514e-142	485.478	0.43176	0.0733809	5.88382	4.00898e-09	1.81748e-08
ENSG00000113732	ATP6V0E1	5270.65	-0.481699	0.0295498	-16.3013	9.66827e-60	3.93666e-58	4317.63	-0.0863289	0.0316519	-2.72744	0.00638271	0.015769	4264.53	-0.246647	0.0286075	-8.62177	6.59292e-18	4.72747e-17
ENSG00000117479	SLC19A2	2100.22	0.653736	0.040127	16.2917	1.13132e-59	4.5984e-58	2346.63	0.121057	0.0379986	3.18583	0.00144341	0.00396702	2251.64	0.0325772	0.0345704	0.942345	0.346016	0.493506
ENSG00000009954	BAZ1B	6428.96	0.439101	0.0269585	16.288	1.20058e-59	4.87141e-58	5849.45	0.600204	0.0339794	17.6638	7.9751e-70	2.71097e-68	6229.4	0.154351	0.0253151	6.0972	1.07945e-09	5.07546e-09
ENSG00000047644	WWC3	738.705	0.941745	0.0578282	16.2852	1.25708e-59	5.09185e-58	964.497	-0.116834	0.0523985	-2.22972	0.0257658	0.0560362	974.145	-0.338058	0.049416	-6.84107	7.86027e-12	4.18138e-11
ENSG00000170027	YWHAG	9524.58	0.397468	0.0244111	16.2823	1.31904e-59	5.33356e-58	8424.02	0.657834	0.0257287	25.5681	3.45817e-144	3.26639e-142	9228.29	0.118194	0.0229518	5.14965	2.60974e-07	1.03081e-06
ENSG00000115112	TFCP2L1	749.47	-1.0624	0.0653389	-16.2599	1.90074e-59	7.67236e-58	1041.75	-1.8116	0.0571199	-31.7157	9.42998e-221	1.92605e-218	842.951	-1.54654	0.0585196	-26.4278	6.56648e-154	5.37443e-152
ENSG00000127863	TNFRSF19	2281.58	0.643033	0.0395783	16.2471	2.34186e-59	9.43661e-58	2970.04	-0.314821	0.0370206	-8.50394	1.83261e-17	1.38632e-16	3662.14	-0.97829	0.0287146	-34.0694	2.09764e-254	4.37014e-252
ENSG00000047634	SCML1	307.028	1.58436	0.0975278	16.2453	2.4129e-59	9.70609e-58	322.296	1.09055	0.0936936	11.6395	2.59507e-31	3.30744e-30	251.481	2.11692	0.113825	18.598	3.33721e-77	1.05343e-75
ENSG00000163347	CLDN1	1401.38	0.759551	0.0468175	16.2236	3.43229e-59	1.37829e-57	1731.36	-0.0882287	0.0411938	-2.14179	0.03221	0.0683045	1117.27	1.21504	0.049463	24.5647	3.01136e-133	1.9774e-131
ENSG00000162878	PKDCC	10078.7	-0.545756	0.0336749	-16.2066	4.52701e-59	1.81477e-57	13025.5	-1.22488	0.0298654	-41.0133	0	0	6492.59	0.347779	0.0262934	13.2268	6.14083e-40	9.1087e-39
ENSG00000099977	DDT	1313.9	-0.818025	0.0505692	-16.1764	7.40536e-59	2.96354e-57	1163.7	-0.649673	0.051638	-12.5813	2.67587e-36	3.96192e-35	798.695	0.159998	0.0593079	2.69775	0.00698109	0.0167993
ENSG00000134884	ARGLU1	4169.93	0.569827	0.0352663	16.1578	1.00005e-58	3.99524e-57	4080.23	0.475218	0.0353872	13.4291	4.0834e-41	6.89131e-40	3936.91	0.357054	0.0336808	10.6011	2.94476e-26	2.89263e-25
ENSG00000149313	AASDHPPT	5271.1	-0.44822	0.027751	-16.1515	1.10822e-58	4.4198e-57	5668.6	-0.740167	0.0310125	-23.8668	6.78542e-126	5.19715e-124	4450.43	-0.322523	0.0275131	-11.7225	9.77385e-32	1.14571e-30
ENSG00000160752	FDPS	8456.69	0.440471	0.0272925	16.1389	1.36019e-58	5.41547e-57	8056.64	0.438824	0.0320481	13.6927	1.12316e-42	2.0015e-41	7168.42	0.59916	0.0279712	21.4206	8.59182e-102	3.91449e-100
ENSG00000164181	ELOVL7	1359.24	-0.743152	0.0461657	-16.0975	2.65695e-58	1.05604e-56	1132.01	-0.421044	0.0544237	-7.73641	1.02263e-14	6.76009e-14	831.745	0.243562	0.0551227	4.41855	9.93671e-06	3.38969e-05
ENSG00000242247	ARFGAP3	1410.14	-0.752694	0.0468099	-16.0798	3.53417e-58	1.40231e-56	1467.41	-0.952328	0.0490869	-19.4009	7.58585e-84	3.34463e-82	1026.91	-0.267667	0.0533721	-5.01511	5.30018e-07	2.03492e-06
ENSG00000088305	DNMT3B	4239.75	0.476476	0.0296521	16.0689	4.2181e-58	1.67084e-56	4167.91	0.369094	0.0305412	12.0851	1.26572e-33	1.73334e-32	4175.42	0.139571	0.0271088	5.14856	2.62496e-07	1.03664e-06
ENSG00000101290	CDS2	2375.9	0.655183	0.0407766	16.0676	4.30127e-58	1.7009e-56	2503.12	0.305907	0.0382868	7.98988	1.35068e-15	9.32327e-15	2018.94	0.816438	0.0425536	19.1861	4.83745e-82	1.6497e-80
ENSG00000213722	DDAH2	2387.55	0.639353	0.0398895	16.0281	8.13031e-58	3.20962e-56	2581.34	0.208603	0.036876	5.65688	1.54153e-08	6.9401e-08	2298.5	0.352617	0.0347028	10.1611	2.95864e-24	2.69167e-23
ENSG00000135083	CCNJL	785.83	-1.02678	0.0641076	-16.0165	9.80789e-58	3.86534e-56	530.911	-0.20799	0.0762056	-2.72932	0.00634644	0.0156918	466.914	-0.0514401	0.077084	-0.667326	0.504564	0.645826
ENSG00000082497	SERTAD4	210.748	1.85231	0.11567	16.0138	1.02389e-57	4.0284e-56	229.313	1.12837	0.104213	10.8276	2.54766e-27	2.81598e-26	151.974	4.74718	0.249116	19.0561	5.84446e-81	1.96102e-79
ENSG00000254416	AP000924.1	112.1	-3.12093	0.194903	-16.0127	1.04121e-57	4.08963e-56	37.9349	-1.28995	0.262208	-4.91955	8.67412e-07	3.3959e-06	29.7248	-0.922102	0.295928	-3.11597	0.00183342	0.00485234
ENSG00000112655	PTK7	6912.8	0.4492	0.0280546	16.0116	1.06025e-57	4.15744e-56	7146.44	0.182886	0.0289853	6.30962	2.79728e-10	1.42136e-09	7267.99	-0.0765504	0.0245528	-3.11778	0.00182218	0.00482482
ENSG00000095637	SORBS1	1142.27	0.769678	0.0480729	16.0106	1.07712e-57	4.21651e-56	1232.26	0.326818	0.0463004	7.05865	1.68127e-12	9.79937e-12	1275.49	0.00437905	0.0437287	0.100141	0.920232	0.954639
ENSG00000054611	TBC1D22A	661.794	1.00125	0.0625661	16.0031	1.21576e-57	4.75123e-56	664.553	0.787565	0.0612434	12.8596	7.59684e-38	1.17275e-36	517.647	1.63311	0.0732885	22.2833	5.36538e-110	2.73849e-108
ENSG00000142156	COL6A1	1788.13	0.687499	0.0430943	15.9533	2.70022e-57	1.05349e-55	1900.64	0.304572	0.0481408	6.32669	2.50483e-10	1.27874e-09	1411.35	1.17235	0.0483142	24.2651	4.58333e-130	2.90155e-128
ENSG00000141385	AFG3L2	7764.94	-0.43216	0.0270918	-15.9517	2.77228e-57	1.0798e-55	6602.98	-0.134259	0.0307405	-4.3675	1.25676e-05	4.39848e-05	5016.72	0.491368	0.0274895	17.8747	1.8556e-71	5.38972e-70
ENSG00000155111	CDK19	1622.32	0.661092	0.041546	15.9123	5.20677e-57	2.02465e-55	1754.62	0.226502	0.0418427	5.41317	6.19188e-08	2.65842e-07	1506.16	0.494455	0.0418153	11.8247	2.90786e-32	3.47805e-31
ENSG00000171564	FGB	1924.08	0.909803	0.057194	15.9073	5.63698e-57	2.18829e-55	1994.51	0.579708	0.0978976	5.92157	3.18883e-09	1.50451e-08	1404.66	1.93283	0.0950937	20.3256	7.64153e-92	3.05089e-90
ENSG00000174669	SLC29A2	970.815	0.872914	0.055035	15.8611	1.17881e-56	4.56856e-55	995.339	0.593742	0.0526014	11.2876	1.51163e-29	1.78829e-28	967.232	0.444718	0.0499837	8.89727	5.72371e-19	4.29644e-18
ENSG00000151632	AKR1C2	881.91	-0.959826	0.0606096	-15.8362	1.75109e-56	6.77525e-55	1196.94	-1.67746	0.11017	-15.2261	2.37485e-52	5.48327e-51	2421.78	-3.01936	0.0437455	-69.0211	0	0
ENSG00000147676	MAL2	6545.83	0.472835	0.0298735	15.8279	1.99693e-56	7.71366e-55	6898.44	0.1442	0.0291376	4.94892	7.46259e-07	2.9365e-06	6354.37	0.178404	0.0244112	7.30828	2.70589e-13	1.55299e-12
ENSG00000158258	CLSTN2	752.935	0.934204	0.0590602	15.8178	2.34457e-56	9.04153e-55	558.698	2.41431	0.078054	30.9313	4.53113e-210	8.52602e-208	885.706	-0.03268	0.0520683	-0.627637	0.530242	0.668147
ENSG00000100364	KIAA0930	1111.63	0.803396	0.0508169	15.8096	2.67079e-56	1.02825e-54	1098.84	0.658292	0.051338	12.8227	1.22386e-37	1.8808e-36	832.604	1.60676	0.0589742	27.2452	1.89444e-163	1.72281e-161
ENSG00000187498	COL4A1	796.641	-0.954607	0.0604012	-15.8044	2.89981e-56	1.11393e-54	427.116	0.608972	0.0764267	7.96805	1.61195e-15	1.10883e-14	572.678	-0.466836	0.0632972	-7.3753	1.63973e-13	9.51573e-13
ENSG00000134532	SOX5	92.6567	4.3812	0.277215	15.8044	2.90289e-56	1.11393e-54	92.11	3.3922	0.223868	15.1527	7.2736e-52	1.65069e-50	145.759	0.223148	0.126212	1.76804	0.0770535	0.145456
ENSG00000151353	TMEM18	542.683	1.10573	0.0699865	15.7993	3.14783e-56	1.20595e-54	566.865	0.720982	0.0683441	10.5493	5.11792e-26	5.41163e-25	499.672	0.935467	0.0782066	11.9615	5.65407e-33	6.93281e-32
ENSG00000119844	AFTPH	3384.47	-0.526985	0.0333578	-15.7979	3.21402e-56	1.22929e-54	3546.46	-0.755072	0.0329643	-22.9057	4.07511e-116	2.8558e-114	2559.88	-0.113387	0.0330164	-3.43426	0.000594171	0.00167858
ENSG00000117308	GALE	1736.11	-0.731846	0.0463435	-15.7918	3.54512e-56	1.3537e-54	1319.96	-0.167558	0.0546105	-3.06824	0.00215321	0.00576014	1289.87	-0.295932	0.0470603	-6.28837	3.20826e-10	1.56467e-09
ENSG00000196141	SPATS2L	8677.14	-0.376	0.0238114	-15.7907	3.60377e-56	1.37385e-54	7607.92	-0.15784	0.0261698	-6.03136	1.62584e-09	7.82374e-09	6810.92	-0.048051	0.0231963	-2.07149	0.0383129	0.0789867
ENSG00000196628	TCF4	3521.35	-0.520696	0.0329824	-15.7871	3.81652e-56	1.45258e-54	3056.14	-0.28495	0.03747	-7.60475	2.85464e-14	1.84222e-13	3176.34	-0.561139	0.0316827	-17.7112	3.43824e-70	9.67988e-69
ENSG00000084731	KIF3C	429.527	-1.2926	0.0819284	-15.7772	4.46871e-56	1.69804e-54	384.704	-1.16781	0.0879142	-13.2835	2.88409e-40	4.76304e-39	230.667	-0.122701	0.0976371	-1.25671	0.20886	0.333852
ENSG00000214717	ZBED1	6180.14	-0.44187	0.0280116	-15.7745	4.65782e-56	1.76702e-54	6180.49	-0.562454	0.0300298	-18.7298	2.82777e-78	1.13955e-76	3604.07	0.859934	0.0310002	27.7396	2.32608e-169	2.22112e-167
ENSG00000197451	HNRNPAB	11087.7	-0.449599	0.0285117	-15.7689	5.09221e-56	1.92867e-54	8562.39	0.123369	0.0277684	4.44277	8.88068e-06	3.159e-05	10423	-0.591814	0.0225949	-26.1924	3.24299e-151	2.56274e-149
ENSG00000021645	NRXN3	124.073	2.60856	0.165437	15.7677	5.19115e-56	1.96296e-54	135.763	1.56491	0.139453	11.2218	3.1879e-29	3.73072e-28	291.784	-1.06454	0.0922963	-11.534	8.89568e-31	1.01273e-29
ENSG00000121039	RDH10	3094.28	-0.609491	0.0386869	-15.7545	6.39902e-56	2.41579e-54	2094.62	0.330521	0.0458667	7.20611	5.75744e-13	3.43192e-12	1550.12	1.23455	0.0479308	25.7569	2.69522e-146	1.97337e-144
ENSG00000079459	FDFT1	5682.75	0.44379	0.0281734	15.7521	6.64715e-56	2.50541e-54	5470.71	0.406011	0.0343381	11.8239	2.93622e-32	3.84055e-31	5295.67	0.280711	0.02712	10.3507	4.1555e-25	3.90614e-24
ENSG00000163636	PSMD6	4207.41	-0.464169	0.0294816	-15.7443	7.51037e-56	2.8262e-54	3763.4	-0.30482	0.0344515	-8.84778	8.92752e-19	7.15189e-18	3885.78	-0.563165	0.0288848	-19.497	1.16477e-84	4.15778e-83
ENSG00000173163	COMMD1	1018.78	-0.835294	0.0530878	-15.7342	8.8181e-56	3.31297e-54	1076.97	-1.06556	0.0555205	-19.1923	4.29461e-82	1.83265e-80	674.428	-0.108372	0.0605675	-1.78928	0.0735694	0.139707
ENSG00000170365	SMAD1	128.057	2.82134	0.179558	15.7127	1.23822e-55	4.64451e-54	130.734	2.17067	0.16562	13.1063	3.03045e-39	4.85705e-38	104.26	4.38177	0.281126	15.5865	8.99427e-55	1.91563e-53
ENSG00000197943	PLCG2	297.558	-1.47821	0.0941083	-15.7076	1.34241e-55	5.02724e-54	279.559	-1.44923	0.0981487	-14.7656	2.44044e-49	5.18393e-48	199.337	-0.892896	0.107202	-8.32906	8.14852e-17	5.55607e-16
ENSG00000166016	ABTB2	195.588	-1.99409	0.126999	-15.7015	1.47622e-55	5.51951e-54	117.23	-1.0933	0.148476	-7.36347	1.79187e-13	1.10504e-12	140.495	-1.60146	0.137945	-11.6094	3.69188e-31	4.24095e-30
ENSG00000138795	LEF1	405.548	1.23913	0.0789962	15.6859	1.88762e-55	7.0464e-54	368.127	1.48786	0.0852741	17.4479	3.56926e-68	1.16205e-66	523.984	-0.0962305	0.0703264	-1.36834	0.171205	0.284809
ENSG00000155368	DBI	9545.39	0.424788	0.0271096	15.6693	2.45285e-55	9.14175e-54	7999.07	0.899615	0.0377355	23.84	1.28511e-125	9.81162e-124	7623.97	0.806827	0.0275288	29.3085	8.07829e-189	9.49386e-187
ENSG00000189266	PNRC2	4870.43	-0.477846	0.0305177	-15.658	2.9314e-55	1.09079e-53	4564.87	-0.438536	0.0312122	-14.0502	7.68556e-45	1.45763e-43	4579.92	-0.620049	0.0293092	-21.1555	2.45761e-99	1.09361e-97
ENSG00000168502	MTCL1	1726.79	-0.700586	0.0447704	-15.6484	3.40616e-55	1.26543e-53	1365.02	-0.235051	0.0489414	-4.8027	1.56537e-06	5.97568e-06	1155.32	0.0329217	0.0460977	0.714174	0.47512	0.620452
ENSG00000213676	ATF6B	1093.29	0.751453	0.0480399	15.6423	3.75076e-55	1.39124e-53	1162.26	0.358894	0.0490108	7.32276	2.42925e-13	1.48584e-12	964.669	0.772675	0.049951	15.4687	5.64621e-54	1.17845e-52
ENSG00000102804	TSC22D1	4121.92	0.579674	0.037075	15.6351	4.19537e-55	1.55369e-53	3419.25	1.1362	0.0339038	33.5126	3.16236e-246	8.03945e-244	4243.86	0.0918607	0.0279803	3.28305	0.0010269	0.0028177
ENSG00000196730	DAPK1	2456.99	0.566576	0.0362653	15.6231	5.06862e-55	1.8741e-53	2374.14	0.515893	0.0364549	14.1516	1.82641e-45	3.51699e-44	1997.92	0.902377	0.0385533	23.4059	3.71793e-121	2.14619e-119
ENSG00000138101	DTNB	391.638	-1.29965	0.0831944	-15.6218	5.17193e-55	1.90928e-53	716.52	-2.49707	0.0717545	-34.8002	2.4192e-265	7.05019e-263	232.192	-0.392152	0.100763	-3.89182	9.94953e-05	0.000305976
ENSG00000163584	RPL22L1	1668.2	-0.748779	0.0479386	-15.6195	5.35838e-55	1.97498e-53	1366.59	-0.385104	0.0567889	-6.78131	1.19088e-11	6.58608e-11	1158.42	-0.134857	0.0499288	-2.70099	0.00691331	0.0166473
ENSG00000099282	TSPAN15	1142.96	-0.815746	0.0522336	-15.6173	5.55437e-55	2.04399e-53	1029.83	-0.68644	0.0548975	-12.504	7.09678e-36	1.04044e-34	907.278	-0.556327	0.0513992	-10.8236	2.65977e-27	2.71268e-26
ENSG00000168615	ADAM9	7422.1	-0.43817	0.0280639	-15.6133	5.90745e-55	2.1705e-53	6935.06	-0.390541	0.0287609	-13.5789	5.34345e-42	9.2665e-41	5146.2	0.250804	0.0265913	9.4318	4.03104e-21	3.27238e-20
ENSG00000134086	VHL	2414.36	0.556337	0.0357083	15.5801	9.94448e-55	3.64803e-53	2429.7	0.367437	0.037292	9.85299	6.65343e-23	6.25973e-22	2359.22	0.235356	0.0358091	6.57253	4.94672e-11	2.52706e-10
ENSG00000111276	CDKN1B	3924.97	0.470153	0.0301815	15.5775	1.03454e-54	3.78914e-53	3931.92	0.300134	0.033812	8.87655	6.89674e-19	5.55295e-18	3369.1	0.585098	0.0296305	19.7465	8.60384e-87	3.18537e-85
ENSG00000164647	STEAP1	1004.45	-0.859841	0.0552603	-15.5598	1.36464e-54	4.99034e-53	722.437	-0.175839	0.0661671	-2.6575	0.00787234	0.019134	502.288	0.762599	0.0736618	10.3527	4.06807e-25	3.82552e-24
ENSG00000105976	MET	4474.63	0.513311	0.0330578	15.5277	2.254e-54	8.22973e-53	5154.28	-0.0801517	0.0321966	-2.48944	0.0127944	0.0298174	4413.46	0.165534	0.0290626	5.69577	1.22816e-08	5.38881e-08
ENSG00000139173	TMEM117	590.786	1.04654	0.0674547	15.5147	2.75913e-54	1.00583e-52	594.617	0.813069	0.0682807	11.9077	1.07868e-32	1.43206e-31	520.649	1.07205	0.0706576	15.1725	5.38019e-52	1.0759e-50
ENSG00000187699	C2orf88	282.398	-1.63495	0.105437	-15.5064	3.13952e-54	1.14272e-52	202.79	-1.07197	0.11938	-8.97945	2.72135e-19	2.22484e-18	102.639	0.547833	0.16808	3.25935	0.00111667	0.00304834
ENSG00000118515	SGK1	1414.13	-0.721885	0.0465891	-15.4947	3.76491e-54	1.36821e-52	1039.35	-0.0626766	0.050198	-1.24859	0.211816	0.340332	920.484	0.0822319	0.0522187	1.57476	0.115312	0.205586
ENSG00000149809	TM7SF2	1572.56	0.660417	0.0426504	15.4844	4.42031e-54	1.60389e-52	1737.56	0.159805	0.0429898	3.71729	0.000201372	0.000621007	1206.08	1.28101	0.0488961	26.1986	2.7552e-151	2.18481e-149
ENSG00000111912	NCOA7	2017.37	-0.645618	0.0417252	-15.4731	5.27062e-54	1.90946e-52	1936.05	-0.663039	0.040596	-16.3326	5.78579e-60	1.58377e-58	1710.34	-0.534149	0.0413122	-12.9296	3.06507e-38	4.36016e-37
ENSG00000065427	KARS	10637.7	-0.41334	0.0267313	-15.4627	6.19162e-54	2.23964e-52	8194.75	0.173875	0.0296362	5.86698	4.43793e-09	2.07338e-08	9557.48	-0.44556	0.0241484	-18.4509	5.1255e-76	1.58946e-74
ENSG00000163050	COQ8A	2185.52	0.611246	0.0395687	15.4477	7.81478e-54	2.82239e-52	2203.83	0.40971	0.041313	9.91721	3.50419e-23	3.33491e-22	2044.06	0.422531	0.0394257	10.7172	8.45636e-27	8.49603e-26
ENSG00000131558	EXOC4	2031.56	0.611094	0.0395761	15.441	8.67655e-54	3.12879e-52	2020.95	0.455046	0.0377447	12.0559	1.8056e-33	2.46986e-32	2144.08	0.0449532	0.0364425	1.23354	0.217375	0.344531
ENSG00000167460	TPM4	8744.88	-0.456768	0.0296012	-15.4307	1.01713e-53	3.66214e-52	8134.44	-0.397573	0.0302148	-13.1582	1.52636e-39	2.45958e-38	7239.05	-0.279355	0.025239	-11.0684	1.78587e-28	1.89564e-27
ENSG00000057294	PKP2	14730.7	-0.368843	0.0239168	-15.4219	1.16596e-53	4.19153e-52	16730.3	-0.793015	0.0237508	-33.389	1.9795e-244	4.92751e-242	11465.7	-0.0155455	0.0227217	-0.684171	0.493867	0.636627
ENSG00000158321	AUTS2	185.115	1.98675	0.128873	15.4163	1.27227e-53	4.56668e-52	196.516	1.33363	0.11991	11.122	9.8097e-29	1.13302e-27	233.719	0.345927	0.103461	3.34354	0.000827173	0.00229218
ENSG00000173077	DEC1	95.9222	-3.46598	0.224836	-15.4156	1.28586e-53	4.60834e-52	15.8447	-0.0826564	0.38781	-0.213136	0.831221	0.899814	12.6984	0.359248	0.435489	0.82493	0.409411	0.559413
ENSG00000100979	PLTP	1360.88	0.743911	0.0482819	15.4077	1.45355e-53	5.20133e-52	1500.27	0.235721	0.04315	5.46284	4.6857e-08	2.03109e-07	1411.88	0.202342	0.0431014	4.69455	2.67192e-06	9.62925e-06
ENSG00000135220	UGT2A3	1293.99	-0.818993	0.0531593	-15.4064	1.48243e-53	5.29658e-52	2949.72	-2.49026	0.0493234	-50.4885	0	0	529.635	1.84893	0.0750659	24.6307	5.92374e-134	3.92354e-132
ENSG00000124177	CHD6	4168.08	0.551933	0.0358268	15.4056	1.50146e-53	5.35637e-52	5129.7	-0.230032	0.0379772	-6.05711	1.38586e-09	6.70537e-09	4486.54	-0.057779	0.029621	-1.95061	0.0511031	0.101882
ENSG00000184792	OSBP2	540.715	1.05569	0.0686211	15.3844	2.08396e-53	7.41173e-52	511.292	1.08912	0.0717787	15.1733	5.31316e-52	1.21153e-50	404.872	1.98938	0.088118	22.5763	7.41194e-113	3.89586e-111
ENSG00000166387	PPFIBP2	2209.09	-0.579127	0.0376437	-15.3844	2.08251e-53	7.41173e-52	2607.11	-1.06291	0.0374143	-28.4093	1.55064e-177	2.09355e-175	1588.97	-0.0334438	0.0426011	-0.785046	0.432427	0.581227
ENSG00000128609	NDUFA5	2654.05	0.584648	0.0380137	15.3799	2.23277e-53	7.92889e-52	2587.05	0.500331	0.0409975	12.2039	2.96156e-34	4.14601e-33	2491.18	0.385865	0.0375991	10.2626	1.03837e-24	9.61854e-24
ENSG00000136527	TRA2B	11567.3	-0.379403	0.0246771	-15.3747	2.41879e-53	8.57641e-52	11083.3	-0.394418	0.0270527	-14.5796	3.78753e-48	7.8432e-47	8757.94	0.0533607	0.0226456	2.35633	0.0184564	0.0409413
ENSG00000101439	CST3	9213.49	0.479906	0.031215	15.3742	2.43696e-53	8.62771e-52	9957.14	0.0765497	0.0284462	2.69103	0.00712318	0.0174337	7933	0.585015	0.0249252	23.4708	8.10097e-122	4.72392e-120
ENSG00000145912	NHP2	2942.14	-0.566202	0.0368408	-15.3689	2.64615e-53	9.35414e-52	2129.92	0.173042	0.0440109	3.93181	8.43078e-05	0.000271743	2789.2	-0.722131	0.0343281	-21.0361	3.06304e-98	1.33961e-96
ENSG00000175356	SCUBE2	212.58	-1.81816	0.118424	-15.353	3.37965e-53	1.1929e-51	107.406	-0.493956	0.149521	-3.30358	0.000954571	0.0026878	61.5556	1.04013	0.200411	5.19002	2.10275e-07	8.37775e-07
ENSG00000165288	BRWD3	1030.68	0.936066	0.060999	15.3456	3.79035e-53	1.33584e-51	1114.11	0.455722	0.0490424	9.29241	1.50838e-20	1.29895e-19	991.222	0.612998	0.053127	11.5384	8.45174e-31	9.63145e-30
ENSG00000101412	E2F1	3263.05	0.595842	0.0388585	15.3336	4.55695e-53	1.60359e-51	2976.1	0.75932	0.037586	20.2022	9.3596e-91	4.61168e-89	2954.87	0.524907	0.0334338	15.6999	1.51504e-55	3.26623e-54
ENSG00000160282	FTCD	387.656	1.28679	0.0840908	15.3023	7.37647e-53	2.59187e-51	346.471	1.62808	0.0973756	16.7196	9.43547e-63	2.72318e-61	295.599	2.2336	0.103405	21.6005	1.77529e-103	8.286e-102
ENSG00000183696	UPP1	472.459	-1.18031	0.0772103	-15.287	9.33247e-53	3.27422e-51	358.57	-0.679159	0.0835985	-8.12406	4.50835e-16	3.19882e-15	326.766	-0.628059	0.0861931	-7.28666	3.1774e-13	1.81678e-12
ENSG00000006118	TMEM132A	1315.13	0.733607	0.0479935	15.2855	9.54541e-53	3.3439e-51	1379.25	0.389566	0.046758	8.33155	7.97904e-17	5.87054e-16	1268.34	0.431479	0.0466245	9.25434	2.15556e-20	1.70812e-19
ENSG00000165376	CLDN2	1480.55	-0.695036	0.045483	-15.2812	1.02027e-52	3.56882e-51	832.32	0.874855	0.0593542	14.7396	3.59081e-49	7.59376e-48	654.807	1.70784	0.0668335	25.5537	4.99583e-144	3.6003e-142
ENSG00000008294	SPAG9	9379.33	-0.367801	0.0240737	-15.2781	1.06934e-52	3.73483e-51	9783.74	-0.592851	0.0249475	-23.764	7.87696e-125	5.99477e-123	7288.21	-0.00929905	0.0217467	-0.427607	0.668938	0.781666
ENSG00000116117	PARD3B	1738.37	0.702494	0.0460842	15.2437	1.81275e-52	6.32186e-51	2029.33	0.029551	0.0459252	0.64346	0.519925	0.667562	2230.4	-0.420556	0.0370044	-11.365	6.24383e-30	6.91255e-29
ENSG00000068697	LAPTM4A	1720.28	0.647244	0.0424754	15.2381	1.97508e-52	6.87769e-51	1838.77	0.250473	0.0442319	5.66271	1.49e-08	6.71693e-08	1929.08	-0.101491	0.0365872	-2.77395	0.00553807	0.0135623
ENSG00000100024	UPB1	2175.57	-0.590687	0.0388149	-15.2181	2.68385e-52	9.33187e-51	2203.57	-0.73786	0.0392766	-18.7862	9.78629e-79	3.97726e-77	998.884	1.7467	0.0535577	32.6134	2.6471e-233	4.66644e-231
ENSG00000182481	KPNA2	15712.9	-0.352065	0.0231412	-15.2138	2.86429e-52	9.94446e-51	13837.8	-0.144622	0.0241084	-5.99882	1.9875e-09	9.50478e-09	13562.9	-0.281753	0.0201159	-14.0064	1.42373e-44	2.38506e-43
ENSG00000035862	TIMP2	1559.24	-0.665774	0.043815	-15.1951	3.81081e-52	1.3211e-50	1314.05	-0.365194	0.0478885	-7.62591	2.42324e-14	1.56932e-13	919.966	0.47483	0.0523771	9.0656	1.23916e-19	9.51993e-19
ENSG00000104611	SH2D4A	1981.63	-0.600623	0.0395536	-15.185	4.44251e-52	1.53781e-50	1375.44	0.260591	0.0437341	5.95854	2.54508e-09	1.2077e-08	1452.38	-0.112382	0.0406116	-2.76725	0.00565321	0.0138213
ENSG00000163686	ABHD6	696.497	-0.958736	0.0631749	-15.1759	5.10688e-52	1.76517e-50	576.097	-0.638284	0.0676636	-9.4332	3.97765e-21	3.50106e-20	522.962	-0.575431	0.0709862	-8.10624	5.22111e-16	3.44521e-15
ENSG00000185721	DRG1	3610.58	-0.499814	0.0329618	-15.1634	6.17606e-52	2.13156e-50	3141.95	-0.269577	0.0350275	-7.69616	1.40211e-14	9.21009e-14	2857.9	-0.206744	0.0332917	-6.21006	5.29642e-10	2.54462e-09
ENSG00000150433	TMEM218	386.74	1.21331	0.0801861	15.1311	1.00965e-51	3.47948e-50	500.965	0.0772116	0.0680666	1.13435	0.256646	0.396142	466.644	0.0766983	0.0692139	1.10813	0.267804	0.40585
ENSG00000125872	LRRN4	387.977	-1.23189	0.081426	-15.129	1.04268e-51	3.58801e-50	143.579	1.73008	0.145061	11.9266	8.60594e-33	1.1471e-31	181.784	0.376002	0.112185	3.35162	0.000803399	0.00223034
ENSG00000205269	TMEM170B	386.78	1.23092	0.0813805	15.1255	1.09899e-51	3.77623e-50	555.13	-0.202631	0.06767	-2.9944	0.00274983	0.00720612	311.339	1.76238	0.0960456	18.3494	3.33566e-75	1.02197e-73
ENSG00000168779	SHOX2	136.701	2.25723	0.149441	15.1044	1.51428e-51	5.19555e-50	132.126	2.1403	0.158652	13.4905	1.77816e-41	3.03302e-40	122.008	2.21808	0.160877	13.7874	3.03354e-43	4.91652e-42
ENSG00000171174	RBKS	531.143	-1.1314	0.0749134	-15.1028	1.55229e-51	5.31812e-50	526.407	-1.21848	0.0788187	-15.4593	6.5256e-54	1.57041e-52	232.356	0.797513	0.100669	7.92212	2.33501e-15	1.48891e-14
ENSG00000168438	CDC40	2187.8	-0.556471	0.0368478	-15.1019	1.57415e-51	5.38512e-50	1990.04	-0.444343	0.0383887	-11.5748	5.52698e-31	6.94053e-30	1639.16	-0.12235	0.0404315	-3.02611	0.00247718	0.0064219
ENSG00000169908	TM4SF1	2784.45	-1.29247	0.0855949	-15.0998	1.62302e-51	5.54418e-50	1497.93	0.0764169	0.0463448	1.64888	0.0991729	0.181201	1487.7	-0.105735	0.0464301	-2.27729	0.0227691	0.0494715
ENSG00000164076	CAMKV	260.773	1.59225	0.105456	15.0987	1.65237e-51	5.63618e-50	213.924	2.75175	0.133209	20.6573	8.39052e-95	4.44586e-93	217.511	1.9814	0.122986	16.1107	2.14436e-58	4.93396e-57
ENSG00000120318	ARAP3	412.626	1.20628	0.0799094	15.0956	1.73042e-51	5.89378e-50	427.241	0.843935	0.0764508	11.0389	2.47972e-28	2.82046e-27	336.658	1.65439	0.0893314	18.5197	1.43109e-76	4.46816e-75
ENSG00000173402	DAG1	3455.52	0.553313	0.0366759	15.0866	1.98484e-51	6.75048e-50	3353.32	0.486395	0.036188	13.4408	3.48737e-41	5.90629e-40	3292.27	0.310059	0.0314994	9.84335	7.3234e-23	6.36928e-22
ENSG00000161714	PLCD3	1497.88	-0.645559	0.0428398	-15.0691	2.5852e-51	8.77952e-50	1053.78	0.159132	0.0490228	3.24608	0.00117007	0.00324864	1004.68	0.0859363	0.0510896	1.68207	0.0925548	0.170054
ENSG00000167755	KLK6	403.463	1.28465	0.0852739	15.065	2.75105e-51	9.32917e-50	351.652	1.77686	0.092633	19.1817	5.26319e-82	2.23798e-80	270.571	3.878	0.152146	25.4886	2.63776e-143	1.88905e-141
ENSG00000120437	ACAT2	9428.8	0.385467	0.0256094	15.0518	3.36101e-51	1.13783e-49	8968.84	0.38798	0.0333117	11.647	2.37784e-31	3.03705e-30	8006.83	0.533084	0.0277753	19.1927	4.25678e-82	1.45384e-80
ENSG00000115946	PNO1	2882.08	-0.546739	0.0363241	-15.0517	3.36505e-51	1.13783e-49	2230.58	0.000901076	0.0379062	0.0237712	0.981035	0.989047	2480.76	-0.470789	0.036154	-13.0218	9.19819e-39	1.32742e-37
ENSG00000166135	HIF1AN	3616.53	0.482406	0.0320762	15.0394	4.0538e-51	1.36873e-49	3552.53	0.375783	0.0314719	11.9403	7.29795e-33	9.76478e-32	3186.18	0.503775	0.0315278	15.9787	1.79747e-57	4.0664e-56
ENSG00000144045	DQX1	130.838	-2.31682	0.15413	-15.0316	4.55753e-51	1.53659e-49	144.458	-2.57486	0.159208	-16.173	7.81951e-59	2.09253e-57	27.5241	1.2327	0.31392	3.92678	8.60894e-05	0.000266645
ENSG00000131236	CAP1	8746.14	-0.397379	0.0264383	-15.0304	4.63858e-51	1.56166e-49	7267.09	-0.0310718	0.0306203	-1.01474	0.310228	0.458333	7649.73	-0.360737	0.0251104	-14.3661	8.44796e-47	1.49039e-45
ENSG00000137834	SMAD6	565.138	1.00211	0.066697	15.0248	5.05185e-51	1.69834e-49	495.598	1.38696	0.0729323	19.017	1.23253e-80	5.15828e-79	592.97	0.369237	0.0633832	5.82547	5.69514e-09	2.55512e-08
ENSG00000068912	ERLEC1	2319.19	-0.54217	0.0360866	-15.0242	5.10013e-51	1.7121e-49	2702.34	-1.00475	0.038094	-26.3756	2.61283e-153	2.77506e-151	1634.29	0.0723446	0.0430583	1.68016	0.0929269	0.170614
ENSG00000106012	IQCE	670.518	0.920951	0.0613108	15.021	5.34716e-51	1.79245e-49	599.979	1.19671	0.0683328	17.513	1.1399e-68	3.74692e-67	679.191	0.420317	0.0602175	6.97998	2.95229e-12	1.60212e-11
ENSG00000101337	TM9SF4	4795.71	0.462135	0.0307672	15.0204	5.39719e-51	1.80663e-49	4606.98	0.433484	0.0298979	14.4988	1.23254e-47	2.51745e-46	4391.37	0.356906	0.0285155	12.5162	6.08734e-36	8.12011e-35
ENSG00000107669	ATE1	3591.65	0.479283	0.0319565	14.998	7.56943e-51	2.53012e-49	3491.05	0.40803	0.0316393	12.8963	4.72292e-38	7.3288e-37	3212.26	0.449159	0.0317188	14.1607	1.60463e-45	2.75868e-44
ENSG00000156931	VPS8	2472.74	-0.578267	0.0385761	-14.9903	8.49766e-51	2.83632e-49	2683.62	-0.882151	0.0362105	-24.3618	4.34939e-131	3.53528e-129	1830.46	-0.112226	0.0378522	-2.96486	0.00302822	0.00773838
ENSG00000205981	DNAJC19	2298.25	-0.567654	0.0378974	-14.9787	1.01131e-50	3.37069e-49	2267.11	-0.652452	0.0403655	-16.1636	9.10822e-59	2.43195e-57	1594.52	0.0864009	0.0419798	2.05815	0.0395754	0.0812887
ENSG00000101417	PXMP4	2442.93	0.556797	0.0371782	14.9765	1.04647e-50	3.48289e-49	2172.21	0.811925	0.0420897	19.2904	6.47101e-83	2.8116e-81	1862.98	1.17242	0.0397693	29.4805	5.12424e-191	6.21334e-189
ENSG00000101350	KIF3B	5818.32	0.399104	0.0266516	14.9749	1.07172e-50	3.56186e-49	5154.63	0.653377	0.0289844	22.5424	1.5946e-112	1.07342e-110	5413.32	0.24404	0.0249621	9.77645	1.42107e-22	1.22064e-21
ENSG00000169255	B3GALNT1	1055.03	-0.779245	0.052044	-14.9728	1.10517e-50	3.66781e-49	810.4	-0.25473	0.0595738	-4.27587	1.90396e-05	6.54095e-05	887.119	-0.657711	0.0553693	-11.8786	1.52871e-32	1.84873e-31
ENSG00000001630	CYP51A1	1224.51	0.746676	0.0499494	14.9486	1.58957e-50	5.26793e-49	1157.14	0.77669	0.0508344	15.2788	1.05835e-52	2.46986e-51	994.951	1.11455	0.0544122	20.4834	3.02466e-93	1.23779e-91
ENSG00000259956	RBM15B	2176.96	0.563486	0.0376953	14.9484	1.59512e-50	5.27884e-49	2028.08	0.645207	0.0404346	15.9568	2.5557e-57	6.63123e-56	2043.69	0.36876	0.0349608	10.5478	5.20047e-26	5.04996e-25
ENSG00000117601	SERPINC1	210.53	-1.83758	0.12297	-14.9433	1.72271e-50	5.693e-49	415.895	-3.08187	0.10177	-30.2827	1.93848e-201	3.4314e-199	99.0667	-0.514284	0.158304	-3.24871	0.00115931	0.00315647
ENSG00000008869	HEATR5B	1747.07	-0.642892	0.0430311	-14.9402	1.8055e-50	5.95814e-49	1832.51	-0.864121	0.0439609	-19.6566	5.07707e-86	2.31982e-84	1258.02	-0.110658	0.0462898	-2.39054	0.0168235	0.0376178
ENSG00000263001	GTF2I	3170.58	0.527531	0.0353209	14.9354	1.9399e-50	6.39262e-49	3139.56	0.395481	0.0344539	11.4786	1.69042e-30	2.08441e-29	2902.67	0.419508	0.0338294	12.4007	2.59114e-35	3.39904e-34
ENSG00000175416	CLTB	1704.02	-0.686486	0.0459838	-14.9289	2.1384e-50	7.0368e-49	1412.72	-0.346194	0.0509788	-6.79094	1.11405e-11	6.17977e-11	1310.83	-0.335233	0.0444875	-7.53545	4.86658e-14	2.91042e-13
ENSG00000163788	SNRK	922.393	0.817817	0.0547972	14.9244	2.28569e-50	7.51091e-49	814.045	1.14188	0.059204	19.2872	6.8842e-83	2.98569e-81	753.13	1.16924	0.0597429	19.5711	2.72606e-85	9.79202e-84
ENSG00000111846	GCNT2	7381.32	-0.416481	0.0279071	-14.9238	2.30698e-50	7.57019e-49	5140.61	0.49898	0.0340031	14.6745	9.3855e-49	1.97434e-47	5632.46	-0.012032	0.0281521	-0.427391	0.669095	0.78177
ENSG00000113916	BCL6	570.518	0.982362	0.0658816	14.911	2.79418e-50	9.15603e-49	782.799	-0.225021	0.0576039	-3.90635	9.37005e-05	0.000300558	608.91	0.296767	0.0618258	4.80005	1.58626e-06	5.84442e-06
ENSG00000189306	RRP7A	2902.65	-0.568584	0.038134	-14.9102	2.83067e-50	9.2626e-49	2480.16	-0.295682	0.0379499	-7.79136	6.62928e-15	4.41897e-14	2279.67	-0.261058	0.0354223	-7.36988	1.70785e-13	9.90103e-13
ENSG00000241878	PISD	1717.87	-0.667452	0.044775	-14.9068	2.97693e-50	9.72756e-49	1494.02	-0.447263	0.0446919	-10.0077	1.40997e-23	1.3669e-22	1280.6	-0.230197	0.046184	-4.98434	6.2174e-07	2.37197e-06
ENSG00000161202	DVL3	2542.55	-0.62186	0.0417362	-14.8998	3.30738e-50	1.07922e-48	2319.4	-0.517506	0.0401216	-12.8984	4.59242e-38	7.13557e-37	1653.68	0.213865	0.0435061	4.91574	8.84456e-07	3.33318e-06
ENSG00000052841	TTC17	2611.79	0.512698	0.034417	14.8967	3.46523e-50	1.12915e-48	2731.51	0.205037	0.0363113	5.64664	1.63611e-08	7.35205e-08	2732.88	-0.0108519	0.0335696	-0.323267	0.746493	0.838638
ENSG00000115758	ODC1	14180.5	0.415565	0.0279024	14.8935	3.6329e-50	1.18214e-48	10972.4	1.24628	0.032539	38.3011	0	0	15835.9	-0.26601	0.0225936	-11.7737	5.3361e-32	6.31649e-31
ENSG00000151693	ASAP2	1402.96	0.652594	0.0438871	14.8699	5.17291e-50	1.68091e-48	1557.48	0.141397	0.0430139	3.28723	0.00101178	0.00284085	1608.59	-0.156123	0.0389541	-4.00788	6.12652e-05	0.000193151
ENSG00000154188	ANGPT1	1666.21	-0.642961	0.0432422	-14.8688	5.25249e-50	1.70439e-48	1429.03	-0.386895	0.0561255	-6.89339	5.44764e-12	3.07873e-11	1835.45	-1.1256	0.0398749	-28.2282	2.63697e-175	2.68584e-173
ENSG00000125968	ID1	3075.51	0.506459	0.034069	14.8657	5.50344e-50	1.78334e-48	2847.99	0.605188	0.0362431	16.698	1.3548e-62	3.9054e-61	3539.78	-0.277659	0.0304996	-9.1037	8.73048e-20	6.75477e-19
ENSG00000134762	DSC3	252.327	8.21332	0.552553	14.8643	5.6201e-50	1.81862e-48	244.791	5.51578	0.242452	22.75	1.43556e-114	9.91488e-113	225.973	6.21765	0.321139	19.3612	1.63948e-83	5.72744e-82
ENSG00000101187	SLCO4A1	643.462	1.02839	0.0692165	14.8576	6.21137e-50	2.00717e-48	502.755	2.17293	0.0810134	26.8219	1.79433e-158	2.01311e-156	718.755	0.195091	0.0603853	3.23077	0.00123455	0.00334502
ENSG00000113838	TBCCD1	1215.09	-0.686496	0.0462103	-14.8559	6.37037e-50	2.0557e-48	1188.4	-0.747711	0.0475012	-15.7409	7.93423e-56	1.98955e-54	864.548	-0.129434	0.0522295	-2.47819	0.0132052	0.0301898
ENSG00000072274	TFRC	26547.3	0.311585	0.0209859	14.8473	7.2404e-50	2.33323e-48	24116.1	0.469114	0.0228181	20.5588	6.41968e-94	3.31341e-92	21933.8	0.551838	0.0197461	27.9467	7.22644e-172	7.16919e-170
ENSG00000136010	ALDH1L2	1537.63	0.655492	0.0441572	14.8445	7.54941e-50	2.42945e-48	2267.84	-0.615376	0.0453578	-13.5671	6.27206e-42	1.08454e-40	1950.61	-0.424592	0.0412781	-10.2861	8.13662e-25	7.55845e-24
ENSG00000111261	MANSC1	373.437	1.21513	0.0818927	14.8381	8.30818e-50	2.66995e-48	452.581	0.280595	0.0744166	3.7706	0.000162859	0.000507079	406.606	0.399045	0.079451	5.02253	5.09956e-07	1.9592e-06
ENSG00000091262	ABCC6	1307.06	0.674102	0.0454525	14.8309	9.24887e-50	2.96636e-48	1324.4	0.456041	0.0518354	8.79787	1.39433e-18	1.10883e-17	1110.74	0.839104	0.0485492	17.2836	6.25601e-67	1.67487e-65
ENSG00000114698	PLSCR4	97.9151	2.97904	0.200868	14.8308	9.25596e-50	2.96636e-48	101.565	2.1104	0.174378	12.1025	1.02448e-33	1.40863e-32	110.825	1.19722	0.163906	7.30432	2.78678e-13	1.59782e-12
ENSG00000148925	BTBD10	2083.16	-0.582899	0.0393903	-14.798	1.50845e-49	4.82766e-48	2434.12	-1.04615	0.0392196	-26.6743	9.35454e-157	1.03493e-154	1407.08	0.14824	0.0461201	3.21422	0.001308	0.00352984
ENSG00000118680	MYL12B	13805.9	-0.439606	0.0297577	-14.7728	2.19285e-49	7.00842e-48	11975	-0.197273	0.0312677	-6.30918	2.80514e-10	1.42505e-09	10069.9	0.0920175	0.0245965	3.74108	0.00018323	0.000547755
ENSG00000116985	BMP8B	582.125	0.979066	0.0662788	14.7719	2.22223e-49	7.09259e-48	670.854	0.279658	0.0613975	4.55487	5.24173e-06	1.90541e-05	524.27	0.909674	0.0737238	12.3389	5.58838e-35	7.26838e-34
ENSG00000111726	CMAS	4139.42	-0.4562	0.0309003	-14.7636	2.51509e-49	8.01633e-48	3705.2	-0.299158	0.0368433	-8.11973	4.67225e-16	3.31314e-15	2893.81	0.19946	0.0333428	5.98212	2.2025e-09	1.01599e-08
ENSG00000230202	AL450405.1	660.629	0.90962	0.0616606	14.7521	2.9844e-49	9.49917e-48	616.256	0.998069	0.0646051	15.4488	7.68985e-54	1.84688e-52	597.806	0.822994	0.0722342	11.3934	4.50965e-30	5.03398e-29
ENSG00000104626	ERI1	1711.81	-0.624072	0.0423142	-14.7485	3.14496e-49	9.9966e-48	1511.36	-0.439083	0.0439272	-9.99569	1.59168e-23	1.53869e-22	1312.09	-0.257048	0.0435673	-5.90003	3.63445e-09	1.65063e-08
ENSG00000186594	MIR22HG	1051.36	-0.877677	0.0595436	-14.7401	3.56464e-49	1.13152e-47	797.131	-0.327704	0.0620099	-5.2847	1.2591e-07	5.27318e-07	724.352	-0.264515	0.0606045	-4.36461	1.27352e-05	4.29892e-05
ENSG00000174804	FZD4	2562.29	0.589704	0.0400211	14.7348	3.85096e-49	1.22074e-47	3596.46	-0.539774	0.0351609	-15.3515	3.4601e-53	8.18675e-52	4348.5	-1.12898	0.0364518	-30.972	1.28631e-210	1.88964e-208
ENSG00000198380	GFPT1	12644.3	-0.404283	0.0274603	-14.7225	4.62528e-49	1.46421e-47	13493.6	-0.681425	0.029586	-23.032	2.22733e-117	1.58412e-115	13638.5	-0.869008	0.0233484	-37.2192	3.33593e-303	9.3231e-301
ENSG00000152133	GPATCH11	851	-0.803673	0.0546099	-14.7166	5.04266e-49	1.59418e-47	753.862	-0.638862	0.0613027	-10.4214	1.9796e-25	2.05234e-24	567.26	-0.0893914	0.0627224	-1.42519	0.154102	0.261287
ENSG00000214796	AC098934.1	836.88	0.892442	0.0606695	14.7099	5.56926e-49	1.75827e-47	1017.27	0.0533956	0.0542711	0.983868	0.32518	0.47499	989.058	-0.0673139	0.054145	-1.24322	0.213789	0.340188
ENSG00000171940	ZNF217	2693	0.50416	0.0342871	14.7041	6.06961e-49	1.91365e-47	2511.5	0.579972	0.037126	15.6217	5.17818e-55	1.27966e-53	2549.27	0.285163	0.0348155	8.19068	2.59754e-16	1.735e-15
ENSG00000163558	PRKCI	5438.21	-0.419966	0.0285738	-14.6976	6.67896e-49	2.10293e-47	5201.57	-0.431356	0.0308674	-13.9744	2.23236e-44	4.17097e-43	3598.8	0.425399	0.0295514	14.3952	5.54699e-47	9.80866e-46
ENSG00000152137	HSPB8	379.582	-1.35989	0.0926134	-14.6836	8.21643e-49	2.58352e-47	168.167	0.595883	0.125403	4.75176	2.01652e-06	7.62965e-06	242.04	-0.644009	0.103997	-6.19256	5.91966e-10	2.83158e-09
ENSG00000155660	PDIA4	9146.81	0.395693	0.0269849	14.6635	1.10401e-48	3.4667e-47	10098.7	-0.0576883	0.0268236	-2.15066	0.0315032	0.066966	7246.45	0.805354	0.0275117	29.2731	2.28055e-188	2.63956e-186
ENSG00000163808	KIF15	1618.69	0.625047	0.0426681	14.649	1.36625e-48	4.28441e-47	1598.59	0.494774	0.0440306	11.237	2.68225e-29	3.14404e-28	1608.72	0.237205	0.0431227	5.50071	3.78271e-08	1.59912e-07
ENSG00000157214	STEAP2	779.233	-0.849986	0.058027	-14.6481	1.38539e-48	4.3386e-47	604.721	-0.360482	0.0647116	-5.57059	2.53876e-08	1.12579e-07	419.872	0.507264	0.0767878	6.60605	3.94707e-11	2.02587e-10
ENSG00000188070	C11orf95	1522.9	0.693456	0.0473444	14.647	1.40701e-48	4.4004e-47	1510.77	0.544821	0.0488007	11.1642	6.1029e-29	7.08654e-28	1364.05	0.656451	0.047425	13.8419	1.4246e-43	2.32533e-42
ENSG00000120705	ETF1	18037.7	-0.336889	0.0230009	-14.6468	1.41287e-48	4.41281e-47	14912.3	0.0520004	0.0259645	2.00275	0.0452043	0.0922973	17544.4	-0.567104	0.0196929	-28.7974	2.31169e-182	2.52272e-180
ENSG00000097021	ACOT7	6397.11	0.511659	0.0349607	14.6352	1.67389e-48	5.22107e-47	5652.41	0.789112	0.0324431	24.323	1.12046e-130	9.04582e-129	5123.47	0.899047	0.0305188	29.4588	9.71764e-191	1.1721e-188
ENSG00000100567	PSMA3	6059.11	-0.395471	0.0270231	-14.6346	1.69062e-48	5.26622e-47	6118.54	-0.54162	0.0305783	-17.7125	3.35578e-70	1.14725e-68	4803	-0.0960649	0.0264259	-3.63525	0.000277706	0.000814044
ENSG00000144554	FANCD2	2054.45	0.57175	0.0390977	14.6236	1.98578e-48	6.17737e-47	2017.68	0.462724	0.0402437	11.498	1.34936e-30	1.67009e-29	2016.21	0.231365	0.0390844	5.91963	3.22661e-09	1.47065e-08
ENSG00000101464	PIGU	2688.75	0.553722	0.0378928	14.6128	2.32663e-48	7.22803e-47	2428.45	0.748622	0.041616	17.9888	2.38559e-72	8.52145e-71	2550.58	0.325818	0.0335702	9.70557	2.85475e-22	2.42574e-21
ENSG00000100196	KDELR3	1089.54	-0.727591	0.0497971	-14.6111	2.38587e-48	7.40222e-47	983.325	-0.604247	0.0536788	-11.2567	2.14602e-29	2.52503e-28	692.974	0.145888	0.0583315	2.50102	0.0123835	0.0284617
ENSG00000099901	RANBP1	7188.66	-0.406337	0.0278168	-14.6076	2.51041e-48	7.77826e-47	5914.96	-0.0131292	0.0314302	-0.417726	0.676147	0.794937	5686.07	-0.101542	0.0280144	-3.62463	0.00028938	0.000846532
ENSG00000163683	SMIM14	3675.97	-0.560781	0.0383982	-14.6044	2.63441e-48	8.15166e-47	3957.76	-0.84801	0.033992	-24.9474	2.28092e-137	1.96777e-135	2281.95	0.447075	0.0355519	12.5753	2.88795e-36	3.87943e-35
ENSG00000110315	RNF141	3901.41	-0.508806	0.0348515	-14.5993	2.8387e-48	8.76642e-47	3841.06	-0.589918	0.0386854	-15.2491	1.66913e-52	3.87255e-51	2518.37	0.389696	0.0369896	10.5353	5.93879e-26	5.74986e-25
ENSG00000077097	TOP2B	4736.72	0.523731	0.0358739	14.5992	2.8406e-48	8.76642e-47	5016.7	0.175728	0.031623	5.55698	2.74483e-08	1.21289e-07	4811.34	0.0856658	0.0312541	2.74094	0.00612632	0.0148946
ENSG00000109790	KLHL5	4062.24	-0.438598	0.0300453	-14.5979	2.89563e-48	8.92442e-47	4311.16	-0.700894	0.0310486	-22.5741	7.79366e-113	5.26116e-111	2974.69	0.0795339	0.0330332	2.4077	0.0160534	0.0360047
ENSG00000136379	ABHD17C	749.568	-0.909561	0.0623159	-14.596	2.97955e-48	9.17095e-47	570.44	-0.380893	0.0679313	-5.60703	2.05832e-08	9.20772e-08	559.871	-0.511769	0.0666207	-7.68183	1.56828e-14	9.57358e-14
ENSG00000157557	ETS2	969.491	-0.957778	0.0657519	-14.5665	4.58522e-48	1.40946e-46	612.933	0.0698238	0.067563	1.03346	0.301388	0.448684	801.635	-0.80114	0.0579447	-13.8259	1.77783e-43	2.89571e-42
ENSG00000104093	DMXL2	1114.71	-0.799375	0.0548845	-14.5647	4.7119e-48	1.44649e-46	1382.96	-1.35954	0.0515247	-26.3862	1.97085e-153	2.11199e-151	1229.13	-1.2666	0.0483282	-26.2083	2.13722e-151	1.70065e-149
ENSG00000118705	RPN2	36137.4	0.32751	0.0224876	14.564	4.75733e-48	1.45852e-46	37078.5	0.0954774	0.0222333	4.29435	1.75208e-05	6.0505e-05	31155.7	0.421556	0.0178276	23.6462	1.29122e-123	7.66602e-122
ENSG00000116017	ARID3A	6501.95	0.388829	0.026722	14.5509	5.76367e-48	1.76473e-46	6627.11	0.171093	0.028435	6.017	1.77682e-09	8.53137e-09	6429.26	0.0498696	0.0287968	1.73178	0.0833134	0.155581
ENSG00000107249	GLIS3	264.141	-1.57416	0.108242	-14.543	6.46678e-48	1.97741e-46	183.228	-0.921245	0.121359	-7.59104	3.17342e-14	2.04187e-13	122.475	-0.109042	0.144778	-0.753167	0.451349	0.598794
ENSG00000197296	FITM2	1242.48	0.696293	0.0479675	14.5159	9.60288e-48	2.93252e-46	1153.7	0.789627	0.0501582	15.7427	7.70525e-56	1.9362e-54	1050.8	0.881726	0.0495195	17.8056	6.39091e-71	1.83076e-69
ENSG00000073060	SCARB1	3669.68	0.445636	0.0307018	14.515	9.73597e-48	2.96928e-46	3388.52	0.553223	0.0331363	16.6954	1.41594e-62	4.07671e-61	2918.46	0.847172	0.0319717	26.4976	1.03393e-154	8.52324e-153
ENSG00000151779	NBAS	2665.42	0.530212	0.0365455	14.5083	1.07391e-47	3.27094e-46	2787.78	0.219191	0.0380604	5.75903	8.45997e-09	3.88187e-08	3241.45	-0.40225	0.0334071	-12.0409	2.16621e-33	2.68777e-32
ENSG00000163655	GMPS	7949.75	0.39694	0.0273735	14.5008	1.19662e-47	3.63994e-46	7486.15	0.434602	0.0284704	15.2651	1.30688e-52	3.04391e-51	8218.15	-0.0717851	0.0239028	-3.00321	0.00267145	0.00688194
ENSG00000109854	HTATIP2	3568.49	-0.450185	0.031057	-14.4954	1.29517e-47	3.93458e-46	3732.91	-0.677926	0.0327416	-20.7054	3.09893e-95	1.65671e-93	2667.36	0.00819545	0.0333293	0.245893	0.805765	0.879529
ENSG00000009765	IYD	283.436	1.42488	0.0983305	14.4907	1.38666e-47	4.20705e-46	586.371	-0.986639	0.0671699	-14.6887	7.61626e-49	1.60357e-47	388.193	-0.162151	0.0802319	-2.02103	0.0432764	0.087938
ENSG00000127914	AKAP9	4455.68	0.536986	0.0370618	14.4889	1.42374e-47	4.31392e-46	4623.59	0.251144	0.0395416	6.3514	2.13364e-10	1.09509e-09	4163.79	0.357603	0.0323456	11.0557	2.05772e-28	2.17915e-27
ENSG00000075234	TTC38	1200.95	0.712512	0.0491887	14.4853	1.50083e-47	4.54161e-46	1119.8	0.796717	0.0527838	15.094	1.77436e-51	3.97765e-50	876.589	1.62455	0.059108	27.4844	2.69543e-166	2.50086e-164
ENSG00000169641	LUZP1	1150.05	-0.737119	0.050902	-14.4811	1.59412e-47	4.81766e-46	842.334	-0.0715873	0.0563633	-1.27011	0.204047	0.330741	984.252	-0.654443	0.0528449	-12.3842	3.18104e-35	4.16333e-34
ENSG00000134001	EIF2S1	5404.59	-0.412708	0.0285154	-14.4732	1.79049e-47	5.40412e-46	5011.25	-0.344331	0.0330155	-10.4294	1.8206e-25	1.89078e-24	4207.11	-0.0653096	0.0293697	-2.2237	0.0261684	0.0560782
ENSG00000144749	LRIG1	3868.79	0.478543	0.033069	14.471	1.84663e-47	5.56636e-46	4119.8	0.119981	0.0301346	3.98151	6.84798e-05	0.00022289	3797.62	0.149687	0.0282384	5.30082	1.15283e-07	4.67849e-07
ENSG00000167779	IGFBP6	622.503	-0.949953	0.0656475	-14.4705	1.86085e-47	5.60201e-46	461.298	-0.357301	0.0721267	-4.9538	7.27783e-07	2.86947e-06	428.942	-0.352738	0.0745502	-4.73156	2.22806e-06	8.08557e-06
ENSG00000171456	ASXL1	7811.25	0.432666	0.0299053	14.4679	1.93337e-47	5.81282e-46	7285.16	0.505529	0.0286832	17.6246	1.59584e-69	5.36369e-68	7200.59	0.304699	0.024065	12.6615	9.66426e-37	1.31674e-35
ENSG00000066735	KIF26A	484.082	1.10375	0.0762969	14.4665	1.97146e-47	5.91969e-46	467.885	1.03301	0.0872387	11.8412	2.38978e-32	3.1344e-31	343.671	2.53732	0.106044	23.9271	1.59955e-126	9.67198e-125
ENSG00000177463	NR2C2	1220.59	0.711845	0.0492164	14.4636	2.05775e-47	6.1632e-46	1319.26	0.274106	0.0473966	5.78325	7.32717e-09	3.377e-08	1174.58	0.418901	0.0472362	8.86822	7.43276e-19	5.55747e-18
ENSG00000078237	TIGAR	918.19	-0.799088	0.0552483	-14.4636	2.05783e-47	6.1632e-46	776.01	-0.520736	0.0626793	-8.30794	9.73748e-17	7.13793e-16	714.721	-0.490925	0.058538	-8.38644	5.01095e-17	3.44439e-16
ENSG00000115884	SDC1	2113.77	0.627964	0.0434442	14.4545	2.34847e-47	7.02464e-46	1747.99	1.21527	0.0464855	26.143	1.18513e-150	1.21031e-148	2067.88	0.289884	0.0440292	6.58391	4.58225e-11	2.34505e-10
ENSG00000213390	ARHGAP19	885.819	0.773891	0.053557	14.4499	2.51188e-47	7.50381e-46	850.57	0.741951	0.0607971	12.2037	2.96892e-34	4.15388e-33	888.36	0.333404	0.0566898	5.88119	4.07336e-09	1.84557e-08
ENSG00000143742	SRP9	7145.34	0.48034	0.0332673	14.4388	2.94939e-47	8.79952e-46	6621.17	0.575158	0.0337877	17.0227	5.57321e-65	1.69876e-63	6567.56	0.359094	0.0268649	13.3667	9.47011e-41	1.43441e-39
ENSG00000113742	CPEB4	1517.1	-0.690594	0.0478918	-14.4199	3.8809e-47	1.15639e-45	1240.98	-0.317767	0.0506915	-6.26864	3.64205e-10	1.83732e-09	1214.76	-0.444864	0.0456957	-9.73535	2.13089e-22	1.82079e-21
ENSG00000076351	SLC46A1	12281.6	-0.439616	0.0305032	-14.4121	4.3432e-47	1.29249e-45	9113.61	0.259037	0.0271853	9.5286	1.59425e-21	1.42209e-20	6909.25	1.0171	0.0266423	38.1763	0	0
ENSG00000109971	HSPA8	137456	-0.293478	0.0203669	-14.4095	4.50814e-47	1.33987e-45	116826	0.0200138	0.0256793	0.779372	0.435761	0.590863	122198	-0.29949	0.0177942	-16.8307	1.45364e-63	3.65676e-62
ENSG00000175287	PHYHD1	115.039	-2.37211	0.164634	-14.4084	4.58065e-47	1.35969e-45	121.422	-2.54703	0.164622	-15.472	5.36481e-54	1.29498e-52	109.512	-2.49319	0.167855	-14.8533	6.62578e-50	1.26431e-48
ENSG00000175538	KCNE3	1529.11	-0.618479	0.0429437	-14.4021	5.02039e-47	1.48832e-45	2165.44	-1.4696	0.0416983	-35.2436	4.30646e-272	1.3907e-269	1419.41	-0.724414	0.0420274	-17.2367	1.40865e-66	3.75372e-65
ENSG00000173890	GPR160	1314.59	-0.821427	0.0571792	-14.3658	8.47875e-47	2.51038e-45	1638.12	-1.39412	0.0542531	-25.6966	1.27565e-145	1.2292e-143	883.271	-0.137333	0.0542353	-2.53217	0.0113358	0.0262327
ENSG00000127948	POR	4556.07	0.468189	0.0326129	14.3559	9.77924e-47	2.89175e-45	4123.49	0.64889	0.0346562	18.7237	3.17548e-78	1.27537e-76	3836.67	0.651687	0.0322087	20.2332	4.99353e-91	1.97988e-89
ENSG00000213988	ZNF90	274.306	1.39287	0.0970256	14.3557	9.81059e-47	2.89735e-45	280.557	1.04422	0.0956575	10.9162	9.64083e-28	1.08061e-26	268.433	0.931021	0.0937895	9.9267	3.18628e-23	2.79449e-22
ENSG00000139428	MMAB	2201.22	0.531948	0.0370906	14.3419	1.19817e-46	3.53407e-45	2232.86	0.316785	0.0403273	7.85534	3.9868e-15	2.68676e-14	1728.5	1.00578	0.0403906	24.9013	7.19765e-137	4.90918e-135
ENSG00000136160	EDNRB	428.924	1.24136	0.0865889	14.3362	1.29946e-46	3.82798e-45	446.198	0.848441	0.0768817	11.0357	2.57139e-28	2.92334e-27	429.467	0.726305	0.0751762	9.66138	4.39909e-22	3.71185e-21
ENSG00000145632	PLK2	546.137	-1.0509	0.07336	-14.3252	1.52287e-46	4.48046e-45	357.15	-0.151126	0.0894206	-1.69006	0.0910164	0.168493	372.907	-0.445866	0.0872742	-5.1088	3.2421e-07	1.2692e-06
ENSG00000149600	COMMD7	2151.43	0.545965	0.0381393	14.315	1.76285e-46	5.17997e-45	2176.75	0.339112	0.0374946	9.04431	1.50618e-19	1.24587e-18	1997.2	0.386531	0.0369327	10.4658	1.23985e-25	1.18489e-24
ENSG00000196405	EVL	140.509	-2.12182	0.148278	-14.3098	1.90142e-46	5.58012e-45	331.074	-3.61075	0.130925	-27.5788	2.00122e-167	2.43996e-165	170.18	-2.65862	0.140078	-18.9796	2.51675e-80	8.3227e-79
ENSG00000089737	DDX24	4278.44	-0.463146	0.0323768	-14.3049	2.04062e-46	5.9811e-45	4060.4	-0.45436	0.0328621	-13.8262	1.77033e-43	3.23437e-42	3327.73	-0.119424	0.0304798	-3.91813	8.92389e-05	0.000276065
ENSG00000175183	CSRP2	531.894	-1.01901	0.0713242	-14.287	2.63795e-46	7.72221e-45	772.659	-1.85831	0.0684165	-27.1617	1.84175e-162	2.14694e-160	359.23	-0.383831	0.0822293	-4.66781	3.04426e-06	1.09111e-05
ENSG00000124209	RAB22A	2880.4	0.535721	0.0375467	14.2681	3.45754e-46	1.01087e-44	2720.67	0.565463	0.0371917	15.204	3.32599e-52	7.64978e-51	2173.82	1.19136	0.0390889	30.4783	5.05742e-204	6.69947e-202
ENSG00000164211	STARD4	5220.68	-0.399282	0.0280074	-14.2563	4.0944e-46	1.19558e-44	4396.15	-0.0718685	0.0320294	-2.24383	0.0248436	0.054223	4063.04	-0.048658	0.0294252	-1.65362	0.0982052	0.179043
ENSG00000052802	MSMO1	4205.04	0.533766	0.0374755	14.2431	4.94922e-46	1.44338e-44	4404.21	0.215742	0.0406451	5.30793	1.10875e-07	4.66639e-07	3775.1	0.489253	0.0307766	15.8969	6.65494e-57	1.48502e-55
ENSG00000103018	CYB5B	12188.6	-0.349179	0.02455	-14.2232	6.58037e-46	1.91669e-44	8822	0.458091	0.0277245	16.523	2.50753e-61	7.07466e-60	9625.3	-0.0344686	0.0238609	-1.44456	0.148581	0.253766
ENSG00000134463	ECHDC3	803.343	0.890143	0.0626269	14.2134	7.5634e-46	2.20027e-44	780.26	0.805056	0.0610385	13.1893	1.01105e-39	1.63693e-38	646.726	1.32954	0.0655625	20.279	1.97005e-91	7.82454e-90
ENSG00000114113	RBP2	861.817	0.802982	0.05651	14.2095	7.99455e-46	2.3228e-44	871.831	0.572507	0.0545222	10.5004	8.59838e-26	9.02396e-25	579.495	2.36964	0.0762229	31.0883	3.46738e-212	5.22776e-210
ENSG00000138131	LOXL4	427.308	-1.09723	0.0772253	-14.2082	8.15352e-46	2.36604e-44	414.585	-1.13702	0.0783236	-14.5169	9.46658e-48	1.9385e-46	229.474	0.147379	0.103396	1.42539	0.154045	0.26121
ENSG00000147642	SYBU	591.52	-0.959397	0.0675509	-14.2026	8.82912e-46	2.55891e-44	428.21	-0.308303	0.0777855	-3.9635	7.38591e-05	0.000239519	338.092	0.16274	0.0860049	1.89222	0.0584621	0.114472
ENSG00000110721	CHKA	3837.74	0.410353	0.0288994	14.1994	9.24284e-46	2.67549e-44	3381.91	0.685003	0.0315656	21.7009	2.00969e-104	1.20667e-102	3581.37	0.24564	0.028758	8.54165	1.32317e-17	9.38217e-17
ENSG00000181827	RFX7	378.078	1.21326	0.0854808	14.1933	1.00753e-45	2.91286e-44	355.665	1.27729	0.0924708	13.8129	2.13176e-43	3.88283e-42	415.411	0.370624	0.082907	4.47036	7.80892e-06	2.69068e-05
ENSG00000169851	PCDH7	167.47	1.86574	0.131627	14.1745	1.31834e-45	3.80672e-44	126.442	6.76772	0.494539	13.6849	1.24949e-42	2.21836e-41	509.397	-1.75963	0.079295	-22.191	4.19677e-109	2.11844e-107
ENSG00000182095	TNRC18	2341.78	0.563132	0.0397356	14.172	1.36632e-45	3.94038e-44	2653	0.00779674	0.0412689	0.188926	0.850151	0.91218	2304.68	0.214897	0.0394508	5.44721	5.11654e-08	2.14166e-07
ENSG00000170458	CD14	537.015	1.02995	0.0727232	14.1626	1.56158e-45	4.49793e-44	591.683	0.463224	0.0680176	6.81036	9.73565e-12	5.42061e-11	541.103	0.529609	0.0681872	7.76699	8.0375e-15	4.9931e-14
ENSG00000257923	CUX1	1839.21	0.584763	0.0413257	14.1501	1.86477e-45	5.36459e-44	1805.77	0.478504	0.044711	10.7021	9.94554e-27	1.0764e-25	1688.97	0.460538	0.0423981	10.8622	1.74435e-27	1.79181e-26
ENSG00000158125	XDH	262.323	-1.4159	0.100093	-14.1458	1.98232e-45	5.69576e-44	661.05	-3.11866	0.0835268	-37.3372	4.09289e-305	1.63013e-302	89.2169	1.3075	0.171379	7.62929	2.36053e-14	1.42961e-13
ENSG00000099968	BCL2L13	2032.6	-0.546242	0.0386163	-14.1454	1.99448e-45	5.72364e-44	1921.44	-0.528296	0.0402634	-13.121	2.49642e-39	4.00383e-38	1661.12	-0.342058	0.0402622	-8.49576	1.96649e-17	1.38155e-16
ENSG00000172292	CERS6	4443.16	0.409192	0.0289411	14.1388	2.18945e-45	6.27544e-44	4785.21	0.0256682	0.0288979	0.888235	0.374414	0.52804	4347	0.0984465	0.0277266	3.55062	0.000384325	0.00110913
ENSG00000137819	PAQR5	406.236	-1.11772	0.0791434	-14.1227	2.75206e-45	7.87831e-44	379.608	-1.07556	0.0813621	-13.2194	6.77848e-40	1.10797e-38	400.702	-1.33716	0.0796865	-16.7803	3.40118e-63	8.49998e-62
ENSG00000187867	PALM3	294.16	1.43481	0.101626	14.1186	2.91899e-45	8.34594e-44	358.026	0.410458	0.0912485	4.49824	6.85183e-06	2.46149e-05	318.549	0.566032	0.0944931	5.9902	2.09588e-09	9.68374e-09
ENSG00000198959	TGM2	2921.38	0.608804	0.0431315	14.1151	3.06783e-45	8.76077e-44	2688.18	0.738097	0.0363724	20.2928	1.49006e-91	7.46497e-90	2457.24	0.812243	0.037626	21.5873	2.36502e-103	1.10161e-101
ENSG00000104067	TJP1	7422.74	-0.392029	0.0278005	-14.1015	3.7186e-45	1.06062e-43	6374.52	-0.117243	0.0312971	-3.74614	0.000179576	0.000556304	7513.48	-0.712225	0.0226446	-31.4523	3.90712e-217	6.09113e-215
ENSG00000240024	LINC00888	1167.57	-0.682968	0.048442	-14.0987	3.87032e-45	1.10255e-43	1225.14	-0.904814	0.0479225	-18.8808	1.64117e-79	6.73866e-78	707.283	0.358681	0.0627954	5.7119	1.1172e-08	4.91892e-08
ENSG00000178573	MAF	121.388	-2.48778	0.176469	-14.0976	3.9309e-45	1.11844e-43	58.8925	-1.24953	0.268841	-4.64784	3.35424e-06	1.24196e-05	46.2199	-0.877397	0.229045	-3.83068	0.000127789	0.000388709
ENSG00000119705	SLIRP	3350.86	-0.50816	0.0360545	-14.0942	4.12131e-45	1.17119e-43	3000.51	-0.354257	0.0391978	-9.0377	1.60008e-19	1.32217e-18	2421.2	0.0374107	0.035099	1.06586	0.286486	0.427853
ENSG00000170185	USP38	2786.82	-0.507986	0.0360476	-14.0921	4.24806e-45	1.20573e-43	2395.42	-0.246158	0.0392344	-6.27404	3.51802e-10	1.777e-09	2476.87	-0.511853	0.0362619	-14.1154	3.05072e-45	5.20576e-44
ENSG00000174564	IL20RB	340.407	-1.36823	0.0971387	-14.0853	4.6744e-45	1.32513e-43	335.96	-1.44123	0.0921342	-15.6427	3.7258e-55	9.24562e-54	341.558	-1.61281	0.0875789	-18.4155	9.86538e-76	3.05108e-74
ENSG00000138279	ANXA7	8237.94	-0.360162	0.0255821	-14.0787	5.1354e-45	1.45405e-43	7017.31	-0.0601499	0.0285009	-2.11045	0.0348193	0.0733042	7687.93	-0.488395	0.0254711	-19.1745	6.04654e-82	2.05591e-80
ENSG00000113721	PDGFRB	466.562	1.02911	0.0731302	14.0723	5.61889e-45	1.58902e-43	439.885	1.06852	0.0746164	14.3202	1.63601e-46	3.24445e-45	367.596	1.63129	0.086243	18.915	8.58045e-80	2.80111e-78
ENSG00000004866	ST7	808.135	0.799198	0.0568085	14.0683	5.9487e-45	1.68026e-43	792.586	0.689242	0.0597849	11.5287	9.45645e-31	1.18067e-29	727.345	0.740663	0.058972	12.5596	3.52305e-36	4.71874e-35
ENSG00000123901	GPR83	136.459	-2.04599	0.145587	-14.0534	7.34641e-45	2.07254e-43	65.9699	-0.681233	0.194079	-3.51009	0.000447962	0.00132454	270.038	-3.38046	0.126225	-26.7812	5.35431e-158	4.56151e-156
ENSG00000143797	MBOAT2	276.396	1.51154	0.107566	14.0523	7.46118e-45	2.10238e-43	274.869	1.28223	0.104669	12.2503	1.67426e-34	2.35628e-33	277.418	0.917953	0.102111	8.98974	2.47821e-19	1.88619e-18
ENSG00000170854	RIOX2	1735.94	-0.594655	0.0423179	-14.0521	7.48127e-45	2.1055e-43	1397.71	-0.164545	0.0453222	-3.63057	0.000282795	0.000858915	1543.91	-0.5991	0.0410404	-14.5978	2.89973e-48	5.32477e-47
ENSG00000162105	SHANK2	1477.16	0.779158	0.05546	14.049	7.81318e-45	2.19626e-43	1828.36	-0.0782972	0.0529186	-1.47958	0.138986	0.241641	1697.87	-0.0728302	0.0479774	-1.51801	0.129011	0.225622
ENSG00000170421	KRT8	137028	-0.362069	0.0257906	-14.0388	9.02488e-45	2.53381e-43	114805	-0.014995	0.021076	-0.711469	0.476793	0.629082	95828.7	0.318657	0.0200936	15.8586	1.22528e-56	2.72619e-55
ENSG00000107854	TNKS2	2809.79	0.472306	0.0336922	14.0182	1.2056e-44	3.38076e-43	2938.86	0.168416	0.0368611	4.56894	4.9019e-06	1.78813e-05	2832.17	0.0641742	0.0324902	1.97519	0.0482468	0.0967427
ENSG00000155393	HEATR3	2177.95	-0.534945	0.0381611	-14.0181	1.20839e-44	3.38451e-43	1766.55	-0.12008	0.0416735	-2.88144	0.00395858	0.0101294	1993.54	-0.613579	0.0388823	-15.7804	4.24266e-56	9.26873e-55
ENSG00000115977	AAK1	771.685	-1.13462	0.0809457	-14.017	1.22657e-44	3.4313e-43	641.46	-0.838272	0.0674993	-12.419	2.06196e-35	2.98635e-34	582.209	-0.779388	0.0690555	-11.2864	1.5318e-29	1.67643e-28
ENSG00000147041	SYTL5	755.353	-0.871019	0.0622009	-14.0033	1.48732e-44	4.15578e-43	826.506	-1.16957	0.0597533	-19.5734	2.60772e-85	1.18248e-83	855.475	-1.38231	0.0561437	-24.6208	7.55826e-134	4.97737e-132
ENSG00000078081	LAMP3	776.471	-0.965429	0.0689945	-13.9929	1.72363e-44	4.81027e-43	1041.56	-1.66219	0.0589079	-28.2167	3.64565e-175	4.78682e-173	474.888	-0.0543805	0.075345	-0.721754	0.470446	0.616316
ENSG00000196419	XRCC6	20865.8	-0.323398	0.0231122	-13.9925	1.73159e-44	4.82674e-43	19440.3	-0.266092	0.0287479	-9.25605	2.12144e-20	1.81967e-19	17454.2	-0.167638	0.0216559	-7.74099	9.86424e-15	6.09159e-14
ENSG00000160917	CPSF4	2040.13	0.546959	0.0391441	13.973	2.27962e-44	6.34676e-43	2146.2	0.216935	0.0375515	5.777	7.60451e-09	3.50077e-08	1954.53	0.28546	0.0366691	7.78475	6.98533e-15	4.35363e-14
ENSG00000180044	C3orf80	243.949	1.58224	0.11324	13.9725	2.29498e-44	6.3819e-43	302.101	0.433024	0.0931373	4.64931	3.33049e-06	1.23374e-05	232.746	1.18434	0.108957	10.8699	1.60452e-27	1.65188e-26
ENSG00000130707	ASS1	3217.63	0.578582	0.0414528	13.9576	2.82734e-44	7.85293e-43	3276.22	0.347235	0.0362392	9.58174	9.54196e-22	8.5659e-21	4951.53	-0.925181	0.0281969	-32.8115	4.04109e-236	7.29211e-234
ENSG00000155561	NUP205	6945.23	0.406571	0.0291563	13.9445	3.3964e-44	9.42228e-43	6679.98	0.374057	0.0291372	12.8378	1.00744e-37	1.55022e-36	6975.65	0.0193719	0.0264462	0.732503	0.463861	0.610306
ENSG00000131370	SH3BP5	729.775	-0.871952	0.0625751	-13.9345	3.91029e-44	1.0835e-42	544.144	-0.277505	0.070549	-3.9335	8.37182e-05	0.000269916	509.687	-0.294662	0.0705642	-4.1758	2.96941e-05	9.65523e-05
ENSG00000198121	LPAR1	833.995	-0.784326	0.0563645	-13.9153	5.11709e-44	1.41621e-42	947.008	-1.16939	0.0579882	-20.1661	1.94396e-90	9.51942e-89	1109.41	-1.62697	0.0512882	-31.7221	7.70656e-221	1.23504e-218
ENSG00000113761	ZNF346	1208.4	-0.636298	0.0457491	-13.9084	5.62977e-44	1.55626e-42	1055.92	-0.426906	0.0495814	-8.6102	7.29301e-18	5.60569e-17	1104.99	-0.708319	0.0461114	-15.361	2.98778e-53	6.15193e-52
ENSG00000182534	MXRA7	1722.79	-0.601622	0.0432566	-13.9082	5.64638e-44	1.559e-42	1371.63	-0.144843	0.050187	-2.88606	0.00390101	0.00999705	1433.52	-0.443444	0.0458365	-9.67446	3.87139e-22	3.27382e-21
ENSG00000162882	HAAO	1273.37	-0.718692	0.0517053	-13.8998	6.35553e-44	1.75273e-42	1708.39	-1.44758	0.0493171	-29.3525	2.22289e-189	3.38347e-187	739.594	0.446384	0.0601693	7.4188	1.18186e-13	6.90937e-13
ENSG00000035403	VCL	4828.84	-0.441414	0.0318099	-13.8766	8.78106e-44	2.41878e-42	4291.98	-0.262426	0.0315737	-8.31155	9.44631e-17	6.92874e-16	3605.09	0.0235944	0.0321829	0.733135	0.463476	0.609974
ENSG00000164442	CITED2	1040.66	-0.885855	0.0638485	-13.8743	9.06334e-44	2.4936e-42	692.982	0.0160632	0.0592003	0.271337	0.786132	0.871466	704.856	-0.2265	0.0574397	-3.94327	8.03785e-05	0.000249903
ENSG00000114126	TFDP2	1974.69	0.672362	0.0484783	13.8693	9.7163e-44	2.6701e-42	2108.72	0.275412	0.039268	7.01365	2.32186e-12	1.33797e-11	2001.71	0.214195	0.0395302	5.41852	6.00945e-08	2.49989e-07
ENSG00000117318	ID3	284.284	-1.42517	0.102806	-13.8627	1.06546e-43	2.9245e-42	202.118	-0.804211	0.110071	-7.3063	2.74599e-13	1.674e-12	253.251	-1.43258	0.0989123	-14.4834	1.54378e-47	2.77481e-46
ENSG00000184009	ACTG1	50747.7	-0.512159	0.0370037	-13.8408	1.44674e-43	3.96639e-42	44416.9	-0.298176	0.0249645	-11.944	6.97975e-33	9.35474e-32	37287.6	-0.0139536	0.0253933	-0.549499	0.582663	0.712838
ENSG00000177169	ULK1	803.6	0.866428	0.0626398	13.8319	1.63617e-43	4.48046e-42	1116.57	-0.331423	0.0625065	-5.30221	1.14408e-07	4.80746e-07	936.362	-0.0509876	0.057448	-0.887544	0.374786	0.523622
ENSG00000179750	APOBEC3B	681.24	-0.897847	0.0649522	-13.8232	1.84689e-43	5.05156e-42	565.505	-0.580821	0.071735	-8.09676	5.64428e-16	3.98703e-15	387.047	0.256218	0.0812946	3.15172	0.0016231	0.00432317
ENSG00000159403	C1R	230.937	-1.49546	0.108226	-13.818	1.98532e-43	5.42382e-42	165.411	-0.907227	0.124847	-7.26671	3.68345e-13	2.22394e-12	74.457	1.3449	0.183288	7.33765	2.17384e-13	1.25265e-12
ENSG00000108828	VAT1	4865.78	-0.486942	0.0352564	-13.8114	2.17458e-43	5.93393e-42	4303.94	-0.299308	0.0310331	-9.64482	5.17004e-22	4.68341e-21	4609.5	-0.645859	0.0269976	-23.9228	1.77283e-126	1.06635e-124
ENSG00000198931	APRT	5126.51	-0.519715	0.0376327	-13.8102	2.21215e-43	6.02939e-42	3878.41	0.0982391	0.041618	2.3605	0.0182505	0.0410825	4090.84	-0.249389	0.0356361	-6.99821	2.59245e-12	1.41119e-11
ENSG00000175352	NRIP3	716.325	-0.834387	0.0604381	-13.8056	2.35639e-43	6.41505e-42	515.499	-0.144321	0.0690823	-2.08912	0.0366965	0.0767682	370.893	0.677292	0.0805246	8.41099	4.06568e-17	2.80896e-16
ENSG00000237441	RGL2	2022.6	0.578213	0.0418899	13.8032	2.43868e-43	6.63134e-42	2529.97	-0.255031	0.0396546	-6.43129	1.26523e-10	6.59869e-10	2169.29	-0.0291588	0.038835	-0.750839	0.452749	0.599992
ENSG00000066629	EML1	535.398	-0.967999	0.0701416	-13.8006	2.5264e-43	6.86188e-42	1010.01	-2.28277	0.0595697	-38.321	0	0	364.675	-0.34269	0.0810701	-4.22709	2.36738e-05	7.78382e-05
ENSG00000087253	LPCAT2	312.807	1.22867	0.0890993	13.7899	2.93135e-43	7.95248e-42	378.582	0.297829	0.0794582	3.74825	0.00017807	0.000551926	291.542	1.00358	0.0914114	10.9787	4.8374e-28	5.07131e-27
ENSG00000138443	ABI2	2696.28	0.476917	0.0346578	13.7607	4.39083e-43	1.18981e-41	2717.1	0.28928	0.0370837	7.80072	6.1555e-15	4.11003e-14	2796.45	-0.0127594	0.0336709	-0.378945	0.704729	0.80812
ENSG00000137648	TMPRSS4	741.446	0.927429	0.067403	13.7595	4.46898e-43	1.20958e-41	2240.27	-1.94267	0.0451218	-43.0539	0	0	913.346	-0.166201	0.0551741	-3.0123	0.0025928	0.00669588
ENSG00000105968	H2AFV	5472.83	0.378289	0.0275148	13.7486	5.19504e-43	1.40447e-41	5254.24	0.350931	0.0284514	12.3344	5.91279e-35	8.45083e-34	4855.58	0.378617	0.0269034	14.0732	5.54895e-45	9.41966e-44
ENSG00000106305	AIMP2	2471.16	-0.507583	0.0369621	-13.7325	6.48199e-43	1.75036e-41	1990.82	-0.0678116	0.0393213	-1.72455	0.0846086	0.158555	2199.79	-0.516804	0.0362018	-14.2757	3.10373e-46	5.4255e-45
ENSG00000169871	TRIM56	1646.67	0.567493	0.04135	13.7241	7.27999e-43	1.96358e-41	1621.3	0.452962	0.0435531	10.4002	2.4736e-25	2.55342e-24	1449.47	0.596575	0.0434908	13.7173	8.00185e-43	1.2779e-41
ENSG00000138166	DUSP5	410.621	-1.35838	0.0989827	-13.7234	7.35144e-43	1.98056e-41	214.712	0.0619615	0.116258	0.532965	0.594058	0.731461	227.253	-0.287272	0.122515	-2.3448	0.0190375	0.0421286
ENSG00000149599	DUSP15	207.421	1.5196	0.110733	13.7231	7.38338e-43	1.98687e-41	190.2	1.74505	0.118273	14.7544	2.88238e-49	6.10641e-48	153.198	3.02572	0.162507	18.619	2.25549e-77	7.16907e-76
ENSG00000110321	EIF4G2	27844.6	-0.355621	0.0259362	-13.7114	8.67876e-43	2.33277e-41	29960.1	-0.655906	0.0249401	-26.2993	1.9524e-152	2.02854e-150	21421.8	0.0332098	0.0221165	1.50158	0.133204	0.231612
ENSG00000135299	ANKRD6	192.831	1.68025	0.122587	13.7066	9.26896e-43	2.48854e-41	260.949	0.200662	0.0969631	2.06946	0.0385027	0.080134	151.152	2.64495	0.155796	16.9771	1.21438e-64	3.11297e-63
ENSG00000116266	STXBP3	1656.7	-0.644902	0.047066	-13.7021	9.86557e-43	2.64567e-41	1589.45	-0.665666	0.0434183	-15.3314	4.71352e-53	1.11084e-51	1186.12	-0.100285	0.047024	-2.13264	0.0329545	0.0690075
ENSG00000163485	ADORA1	166.181	1.87452	0.136807	13.7019	9.88963e-43	2.64908e-41	152.71	2.13069	0.148713	14.3275	1.47257e-46	2.9252e-45	270.125	-0.405487	0.100338	-4.0412	5.31791e-05	0.000168702
ENSG00000137198	GMPR	82.4113	-2.96138	0.21633	-13.6892	1.17806e-42	3.15199e-41	64.1831	-2.62582	0.229169	-11.458	2.1444e-30	2.63198e-29	75.972	-3.02212	0.221793	-13.6258	2.81257e-42	4.43604e-41
ENSG00000004059	ARF5	2057.38	0.545317	0.0398586	13.6813	1.31349e-42	3.51031e-41	1892.23	0.672832	0.0385831	17.4385	4.20898e-68	1.36475e-66	1801.75	0.593515	0.0382641	15.511	2.92191e-54	6.14325e-53
ENSG00000136167	LCP1	9847.79	-0.317647	0.0232257	-13.6765	1.40224e-42	3.74321e-41	7382.26	0.380005	0.0272035	13.969	2.41021e-44	4.49975e-43	8334.78	-0.193508	0.0237931	-8.13296	4.18916e-16	2.77385e-15
ENSG00000110619	CARS	3659.38	-0.441249	0.0322707	-13.6734	1.46403e-42	3.90368e-41	4295.25	-0.929958	0.029904	-31.0981	2.55153e-212	4.87792e-210	3287.48	-0.472463	0.030461	-15.5104	2.94842e-54	6.18764e-53
ENSG00000006453	BAIAP2L1	2442.89	0.514164	0.037611	13.6706	1.52234e-42	4.05454e-41	2414.99	0.389565	0.036854	10.5705	4.08407e-26	4.33379e-25	2316.72	0.294354	0.036351	8.09754	5.60805e-16	3.69203e-15
ENSG00000177879	AP3S1	3425.94	-0.494161	0.0361494	-13.67	1.53447e-42	4.08218e-41	2747.09	-0.0409456	0.0374236	-1.09411	0.273907	0.416675	2666.61	-0.1545	0.0355643	-4.34423	1.39763e-05	4.69846e-05
ENSG00000189159	JPT1	5250.1	-0.414237	0.030318	-13.663	1.68794e-42	4.48535e-41	3494.39	0.665548	0.0349283	19.0547	6.0053e-81	2.52212e-79	3897.63	0.072958	0.0313824	2.32481	0.0200822	0.0441842
ENSG00000160408	ST6GALNAC6	729.231	0.872665	0.0638714	13.6628	1.69232e-42	4.49188e-41	889.145	0.0262864	0.0573814	0.458099	0.646882	0.772849	718.955	0.46884	0.063193	7.41917	1.17859e-13	6.89378e-13
ENSG00000197226	TBC1D9B	6191.83	-0.38903	0.0284803	-13.6597	1.76818e-42	4.68788e-41	5220.88	-0.0633156	0.0307817	-2.05692	0.0396938	0.0822548	5473.82	-0.380605	0.0257242	-14.7956	1.56464e-49	2.95118e-48
ENSG00000102038	SMARCA1	2883.92	-0.572698	0.0419297	-13.6585	1.79583e-42	4.75579e-41	2966.79	-0.755558	0.0348731	-21.6659	4.30323e-104	2.55807e-102	2769.53	-0.760387	0.0317387	-23.9577	7.67421e-127	4.67739e-125
ENSG00000038427	VCAN	398.155	-1.16621	0.0854244	-13.6519	1.96558e-42	5.19943e-41	946.778	-2.82504	0.0795007	-35.5347	1.42937e-276	4.87966e-274	2871.55	-4.66216	0.0574187	-81.196	0	0
ENSG00000034510	TMSB10	15573.4	-0.480223	0.0351975	-13.6437	2.2015e-42	5.81691e-41	15091.7	-0.523015	0.0354945	-14.7351	3.83816e-49	8.10969e-48	13387	-0.401626	0.0543326	-7.39198	1.44653e-13	8.42018e-13
ENSG00000153936	HS2ST1	4899.85	0.475201	0.0348339	13.6419	2.25578e-42	5.95358e-41	5033.21	0.226009	0.0360094	6.27639	3.46527e-10	1.75147e-09	4900.37	0.0905792	0.031	2.92191	0.00347896	0.00879022
ENSG00000197444	OGDHL	1957.81	-0.607162	0.0445079	-13.6417	2.26277e-42	5.96528e-41	1533.15	-0.102833	0.0484858	-2.12088	0.0339316	0.0716216	1257.49	0.270352	0.0514769	5.25192	1.50525e-07	6.05932e-07
ENSG00000140968	IRF8	2782.03	-0.460672	0.0337844	-13.6356	2.4582e-42	6.47317e-41	2292.14	-0.079798	0.0359572	-2.21925	0.0264697	0.0574208	2410.71	-0.402624	0.0327607	-12.2898	1.0271e-34	1.32385e-33
ENSG00000226887	ERVMER34-1	2992.02	0.453741	0.0333259	13.6152	3.25045e-42	8.54974e-41	2670.05	0.686715	0.0372062	18.457	4.58097e-76	1.79461e-74	3070.27	-0.00240926	0.0308686	-0.0780489	0.937789	0.965046
ENSG00000134871	COL4A2	683.326	-0.854904	0.0628154	-13.6098	3.50224e-42	9.20166e-41	506.833	-0.250808	0.0673068	-3.72634	0.000194282	0.000600305	745.749	-1.2945	0.0649283	-19.9374	1.92795e-88	7.32717e-87
ENSG00000197461	PDGFA	1382.77	0.641251	0.0471529	13.5994	4.03738e-42	1.05957e-40	1328.94	0.606953	0.0472282	12.8515	8.43729e-38	1.30081e-36	1395.93	0.203994	0.043613	4.67737	2.90578e-06	1.04311e-05
ENSG00000171132	PRKCE	225.181	-1.68698	0.124174	-13.5856	4.87244e-42	1.27729e-40	211.306	-1.65625	0.130379	-12.7033	5.66563e-37	8.55826e-36	115.162	-0.515457	0.160175	-3.21809	0.00129047	0.00348542
ENSG00000135709	KIAA0513	401.336	-1.08595	0.0799412	-13.5844	4.95912e-42	1.29856e-40	566.11	-1.86061	0.072706	-25.5908	1.9303e-144	1.83049e-142	304.702	-0.745588	0.0868095	-8.58878	8.78987e-18	6.26555e-17
ENSG00000172059	KLF11	681.092	0.820477	0.0603992	13.5842	4.96731e-42	1.29924e-40	698.263	0.541569	0.0611424	8.85751	8.18248e-19	6.56163e-18	673.008	0.424279	0.0587485	7.22195	5.12465e-13	2.8898e-12
ENSG00000163947	ARHGEF3	505.645	-0.98775	0.0727159	-13.5837	5.00428e-42	1.30745e-40	417.445	-0.661198	0.082223	-8.04153	8.87267e-16	6.19609e-15	380.458	-0.615746	0.0876862	-7.02216	2.18468e-12	1.19547e-11
ENSG00000240194	CYMP	883.555	-0.759418	0.0559075	-13.5835	5.01851e-42	1.3097e-40	653.359	-0.12653	0.0690951	-1.83125	0.0670638	0.13002	396.347	1.45903	0.0828673	17.6069	2.18232e-69	6.06946e-68
ENSG00000171385	KCND3	72.2018	3.75479	0.276435	13.5829	5.05919e-42	1.31884e-40	139.71	-0.244606	0.133473	-1.83263	0.0668579	0.129673	105.424	0.382417	0.146112	2.61728	0.00886329	0.0209294
ENSG00000196187	TMEM63A	1897.91	0.548588	0.0404032	13.5778	5.42114e-42	1.41161e-40	1990.72	0.230255	0.0435608	5.28583	1.25138e-07	5.24178e-07	1641.97	0.640325	0.0400657	15.9819	1.70896e-57	3.86998e-56
ENSG00000126878	AIF1L	1276.33	0.803721	0.059195	13.5775	5.44501e-42	1.41625e-40	1399.89	0.297179	0.0494649	6.00787	1.87977e-09	9.0094e-09	1420.51	0.0327165	0.044239	0.73954	0.459579	0.606343
ENSG00000166681	BEX3	6267.83	-0.441165	0.0324993	-13.5746	5.66415e-42	1.47161e-40	5136.1	-0.0412227	0.0358352	-1.15034	0.250003	0.388321	4856.76	-0.0840437	0.0309363	-2.71667	0.00659433	0.0159445
ENSG00000138031	ADCY3	1923.55	0.587384	0.0432925	13.5678	6.2155e-42	1.61306e-40	1714.79	0.841766	0.0460161	18.2929	9.43314e-75	3.57248e-73	1959.61	0.13162	0.0376993	3.49131	0.000480667	0.00137162
ENSG00000131374	TBC1D5	1640.31	0.648661	0.0478142	13.5663	6.34507e-42	1.64485e-40	1683.16	0.385425	0.0415296	9.28075	1.68296e-20	1.44668e-19	1666.32	0.189046	0.0396284	4.77046	1.83806e-06	6.73317e-06
ENSG00000187079	TEAD1	6853.12	-0.527527	0.0389083	-13.5582	7.08461e-42	1.83453e-40	7006.04	-0.696318	0.0270056	-25.7842	1.33499e-146	1.30747e-144	5207.29	-0.126166	0.0257064	-4.90796	9.20273e-07	3.46133e-06
ENSG00000162244	RPL29	12927.9	0.353521	0.026097	13.5465	8.31455e-42	2.15063e-40	12204.4	0.382137	0.0264792	14.4316	3.27341e-47	6.58458e-46	11875.5	0.24014	0.0221968	10.8187	2.80814e-27	2.86019e-26
ENSG00000109654	TRIM2	3008.25	0.472504	0.0348873	13.5437	8.63051e-42	2.22988e-40	3639.26	-0.246109	0.0314796	-7.81805	5.36497e-15	3.58821e-14	3299.29	-0.176042	0.031845	-5.52809	3.23733e-08	1.37541e-07
ENSG00000260604	AL590004.4	248.716	-1.43614	0.106045	-13.5428	8.74258e-42	2.25634e-40	310.417	-1.94623	0.0974934	-19.9627	1.16255e-88	5.54519e-87	324.514	-2.15179	0.0982343	-21.9046	2.3468e-106	1.14918e-104
ENSG00000162959	MEMO1	365.192	-1.14129	0.0843624	-13.5284	1.06344e-41	2.74157e-40	334.911	-1.06	0.0857421	-12.3626	4.16249e-35	5.96707e-34	199.626	0.0401555	0.104776	0.383251	0.701534	0.805665
ENSG00000253929	CASC21	84.1059	-3.04515	0.225345	-13.5133	1.30542e-41	3.36168e-40	61.1854	-2.59767	0.239499	-10.8463	2.0771e-27	2.30546e-26	46.6553	-2.25608	0.257859	-8.7493	2.14679e-18	1.57635e-17
ENSG00000163882	POLR2H	3463.84	-0.439553	0.0325549	-13.5019	1.52397e-41	3.92015e-40	3236.28	-0.391047	0.0322924	-12.1096	9.39982e-34	1.29618e-32	2366.34	0.297365	0.0343351	8.66068	4.68951e-18	3.39449e-17
ENSG00000108551	RASD1	235.492	-1.42044	0.105299	-13.4895	1.80225e-41	4.63086e-40	265.727	-1.75063	0.105418	-16.6066	6.24169e-62	1.77569e-60	131.059	-0.386762	0.137703	-2.80868	0.00497453	0.0122648
ENSG00000171130	ATP6V0E2	708.348	0.896486	0.066488	13.4834	1.95805e-41	5.02567e-40	721.978	0.628164	0.0674561	9.31218	1.25234e-20	1.08157e-19	491.979	2.28309	0.0860304	26.5382	3.51841e-155	2.93205e-153
ENSG00000164308	ERAP2	1455.33	-0.584351	0.0433414	-13.4825	1.98186e-41	5.08118e-40	953.775	0.470427	0.0535042	8.79234	1.46471e-18	1.16364e-17	734.847	1.24083	0.0596507	20.8017	4.17831e-96	1.76019e-94
ENSG00000261863	LINC01996	434.627	-1.0187	0.0756314	-13.4693	2.37079e-41	6.07166e-40	500.35	-1.41052	0.0727827	-19.3798	1.14236e-83	5.00901e-82	335.67	-0.705852	0.0822532	-8.58145	9.36838e-18	6.67377e-17
ENSG00000115762	PLEKHB2	11113.4	-0.342928	0.0254691	-13.4645	2.5298e-41	6.47179e-40	9286.66	0.0136418	0.0277543	0.491519	0.62306	0.753886	8678.02	0.00456924	0.0222214	0.205623	0.837085	0.900505
ENSG00000178996	SNX18	2741.63	-0.469438	0.0348733	-13.4613	2.64396e-41	6.75645e-40	2337.19	-0.182626	0.0372957	-4.89669	9.74626e-07	3.79512e-06	2222.94	-0.239183	0.0351774	-6.79934	1.05098e-11	5.54577e-11
ENSG00000120057	SFRP5	360.45	1.1819	0.087888	13.4478	3.17106e-41	8.09452e-40	284.77	2.35385	0.110686	21.2661	2.34148e-100	1.32908e-98	271.463	2.16132	0.112171	19.2681	9.95513e-83	3.4307e-81
ENSG00000185608	MRPL40	1802.96	-0.555851	0.0413604	-13.4392	3.56346e-41	9.08625e-40	1521.63	-0.252332	0.0455031	-5.54537	2.93329e-08	1.29377e-07	1246.33	0.108984	0.0486274	2.2412	0.0250129	0.0539096
ENSG00000149100	EIF3M	9776.74	-0.340725	0.025375	-13.4276	4.16743e-41	1.06147e-39	10059.5	-0.534933	0.0290981	-18.3838	1.77141e-75	6.87196e-74	8358.69	-0.244664	0.0243204	-10.06	8.29685e-24	7.4244e-23
ENSG00000121858	TNFSF10	85.7212	-3.24943	0.242	-13.4274	4.17888e-41	1.06322e-39	139.519	-4.08386	0.454761	-8.98025	2.70162e-19	2.20946e-18	13.4816	0.229029	0.398192	0.575172	0.565175	0.697626
ENSG00000144381	HSPD1	107458	-0.288706	0.0215172	-13.4175	4.77628e-41	1.21389e-39	92733.3	-0.0187559	0.0269726	-0.69537	0.486823	0.638578	95669.7	-0.29856	0.0180025	-16.5844	9.03737e-62	2.21507e-60
ENSG00000082458	DLG3	2781.16	0.44755	0.0333586	13.4164	4.8499e-41	1.23126e-39	2854.07	0.204925	0.0339005	6.0449	1.49501e-09	7.21303e-09	2817.26	0.0301774	0.0306559	0.984394	0.324922	0.470417
ENSG00000164054	SHISA5	2944.04	0.550471	0.0410356	13.4145	4.97445e-41	1.26151e-39	2690.97	0.700345	0.0346737	20.1982	1.01565e-90	4.99405e-89	2477.92	0.745592	0.033415	22.3131	2.75658e-110	1.4228e-108
ENSG00000160285	LSS	6286.68	0.488175	0.0363966	13.4127	5.09759e-41	1.29133e-39	5405.84	0.870775	0.0383076	22.7311	2.20704e-114	1.51993e-112	4943.96	0.947007	0.0367339	25.7802	1.4802e-146	1.08724e-144
ENSG00000108576	SLC6A4	515.129	-0.95869	0.0714903	-13.4101	5.27861e-41	1.33574e-39	534.034	-1.14205	0.0680853	-16.7738	3.7959e-63	1.10354e-61	353.99	-0.360426	0.0783237	-4.60175	4.18948e-06	1.47959e-05
ENSG00000134851	TMEM165	2270.94	-0.56624	0.0422845	-13.3912	6.80697e-41	1.72062e-39	1881.11	-0.213867	0.0422225	-5.06525	4.0787e-07	1.6456e-06	1783.64	-0.261156	0.0419677	-6.22277	4.88447e-10	2.35212e-09
ENSG00000171763	SPATA5L1	1381.46	0.633394	0.0473203	13.3853	7.37319e-41	1.86173e-39	1273.76	0.750897	0.0531419	14.13	2.48022e-45	4.76063e-44	1615.36	-0.22427	0.041332	-5.42607	5.76099e-08	2.40089e-07
ENSG00000109084	TMEM97	17896.4	0.358651	0.026808	13.3785	8.07237e-41	2.03607e-39	16488.6	0.469724	0.0249263	18.8445	3.25902e-79	1.33586e-77	14775.9	0.605889	0.0198088	30.5869	1.82616e-205	2.50599e-203
ENSG00000165591	FAAH2	125.421	2.07704	0.155286	13.3756	8.40085e-41	2.11663e-39	194.204	-0.0170718	0.11034	-0.15472	0.877042	0.929926	230.765	-0.647289	0.100185	-6.46094	1.04055e-10	5.22257e-10
ENSG00000182272	B4GALNT4	523.752	0.980294	0.0733118	13.3716	8.86484e-41	2.23113e-39	539.603	0.669638	0.0702506	9.53213	1.54082e-21	1.37494e-20	546.285	0.373001	0.068057	5.48072	4.23602e-08	1.78614e-07
ENSG00000058063	ATP11B	5712.06	-0.425185	0.0318229	-13.361	1.02225e-40	2.57005e-39	5664.33	-0.526461	0.0287569	-18.3073	7.23924e-75	2.75471e-73	3429.12	0.769021	0.0306295	25.1072	4.15275e-139	2.90148e-137
ENSG00000166012	TAF1D	10360.1	-0.43355	0.0324834	-13.3468	1.23602e-40	3.10416e-39	10877	-0.669936	0.030531	-21.9428	1.01476e-106	6.20199e-105	7876.03	-0.0207422	0.0284567	-0.728901	0.466062	0.612333
ENSG00000177383	MAGEF1	2627.22	-0.470231	0.0352521	-13.3391	1.37136e-40	3.44035e-39	2714.2	-0.667262	0.035935	-18.5686	5.76954e-77	2.27892e-75	1888.94	0.0973326	0.0387579	2.5113	0.0120288	0.0277077
ENSG00000070961	ATP2B1	7186.41	-0.370728	0.0278028	-13.3342	1.46399e-40	3.66877e-39	6624.71	-0.286437	0.0264958	-10.8106	3.06538e-27	3.38197e-26	5151.06	0.228429	0.0264099	8.64938	5.17788e-18	3.73855e-17
ENSG00000081870	HSPB11	1567.64	-0.56204	0.0421531	-13.3333	1.48233e-40	3.71075e-39	1276.4	-0.161902	0.048506	-3.33778	0.000844518	0.00239998	976.924	0.435747	0.0519503	8.38776	4.955e-17	3.40695e-16
ENSG00000113240	CLK4	1412.85	-0.65881	0.0494797	-13.3147	1.90056e-40	4.75262e-39	1245.5	-0.472045	0.0489182	-9.64969	4.93039e-22	4.46971e-21	1161.61	-0.473951	0.0482035	-9.83229	8.17353e-23	7.08981e-22
ENSG00000250565	ATP6V1E2	451.822	-1.02027	0.0766673	-13.3077	2.08796e-40	5.21565e-39	479.501	-1.24857	0.0753747	-16.5649	1.24976e-61	3.54277e-60	281.742	-0.1795	0.0959938	-1.86991	0.0614965	0.119555
ENSG00000048162	NOP16	1906.18	-0.544063	0.0410242	-13.262	3.84388e-40	9.5916e-39	1323.16	0.33906	0.0464981	7.29191	3.05582e-13	1.85531e-12	1767.61	-0.647912	0.0391428	-16.5525	1.53579e-61	3.74822e-60
ENSG00000164603	BMT2	335.097	1.13462	0.0855679	13.2599	3.9547e-40	9.85759e-39	379.108	0.455163	0.0793968	5.73276	9.88106e-09	4.50625e-08	304.977	1.01501	0.0920202	11.0302	2.73132e-28	2.88184e-27
ENSG00000116106	EPHA4	4315.16	-0.458618	0.0345942	-13.2571	4.10506e-40	1.02215e-38	3178.35	0.258781	0.0379783	6.81392	9.49755e-12	5.29298e-11	3837.14	-0.463847	0.0331459	-13.9941	1.69339e-44	2.83059e-43
ENSG00000128595	CALU	8532.47	0.329874	0.0248972	13.2494	4.54672e-40	1.13091e-38	8753.59	0.0978423	0.027914	3.50513	0.000456378	0.00134693	8223.15	0.0732233	0.024014	3.04919	0.00229458	0.00597759
ENSG00000142676	RPL11	33342.2	-0.296298	0.022366	-13.2477	4.65282e-40	1.15607e-38	30670.4	-0.204309	0.0273867	-7.46017	8.64111e-14	5.4156e-13	30614.3	-0.38581	0.019539	-19.7456	8.74413e-87	3.23208e-85
ENSG00000126821	SGPP1	741.78	-0.81508	0.06162	-13.2275	6.08604e-40	1.51057e-38	938.043	-1.41728	0.0618541	-22.9133	3.42227e-116	2.40535e-114	668.041	-0.851922	0.0609437	-13.9788	2.09909e-44	3.496e-43
ENSG00000062716	VMP1	6317.67	-0.474763	0.0358971	-13.2257	6.23879e-40	1.54684e-38	6193.94	-0.545901	0.0402973	-13.5468	8.27277e-42	1.42534e-40	5548.45	-0.449647	0.0279949	-16.0617	4.73219e-58	1.08016e-56
ENSG00000089057	SLC23A2	971.13	0.687218	0.0519891	13.2185	6.86308e-40	1.69981e-38	1089.84	0.137104	0.0504861	2.71567	0.00661414	0.0162795	796.937	0.998575	0.0566228	17.6356	1.31409e-69	3.6681e-68
ENSG00000172939	OXSR1	2051.4	0.548134	0.0414941	13.2099	7.69213e-40	1.90313e-38	1948.52	0.555113	0.0418118	13.2765	3.16929e-40	5.2196e-39	1970.02	0.276088	0.0396397	6.96494	3.28536e-12	1.77866e-11
ENSG00000156587	UBE2L6	867.348	-0.74317	0.0562624	-13.209	7.78518e-40	1.92411e-38	624.641	-0.0305077	0.0630437	-0.483914	0.628447	0.757758	515.652	0.336494	0.0683127	4.92578	8.40231e-07	3.17069e-06
ENSG00000254087	LYN	897.498	-0.716012	0.0542305	-13.2031	8.41711e-40	2.07809e-38	686.364	-0.168833	0.0618143	-2.7313	0.00630856	0.0156049	632.792	-0.139371	0.060355	-2.30919	0.020933	0.0458888
ENSG00000266412	NCOA4	11369.2	-0.394173	0.0298585	-13.2014	8.61579e-40	2.12489e-38	9425.92	-0.0219256	0.0332787	-0.658847	0.509994	0.658817	8894.43	-0.0591421	0.0254479	-2.32405	0.0201229	0.0442649
ENSG00000118557	PMFBP1	76.5532	3.01254	0.228365	13.1918	9.78808e-40	2.41146e-38	137.965	-0.1738	0.132328	-1.3134	0.189047	0.310919	70.1799	2.65719	0.228801	11.6135	3.51773e-31	4.04901e-30
ENSG00000125821	DTD1	1753.89	0.541427	0.0410683	13.1836	1.09075e-39	2.68443e-38	1817.78	0.258633	0.0417348	6.19706	5.75288e-10	2.86231e-09	1649.29	0.340846	0.039263	8.6811	3.91944e-18	2.84517e-17
ENSG00000115290	GRB14	588.771	0.871051	0.066072	13.1834	1.09421e-39	2.6901e-38	824.129	-0.347076	0.0557074	-6.23034	4.65427e-10	2.33074e-09	704.991	-0.118536	0.0619846	-1.91235	0.0558317	0.109979
ENSG00000113441	LNPEP	3137.95	0.564893	0.0428496	13.1832	1.09701e-39	2.69413e-38	2897.36	0.678746	0.0415173	16.3485	4.4563e-60	1.22828e-58	3062.99	0.242706	0.034049	7.12813	1.01744e-12	5.66351e-12
ENSG00000178467	P4HTM	524.217	0.933286	0.0708309	13.1763	1.20193e-39	2.94872e-38	580.277	0.375276	0.069603	5.39167	6.98077e-08	2.98639e-07	506.722	0.597615	0.06932	8.6211	6.63137e-18	4.75355e-17
ENSG00000231925	TAPBP	1514.55	0.605463	0.0459623	13.173	1.25438e-39	3.07414e-38	1326.35	0.931561	0.0492443	18.9171	8.24052e-80	3.39524e-78	1076.53	1.60494	0.0551601	29.0961	4.01706e-186	4.55738e-184
ENSG00000150316	CWC15	4692.83	-0.377591	0.0286663	-13.1719	1.27302e-39	3.11656e-38	4943.53	-0.626762	0.0305444	-20.5197	1.43475e-93	7.35757e-92	3606.41	0.0107124	0.0286608	0.373766	0.708578	0.810992
ENSG00000124098	FAM210B	1316.55	0.643126	0.0488491	13.1656	1.38513e-39	3.38747e-38	1323.07	0.449861	0.0505908	8.89214	5.99438e-19	4.84109e-18	1221.23	0.481466	0.0475174	10.1324	3.96723e-24	3.59783e-23
ENSG00000136111	TBC1D4	13237.3	0.293202	0.022293	13.1522	1.65389e-39	4.0405e-38	12439.1	0.336046	0.0226983	14.8049	1.36231e-49	2.91974e-48	10383.5	0.721529	0.0203301	35.4907	6.83511e-276	1.66638e-273
ENSG00000115226	FNDC4	220.306	-1.49095	0.113379	-13.1502	1.69717e-39	4.14191e-38	256.201	-1.86925	0.103752	-18.0165	1.44566e-72	5.19501e-71	84.4632	0.638946	0.163397	3.91038	9.21495e-05	0.000284726
ENSG00000124831	LRRFIP1	1293.22	-0.612998	0.0466275	-13.1467	1.77745e-39	4.3333e-38	945.658	0.0860535	0.0543739	1.58262	0.113507	0.203548	1094.54	-0.499185	0.0475027	-10.5086	7.88837e-26	7.59252e-25
ENSG00000076706	MCAM	595.967	-0.898377	0.0683573	-13.1424	1.88208e-39	4.58358e-38	522.888	-0.710497	0.0687631	-10.3325	5.02229e-25	5.13115e-24	474.89	-0.649069	0.0721473	-8.99643	2.33172e-19	1.77705e-18
ENSG00000072210	ALDH3A2	6081.31	-0.363	0.0276371	-13.1345	2.08761e-39	5.07884e-38	5181.16	-0.0644266	0.0329252	-1.95676	0.0503758	0.101401	4582.87	0.0857152	0.0286788	2.9888	0.00280072	0.00719472
ENSG00000008394	MGST1	3301.38	-0.466243	0.0355011	-13.1332	2.12453e-39	5.16328e-38	2736.14	-0.102536	0.0373303	-2.74673	0.00601925	0.0149307	2491.87	-0.0385713	0.036021	-1.0708	0.28426	0.425193
ENSG00000141068	KSR1	2325.85	-0.489437	0.0373099	-13.1182	2.59173e-39	6.29215e-38	1857.69	-0.0201341	0.050895	-0.395601	0.6924	0.807109	1657.97	0.102923	0.0441012	2.33379	0.0196068	0.0432546
ENSG00000144560	VGLL4	928.26	0.738664	0.0563204	13.1154	2.68791e-39	6.51888e-38	931.447	0.543892	0.0566311	9.60412	7.68077e-22	6.91849e-21	931.81	0.302681	0.0538369	5.62219	1.88552e-08	8.15293e-08
ENSG00000265491	RNF115	2149.43	-0.493435	0.0376306	-13.1126	2.7889e-39	6.75678e-38	1972.77	-0.402096	0.044038	-9.13066	6.80808e-20	5.70651e-19	1727.71	-0.241974	0.0392794	-6.16033	7.25945e-10	3.4537e-09
ENSG00000186834	HEXIM1	1619.28	0.577521	0.0440978	13.0964	3.45327e-39	8.35769e-38	1664.8	0.318368	0.0446777	7.12588	1.0342e-12	6.09177e-12	1559.16	0.298635	0.0469946	6.35467	2.08875e-10	1.02964e-09
ENSG00000129657	SEC14L1	3002.92	-0.438958	0.0335309	-13.0911	3.70062e-39	8.94707e-38	2709.57	-0.300819	0.0340448	-8.83595	9.92502e-19	7.93769e-18	2274.46	-0.0172282	0.0342556	-0.50293	0.615013	0.7404
ENSG00000230623	AC104461.1	208.267	-1.46383	0.111837	-13.089	3.80629e-39	9.19301e-38	269.571	-2.03645	0.102485	-19.8708	7.28766e-88	3.41477e-86	156.837	-1.12825	0.123242	-9.15477	5.44748e-20	4.24337e-19
ENSG00000067082	KLF6	1177.06	-0.68981	0.0527182	-13.0849	4.01907e-39	9.69689e-38	786.478	0.260533	0.0584999	4.45357	8.44537e-06	3.00879e-05	937.662	-0.430415	0.0545851	-7.88522	3.13979e-15	1.9855e-14
ENSG00000019582	CD74	4773.29	0.42369	0.0323975	13.0779	4.40572e-39	1.06188e-37	4123.92	0.7772	0.0349891	22.2126	2.59356e-109	1.67057e-107	3424.52	1.27521	0.0330894	38.5383	0	0
ENSG00000033327	GAB2	2299.36	-0.519452	0.0397269	-13.0756	4.5413e-39	1.09343e-37	2507.55	-0.836329	0.0420786	-19.8754	6.64585e-88	3.12016e-86	1672.37	0.00651468	0.0402772	0.161746	0.871506	0.923698
ENSG00000138641	HERC3	275.298	-1.28987	0.0986549	-13.0745	4.6046e-39	1.10752e-37	277.971	-1.41064	0.0996795	-14.1517	1.82251e-45	3.51229e-44	168.783	-0.47177	0.120912	-3.90177	9.54923e-05	0.000294575
ENSG00000267391	AC105105.2	117.848	-2.03325	0.155585	-13.0685	4.98711e-39	1.19829e-37	61.3764	-0.842774	0.19683	-4.28174	1.85439e-05	6.38261e-05	91.5925	-1.78874	0.174471	-10.2523	1.1555e-24	1.06906e-23
ENSG00000135677	GNS	11178.5	-0.396371	0.030331	-13.0682	5.00489e-39	1.20133e-37	10818.3	-0.437485	0.0244206	-17.9146	9.07564e-72	3.21781e-70	6496.41	0.948268	0.0244771	38.741	0	0
ENSG00000128039	SRD5A3	651.446	-0.900531	0.0689193	-13.0665	5.11973e-39	1.22763e-37	484.399	-0.31234	0.0819134	-3.81305	0.000137261	0.000432165	394.174	0.0671795	0.0893159	0.752156	0.451957	0.599358
ENSG00000165732	DDX21	23008	-0.401947	0.0307686	-13.0635	5.31893e-39	1.27409e-37	16604.6	0.397978	0.0297587	13.3735	8.6387e-41	1.44464e-39	24274.3	-0.816365	0.0230858	-35.3622	6.51072e-274	1.55423e-271
ENSG00000159445	THEM4	960.929	-0.683097	0.0523179	-13.0567	5.82322e-39	1.39345e-37	713.106	-0.0447765	0.0614064	-0.729182	0.46589	0.61914	596.056	0.284372	0.0637488	4.46082	8.16454e-06	2.80688e-05
ENSG00000114742	WDR48	1172.93	0.63509	0.0486851	13.0449	6.79903e-39	1.62529e-37	1191.63	0.404199	0.0505482	7.99631	1.282e-15	8.8569e-15	1253.34	0.0286607	0.0439927	0.651487	0.514732	0.655124
ENSG00000164733	CTSB	10571.5	-0.375865	0.028818	-13.0427	6.99339e-39	1.67004e-37	10268.3	-0.426155	0.029393	-14.4985	1.23762e-47	2.52566e-46	7809.62	0.129378	0.0259748	4.9809	6.32894e-07	2.41332e-06
ENSG00000079785	DDX1	6187.23	0.369921	0.0283682	13.04	7.24574e-39	1.72853e-37	5929.6	0.348176	0.0297725	11.6946	1.35893e-31	1.74969e-30	6972.88	-0.327098	0.0262551	-12.4584	1.25796e-35	1.66639e-34
ENSG00000163913	IFT122	965.753	0.675831	0.0518561	13.0328	7.96076e-39	1.89717e-37	976.343	0.46425	0.0529395	8.76946	1.79532e-18	1.42251e-17	1032.21	0.0607459	0.0483007	1.25766	0.208515	0.333324
ENSG00000123191	ATP7B	2845.62	0.462553	0.0355051	13.0278	8.50443e-39	2.02466e-37	2595.11	0.616556	0.0421472	14.6286	1.84443e-48	3.85283e-47	2656.47	0.291197	0.0364518	7.98856	1.36524e-15	8.82571e-15
ENSG00000102934	PLLP	845.143	-0.77241	0.0593025	-13.0249	8.82937e-39	2.09988e-37	641.376	-0.213357	0.0653607	-3.26431	0.00109733	0.00305983	507.999	0.257575	0.0716656	3.59413	0.000325482	0.000947064
ENSG00000129353	SLC44A2	2107.54	0.68179	0.0523987	13.0116	1.05138e-38	2.49794e-37	2468.18	0.00499091	0.0390297	0.127875	0.898248	0.941508	2349.27	-0.0565735	0.0376825	-1.50132	0.133273	0.23166
ENSG00000012232	EXTL3	2651.02	-0.477676	0.0367134	-13.0109	1.0605e-38	2.51703e-37	2329.42	-0.272192	0.0370342	-7.34973	1.98602e-13	1.22288e-12	2028.7	-0.0906719	0.0373804	-2.42565	0.0152808	0.0344303
ENSG00000167244	IGF2	8341.41	0.539493	0.0414716	13.0087	1.0917e-38	2.58845e-37	8661.44	0.250818	0.0632703	3.96424	7.36304e-05	0.000238842	11122.7	-0.620739	0.066363	-9.35369	8.46413e-21	6.81322e-20
ENSG00000099917	MED15	1223.94	-0.641049	0.0493189	-12.998	1.25531e-38	2.97336e-37	1111.65	-0.524546	0.0556782	-9.42103	4.46697e-21	3.92742e-20	849.624	-0.00457773	0.0568179	-0.0805685	0.935785	0.963911
ENSG00000110880	CORO1C	8973.17	-0.349134	0.026871	-12.993	1.3412e-38	3.17358e-37	6938.88	0.240519	0.0287484	8.36636	5.94273e-17	4.40488e-16	6434.16	0.255526	0.0234922	10.877	1.48322e-27	1.52975e-26
ENSG00000175548	ALG10B	110.412	2.23601	0.172298	12.9776	1.63985e-38	3.87634e-37	98.4336	2.91231	0.205674	14.1599	1.6229e-45	3.13521e-44	99.9115	2.05525	0.187441	10.9648	5.64501e-28	5.90177e-27
ENSG00000134440	NARS	9578.25	-0.304867	0.023495	-12.9758	1.67764e-38	3.96164e-37	8528.52	-0.124185	0.0258527	-4.80357	1.5586e-06	5.95076e-06	8156.23	-0.196494	0.0212868	-9.23082	2.68566e-20	2.11794e-19
ENSG00000145390	USP53	1799.26	0.502814	0.0387619	12.9719	1.76682e-38	4.16801e-37	1923.23	0.1297	0.0384565	3.37265	0.000744483	0.00213343	1894.39	-0.0352557	0.0366932	-0.960825	0.33664	0.4832
ENSG00000119203	CPSF3	3845.91	0.406643	0.0313519	12.9703	1.80316e-38	4.24944e-37	3598.37	0.466382	0.0356758	13.0728	4.71043e-39	7.50435e-38	4484.05	-0.383839	0.0285843	-13.4283	4.12742e-41	6.31429e-40
ENSG00000148358	GPR107	3312.56	0.442705	0.0341369	12.9685	1.84587e-38	4.34133e-37	3588.21	0.0366568	0.032698	1.12107	0.262258	0.402723	3301.27	0.0735363	0.0289417	2.54084	0.0110586	0.0256455
ENSG00000116704	SLC35D1	1807.97	0.507537	0.0391359	12.9686	1.84426e-38	4.34133e-37	1799.46	0.356035	0.0475132	7.49339	6.71171e-14	4.23639e-13	1483.97	0.7935	0.0422461	18.7828	1.04437e-78	3.37096e-77
ENSG00000148834	GSTO1	3528.4	-0.43572	0.0336212	-12.9597	2.0711e-38	4.86615e-37	2824.66	0.0312111	0.0357088	0.874046	0.382093	0.536417	2131.54	0.728569	0.0358912	20.2994	1.30208e-91	5.18052e-90
ENSG00000182492	BGN	151.907	1.9152	0.147936	12.9461	2.47101e-38	5.79991e-37	188.408	0.616138	0.12186	5.05611	4.27891e-07	1.72201e-06	147.752	1.34907	0.137004	9.84696	7.06509e-23	6.14929e-22
ENSG00000106333	PCOLCE	388.31	2.41399	0.186484	12.9447	2.51679e-38	5.90144e-37	368.998	2.43302	0.101282	24.0223	1.62765e-127	1.27528e-125	464.076	0.734559	0.0764723	9.60556	7.57476e-22	6.33774e-21
ENSG00000143776	CDC42BPA	2095.94	0.626179	0.0483852	12.9415	2.62315e-38	6.14466e-37	2085.42	0.470169	0.0453965	10.3569	3.89198e-25	3.98828e-24	1877.67	0.589935	0.0447765	13.1751	1.2205e-39	1.79989e-38
ENSG00000129038	LOXL1	94.805	2.35499	0.18206	12.9352	2.84818e-38	6.66509e-37	131.571	0.423454	0.129358	3.2735	0.00106226	0.00296968	81.9619	2.56643	0.205529	12.4869	8.80129e-36	1.16927e-34
ENSG00000172469	MANEA	703.726	0.825364	0.0638252	12.9316	2.98473e-38	6.97763e-37	731.518	0.494501	0.0673692	7.34017	2.13327e-13	1.30983e-12	826.682	-0.103044	0.0541864	-1.90166	0.0572162	0.112288
ENSG00000069998	HDHD5	2271.5	-0.487041	0.0376826	-12.9248	3.2594e-38	7.61212e-37	1965.72	-0.242542	0.0421388	-5.75579	8.62393e-09	3.95255e-08	1639.98	0.0671457	0.0421201	1.59415	0.110903	0.198731
ENSG00000123240	OPTN	1438.93	-0.586032	0.045368	-12.9173	3.59491e-38	8.3873e-37	1064.77	0.0830121	0.0494	1.68041	0.0928779	0.171258	974.907	0.131531	0.0514894	2.55453	0.0106332	0.024733
ENSG00000152952	PLOD2	366.518	1.26077	0.0977267	12.9009	4.44595e-38	1.03527e-36	1007.7	-1.63239	0.120088	-13.5933	4.39078e-42	7.63102e-41	366.492	0.7275	0.0975112	7.46068	8.60777e-14	5.08413e-13
ENSG00000196323	ZBTB44	3201.05	0.449837	0.0348685	12.9009	4.4462e-38	1.03527e-36	3413.34	0.0892353	0.0376587	2.36958	0.0178083	0.040197	2804.11	0.490032	0.0374087	13.0994	3.3186e-39	4.83179e-38
ENSG00000174469	CNTNAP2	3224.69	0.445704	0.0345549	12.8984	4.59286e-38	1.06836e-36	3292.05	0.216643	0.0350372	6.18324	6.28e-10	3.11226e-09	3470.02	-0.145436	0.0312365	-4.65595	3.22484e-06	1.15259e-05
ENSG00000118985	ELL2	2446.45	0.481964	0.0373769	12.8947	4.82166e-38	1.12046e-36	2271.11	0.570319	0.0373239	15.2802	1.03556e-52	2.41905e-51	3225.57	-0.634787	0.0296488	-21.4102	1.07427e-101	4.88471e-100
ENSG00000106299	WASL	1896.26	0.504197	0.0391304	12.885	5.46472e-38	1.26863e-36	1925.37	0.289599	0.0395603	7.32045	2.47141e-13	1.51047e-12	1818.61	0.243118	0.0384671	6.32013	2.61335e-10	1.28135e-09
ENSG00000178913	TAF7	3845.1	0.422202	0.0327761	12.8814	5.72764e-38	1.32835e-36	3223.34	0.897067	0.0365246	24.5607	3.32815e-133	2.76155e-131	4634.86	-0.4582	0.0291663	-15.7099	1.2941e-55	2.80047e-54
ENSG00000163935	SFMBT1	1655.41	0.552745	0.0429352	12.874	6.30909e-38	1.46174e-36	1695.05	0.307146	0.0417043	7.36486	1.77339e-13	1.09393e-12	1405.17	0.71262	0.0432439	16.4791	5.18611e-61	1.25634e-59
ENSG00000269564	AC008753.2	79.6266	-2.90696	0.225887	-12.8691	6.71757e-38	1.55484e-36	53.8291	-2.33121	0.264671	-8.80798	1.27416e-18	1.01529e-17	118.472	-3.72029	0.206148	-18.0467	8.37201e-73	2.47883e-71
ENSG00000167004	PDIA3	17571.9	0.302723	0.0235333	12.8636	7.21366e-38	1.66801e-36	17629.5	0.139402	0.0265107	5.25833	1.45368e-07	6.05395e-07	16011.5	0.217192	0.0196443	11.0562	2.04531e-28	2.16701e-27
ENSG00000159184	HOXB13	356.066	-1.14525	0.0890363	-12.8627	7.29787e-38	1.68581e-36	358.007	-1.25778	0.0922871	-13.629	2.69129e-42	4.72547e-41	248.986	-0.617473	0.101015	-6.11271	9.79513e-10	4.61978e-09
ENSG00000149782	PLCB3	2149.88	0.564741	0.043908	12.8619	7.37304e-38	1.70149e-36	1883.24	0.884961	0.0450332	19.6513	5.63633e-86	2.57045e-84	1817.5	0.742434	0.043211	17.1816	3.64788e-66	9.62007e-65
ENSG00000130511	SSBP4	507.481	0.926671	0.0720649	12.8588	7.67172e-38	1.76866e-36	494.2	0.835805	0.0722951	11.561	6.49329e-31	8.13687e-30	456.147	0.880932	0.0747004	11.7929	4.24796e-32	5.0493e-31
ENSG00000029153	ARNTL2	2255.4	-0.500533	0.0389413	-12.8535	8.2198e-38	1.89315e-36	2320.87	-0.685626	0.0409	-16.7635	4.5148e-63	1.31094e-61	1621.94	0.0616865	0.0428599	1.43926	0.150077	0.255693
ENSG00000106460	TMEM106B	3875.66	-0.482611	0.0375484	-12.853	8.27092e-38	1.90305e-36	4156.26	-0.766803	0.0350495	-21.8777	4.23631e-106	2.57596e-104	3610.94	-0.603443	0.0336837	-17.915	9.01092e-72	2.64409e-70
ENSG00000007952	NOX1	1145.15	-0.774823	0.0602955	-12.8504	8.55201e-38	1.96578e-36	1313.68	-1.17872	0.0592876	-19.8814	5.89116e-88	2.77675e-86	661.381	0.389414	0.0725741	5.36574	8.06176e-08	3.31214e-07
ENSG00000149084	HSD17B12	3384.87	0.437255	0.0340334	12.8478	8.84535e-38	2.03121e-36	3126.69	0.541531	0.0361775	14.9687	1.17595e-50	2.57814e-49	3239.13	0.191382	0.0324025	5.90641	3.49648e-09	1.59112e-08
ENSG00000196083	IL1RAP	359.307	1.17496	0.0915516	12.8339	1.05898e-37	2.42941e-36	392.36	0.608873	0.0862692	7.05782	1.69129e-12	9.85293e-12	380.94	0.467913	0.0800728	5.84359	5.10879e-09	2.30061e-08
ENSG00000247315	ZCCHC3	1567.07	0.53642	0.0418054	12.8314	1.09424e-37	2.50782e-36	1497.77	0.521902	0.0473274	11.0275	2.81624e-28	3.19562e-27	1370.77	0.585379	0.0430522	13.5969	4.17562e-42	6.53638e-41
ENSG00000127995	CASD1	685.146	0.797233	0.0621618	12.8251	1.18605e-37	2.71558e-36	799.484	0.100529	0.0580664	1.73128	0.0834011	0.156636	675.946	0.410049	0.0592407	6.92175	4.46091e-12	2.39753e-11
ENSG00000131899	LLGL1	4057.44	-0.477163	0.0372115	-12.823	1.21871e-37	2.78763e-36	3094.05	0.127339	0.039094	3.25725	0.00112496	0.00312997	2935.9	0.073056	0.0394597	1.85141	0.0641111	0.123981
ENSG00000138326	RPS24	39940.4	0.307	0.0239455	12.8208	1.25441e-37	2.86646e-36	36331.9	0.459563	0.0276724	16.6073	6.17483e-62	1.75876e-60	38182.2	0.0757364	0.0188476	4.01835	5.86077e-05	0.000185104
ENSG00000274605	AL355338.1	317.556	-1.19437	0.0932248	-12.8117	1.41055e-37	3.22011e-36	203.273	-0.273542	0.109816	-2.49091	0.0127417	0.0297119	249.256	-0.929791	0.100504	-9.25131	2.21759e-20	1.75667e-19
ENSG00000144228	SPOPL	2395.02	0.452464	0.0353177	12.8113	1.41812e-37	3.23422e-36	2305.65	0.41522	0.0363918	11.4097	3.74016e-30	4.53239e-29	2404.48	0.0573816	0.0352637	1.62721	0.103692	0.187568
ENSG00000119787	ATL2	3981.35	-0.451957	0.0352817	-12.81	1.44224e-37	3.28604e-36	3982.79	-0.573256	0.0339323	-16.8941	4.97365e-64	1.4783e-62	3292.92	-0.272318	0.0342643	-7.94757	1.90205e-15	1.21894e-14
ENSG00000135387	CAPRIN1	14612.8	-0.279448	0.0218272	-12.8028	1.58228e-37	3.60159e-36	14326.3	-0.354894	0.0231097	-15.3569	3.18424e-53	7.54898e-52	11564.2	0.0356675	0.0219441	1.62538	0.104081	0.18814
ENSG00000144713	RPL32	19589.4	0.362512	0.0283399	12.7916	1.82692e-37	4.15438e-36	18506.9	0.389307	0.024118	16.1417	1.29825e-58	3.46254e-57	18287	0.199691	0.0203454	9.81505	9.69856e-23	8.38724e-22
ENSG00000058056	USP13	1901.88	-0.511527	0.0399986	-12.7886	1.89805e-37	4.31191e-36	1711.62	-0.369305	0.0426447	-8.66004	4.71581e-18	3.6561e-17	1230.98	0.379952	0.0462953	8.20713	2.26533e-16	1.51664e-15
ENSG00000166452	AKIP1	617.15	-0.808634	0.0632385	-12.787	1.93689e-37	4.39587e-36	589.086	-0.811627	0.0653996	-12.4103	2.29856e-35	3.32297e-34	425.076	-0.183788	0.0753317	-2.43972	0.0146986	0.0332755
ENSG00000243156	MICAL3	1100.91	-0.646614	0.0506159	-12.7749	2.26403e-37	5.13334e-36	971.942	-0.461116	0.0544545	-8.46791	2.49825e-17	1.87915e-16	748.698	0.0477565	0.0570311	0.837377	0.402381	0.552522
ENSG00000197045	GMFB	5440.26	-0.473112	0.0370361	-12.7744	2.28003e-37	5.1646e-36	5357.14	-0.555899	0.0391077	-14.2146	7.4394e-46	1.45008e-44	4462.07	-0.273956	0.0339987	-8.05783	7.76614e-16	5.08214e-15
ENSG00000176658	MYO1D	12523.2	0.296138	0.0231827	12.7741	2.2882e-37	5.17808e-36	9858.83	0.999614	0.0242053	41.2973	0	0	10852.9	0.371385	0.0217436	17.0802	2.08483e-65	5.46035e-64
ENSG00000179403	VWA1	1869.76	0.539305	0.0422318	12.7701	2.40841e-37	5.44483e-36	1660.44	0.798286	0.044231	18.0481	8.16683e-73	2.9615e-71	1656.58	0.541532	0.0409761	13.2158	7.11357e-40	1.05175e-38
ENSG00000115825	PRKD3	3241.21	-0.423145	0.0331491	-12.7649	2.57543e-37	5.81678e-36	3175.16	-0.493861	0.0361799	-13.6502	2.01422e-42	3.55493e-41	2226.27	0.298634	0.0362301	8.24271	1.68347e-16	1.13371e-15
ENSG00000087206	UIMC1	2148.04	-0.522498	0.0409519	-12.7588	2.78428e-37	6.2824e-36	1778.84	-0.160795	0.0426642	-3.76885	0.000164001	0.000510502	1976.24	-0.608954	0.0393511	-15.4749	5.12566e-54	1.07078e-52
ENSG00000168461	RAB31	323.988	-1.17844	0.0924089	-12.7524	3.02119e-37	6.81038e-36	317.06	-1.23452	0.0942415	-13.0995	3.31409e-39	5.30099e-38	216.883	-0.553504	0.109893	-5.03677	4.73455e-07	1.82478e-06
ENSG00000172985	SH3RF3	142.287	1.85037	0.145174	12.7459	3.28705e-37	7.40253e-36	120.749	2.84563	0.179517	15.8516	1.37014e-56	3.48323e-55	367.533	-1.44902	0.0855587	-16.936	2.44119e-64	6.22993e-63
ENSG00000278540	ACACA	5123.51	0.446794	0.0350558	12.7452	3.3148e-37	7.45782e-36	4597.45	0.660567	0.0359952	18.3516	3.20771e-75	1.23437e-73	5196.91	0.025271	0.0286541	0.881933	0.377813	0.526727
ENSG00000107643	MAPK8	2217.97	-0.508885	0.0399359	-12.7425	3.43052e-37	7.71073e-36	1884.36	-0.218363	0.0411489	-5.30666	1.11653e-07	4.69667e-07	1722.41	-0.166473	0.0380538	-4.37467	1.21614e-05	4.11216e-05
ENSG00000143799	PARP1	7781.52	0.332051	0.0260622	12.7407	3.51167e-37	7.88554e-36	6966.88	0.541467	0.0288437	18.7725	1.26859e-78	5.13823e-77	6691.72	0.433912	0.0251782	17.2336	1.48532e-66	3.95344e-65
ENSG00000182871	COL18A1	10820.6	0.404751	0.0317762	12.7375	3.65765e-37	8.20544e-36	11484.5	0.0644172	0.0264408	2.43628	0.0148393	0.0341074	12030.4	-0.263844	0.0229309	-11.5061	1.2296e-30	1.39223e-29
ENSG00000010438	PRSS3	933.515	-0.718061	0.0564524	-12.7198	4.59203e-37	1.02917e-35	796.272	-0.4548	0.0611429	-7.43832	1.01977e-13	6.36942e-13	582.309	0.21826	0.0671745	3.24915	0.00115749	0.00315189
ENSG00000167880	EVPL	68.4727	3.05176	0.239971	12.7172	4.74271e-37	1.06192e-35	60.9623	4.3774	0.347212	12.6073	1.92495e-36	2.86429e-35	57.649	3.93994	0.326321	12.0738	1.45289e-33	1.81548e-32
ENSG00000198721	ECI2	2004.47	-0.488839	0.03845	-12.7136	4.96727e-37	1.11113e-35	1993.29	-0.595394	0.0411404	-14.4722	1.8144e-47	3.67136e-46	1466.59	0.0248184	0.0427853	0.580068	0.561869	0.695317
ENSG00000065613	SLK	4457.84	0.413052	0.0325113	12.7049	5.55657e-37	1.24177e-35	4101.07	0.531124	0.0342067	15.5269	2.28074e-54	5.5672e-53	3491.12	0.872999	0.030626	28.5051	1.01166e-178	1.07335e-176
ENSG00000067798	NAV3	84.2578	-2.86081	0.225243	-12.701	5.83824e-37	1.30346e-35	27.8191	-0.881239	0.294603	-2.99127	0.00277815	0.00727436	17.0878	0.189501	0.377758	0.501646	0.615917	0.741177
ENSG00000078070	MCCC1	2757.56	-0.44771	0.0352897	-12.6867	7.00657e-37	1.56281e-35	3363.66	-1.02084	0.0323868	-31.5201	4.60612e-218	9.24978e-216	1868.58	0.31075	0.0369957	8.3996	4.47994e-17	3.08958e-16
ENSG00000137502	RAB30	344.858	-1.12357	0.0886852	-12.6692	8.75997e-37	1.95204e-35	321.316	-1.07859	0.0939094	-11.4854	1.56132e-30	1.92722e-29	228.303	-0.454781	0.10157	-4.4775	7.55226e-06	2.60812e-05
ENSG00000105887	MTPN	7793.06	0.362748	0.0286346	12.6682	8.8758e-37	1.97597e-35	7280.39	0.425298	0.028231	15.0649	2.75494e-51	6.14131e-50	7674.78	0.0376365	0.0226902	1.65871	0.0971737	0.177445
ENSG00000189067	LITAF	1596.65	-0.557365	0.0440148	-12.6631	9.46368e-37	2.10483e-35	1300.38	-0.156575	0.0483663	-3.23728	0.00120674	0.00334462	1170.49	-0.0593684	0.0469163	-1.26541	0.205724	0.329968
ENSG00000125247	TMTC4	923.019	0.678277	0.0536348	12.6462	1.17406e-36	2.60876e-35	816.887	0.967742	0.0573772	16.8663	7.9605e-64	2.35436e-62	832.643	0.614735	0.0540575	11.3719	5.77285e-30	6.4066e-29
ENSG00000162734	PEA15	2058.8	-0.582169	0.0460807	-12.6337	1.37707e-36	3.05694e-35	1555.16	0.0303427	0.0440798	0.688359	0.491227	0.642485	1538.01	-0.140835	0.0438872	-3.20902	0.00133187	0.00358878
ENSG00000017797	RALBP1	3077.66	-0.408469	0.0323427	-12.6294	1.45381e-36	3.22422e-35	3041.54	-0.499953	0.0333662	-14.9838	9.36903e-51	2.05874e-49	2136.31	0.284878	0.0342597	8.31525	9.15612e-17	6.22458e-16
ENSG00000163900	TMEM41A	2846.15	-0.451682	0.0357649	-12.6292	1.45716e-36	3.22858e-35	3085.95	-0.762081	0.0345332	-22.0681	6.4095e-108	4.03073e-106	1906.74	0.34171	0.0388653	8.79217	1.46695e-18	1.08446e-17
ENSG00000165271	NOL6	2777.01	-0.525085	0.0415894	-12.6255	1.52827e-36	3.38293e-35	2123.37	0.0629709	0.0444785	1.41576	0.156845	0.266942	2263.86	-0.311058	0.0385313	-8.07287	6.86664e-16	4.5038e-15
ENSG00000078687	TNRC6C	346.514	1.16826	0.0925792	12.6191	1.65767e-36	3.66588e-35	405.903	0.365485	0.0911992	4.00754	6.13536e-05	0.000201148	436.092	-0.0747953	0.073619	-1.01598	0.30964	0.454225
ENSG00000164187	LMBRD2	1872.98	-0.519212	0.0411854	-12.6067	1.93975e-36	4.28563e-35	1325.02	0.306582	0.0477576	6.41954	1.36685e-10	7.11779e-10	1469.14	-0.204443	0.0416413	-4.90962	9.12532e-07	3.43391e-06
ENSG00000163931	TKT	9824.75	0.391952	0.0310954	12.6048	1.9868e-36	4.38543e-35	8939.36	0.5496	0.0278577	19.7288	1.21996e-86	5.63894e-85	9303.88	0.182379	0.023638	7.71548	1.20526e-14	7.40311e-14
ENSG00000184368	MAP7D2	1174.59	0.647458	0.0513673	12.6045	1.9948e-36	4.39893e-35	1113.58	0.66402	0.0533065	12.4566	1.28683e-35	1.87623e-34	1025.92	0.702281	0.0564699	12.4364	1.65819e-35	2.18772e-34
ENSG00000100412	ACO2	5528.15	-0.392886	0.0311991	-12.5929	2.31094e-36	5.09127e-35	4702.62	-0.092375	0.0304399	-3.03466	0.00240804	0.00638606	4062.56	0.124871	0.0289231	4.31736	1.57907e-05	5.28363e-05
ENSG00000100401	RANGAP1	6187.3	-0.430757	0.034213	-12.5904	2.38328e-36	5.2457e-35	5339.99	-0.172792	0.0309032	-5.59139	2.25263e-08	1.00468e-07	4617.97	0.0356187	0.0294772	1.20835	0.226913	0.356396
ENSG00000167780	SOAT2	415.682	0.966802	0.0768991	12.5723	2.99731e-36	6.59097e-35	376.289	1.19181	0.0833197	14.304	2.06498e-46	4.08162e-45	315.703	1.76618	0.104838	16.8467	1.10931e-63	2.79671e-62
ENSG00000124766	SOX4	1078.07	0.647635	0.0515823	12.5554	3.71471e-36	8.16082e-35	1834.71	-0.947734	0.0442299	-21.4274	7.4141e-102	4.23863e-100	3075.7	-2.09363	0.0383121	-54.6466	0	0
ENSG00000267575	AC006504.5	189.555	1.47328	0.117367	12.5528	3.83724e-36	8.42207e-35	163.517	2.1139	0.135661	15.5822	9.6211e-55	2.36053e-53	164.581	1.59554	0.125282	12.7356	3.75121e-37	5.16625e-36
ENSG00000196233	LCOR	2783.29	0.509874	0.0406239	12.5511	3.92118e-36	8.59821e-35	2728.54	0.411129	0.0423882	9.69915	3.04029e-22	2.77729e-21	2395.3	0.617833	0.0425242	14.529	7.93932e-48	1.43717e-46
ENSG00000085224	ATRX	3760.04	0.468611	0.0373644	12.5416	4.41703e-36	9.6764e-35	3766.21	0.302001	0.0362851	8.323	8.57632e-17	6.30416e-16	4047.61	-0.126835	0.0329787	-3.84599	0.000120069	0.000366102
ENSG00000004478	FKBP4	11171	-0.340156	0.0271312	-12.5375	4.65674e-36	1.0192e-34	8698.56	0.230466	0.0251739	9.15498	5.43686e-20	4.57803e-19	9268.52	-0.16265	0.022157	-7.3408	2.12324e-13	1.22473e-12
ENSG00000261824	LINC00662	167.324	1.61752	0.129109	12.5283	5.22422e-36	1.14233e-34	155.069	1.78772	0.137025	13.0467	6.63374e-39	1.05403e-37	156.902	1.30632	0.129972	10.0508	9.11548e-24	8.14105e-23
ENSG00000173349	SFT2D3	714.452	0.760922	0.0607958	12.516	6.10141e-36	1.33288e-34	757.416	0.371675	0.0619759	5.99709	2.0088e-09	9.60279e-09	711.506	0.344494	0.0587844	5.86029	4.6205e-09	2.08482e-08
ENSG00000171631	P2RY6	722.265	-0.765973	0.0612397	-12.5078	6.7696e-36	1.47747e-34	406.982	0.744577	0.0837574	8.88968	6.12838e-19	4.94763e-18	540.476	-0.355559	0.0801181	-4.43793	9.08268e-06	3.10807e-05
ENSG00000203880	PCMTD2	2775.19	0.476078	0.0380649	12.507	6.83552e-36	1.49046e-34	2659.28	0.452479	0.0349673	12.94	2.67514e-38	4.18376e-37	2571.37	0.328449	0.0338777	9.69513	3.16242e-22	2.6842e-21
ENSG00000176532	PRR15	860.382	-0.688177	0.0550272	-12.5061	6.91127e-36	1.50557e-34	763.051	-0.522928	0.0668725	-7.81977	5.29206e-15	3.54044e-14	552.704	0.160919	0.0650235	2.47478	0.013332	0.0304606
ENSG00000053524	MCF2L2	421.588	-1.00045	0.0799979	-12.506	6.92336e-36	1.5068e-34	245.735	0.261126	0.0990898	2.63525	0.00840757	0.0203294	215.845	0.452003	0.103886	4.35094	1.35556e-05	4.56238e-05
ENSG00000156675	RAB11FIP1	5567.98	-0.364045	0.029114	-12.5041	7.0874e-36	1.54106e-34	4387.66	0.163788	0.0298589	5.48538	4.12592e-08	1.79431e-07	4208.74	0.0745882	0.0273719	2.72499	0.00643034	0.0155743
ENSG00000166275	BORCS7	546.998	0.861932	0.0689704	12.4971	7.74088e-36	1.68159e-34	548.238	0.657072	0.0692326	9.49079	2.293e-21	2.03626e-20	454.35	1.14444	0.0767086	14.9193	2.46695e-50	4.76286e-49
ENSG00000146830	GIGYF1	1514.38	0.570946	0.0457098	12.4907	8.3954e-36	1.82207e-34	1639.11	0.148582	0.0450501	3.29816	0.000973214	0.00273836	1457.89	0.292121	0.0441979	6.60938	3.85934e-11	1.98128e-10
ENSG00000130830	MPP1	1135.53	-0.60857	0.0487569	-12.4817	9.39187e-36	2.03645e-34	793.372	0.227086	0.0582724	3.89697	9.74041e-05	0.000311852	585.139	1.10163	0.0671591	16.4032	1.81285e-60	4.34118e-59
ENSG00000076248	UNG	3372.88	0.401075	0.0321408	12.4787	9.76133e-36	2.11459e-34	3418.17	0.20006	0.034473	5.80338	6.49897e-09	3.00515e-08	3013.56	0.376391	0.0356222	10.5662	4.2752e-26	4.17091e-25
ENSG00000181450	ZNF678	624.492	0.793139	0.0635608	12.4784	9.79123e-36	2.1191e-34	657.087	0.431797	0.0616723	7.00148	2.53274e-12	1.45773e-11	697.912	0.0190049	0.0590486	0.321852	0.747565	0.839349
ENSG00000167601	AXL	333.473	-1.07618	0.0863167	-12.4678	1.11864e-35	2.41882e-34	225.645	-0.273371	0.101171	-2.70207	0.00689085	0.0169171	130.857	1.40466	0.14439	9.72823	2.28533e-22	1.94985e-21
ENSG00000165643	SOHLH1	170.093	8.13046	0.652407	12.4623	1.19937e-35	2.59098e-34	161.411	10.7409	1.02495	10.4795	1.0735e-25	1.12171e-24	150.332	10.5373	1.02502	10.2802	8.65892e-25	8.03386e-24
ENSG00000101608	MYL12A	5690.66	-0.429069	0.0344471	-12.4559	1.29924e-35	2.80413e-34	4652.05	-0.0199897	0.0349537	-0.57189	0.567396	0.70975	4650.12	-0.215921	0.0336624	-6.41431	1.41463e-10	7.05068e-10
ENSG00000152601	MBNL1	3061.54	0.421533	0.0338515	12.4524	1.35707e-35	2.92623e-34	2860.6	0.487969	0.0346593	14.079	5.11239e-45	9.73472e-44	2834.58	0.281368	0.0318422	8.83634	9.89049e-19	7.34956e-18
ENSG00000163872	YEATS2	4189.36	-0.37284	0.0299415	-12.4523	1.35935e-35	2.92843e-34	4288.76	-0.552086	0.0304326	-18.1413	1.50488e-73	5.55828e-72	3071.83	0.156181	0.030242	5.16436	2.41269e-07	9.5561e-07
ENSG00000116062	MSH6	9323.82	-0.327952	0.026363	-12.4399	1.58777e-35	3.41737e-34	9350.19	-0.459641	0.0294667	-15.5986	7.43668e-55	1.83211e-53	7637.31	-0.115481	0.0252541	-4.57276	4.81353e-06	1.68879e-05
ENSG00000164741	DLC1	1204.45	-0.610518	0.0490969	-12.435	1.68818e-35	3.63013e-34	1121.42	-0.554294	0.0506933	-10.9343	7.90505e-28	8.88556e-27	667.531	0.791436	0.067476	11.7291	9.03701e-32	1.06097e-30
ENSG00000102890	ELMO3	900.789	-0.779105	0.0626705	-12.4318	1.75726e-35	3.77519e-34	778.512	-0.552142	0.0631796	-8.73924	2.34688e-18	1.85094e-17	710.972	-0.500677	0.0630838	-7.93669	2.0765e-15	1.32777e-14
ENSG00000112249	ASCC3	10462.8	-0.335922	0.0270216	-12.4316	1.76036e-35	3.77838e-34	8770.82	0.0125844	0.0284965	0.441613	0.65877	0.781582	7833.37	0.136096	0.0256182	5.31247	1.08152e-07	4.40156e-07
ENSG00000137673	MMP7	63.7717	-3.25778	0.262104	-12.4293	1.81184e-35	3.88529e-34	24.665	-1.71657	0.323214	-5.31092	1.09072e-07	4.59377e-07	25.9963	-1.93772	0.323007	-5.99902	1.98515e-09	9.18692e-09
ENSG00000137747	TMPRSS13	356.827	1.04077	0.0837429	12.4282	1.83696e-35	3.93556e-34	985.431	-1.72765	0.0561099	-30.7904	3.52017e-208	6.572e-206	844.45	-1.56734	0.0607096	-25.8169	5.72736e-147	4.28935e-145
ENSG00000146802	TMEM168	932.404	0.675622	0.0543704	12.4263	1.88155e-35	4.02739e-34	1046.54	0.123286	0.0522267	2.36059	0.0182457	0.0410755	872.304	0.480014	0.0535891	8.95731	3.327e-19	2.52299e-18
ENSG00000115970	THADA	2343.89	-0.483051	0.0388862	-12.4222	1.98126e-35	4.23693e-34	2765.22	-0.978089	0.0376108	-26.0055	4.28852e-149	4.32417e-147	1949.27	-0.321012	0.0418837	-7.66437	1.79717e-14	1.09391e-13
ENSG00000100097	LGALS1	195.121	1.39443	0.112276	12.4197	2.04397e-35	4.36702e-34	169.574	1.94289	0.128806	15.0839	2.06766e-51	4.62216e-50	201.137	0.737438	0.110113	6.6971	2.12594e-11	1.10577e-10
ENSG00000152270	PDE3B	1492.73	0.573782	0.046216	12.4152	2.16041e-35	4.61158e-34	1501.8	0.385587	0.0451861	8.53331	1.4222e-17	1.08065e-16	1288.73	0.671234	0.0498192	13.4734	2.24312e-41	3.45468e-40
ENSG00000100028	SNRPD3	7604.29	-0.32802	0.0264313	-12.4103	2.29826e-35	4.90134e-34	6854.4	-0.182073	0.0341036	-5.33882	9.35539e-08	3.95762e-07	5860.18	0.0602626	0.0239107	2.52032	0.0117249	0.0270676
ENSG00000085741	WNT11	976.404	-0.690552	0.0556577	-12.4071	2.39062e-35	5.09366e-34	787.208	-0.281068	0.0609112	-4.6144	3.94233e-06	1.45072e-05	539.311	0.668932	0.0680941	9.82365	8.90599e-23	7.71639e-22
ENSG00000151726	ACSL1	278.427	1.20016	0.0967785	12.4011	2.57827e-35	5.48848e-34	883.096	-1.9203	0.0598584	-32.0806	8.21487e-226	1.75277e-223	1525.86	-2.97745	0.0514171	-57.9079	0	0
ENSG00000110955	ATP5B	48836.1	-0.27738	0.0223711	-12.399	2.64464e-35	5.62463e-34	41307.8	0.0518941	0.0245628	2.11272	0.034625	0.0729338	35280.2	0.319011	0.01722	18.5256	1.28257e-76	4.00993e-75
ENSG00000171055	FEZ2	1923.29	-0.503878	0.0406463	-12.3966	2.72487e-35	5.78998e-34	2080.65	-0.805967	0.0390463	-20.6413	1.16836e-94	6.13633e-93	1413.9	-0.00652597	0.0412811	-0.158086	0.874389	0.925474
ENSG00000149596	JPH2	561.707	0.883323	0.0712794	12.3924	2.87296e-35	6.09909e-34	432.304	2.01385	0.0901087	22.3492	1.23038e-110	8.07756e-109	466.12	1.17209	0.0771157	15.1991	3.58693e-52	7.23606e-51
ENSG00000074181	NOTCH3	771.242	0.879744	0.0710509	12.3819	3.27556e-35	6.94747e-34	1054.25	-0.279056	0.0593197	-4.70428	2.54766e-06	9.54107e-06	899.567	-0.0404344	0.0598728	-0.675339	0.499461	0.641135
ENSG00000103035	PSMD7	7538.53	-0.33857	0.027346	-12.381	3.31306e-35	7.02061e-34	6394.05	-0.0235561	0.0285616	-0.824747	0.409515	0.564446	7668.53	-0.675527	0.023814	-28.3668	5.1925e-177	5.36021e-175
ENSG00000157259	GATAD1	1284.52	0.572632	0.0462643	12.3774	3.46357e-35	7.33289e-34	1431.89	0.063513	0.0458507	1.38521	0.165988	0.279673	1228.18	0.316173	0.0465663	6.78974	1.12337e-11	5.91685e-11
ENSG00000196636	SDHAF3	92.6855	2.2457	0.181444	12.3768	3.48857e-35	7.37914e-34	75.0888	4.99037	0.369816	13.4942	1.69227e-41	2.88859e-40	101.229	1.03042	0.158583	6.49765	8.15817e-11	4.11989e-10
ENSG00000266714	MYO15B	517.362	-0.91266	0.0737712	-12.3715	3.72824e-35	7.87895e-34	366.639	-0.197569	0.100855	-1.95894	0.0501196	0.100953	189.011	2.41395	0.135065	17.8724	1.93335e-71	5.60844e-70
ENSG00000082153	BZW1	8882.76	-0.33098	0.0267731	-12.3624	4.1743e-35	8.81363e-34	7687.98	-0.0733475	0.031245	-2.34749	0.0189002	0.0423853	7952.22	-0.354434	0.0267445	-13.2526	4.35794e-40	6.47671e-39
ENSG00000111058	ACSS3	148.688	1.70471	0.137905	12.3614	4.22591e-35	8.91454e-34	207.648	0.124835	0.104764	1.19158	0.233428	0.367496	238.373	-0.446021	0.0957476	-4.65829	3.18841e-06	1.1401e-05
ENSG00000214357	NEURL1B	1093.22	0.65562	0.0530887	12.3495	4.90046e-35	1.03281e-33	804.965	1.91649	0.0659773	29.0477	1.64597e-185	2.41311e-183	803.529	1.49403	0.0623788	23.951	9.03055e-127	5.48947e-125
ENSG00000160789	LMNA	4453.3	-0.472719	0.0382789	-12.3493	4.91072e-35	1.03404e-33	3677.97	-0.0987197	0.034685	-2.84618	0.00442468	0.0112176	3346.39	-0.032028	0.0316377	-1.01234	0.311377	0.455939
ENSG00000212993	POU5F1B	109.745	-2.06665	0.167362	-12.3484	4.9689e-35	1.04535e-33	110.606	-2.16856	0.166009	-13.0629	5.36378e-39	8.53953e-38	80.8629	-1.73046	0.183112	-9.45033	3.37779e-21	2.75575e-20
ENSG00000170522	ELOVL6	759.678	0.738503	0.0598328	12.3428	5.32904e-35	1.12011e-33	696.556	0.890285	0.0643812	13.8283	1.7193e-43	3.14354e-42	728.765	0.454448	0.0592436	7.67083	1.70886e-14	1.04099e-13
ENSG00000135960	EDAR	56.717	3.84991	0.312173	12.3326	6.04589e-35	1.26964e-33	56.3016	3.04817	0.268367	11.3582	6.75281e-30	8.10914e-29	113.173	-0.498748	0.138644	-3.59733	0.000321502	0.000936427
ENSG00000198910	L1CAM	254.765	1.4745	0.119622	12.3263	6.53875e-35	1.3719e-33	257.467	1.19033	0.10627	11.201	4.03299e-29	4.70818e-28	181.222	3.50261	0.172179	20.3429	5.36962e-92	2.14757e-90
ENSG00000177614	PGBD5	893.906	0.66473	0.0539437	12.3227	6.84001e-35	1.43382e-33	874.91	0.562509	0.0573758	9.80395	1.08266e-22	1.00827e-21	877.91	0.310671	0.0515629	6.0251	1.69009e-09	7.85315e-09
ENSG00000003509	NDUFAF7	1566.25	-0.528799	0.0429189	-12.3209	6.99192e-35	1.46435e-33	1368.03	-0.310963	0.046192	-6.73196	1.67387e-11	9.19339e-11	1134.17	0.00867891	0.0468356	0.185306	0.852989	0.911697
ENSG00000196218	RYR1	387.045	-1.01145	0.0821274	-12.3156	7.46616e-35	1.56227e-33	343.746	-0.855921	0.085843	-9.97077	2.04627e-23	1.96384e-22	186.827	0.640908	0.115606	5.54388	2.95841e-08	1.26018e-07
ENSG00000264424	MYH4	186.479	-1.49713	0.121676	-12.3043	8.58913e-35	1.79564e-33	126.213	-0.78315	0.136867	-5.72198	1.05291e-08	4.79628e-08	85.4588	0.0335218	0.159993	0.20952	0.834042	0.898831
ENSG00000139737	SLAIN1	215.037	1.36111	0.11067	12.2988	9.19858e-35	1.92133e-33	320.997	-0.238352	0.0876779	-2.7185	0.00655783	0.0161659	158.443	2.70029	0.156706	17.2316	1.53906e-66	4.09172e-65
ENSG00000102287	GABRE	814.344	-0.91657	0.0745357	-12.2971	9.39332e-35	1.96025e-33	714.846	-0.730886	0.0659202	-11.0874	1.44387e-28	1.65567e-27	317.069	1.91752	0.0982089	19.5249	6.74602e-85	2.41184e-83
ENSG00000204186	ZDBF2	417.106	0.949332	0.0772253	12.293	9.87542e-35	2.05901e-33	481.642	0.250989	0.0711945	3.5254	0.00042284	0.00125461	275.902	2.93517	0.121159	24.2258	1.18987e-129	7.47077e-128
ENSG00000100558	PLEK2	1099.55	-0.656891	0.0534542	-12.2889	1.03963e-34	2.16568e-33	972.16	-0.477342	0.0551769	-8.65112	5.0995e-18	3.94123e-17	631.521	0.580489	0.0649871	8.93238	4.16938e-19	3.14515e-18
ENSG00000104205	SGK3	178.921	-1.52145	0.12388	-12.2817	1.136e-34	2.36431e-33	143.752	-1.18093	0.134864	-8.75647	2.01456e-18	1.59199e-17	59.3673	1.15509	0.207298	5.57211	2.51679e-08	1.07667e-07
ENSG00000180767	CHST13	1108.32	0.653651	0.0532475	12.2757	1.22295e-34	2.54302e-33	1197.7	0.224151	0.047546	4.7144	2.42422e-06	9.10586e-06	999.959	0.591285	0.0497168	11.8931	1.28597e-32	1.56011e-31
ENSG00000173757	STAT5B	1404.94	-0.578648	0.0471481	-12.273	1.26494e-34	2.628e-33	1468.98	-0.797195	0.0445521	-17.8935	1.32425e-71	4.66062e-70	1282.07	-0.649198	0.0477009	-13.6098	3.50347e-42	5.50301e-41
ENSG00000180198	RCC1	3890.29	-0.387534	0.0315791	-12.2719	1.28255e-34	2.66221e-33	3080.45	0.120721	0.0347246	3.47651	0.000507979	0.00149002	3389.35	-0.34221	0.0308727	-11.0846	1.49092e-28	1.5877e-27
ENSG00000169299	PGM2	1629.77	-0.542239	0.0442418	-12.2563	1.55524e-34	3.22537e-33	1373.28	-0.233092	0.0488852	-4.76816	1.85919e-06	7.05783e-06	1254.22	-0.180617	0.0462522	-3.90505	9.42076e-05	0.000290808
ENSG00000160703	NLRX1	272.301	-1.23634	0.100891	-12.2542	1.59485e-34	3.30457e-33	326.058	-1.68816	0.0938295	-17.9918	2.2606e-72	8.08705e-71	214.056	-0.9802	0.116859	-8.38786	4.95067e-17	3.405e-16
ENSG00000151468	CCDC3	443.27	-0.916516	0.0747953	-12.2537	1.60581e-34	3.32433e-33	244.251	0.569668	0.102303	5.56844	2.57037e-08	1.13896e-07	251.68	0.232011	0.100743	2.303	0.0212788	0.0465401
ENSG00000160293	VAV2	2318.24	0.47259	0.0385881	12.2471	1.74216e-34	3.60339e-33	2301.04	0.333592	0.0387736	8.60358	7.72698e-18	5.93544e-17	2206.3	0.240544	0.0369272	6.51401	7.31691e-11	3.70731e-10
ENSG00000187984	ANKRD19P	72.1798	-2.68384	0.219264	-12.2402	1.89529e-34	3.91664e-33	31.1575	-1.2367	0.292081	-4.23409	2.29484e-05	7.82977e-05	55.6624	-2.4478	0.234515	-10.4377	1.66816e-25	1.58825e-24
ENSG00000138768	USO1	4815.92	-0.397409	0.0325005	-12.2278	2.20945e-34	4.56183e-33	4546.32	-0.376439	0.0316306	-11.9011	1.16778e-32	1.54606e-31	4278.6	-0.403286	0.0288521	-13.9777	2.1337e-44	3.55105e-43
ENSG00000120549	KIAA1217	1403.01	0.558949	0.0457401	12.2201	2.42788e-34	5.0084e-33	1442.69	0.300495	0.0496502	6.05224	1.42847e-09	6.90314e-09	1435.76	0.0944403	0.0434372	2.17418	0.0296917	0.0628702
ENSG00000060656	PTPRU	1953.47	0.56382	0.0461413	12.2194	2.44842e-34	5.0463e-33	2156.86	0.0825223	0.0398677	2.0699	0.0384616	0.0800624	2050.5	0.0190727	0.0392613	0.485788	0.627117	0.749968
ENSG00000156535	CD109	59.3825	-3.64265	0.298208	-12.2151	2.58096e-34	5.31478e-33	25.9291	-2.38757	0.346295	-6.89462	5.40087e-12	3.05334e-11	7.02666	0.333278	0.59373	0.561329	0.574573	0.705718
ENSG00000256340	ABCC6P1	449.725	1.01486	0.0831215	12.2094	2.77041e-34	5.69986e-33	505.906	0.379322	0.0735819	5.1551	2.53498e-07	1.03944e-06	415.008	0.841198	0.0791101	10.6333	2.08678e-26	2.06222e-25
ENSG00000188338	SLC38A3	279.918	1.31044	0.107432	12.1978	3.19314e-34	6.56381e-33	292.821	0.876149	0.0923338	9.48894	2.33403e-21	2.07116e-20	271.077	0.908827	0.106633	8.52291	1.55596e-17	1.09987e-16
ENSG00000144136	SLC20A1	3730.41	-0.41399	0.0339449	-12.1959	3.26738e-34	6.7105e-33	3500.64	-0.375242	0.0340068	-11.0343	2.61015e-28	2.96599e-27	3369.27	-0.456915	0.0329414	-13.8705	9.55415e-44	1.56843e-42
ENSG00000105856	HBP1	1136.51	0.603291	0.0494787	12.1929	3.39004e-34	6.95629e-33	1344.16	-0.0869041	0.0471485	-1.8432	0.0653001	0.127095	1193.09	0.0481417	0.052093	0.92415	0.355408	0.503735
ENSG00000085415	SEH1L	4959.03	-0.363907	0.0298688	-12.1835	3.80552e-34	7.80199e-33	4071.16	0.041909	0.0353768	1.18464	0.236158	0.371061	3401.83	0.378668	0.0328318	11.5336	8.93549e-31	1.01676e-29
ENSG00000258114	AC005871.2	57.1132	-3.81157	0.312958	-12.1792	4.013e-34	8.22013e-33	67.7019	-4.14992	0.307058	-13.5151	1.27369e-41	2.18502e-40	42.1906	-3.52603	0.328927	-10.7198	8.219e-27	8.26843e-26
ENSG00000002933	TMEM176A	54.1766	3.90244	0.320439	12.1784	4.05046e-34	8.2896e-33	50.0724	4.85993	0.437257	11.1146	1.0655e-28	1.22591e-27	49.879	3.16651	0.298824	10.5966	3.09116e-26	3.03384e-25
ENSG00000233041	PHGR1	455.422	-1.02219	0.0839533	-12.1757	4.18991e-34	8.56746e-33	225.726	0.783906	0.111915	7.00447	2.47922e-12	1.42761e-11	165.591	2.03502	0.137053	14.8485	7.11841e-50	1.35492e-48
ENSG00000100883	SRP54	3775.26	-0.371396	0.030506	-12.1745	4.24814e-34	8.67892e-33	4136.91	-0.713779	0.0323464	-22.0667	6.60207e-108	4.14094e-106	2934.57	-0.0150254	0.0309938	-0.484786	0.627828	0.750521
ENSG00000125166	GOT2	7105.26	-0.374812	0.0307881	-12.1739	4.27952e-34	8.73538e-33	5662.36	0.116914	0.0291988	4.00406	6.22642e-05	0.000203937	6479.86	-0.445169	0.026067	-17.0779	2.16857e-65	5.66671e-64
ENSG00000172053	QARS	5265.43	0.434067	0.0356648	12.1707	4.45034e-34	9.07613e-33	5147.81	0.346325	0.0356534	9.71366	2.63686e-22	2.41522e-21	4670.49	0.432852	0.0307523	14.0754	5.37866e-45	9.13734e-44
ENSG00000113013	HSPA9	55009.8	-0.283955	0.0233416	-12.1652	4.76355e-34	9.70641e-33	47363.2	-0.00697221	0.0269686	-0.258531	0.795997	0.877841	55134.1	-0.590561	0.0199546	-29.5952	1.72507e-192	2.11408e-190
ENSG00000241685	ARPC1A	4497.69	0.374628	0.0308007	12.1629	4.89634e-34	9.96828e-33	4302.79	0.360395	0.0309807	11.6329	2.80435e-31	3.56086e-30	3870.68	0.476081	0.0318447	14.9501	1.55561e-50	3.01861e-49
ENSG00000133657	ATP13A3	16625.6	0.303154	0.0249302	12.1601	5.06778e-34	1.03083e-32	14689.4	0.557427	0.0264933	21.0403	2.80427e-98	1.55484e-96	14536.2	0.34943	0.0202127	17.2876	5.83234e-67	1.56327e-65
ENSG00000131143	COX4I1	12508.8	-0.326309	0.0268428	-12.1563	5.31089e-34	1.07934e-32	10032.3	0.155538	0.0244784	6.3541	2.0965e-10	1.07649e-09	10377.8	-0.14832	0.023974	-6.1867	6.14357e-10	2.93623e-09
ENSG00000020633	RUNX3	76.6687	-2.57369	0.21172	-12.1561	5.32498e-34	1.08126e-32	62.7869	-2.3194	0.223435	-10.3807	3.03697e-25	3.12686e-24	25.9612	-0.722538	0.294844	-2.45058	0.0142627	0.0323816
ENSG00000120137	PANK3	11684.2	-0.35789	0.0294442	-12.1548	5.40708e-34	1.09698e-32	11207	-0.376523	0.0272503	-13.8172	2.00647e-43	3.65741e-42	11253.2	-0.563511	0.0234347	-24.046	9.19566e-128	5.63468e-126
ENSG00000139540	SLC39A5	2834.72	0.48674	0.0400463	12.1544	5.4347e-34	1.10162e-32	3073.24	0.0712823	0.0395714	1.80136	0.0716463	0.13782	2029.98	1.38187	0.041904	32.9769	1.74069e-238	3.19131e-236
ENSG00000169230	PRELID1	6436.11	-0.475072	0.039089	-12.1536	5.48994e-34	1.11186e-32	5003.8	0.0719978	0.0419938	1.71448	0.0864399	0.161379	5837.36	-0.529966	0.0339102	-15.6285	4.65466e-55	9.96925e-54
ENSG00000004897	CDC27	5487.94	-0.368384	0.0303114	-12.1533	5.50721e-34	1.11439e-32	5050.13	-0.279959	0.0331222	-8.45231	2.85605e-17	2.14423e-16	4714.6	-0.286225	0.0309956	-9.23439	2.59773e-20	2.05142e-19
ENSG00000151651	ADAM8	244.31	1.3424	0.110548	12.1431	6.23934e-34	1.26144e-32	239.882	1.19366	0.114096	10.4618	1.29314e-25	1.34885e-24	225.76	1.14355	0.115055	9.93918	2.81141e-23	2.47234e-22
ENSG00000166589	CDH16	102.492	2.01442	0.165917	12.1411	6.39667e-34	1.29213e-32	89.6408	2.77124	0.199368	13.9001	6.32422e-44	1.17155e-42	91.6853	1.93161	0.180369	10.7092	9.21607e-27	9.23097e-26
ENSG00000099942	CRKL	5378.37	-0.343476	0.0282949	-12.1392	6.54921e-34	1.3218e-32	5008.73	-0.285641	0.0286771	-9.96062	2.26655e-23	2.17089e-22	4559.36	-0.225425	0.0267489	-8.42747	3.53215e-17	2.4455e-16
ENSG00000176014	TUBB6	1875.22	-0.664915	0.0548	-12.1335	7.01951e-34	1.41549e-32	1387.64	-0.0107221	0.0486332	-0.220469	0.825506	0.89632	824.965	1.83198	0.0661841	27.6801	1.21131e-168	1.15185e-166
ENSG00000182749	PAQR7	790.702	-0.689862	0.05687	-12.1305	7.27947e-34	1.46664e-32	687.166	-0.469972	0.0631781	-7.43885	1.01567e-13	6.34549e-13	551.453	-0.0818465	0.067722	-1.20857	0.226829	0.356313
ENSG00000186716	BCR	4976.1	-0.426979	0.035221	-12.1228	7.99313e-34	1.60904e-32	4696.94	-0.403894	0.0347807	-11.6126	3.55616e-31	4.49638e-30	3344.7	0.363572	0.0336641	10.8	3.4425e-27	3.49852e-26
ENSG00000151893	CACUL1	3495.57	0.37296	0.0307785	12.1175	8.5272e-34	1.71507e-32	3281.07	0.420705	0.0318591	13.2052	8.19019e-40	1.33325e-38	3188.82	0.28086	0.0295228	9.51334	1.84634e-21	1.52368e-20
ENSG00000171566	PLRG1	4111.07	-0.363892	0.0300473	-12.1106	9.2776e-34	1.86439e-32	3702.66	-0.217567	0.0337767	-6.44133	1.18429e-10	6.18324e-10	3622.22	-0.345063	0.028541	-12.0901	1.19197e-33	1.49269e-32
ENSG00000001629	ANKIB1	2413.45	0.439046	0.036255	12.1099	9.35876e-34	1.87908e-32	2417.39	0.273186	0.0359802	7.59266	3.13392e-14	2.01755e-13	2257.49	0.2645	0.0376087	7.03295	2.02212e-12	1.10784e-11
ENSG00000126217	MCF2L	460.398	0.988647	0.0816565	12.1074	9.65136e-34	1.93616e-32	571.557	0.0597153	0.0659618	0.905302	0.365305	0.518022	518.273	0.134012	0.0700644	1.9127	0.0557866	0.1099
ENSG00000151208	DLG5	4177.7	0.388399	0.0320929	12.1024	1.02618e-33	2.05685e-32	4236.89	0.187188	0.0365507	5.12133	3.03381e-07	1.23592e-06	4075.44	0.0870849	0.0331463	2.62729	0.00860681	0.0203699
ENSG00000117724	CENPF	11010.3	0.416144	0.0344216	12.0896	1.19855e-33	2.40028e-32	11804.8	0.0447778	0.0616607	0.726197	0.467718	0.620948	11479.7	-0.0797181	0.0300712	-2.65098	0.00802584	0.0190955
ENSG00000095139	ARCN1	13236.9	-0.312003	0.0258089	-12.089	1.20804e-33	2.41722e-32	11940.4	-0.167925	0.0249021	-6.74342	1.54698e-11	8.51603e-11	12143.3	-0.398911	0.0210079	-18.9886	2.11921e-80	7.01818e-79
ENSG00000159200	RCAN1	1796.69	-0.500951	0.0414398	-12.0886	1.2128e-33	2.42466e-32	1382.93	0.0689317	0.0512659	1.34459	0.178757	0.297062	1274.22	0.105345	0.0479731	2.19591	0.0280984	0.0597893
ENSG00000130208	APOC1	885.053	0.643348	0.0532247	12.0874	1.23145e-33	2.45775e-32	1007.01	0.0578258	0.0506814	1.14097	0.253884	0.393046	980.321	-0.0711146	0.0524038	-1.35705	0.174766	0.289688
ENSG00000168807	SNTB2	3112.6	-0.452134	0.0374053	-12.0874	1.23095e-33	2.45775e-32	2383.55	0.144688	0.0376183	3.8462	0.000119962	0.000380254	2468.33	-0.161792	0.0349929	-4.62357	3.77183e-06	1.3391e-05
ENSG00000141376	BCAS3	931.407	0.640993	0.0530395	12.0852	1.26481e-33	2.52216e-32	1053.45	0.0742864	0.0506612	1.46634	0.142556	0.246701	983.72	0.0657259	0.0482547	1.36206	0.173178	0.287588
ENSG00000119900	OGFRL1	1813.74	-0.537944	0.0445182	-12.0837	1.28806e-33	2.56633e-32	1551.8	-0.267879	0.0482687	-5.54975	2.86082e-08	1.26251e-07	1659.3	-0.613327	0.039956	-15.3501	3.53811e-53	7.25899e-52
ENSG00000122176	FMOD	2755.93	0.595875	0.0493336	12.0785	1.37227e-33	2.73178e-32	3530.98	-0.305881	0.0402415	-7.60113	2.93553e-14	1.89339e-13	3079.99	-0.131709	0.0308848	-4.26452	2.00332e-05	6.63727e-05
ENSG00000070814	TCOF1	8351.51	-0.357749	0.0296305	-12.0737	1.45526e-33	2.89451e-32	6392.25	0.263551	0.0282308	9.33558	1.00442e-20	8.70608e-20	8280.33	-0.632138	0.0234313	-26.9783	2.65639e-160	2.32353e-158
ENSG00000019505	SYT13	212.149	8.77316	0.726662	12.0732	1.46255e-33	2.90655e-32	202.197	8.30572	0.651593	12.7468	3.24844e-37	4.9319e-36	188.082	8.8442	0.838171	10.5518	4.98433e-26	4.85242e-25
ENSG00000117266	CDK18	615.723	0.807815	0.066927	12.0701	1.51949e-33	3.01712e-32	537.949	1.17872	0.074002	15.9282	4.03752e-57	1.04308e-55	506.958	1.11881	0.0761026	14.7013	6.32083e-49	1.17768e-47
ENSG00000120725	SIL1	1754.84	-0.542461	0.0449474	-12.0688	1.54387e-33	3.06292e-32	1838.95	-0.768579	0.0435357	-17.654	9.47844e-70	3.21286e-68	1333.18	-0.141944	0.0466883	-3.04025	0.00236378	0.00614949
ENSG00000151806	GUF1	2057.36	-0.458289	0.038028	-12.0513	1.90806e-33	3.78223e-32	1676.21	-0.0440391	0.0427758	-1.02953	0.303229	0.450639	1693.32	-0.263876	0.0388167	-6.79801	1.06072e-11	5.59587e-11
ENSG00000018408	WWTR1	3608.81	-0.415251	0.0344628	-12.0492	1.95733e-33	3.87662e-32	2751.47	0.203158	0.0377458	5.38226	7.35571e-08	3.14116e-07	2124.81	0.865153	0.0368008	23.509	3.29596e-122	1.93675e-120
ENSG00000049283	EPN3	236.83	1.39278	0.115648	12.0433	2.10467e-33	4.1649e-32	441.936	-0.770174	0.0774368	-9.94584	2.6294e-23	2.51239e-22	435.528	-0.900251	0.0770214	-11.6883	1.46256e-31	1.70572e-30
ENSG00000170606	HSPA4	24142.3	-0.280527	0.0233033	-12.0381	2.24111e-33	4.43113e-32	19714.1	0.153676	0.0271477	5.66074	1.50723e-08	6.78951e-08	23255.6	-0.490835	0.0209432	-23.4365	1.81682e-121	1.05408e-119
ENSG00000182985	CADM1	14912	0.284129	0.0236277	12.0252	2.61818e-33	5.17228e-32	13751.1	0.388682	0.0239576	16.2238	3.42514e-59	9.22781e-58	14242.7	0.0571485	0.0215562	2.65114	0.00802202	0.0190884
ENSG00000162521	RBBP4	6445.15	0.317667	0.0264372	12.0159	2.93062e-33	5.78462e-32	5717.04	0.55977	0.0313121	17.8771	1.77733e-71	6.23683e-70	6283.23	0.0266944	0.0249798	1.06864	0.285233	0.426286
ENSG00000246695	RASSF8-AS1	337.295	-1.05712	0.0880237	-12.0095	3.16583e-33	6.24361e-32	347.138	-1.22226	0.0860729	-14.2002	9.13113e-46	1.77693e-44	288.496	-0.981614	0.0974816	-10.0697	7.51785e-24	6.73257e-23
ENSG00000134313	KIDINS220	2748.54	0.412361	0.0343517	12.0041	3.38102e-33	6.66237e-32	2673.71	0.343138	0.0341341	10.0527	8.94193e-24	8.70763e-23	2732.63	0.0543707	0.0318588	1.70661	0.0878939	0.162756
ENSG00000075218	GTSE1	942.55	0.630339	0.0525209	12.0017	3.48157e-33	6.85473e-32	893.662	0.651899	0.0556438	11.7156	1.06091e-31	1.37041e-30	650.738	1.83242	0.066449	27.5763	2.13856e-167	2.00858e-165
ENSG00000109089	CDR2L	1032.04	-0.744395	0.0620332	-11.9999	3.55581e-33	6.995e-32	738.093	-0.0111381	0.06555	-0.169918	0.865075	0.922063	841.064	-0.541954	0.0630239	-8.59919	8.02809e-18	5.72789e-17
ENSG00000184347	SLIT3	73.8679	-2.54097	0.21178	-11.9981	3.63403e-33	7.14284e-32	82.5104	-2.80412	0.210048	-13.3499	1.18647e-40	1.97307e-39	36.1705	-1.46771	0.256078	-5.7315	9.95446e-09	4.39889e-08
ENSG00000141756	FKBP10	3214.88	0.418272	0.0348654	11.9968	3.69501e-33	7.25063e-32	3380.95	0.103305	0.03348	3.08556	0.0020317	0.00545583	3066.34	0.186065	0.0321144	5.79382	6.8805e-09	3.06652e-08
ENSG00000035115	SH3YL1	1962.72	0.510016	0.0425128	11.9968	3.69508e-33	7.25063e-32	1773.2	0.698683	0.0469585	14.8787	4.53039e-50	9.8064e-49	1925.27	0.17826	0.0406289	4.38751	1.14657e-05	3.8887e-05
ENSG00000138439	FAM117B	525.798	0.825805	0.0688407	11.9959	3.7335e-33	7.31986e-32	685.604	-0.194301	0.0614772	-3.16054	0.00157476	0.00430425	721.138	-0.508127	0.0570455	-8.9074	5.22423e-19	3.9228e-18
ENSG00000141505	ASGR1	686.539	0.776719	0.0647556	11.9946	3.79104e-33	7.42644e-32	622.171	0.976575	0.0741765	13.1656	1.38496e-39	2.23473e-38	558.613	1.14619	0.0693156	16.5359	2.02474e-61	4.93628e-60
ENSG00000042286	AIFM2	1098.2	-0.600584	0.0500744	-11.9938	3.82727e-33	7.49112e-32	871.67	-0.133329	0.0534453	-2.49468	0.0126071	0.0294383	1318.45	-1.26671	0.0448857	-28.2209	3.24488e-175	3.2904e-173
ENSG00000149090	PAMR1	2025.42	-0.479441	0.0399768	-11.993	3.86723e-33	7.56298e-32	1252.04	0.849554	0.0471243	18.0279	1.1758e-72	4.23803e-71	1477.85	0.0447601	0.0427848	1.04617	0.295484	0.438519
ENSG00000175662	TOM1L2	1379.89	-0.572871	0.0477754	-11.9909	3.96507e-33	7.74782e-32	1154.39	-0.246603	0.0563483	-4.3764	1.20653e-05	4.22825e-05	902.422	0.260725	0.0533706	4.88518	1.03333e-06	3.87238e-06
ENSG00000100644	HIF1A	6616.26	-0.368028	0.0306925	-11.9908	3.96986e-33	7.75069e-32	7803.77	-0.877849	0.0275462	-31.8682	7.36064e-223	1.54296e-220	7688.83	-1.00186	0.024292	-41.2426	0	0
ENSG00000128805	ARHGAP22	463.454	-0.866573	0.0723015	-11.9856	4.23015e-33	8.25197e-32	345.59	-0.280056	0.0856321	-3.27046	0.00107372	0.00299855	278.647	0.131471	0.0907985	1.44794	0.147634	0.25243
ENSG00000157399	ARSE	1851.19	0.468934	0.0391343	11.9827	4.37898e-33	8.53518e-32	2053.63	-0.00931599	0.0384182	-0.242489	0.808402	0.884963	2012.44	-0.152293	0.03578	-4.25638	2.07767e-05	6.87072e-05
ENSG00000114650	SCAP	2815.03	0.490099	0.0409168	11.9779	4.63707e-33	9.03067e-32	2737.23	0.419843	0.0390192	10.7599	5.32257e-27	5.83723e-26	2357.68	0.695471	0.0408027	17.0447	3.82458e-65	9.90371e-64
ENSG00000111885	MAN1A1	5460.84	0.368728	0.0307911	11.9751	4.79605e-33	9.3325e-32	7034.35	-0.486548	0.0298599	-16.2944	1.08182e-59	2.94445e-58	5294.96	0.0878431	0.0273752	3.20886	0.00133264	0.00359041
ENSG00000114529	C3orf52	1907.71	-0.482795	0.0403332	-11.9701	5.09389e-33	9.90324e-32	1999.8	-0.711682	0.0392561	-18.1292	1.87555e-73	6.91666e-72	1620.76	-0.372335	0.0406721	-9.15455	5.45868e-20	4.25065e-19
ENSG00000126777	KTN1	10158.5	-0.333902	0.0278947	-11.9701	5.09785e-33	9.90324e-32	11288.8	-0.712228	0.027006	-26.373	2.79793e-153	2.95851e-151	9601.85	-0.495503	0.0233424	-21.2276	5.31147e-100	2.3774e-98
ENSG00000204394	VARS	4817.19	-0.425743	0.0355698	-11.9692	5.14978e-33	9.99579e-32	3855.93	0.045639	0.0332156	1.37402	0.169435	0.284299	4101	-0.321611	0.029668	-10.8403	2.21675e-27	2.26893e-26
ENSG00000153071	DAB2	4806.07	-0.351751	0.0293884	-11.969	5.16346e-33	1.0014e-31	3550	0.385719	0.0340262	11.3359	8.71007e-30	1.04072e-28	4248.4	-0.342441	0.0289514	-11.8281	2.79251e-32	3.34532e-31
ENSG00000205268	PDE7A	1549.96	-0.526564	0.0440205	-11.9618	5.63319e-33	1.0916e-31	1196.26	0.0330204	0.0489154	0.675052	0.499643	0.649546	1652.27	-0.950562	0.0421238	-22.5659	9.36673e-113	4.91206e-111
ENSG00000072571	HMMR	7085.16	-0.401174	0.0335394	-11.9613	5.66817e-33	1.09746e-31	6309.75	-0.227109	0.0393904	-5.76559	8.13727e-09	3.73667e-08	6830.59	-0.606437	0.0288966	-20.9864	8.72854e-98	3.79567e-96
ENSG00000125991	ERGIC3	15731.8	0.363656	0.0304119	11.9577	5.91794e-33	1.14487e-31	14873.8	0.38781	0.0315244	12.3019	8.84739e-35	1.25699e-33	13873	0.382976	0.0273276	14.0143	1.27484e-44	2.13876e-43
ENSG00000138092	CENPO	1821.97	0.469904	0.0393058	11.9551	6.10693e-33	1.18045e-31	1658.39	0.630893	0.0415682	15.1773	5.00087e-52	1.1436e-50	2044.14	-0.235151	0.0358452	-6.56017	5.37463e-11	2.74322e-10
ENSG00000197728	RPS26	5581.74	-0.364183	0.0304815	-11.9477	6.67697e-33	1.28957e-31	4605.42	0.0268823	0.0319852	0.840458	0.400651	0.55568	4318.42	0.00752275	0.0265591	0.283246	0.776988	0.860262
ENSG00000168610	STAT3	2128.46	-0.491739	0.0411632	-11.9461	6.80704e-33	1.31361e-31	1940.97	-0.381367	0.0421293	-9.05228	1.40007e-19	1.15931e-18	1670.02	-0.176984	0.0444447	-3.98211	6.83049e-05	0.000213962
ENSG00000165434	PGM2L1	279.102	-1.20704	0.101065	-11.9432	7.0439e-33	1.35819e-31	364.48	-1.81998	0.0924133	-19.694	2.429e-86	1.11626e-84	244.628	-1.17754	0.102237	-11.5178	1.07359e-30	1.218e-29
ENSG00000136295	TTYH3	966.857	0.782859	0.0655515	11.9427	7.09265e-33	1.36646e-31	963.646	0.609376	0.0606823	10.0421	9.9572e-24	9.6884e-23	926.823	0.495236	0.0600976	8.24053	1.71457e-16	1.15431e-15
ENSG00000180776	ZDHHC20	5475.05	0.363975	0.030493	11.9364	7.65036e-33	1.47269e-31	5208.54	0.366391	0.0298742	12.2644	1.40572e-34	1.98537e-33	5542.85	-0.0410704	0.0255965	-1.60453	0.108597	0.195224
ENSG00000088756	ARHGAP28	5389.91	-0.416932	0.0349517	-11.9288	8.37892e-33	1.61161e-31	6348.97	-0.916852	0.0366938	-24.9866	8.55682e-138	7.43572e-136	4018.39	0.0541078	0.0339727	1.59268	0.111231	0.19924
ENSG00000064419	TNPO3	4145.54	0.353617	0.0296557	11.9241	8.86836e-33	1.70435e-31	3943.56	0.356573	0.0340921	10.4591	1.33099e-25	1.38712e-24	4045.58	0.0563405	0.0288367	1.95378	0.0507276	0.101206
ENSG00000198408	MGEA5	3750.46	0.406205	0.0340726	11.9218	9.11706e-33	1.7507e-31	3734.5	0.259584	0.0341751	7.59572	3.06083e-14	1.97208e-13	3920.55	-0.0964733	0.0320482	-3.01025	0.00261032	0.00673732
ENSG00000130584	ZBTB46	260.379	1.18761	0.0996972	11.9122	1.02263e-32	1.96209e-31	315.252	0.272969	0.0906995	3.00959	0.00261597	0.00688555	293.508	0.272057	0.0897801	3.03026	0.00244341	0.00634111
ENSG00000179218	CALR	21461.4	0.308659	0.0259128	11.9114	1.03196e-32	1.97835e-31	21664.2	0.126649	0.0295864	4.28066	1.86337e-05	6.41258e-05	15364.6	1.12404	0.0215442	52.174	0	0
ENSG00000247844	NA	200.107	-1.40251	0.117783	-11.9075	1.08108e-32	2.07082e-31	199.029	-1.48207	0.115368	-12.8464	9.00607e-38	1.38671e-36	121.588	-0.578763	0.133907	-4.32212	1.54535e-05	5.17836e-05
ENSG00000244306	DUXAP10	138.737	1.65971	0.139386	11.9073	1.08417e-32	2.07505e-31	178.643	0.350001	0.11397	3.071	0.00213344	0.00571107	159.083	0.496257	0.120089	4.1324	3.58996e-05	0.000115696
ENSG00000118965	WDR35	507.729	0.893638	0.0750547	11.9065	1.09498e-32	2.09401e-31	499.885	0.766169	0.0795584	9.63028	5.95666e-22	5.38783e-21	571.482	0.0723959	0.0681059	1.06299	0.287786	0.429374
ENSG00000182899	RPL35A	22253.4	0.255257	0.021442	11.9045	1.12097e-32	2.14196e-31	19541.5	0.525315	0.0262531	20.0096	4.5421e-89	2.17957e-87	20733.4	0.103906	0.0193002	5.38368	7.29795e-08	3.01346e-07
ENSG00000144677	CTDSPL	1579.58	0.521352	0.0438107	11.9001	1.18172e-32	2.2562e-31	1462.95	0.622171	0.0454167	13.6992	1.02698e-42	1.83147e-41	1356.56	0.638262	0.0452394	14.1085	3.36545e-45	5.73855e-44
ENSG00000276256	AC011043.1	891.307	0.659208	0.0554008	11.8989	1.19938e-32	2.28803e-31	774.675	1.02408	0.0591095	17.3252	3.03684e-67	9.68909e-66	914.49	0.163642	0.0551015	2.96983	0.00297968	0.00762199
ENSG00000123933	MXD4	734.206	0.745396	0.062686	11.891	1.31876e-32	2.51372e-31	729.02	0.590011	0.0637239	9.25886	2.06618e-20	1.77291e-19	681.811	0.573314	0.0645844	8.87697	6.87088e-19	5.14911e-18
ENSG00000162923	WDR26	2409.82	0.474297	0.0399042	11.8859	1.40148e-32	2.66921e-31	2517.16	0.173681	0.0353008	4.92001	8.65386e-07	3.38908e-06	2261.99	0.284073	0.0357267	7.95128	1.84588e-15	1.1846e-14
ENSG00000054267	ARID4B	1790.59	0.525571	0.0442413	11.8796	1.5101e-32	2.87375e-31	1792.36	0.353391	0.0427108	8.27404	1.29498e-16	9.43195e-16	1750.6	0.201132	0.0416613	4.82778	1.38061e-06	5.12212e-06
ENSG00000100867	DHRS2	798.992	-0.74653	0.0628781	-11.8727	1.64171e-32	3.12166e-31	1216.67	-1.71424	0.067878	-25.2548	1.004e-140	9.05383e-139	433.039	0.657192	0.0829299	7.92467	2.28759e-15	1.45908e-14
ENSG00000123104	ITPR2	298.711	-1.08681	0.0915726	-11.8683	1.72913e-32	3.2852e-31	359.031	-1.55545	0.0871633	-17.8452	3.14874e-71	1.09528e-69	237.358	-0.841758	0.102332	-8.22578	1.93919e-16	1.30285e-15
ENSG00000119729	RHOQ	716.743	-0.739258	0.0623127	-11.8637	1.8273e-32	3.4689e-31	791.922	-1.06824	0.0608309	-17.5607	4.92254e-69	1.6338e-67	560.551	-0.439702	0.0682342	-6.44401	1.16356e-10	5.82596e-10
ENSG00000007171	NOS2	678.99	-0.74943	0.0631727	-11.8632	1.83822e-32	3.48679e-31	586.059	-0.514725	0.0639228	-8.05228	8.1266e-16	5.68505e-15	365.517	0.675732	0.0792987	8.52135	1.57697e-17	1.11336e-16
ENSG00000073711	PPP2R3A	159.468	1.64636	0.13887	11.8554	2.01797e-32	3.82464e-31	188.135	0.662564	0.121952	5.43298	5.54201e-08	2.38927e-07	153.236	1.22767	0.137724	8.91398	4.92333e-19	3.70049e-18
ENSG00000203499	IQANK1	436.622	0.945946	0.0798179	11.8513	2.11873e-32	4.01235e-31	645.687	-0.43942	0.0696202	-6.31168	2.76026e-10	1.40404e-09	604.442	-0.453988	0.0628063	-7.22839	4.88757e-13	2.75951e-12
ENSG00000165757	JCAD	297.229	-1.15132	0.0971891	-11.8462	2.25137e-32	4.26007e-31	527.796	-2.32192	0.0823692	-28.1892	7.92808e-175	1.03529e-172	234.132	-0.893792	0.101504	-8.80552	1.30246e-18	9.65345e-18
ENSG00000143942	CHAC2	285.205	-1.15192	0.0973045	-11.8383	2.47287e-32	4.67541e-31	233.085	-0.817978	0.105836	-7.72874	1.08614e-14	7.16607e-14	187.128	-0.466059	0.112477	-4.14359	3.41915e-05	0.000110392
ENSG00000112343	TRIM38	658.756	-0.726295	0.0613524	-11.8381	2.48039e-32	4.68583e-31	538.215	-0.356666	0.0718076	-4.96697	6.80079e-07	2.68848e-06	407.591	0.229659	0.0752212	3.05311	0.00226483	0.00590613
ENSG00000156110	ADK	3097.62	0.458618	0.0387758	11.8274	2.81615e-32	5.31583e-31	3037.24	0.358814	0.0340842	10.5273	6.46781e-26	6.82088e-25	2385.72	0.995821	0.0352615	28.241	1.83608e-175	1.87846e-173
ENSG00000110400	NECTIN1	1672.92	0.551915	0.0466771	11.8241	2.92987e-32	5.52391e-31	1577.76	0.586912	0.0492228	11.9236	8.91957e-33	1.18681e-31	1588.8	0.318246	0.0441777	7.20376	5.85761e-13	3.29582e-12
ENSG00000174840	PDE12	2588.5	-0.412768	0.0349091	-11.8241	2.93112e-32	5.52391e-31	2126.03	-0.0162305	0.0423979	-0.382815	0.701857	0.814061	2141.59	-0.230902	0.0356984	-6.46812	9.92319e-11	4.98925e-10
ENSG00000123636	BAZ2B	844.935	0.66344	0.0561361	11.8184	3.13502e-32	5.9034e-31	988.278	-0.00188429	0.0548768	-0.0343367	0.972609	0.983619	1008.78	-0.25784	0.0487667	-5.28721	1.24199e-07	5.02607e-07
ENSG00000163214	DHX57	1572.02	-0.554669	0.0469382	-11.817	3.18914e-32	6.00047e-31	1534.47	-0.613399	0.0464251	-13.2127	7.41652e-40	1.2106e-38	1229.8	-0.235032	0.0488816	-4.80818	1.52312e-06	5.62354e-06
ENSG00000119899	SLC17A5	865.206	-0.666756	0.0564242	-11.8169	3.19437e-32	6.00547e-31	889.865	-0.844002	0.053628	-15.7381	8.29248e-56	2.0772e-54	569.83	0.117563	0.0634647	1.85242	0.0639652	0.123762
ENSG00000221823	PPP3R1	2166.95	-0.4783	0.0405021	-11.8093	3.49626e-32	6.56772e-31	1863.58	-0.215806	0.043408	-4.97158	6.64109e-07	2.62709e-06	1709.98	-0.176516	0.04095	-4.31052	1.62873e-05	5.44105e-05
ENSG00000004864	SLC25A13	4948.81	0.321164	0.0272183	11.7996	3.92404e-32	7.36539e-31	4591.52	0.406068	0.0296708	13.6858	1.23466e-42	2.19365e-41	4609.69	0.166464	0.0252941	6.58115	4.66828e-11	2.38855e-10
ENSG00000106400	ZNHIT1	1340.34	0.640607	0.0543176	11.7937	4.20529e-32	7.88695e-31	1247.45	0.729444	0.0536478	13.5969	4.17735e-42	7.27596e-41	1247.64	0.470222	0.0542036	8.67512	4.13113e-18	2.99693e-17
ENSG00000182197	EXT1	1887.68	-0.482629	0.0409246	-11.7931	4.23604e-32	7.93823e-31	1576.07	-0.137724	0.042189	-3.26445	0.00109677	0.00305865	1204.33	0.467397	0.0459002	10.1829	2.36434e-24	2.15785e-23
ENSG00000113448	PDE4D	2828.84	0.463171	0.0392836	11.7904	4.37318e-32	8.18865e-31	2504.67	0.72987	0.0443614	16.4528	8.00376e-61	2.24227e-59	5168.63	-1.35255	0.0309748	-43.6661	0	0
ENSG00000105967	TFEC	1498.08	1.18318	0.100378	11.7873	4.53794e-32	8.49035e-31	1878.1	0.155584	0.0510511	3.04762	0.0023066	0.00613682	993.324	3.68968	0.0779164	47.3544	0	0
ENSG00000197077	KIAA1671	1715.38	-0.508709	0.0431793	-11.7813	4.87246e-32	9.10892e-31	1747.36	-0.669569	0.0471528	-14.2	9.16209e-46	1.78005e-44	1377.75	-0.257843	0.0457067	-5.64125	1.68822e-08	7.33438e-08
ENSG00000146701	MDH2	7703.74	0.318993	0.0270768	11.7811	4.88697e-32	9.12873e-31	6680.34	0.641934	0.0277736	23.1131	3.41868e-118	2.44599e-116	6846.98	0.311952	0.023765	13.1266	2.31985e-39	3.3884e-38
ENSG00000166226	CCT2	17227.7	-0.260621	0.0221293	-11.7772	5.11629e-32	9.54945e-31	15100.9	-0.0330737	0.0243627	-1.35756	0.174604	0.291438	14249.1	-0.069909	0.0211271	-3.30897	0.000936409	0.00258022
ENSG00000124839	RAB17	1141.68	-0.578997	0.0491641	-11.7768	5.13937e-32	9.58486e-31	998.36	-0.366355	0.0546578	-6.70271	2.04593e-11	1.11829e-10	969.846	-0.472373	0.0507561	-9.30672	1.31843e-20	1.05534e-19
ENSG00000188677	PARVB	849.253	0.641918	0.0545313	11.7716	5.47093e-32	1.01951e-30	734.688	1.03286	0.0628225	16.4409	9.74368e-61	2.72015e-59	612.091	1.58929	0.0688944	23.0685	9.58813e-118	5.34626e-116
ENSG00000254726	MEX3A	187.515	1.36148	0.115694	11.7679	5.71345e-32	1.06385e-30	205.473	0.739362	0.107675	6.8666	6.57485e-12	3.70215e-11	331.52	-0.819745	0.0854592	-9.59224	8.61951e-22	7.20136e-21
ENSG00000117593	DARS2	4318.3	-0.365777	0.0311389	-11.7466	7.34838e-32	1.36719e-30	3972.89	-0.276813	0.0318094	-8.70223	3.25434e-18	2.54646e-17	3362.91	-0.0144899	0.0314983	-0.460023	0.645499	0.764445
ENSG00000108829	LRRC59	21774.9	-0.280521	0.0239167	-11.7291	9.04168e-32	1.68089e-30	17761.5	0.157125	0.0230585	6.81419	9.47992e-12	5.28439e-11	20506.9	-0.434316	0.0195654	-22.1982	3.57555e-109	1.80885e-107
ENSG00000100219	XBP1	7325.61	-0.312747	0.0266726	-11.7254	9.44191e-32	1.7539e-30	7540.87	-0.510453	0.0308204	-16.5622	1.30787e-61	3.7031e-60	6557.18	-0.337373	0.0238323	-14.1561	1.71237e-45	2.9417e-44
ENSG00000073921	PICALM	23095.7	-0.275125	0.0234697	-11.7225	9.76975e-32	1.81335e-30	20018.8	-0.0168564	0.0246382	-0.68416	0.493874	0.644664	16363.3	0.385081	0.0195273	19.7202	1.44714e-86	5.30627e-85
ENSG00000001617	SEMA3F	306.968	1.05277	0.0898197	11.721	9.95387e-32	1.84606e-30	299.593	0.951783	0.0909063	10.4699	1.18727e-25	1.23896e-24	257.47	1.32257	0.0987573	13.3921	6.7229e-41	1.02168e-39
ENSG00000100344	PNPLA3	472.161	0.840013	0.0716934	11.7167	1.04621e-31	1.93722e-30	523.94	0.293317	0.0708801	4.13821	3.50028e-05	0.000117447	330.399	2.11776	0.0974652	21.7284	1.10611e-104	5.26999e-103
ENSG00000155380	SLC16A1	5952.81	0.338832	0.0289186	11.7168	1.04579e-31	1.93722e-30	5322.33	0.553865	0.0301999	18.34	3.97045e-75	1.52054e-73	5202.46	0.387059	0.026008	14.8823	4.29563e-50	8.23791e-49
ENSG00000147649	MTDH	5138.08	-0.35741	0.0305116	-11.7139	1.08164e-31	2.00124e-30	4507.42	-0.139777	0.0331483	-4.21672	2.47886e-05	8.42758e-05	4336.68	-0.228074	0.0301426	-7.56651	3.83382e-14	2.3024e-13
ENSG00000147526	TACC1	3310.87	-0.393007	0.0335507	-11.7138	1.08268e-31	2.00159e-30	3233.6	-0.455842	0.0348495	-13.0803	4.26698e-39	6.80695e-38	2726.7	-0.198698	0.0312431	-6.35975	2.02089e-10	9.97258e-10
ENSG00000185238	PRMT3	1695.87	-0.549719	0.0469378	-11.7117	1.11076e-31	2.05187e-30	1659.69	-0.616589	0.0511642	-12.0512	1.91201e-33	2.61392e-32	1345.23	-0.268185	0.0504592	-5.3149	1.06716e-07	4.34544e-07
ENSG00000132356	PRKAA1	3176.65	0.408149	0.034856	11.7096	1.13828e-31	2.10104e-30	2871.19	0.58869	0.035685	16.4968	3.86574e-61	1.0881e-59	3013.58	0.191534	0.0308322	6.21215	5.22644e-10	2.51205e-09
ENSG00000074696	HACD3	9664.81	0.283088	0.0241767	11.7091	1.14447e-31	2.1108e-30	8813.73	0.424567	0.027647	15.3567	3.1951e-53	7.56721e-52	9477.43	-0.0211781	0.0208874	-1.01392	0.310622	0.455194
ENSG00000082512	TRAF5	244.971	-1.16796	0.0998083	-11.702	1.24425e-31	2.29301e-30	236.318	-1.19492	0.102781	-11.6258	3.04628e-31	3.8619e-30	196.673	-0.953405	0.109409	-8.71412	2.93015e-18	2.14195e-17
ENSG00000089050	RBBP9	1286.21	0.597406	0.0510519	11.7019	1.24596e-31	2.29436e-30	1295.36	0.398625	0.0497846	8.007	1.17545e-15	8.14428e-15	1035.34	0.974669	0.0509923	19.114	1.92915e-81	6.52071e-80
ENSG00000106031	HOXA13	569.293	-0.809275	0.0691742	-11.6991	1.28816e-31	2.37019e-30	518.707	-0.706255	0.070809	-9.97407	1.97937e-23	1.90041e-22	710.162	-1.52136	0.0625018	-24.3411	7.20971e-131	4.65422e-129
ENSG00000143390	RFX5	1021.43	0.597608	0.0510897	11.6972	1.31688e-31	2.42113e-30	936.627	0.737628	0.0538763	13.6911	1.14695e-42	2.04238e-41	957.732	0.404218	0.0518946	7.78922	6.74222e-15	4.20668e-14
ENSG00000005483	KMT2E	963.908	0.660114	0.0564586	11.692	1.40041e-31	2.57268e-30	972.196	0.454513	0.0532465	8.53601	1.38934e-17	1.05669e-16	868.999	0.604233	0.0605429	9.98025	1.85993e-23	1.64381e-22
ENSG00000101670	LIPG	4736.52	-0.345704	0.0295784	-11.6877	1.4726e-31	2.70104e-30	3925.23	0.0350142	0.0317987	1.10112	0.270844	0.412856	3898.07	-0.147104	0.0316318	-4.65051	3.31123e-06	1.18235e-05
ENSG00000061938	TNK2	795.684	0.714873	0.0611641	11.6878	1.47162e-31	2.70104e-30	825.84	0.409781	0.0569016	7.20157	5.95238e-13	3.54724e-12	699.24	0.751831	0.0595008	12.6356	1.34294e-36	1.82e-35
ENSG00000186193	SAPCD2	4442.99	0.377446	0.0323051	11.6838	1.54254e-31	2.8271e-30	4070.39	0.509552	0.030043	16.9608	1.60244e-64	4.84114e-63	4158.86	0.206033	0.0295009	6.98396	2.86971e-12	1.55851e-11
ENSG00000120129	DUSP1	810.842	-0.774029	0.0662568	-11.6823	1.57063e-31	2.87633e-30	577.805	-0.0371835	0.0643621	-0.577723	0.563451	0.706702	656.308	-0.552073	0.0639407	-8.63415	5.91633e-18	4.25965e-17
ENSG00000164715	LMTK2	1514.31	0.527573	0.0451624	11.6817	1.58106e-31	2.89315e-30	1489.65	0.418348	0.046331	9.02955	1.72381e-19	1.42244e-18	1494.29	0.175926	0.0454498	3.87078	0.000108487	0.00033269
ENSG00000173559	NABP1	3282.49	-0.598749	0.0512766	-11.6769	1.6736e-31	3.06009e-30	2734.98	-0.261183	0.0404747	-6.45299	1.09667e-10	5.73207e-10	1976.91	0.504149	0.0453228	11.1235	9.63999e-29	1.03137e-27
ENSG00000133318	RTN3	3696.28	0.354316	0.0303804	11.6626	1.97824e-31	3.61428e-30	3728.62	0.171199	0.0306794	5.58026	2.40163e-08	1.06755e-07	3521.94	0.12761	0.0307141	4.15476	3.25632e-05	0.000105418
ENSG00000162545	CAMK2N1	650.808	0.752788	0.0645822	11.6563	2.13188e-31	3.89091e-30	743.919	0.128368	0.0583052	2.20166	0.0276894	0.0597372	702.232	0.0875074	0.0672346	1.30152	0.19308	0.3139
ENSG00000155324	GRAMD2B	320.242	-1.04554	0.089698	-11.6562	2.13299e-31	3.89091e-30	250.535	-0.606378	0.107151	-5.65907	1.52193e-08	6.85443e-08	167.675	0.303119	0.11676	2.59609	0.00942908	0.022165
ENSG00000139629	GALNT6	8672.98	-0.329824	0.0283489	-11.6344	2.75389e-31	5.01961e-30	7688.02	-0.138883	0.0299077	-4.64371	3.42201e-06	1.26568e-05	5963.54	0.415092	0.0302386	13.7272	6.97558e-43	1.11712e-41
ENSG00000189430	NCR1	69.8641	-2.55794	0.220161	-11.6185	3.3196e-31	6.04603e-30	41.1325	-1.71815	0.259603	-6.6184	3.63106e-11	1.95343e-10	14.0885	0.784578	0.399177	1.96549	0.049358	0.0987375
ENSG00000138735	PDE5A	328.159	1.05524	0.0908292	11.6179	3.34267e-31	6.0833e-30	584.522	-0.82881	0.0676816	-12.2457	1.77102e-34	2.491e-33	262.438	1.56267	0.100483	15.5515	1.55486e-54	3.29019e-53
ENSG00000106554	CHCHD3	3457.37	0.391043	0.0336807	11.6103	3.65323e-31	6.64329e-30	3034.46	0.679115	0.0361625	18.7795	1.11069e-78	4.50633e-77	3205.99	0.247997	0.0316731	7.82988	4.88339e-15	3.0661e-14
ENSG00000163453	IGFBP7	444.56	0.86532	0.0745718	11.6038	3.93952e-31	7.15833e-30	617.344	-0.330463	0.0626484	-5.27488	1.32846e-07	5.55293e-07	489.839	0.118919	0.0680475	1.74759	0.0805346	0.151094
ENSG00000221890	NPTXR	725.407	0.729092	0.0628535	11.5999	4.12783e-31	7.49466e-30	634.339	1.0746	0.0669049	16.0616	4.74167e-58	1.25068e-56	524.372	1.68898	0.0786062	21.4867	2.07479e-102	9.4906e-101
ENSG00000198060	MARCHF5	1060.53	0.583524	0.0503365	11.5925	4.50055e-31	8.16503e-30	1041.04	0.472151	0.0514283	9.18077	4.28028e-20	3.63489e-19	932.62	0.608527	0.0527585	11.5342	8.87055e-31	1.01037e-29
ENSG00000160305	DIP2A	1951.31	0.441173	0.0380616	11.591	4.57652e-31	8.2964e-30	1819.87	0.517185	0.0446077	11.5941	4.41678e-31	5.56393e-30	1594.07	0.742345	0.0410625	18.0784	4.71562e-73	1.40531e-71
ENSG00000116574	RHOU	1410	-0.573	0.0494542	-11.5865	4.82477e-31	8.73966e-30	944.582	0.417217	0.0573379	7.27646	3.42703e-13	2.07331e-12	1198.42	-0.465847	0.0477205	-9.76199	1.63902e-22	1.40574e-21
ENSG00000198604	BAZ1A	1930.82	-0.486533	0.0419953	-11.5854	4.88514e-31	8.84214e-30	1909.41	-0.578837	0.0413895	-13.9851	1.92177e-44	3.60474e-43	1539.95	-0.214516	0.0426821	-5.02591	5.01055e-07	1.92727e-06
ENSG00000184260	HIST2H2AC	7802.07	0.355454	0.0306846	11.5841	4.9592e-31	8.96923e-30	7805.56	0.198057	0.0318657	6.21537	5.12052e-10	2.55566e-09	8497.07	-0.248559	0.0335118	-7.41705	1.19756e-13	6.99399e-13
ENSG00000100416	TRMU	1197.39	0.564365	0.0487268	11.5822	5.07061e-31	9.16363e-30	1090.29	0.733828	0.0596351	12.3053	8.48243e-35	1.20586e-33	867.522	1.44501	0.0603461	23.9454	1.03291e-126	6.26223e-125
ENSG00000115504	EHBP1	4045.6	-0.382308	0.0330107	-11.5813	5.12397e-31	9.25289e-30	4361.53	-0.683988	0.030614	-22.3423	1.43515e-110	9.34491e-109	2781.24	0.350094	0.0325229	10.7645	5.06296e-27	5.12264e-26
ENSG00000237836	PHKA2-AS1	99.9208	-2.10843	0.182064	-11.5807	5.16258e-31	9.3154e-30	165.935	-3.04191	0.157258	-19.3435	2.31306e-83	1.01237e-81	75.773	-1.82616	0.190503	-9.58601	9.15531e-22	7.63787e-21
ENSG00000142949	PTPRF	6540.86	0.419078	0.0361905	11.5798	5.21895e-31	9.40984e-30	7155.84	-0.0107949	0.0366119	-0.294846	0.768112	0.861348	6242.73	0.182368	0.0340715	5.35251	8.67413e-08	3.55672e-07
ENSG00000117335	CD46	8037.35	0.321812	0.0278177	11.5686	5.94426e-31	1.07093e-29	8497.21	0.00178678	0.0282442	0.0632617	0.949558	0.970228	7664.32	0.0954095	0.0250712	3.80554	0.000141498	0.000428645
ENSG00000119408	NEK6	2011.29	-0.471869	0.0408197	-11.5598	6.58393e-31	1.18526e-29	1713.79	-0.18288	0.0418251	-4.3725	1.22833e-05	4.30339e-05	1711.06	-0.364567	0.0425094	-8.57614	9.81122e-18	6.98707e-17
ENSG00000061273	HDAC7	1614.45	-0.545858	0.04728	-11.5452	7.8057e-31	1.40412e-29	1643.4	-0.702871	0.0440185	-15.9676	2.14814e-57	5.59194e-56	1460.99	-0.594502	0.0425101	-13.985	1.92536e-44	3.21132e-43
ENSG00000106638	TBL2	2674.24	0.394059	0.0341425	11.5416	8.14122e-31	1.46335e-29	2556.15	0.381418	0.0351951	10.8372	2.29299e-27	2.5394e-26	2366.75	0.402184	0.0328938	12.2267	2.23729e-34	2.85161e-33
ENSG00000253368	TRNP1	721.916	-0.721445	0.0625292	-11.5377	8.51343e-31	1.52907e-29	719.114	-0.822876	0.0646016	-12.7377	3.64957e-37	5.53737e-36	594.253	-0.54046	0.0691297	-7.81806	5.3645e-15	3.3654e-14
ENSG00000204386	NEU1	8583.15	-0.330004	0.0286131	-11.5333	8.96218e-31	1.60844e-29	7222.61	0.00813382	0.030607	0.26575	0.790432	0.874491	5305.24	0.803708	0.0295657	27.1838	1.00877e-162	9.10153e-161
ENSG00000135638	EMX1	231.208	1.23564	0.107167	11.5301	9.30466e-31	1.66862e-29	222.634	1.17357	0.109188	10.7481	6.04832e-27	6.61192e-26	154.228	3.79438	0.192464	19.7147	1.6129e-86	5.8952e-85
ENSG00000175029	CTBP2	1797.17	0.475763	0.0412655	11.5293	9.38983e-31	1.6826e-29	1713.6	0.472601	0.0418723	11.2867	1.52599e-29	1.80438e-28	1878.78	-0.0371063	0.0372261	-0.996783	0.31887	0.463941
ENSG00000139344	AMDHD1	52.7937	-4.48184	0.388758	-11.5286	9.46439e-31	1.69466e-29	12.6682	-2.27706	0.508856	-4.47485	7.64632e-06	2.73498e-05	5.96536	-0.987733	0.652926	-1.51278	0.130336	0.227435
ENSG00000138078	PREPL	3732.63	-0.376792	0.0326878	-11.527	9.64382e-31	1.72546e-29	3732.82	-0.500529	0.03446	-14.5249	8.42547e-48	1.72679e-46	3307.48	-0.375261	0.0312746	-11.9989	3.60008e-33	4.44761e-32
ENSG00000151715	TMEM45B	4775.97	-0.346931	0.0301259	-11.516	1.09539e-30	1.95836e-29	4225.98	-0.152827	0.0354021	-4.3169	1.58238e-05	5.48509e-05	2956.52	0.769394	0.035371	21.7521	6.59305e-105	3.16757e-103
ENSG00000146842	TMEM209	1564.66	0.509116	0.0442313	11.5103	1.17041e-30	2.09087e-29	1529.24	0.41824	0.0444511	9.40898	5.00984e-21	4.39986e-20	1604.6	0.0452968	0.0419086	1.08085	0.279764	0.419839
ENSG00000163629	PTPN13	86.5891	2.08317	0.181058	11.5056	1.23695e-30	2.20805e-29	169.689	-0.631393	0.120208	-5.2525	1.50049e-07	6.24146e-07	88.8114	1.20538	0.167078	7.21448	5.41393e-13	3.05068e-12
ENSG00000103978	TMEM87A	1862.35	0.453784	0.0394851	11.4925	1.4381e-30	2.56516e-29	1882.72	0.257649	0.0418098	6.16242	7.16401e-10	3.53935e-09	1969.26	-0.0875907	0.036567	-2.39535	0.0166045	0.0371716
ENSG00000138050	THUMPD2	822.412	-0.663574	0.0577416	-11.4921	1.44499e-30	2.57548e-29	729.988	-0.494486	0.0596526	-8.28944	1.13785e-16	8.32047e-16	589.649	-0.120873	0.0631282	-1.91473	0.055527	0.109445
ENSG00000231107	LINC01508	109.045	-1.9156	0.166775	-11.4861	1.54874e-30	2.75829e-29	82.0201	-1.47337	0.176731	-8.33676	7.63567e-17	5.6283e-16	187.725	-3.04831	0.14164	-21.5215	9.78493e-103	4.5119e-101
ENSG00000108821	COL1A1	702.206	0.750157	0.0653178	11.4847	1.57441e-30	2.80187e-29	795.91	0.157229	0.0630038	2.49555	0.0125764	0.0293809	698.781	0.345018	0.0631279	5.46539	4.61897e-08	1.94048e-07
ENSG00000196154	S100A4	293.159	-1.10501	0.0962542	-11.4801	1.66033e-30	2.95253e-29	152.195	0.473213	0.125367	3.77461	0.000160257	0.000499563	174.251	-0.157174	0.119089	-1.3198	0.186902	0.305988
ENSG00000170312	CDK1	13139.7	-0.315526	0.0274948	-11.4758	1.745e-30	3.10073e-29	10395.6	0.209451	0.0310566	6.74416	1.53919e-11	8.47512e-11	11444.7	-0.267999	0.0255974	-10.4698	1.18891e-25	1.13763e-24
ENSG00000107821	KAZALD1	1068.53	0.655156	0.0571171	11.4704	1.85816e-30	3.2993e-29	1054.43	0.52727	0.0564604	9.33876	9.74677e-21	8.45746e-20	810.529	1.32913	0.061851	21.4892	1.96505e-102	9.02465e-101
ENSG00000153208	MERTK	2642.02	-0.42246	0.0368325	-11.4698	1.87123e-30	3.31997e-29	2110.62	0.0543321	0.0410438	1.32376	0.185583	0.306276	2196.28	-0.255605	0.0379602	-6.7335	1.6563e-11	8.66212e-11
ENSG00000186104	CYP2R1	1023.09	-0.611175	0.0532971	-11.4673	1.9251e-30	3.41297e-29	1150.15	-0.988476	0.0480651	-20.5653	5.61004e-94	2.90809e-92	775.596	-0.214716	0.0543942	-3.94742	7.89993e-05	0.000245848
ENSG00000163754	GYG1	1343.36	-0.5171	0.0451299	-11.458	2.14298e-30	3.79634e-29	1079.32	-0.0723902	0.0513445	-1.40989	0.158572	0.269304	1120.9	-0.363406	0.0467185	-7.77863	7.33151e-15	4.56566e-14
ENSG00000134285	FKBP11	1378.36	-0.519556	0.0453598	-11.4541	2.24274e-30	3.97006e-29	1093.21	-0.0388627	0.0511781	-0.759362	0.447636	0.602111	868.729	0.455178	0.0546607	8.32734	8.26799e-17	5.63418e-16
ENSG00000161533	ACOX1	2897.87	-0.408216	0.0356568	-11.4485	2.39265e-30	4.23222e-29	2766.8	-0.415181	0.0354178	-11.7224	9.78982e-32	1.26595e-30	2444.21	-0.280142	0.0340984	-8.21571	2.10917e-16	1.41457e-15
ENSG00000163703	CRELD1	462.947	0.848134	0.074094	11.4467	2.44188e-30	4.31602e-29	504.502	0.361606	0.0767762	4.70987	2.4787e-06	9.29883e-06	383.576	1.14054	0.0817513	13.9513	3.08833e-44	5.12493e-43
ENSG00000137210	TMEM14B	2266.62	-0.522703	0.0456691	-11.4455	2.47799e-30	4.37654e-29	1895.52	-0.19196	0.043934	-4.36928	1.24658e-05	4.36348e-05	1763.84	-0.189084	0.0448251	-4.21827	2.46188e-05	8.08177e-05
ENSG00000103489	XYLT1	566.394	-0.789223	0.0689799	-11.4413	2.59833e-30	4.58561e-29	490.137	-0.566355	0.0778452	-7.2754	3.45394e-13	2.08801e-12	393.76	-0.189816	0.0806226	-2.35437	0.0185539	0.0411417
ENSG00000170456	DENND5B	2912.45	-0.382941	0.0334817	-11.4373	2.72121e-30	4.79883e-29	2489.28	-0.0947877	0.0343794	-2.75711	0.0058315	0.0144935	1952.58	0.430012	0.0369161	11.6483	2.33953e-31	2.70647e-30
ENSG00000081026	MAGI3	1026.7	0.603159	0.052756	11.433	2.86059e-30	5.04082e-29	1230.89	-0.121566	0.049849	-2.43868	0.0147408	0.0339137	1180.55	-0.203656	0.0502954	-4.04919	5.13958e-05	0.000163339
ENSG00000178078	STAP2	1019.14	0.637343	0.0557474	11.4327	2.87069e-30	5.0548e-29	1139.22	0.104535	0.0499632	2.09224	0.0364172	0.0762853	1071.18	0.0782852	0.0488958	1.60106	0.109363	0.196402
ENSG00000095932	SMIM24	1907.62	0.468387	0.0409811	11.4294	2.98308e-30	5.24874e-29	1531.56	1.14539	0.0454947	25.1764	7.27404e-140	6.48611e-138	1218.64	2.05947	0.0527993	39.0057	0	0
ENSG00000225210	DUXAP9	287.78	1.16856	0.102273	11.4259	3.1048e-30	5.45879e-29	359.292	0.155186	0.0846344	1.83361	0.0667121	0.129401	342.648	0.0875178	0.0816436	1.07195	0.283743	0.424614
ENSG00000111684	LPCAT3	3071.32	-0.462731	0.0405207	-11.4196	3.3373e-30	5.86315e-29	2440.7	0.0218792	0.0401018	0.545592	0.585346	0.724018	1581.57	1.39434	0.0483709	28.826	1.01314e-182	1.11091e-180
ENSG00000143771	CNIH4	2082.57	0.429252	0.0376124	11.4125	3.6212e-30	6.35712e-29	1950.3	0.483619	0.0456753	10.5882	3.38021e-26	3.59328e-25	1960.49	0.234116	0.0359955	6.50404	7.81916e-11	3.95396e-10
ENSG00000156515	HK1	606.17	-0.767997	0.0673096	-11.4099	3.73047e-30	6.53911e-29	862.82	-1.60387	0.060052	-26.7081	3.79299e-157	4.21587e-155	847.295	-1.70527	0.0567722	-30.0372	3.21241e-198	4.08994e-196
ENSG00000121274	PAPD5	2516.84	-0.417556	0.0365959	-11.4099	3.73003e-30	6.53911e-29	2007	0.0640276	0.0414227	1.54571	0.122174	0.217087	2145.11	-0.315652	0.0373841	-8.4435	3.07969e-17	2.1426e-16
ENSG00000270885	RASL10B	445.994	0.87487	0.0767327	11.4015	4.1086e-30	7.19652e-29	422.946	0.895149	0.0847595	10.561	4.51629e-26	4.78395e-25	450.684	0.391628	0.0766686	5.10806	3.25477e-07	1.27395e-06
ENSG00000184983	NDUFA6	3608.59	-0.381408	0.0334746	-11.394	4.48066e-30	7.84233e-29	3203.09	-0.19654	0.0361684	-5.43403	5.50939e-08	2.37564e-07	2717.82	0.067568	0.0328899	2.05437	0.03994	0.0819799
ENSG00000099953	MMP11	356.647	1.00798	0.0885152	11.3877	4.81702e-30	8.42473e-29	557.809	-0.543487	0.0757702	-7.17284	7.34583e-13	4.35699e-12	370.142	0.414656	0.0884944	4.68568	2.79035e-06	1.0034e-05
ENSG00000257315	ZBED6	419.45	0.859829	0.0755231	11.385	4.96823e-30	8.68268e-29	456.705	0.374193	0.0756072	4.94917	7.45311e-07	2.93325e-06	373.431	0.846892	0.0799635	10.591	3.28162e-26	3.21525e-25
ENSG00000067057	PFKP	6978.8	-0.434843	0.0382217	-11.3769	5.45245e-30	9.52179e-29	4884.17	0.457855	0.0327462	13.982	2.00886e-44	3.75925e-43	6109.23	-0.400048	0.0304028	-13.1583	1.5254e-39	2.24375e-38
ENSG00000122203	KIAA1191	6385.3	-0.300677	0.0264382	-11.3728	5.71108e-30	9.96599e-29	5561.28	-0.057856	0.0290887	-1.98895	0.0467065	0.0949507	5560.18	-0.252648	0.0256463	-9.85121	6.7722e-23	5.90108e-22
ENSG00000100335	MIEF1	3175.15	-0.390947	0.0344036	-11.3635	6.35146e-30	1.10752e-28	2844.71	-0.233462	0.0363196	-6.428	1.29295e-10	6.73888e-10	2501.28	-0.075422	0.0352314	-2.14076	0.0322935	0.0677782
ENSG00000198730	CTR9	3782.43	-0.389691	0.0342934	-11.3634	6.35846e-30	1.10791e-28	3790.88	-0.517507	0.0348224	-14.8613	5.87475e-50	1.26705e-48	2487.13	0.485314	0.0380814	12.7441	3.36197e-37	4.63297e-36
ENSG00000071127	WDR1	8000.62	-0.378064	0.033273	-11.3625	6.42878e-30	1.11933e-28	6534.42	0.0411983	0.0270625	1.52234	0.127924	0.225393	6239.11	-0.0299395	0.0244895	-1.22254	0.221502	0.34979
ENSG00000113407	TARS	16291.6	-0.246999	0.0217441	-11.3594	6.66321e-30	1.15928e-28	13898.9	0.0600865	0.0273819	2.19439	0.0282073	0.0606775	18491.6	-0.846784	0.0184218	-45.9663	0	0
ENSG00000168090	COPS6	1604.76	0.507122	0.044693	11.3468	7.69493e-30	1.33778e-28	1453.03	0.692352	0.0466936	14.8276	9.7213e-50	2.08912e-48	1419.36	0.515764	0.0448637	11.4962	1.37773e-30	1.55688e-29
ENSG00000198399	ITSN2	1690.42	0.472759	0.0416661	11.3464	7.72969e-30	1.34282e-28	1649.48	0.390521	0.0447078	8.73496	2.43739e-18	1.92105e-17	1867.54	-0.191025	0.039474	-4.83926	1.30321e-06	4.84596e-06
ENSG00000089597	GANAB	10341.7	0.356018	0.0313845	11.3437	7.96679e-30	1.38298e-28	10707.9	0.0939804	0.0324986	2.89183	0.00383006	0.00982576	9188.02	0.34934	0.027253	12.8184	1.29343e-37	1.80301e-36
ENSG00000235162	C12orf75	3734.64	-0.377043	0.0332485	-11.3402	8.29969e-30	1.4397e-28	3195.68	-0.0918759	0.0376849	-2.438	0.0147687	0.0339713	2516.57	0.424485	0.0351737	12.0683	1.55381e-33	1.93947e-32
ENSG00000198435	NRARP	246.387	1.15626	0.102021	11.3335	8.95332e-30	1.55193e-28	274.547	0.51905	0.100344	5.17272	2.30711e-07	9.48606e-07	311.289	-0.0894359	0.089445	-0.999898	0.31736	0.462419
ENSG00000164597	COG5	1546.9	0.504276	0.0444955	11.3332	8.98589e-30	1.55642e-28	1569.48	0.290149	0.043034	6.74232	1.55873e-11	8.57678e-11	1513.88	0.180057	0.0407543	4.41813	9.95605e-06	3.39578e-05
ENSG00000131069	ACSS2	4300.49	0.34369	0.0303295	11.3319	9.12345e-30	1.5779e-28	3910.56	0.498823	0.0344527	14.4785	1.65669e-47	3.36518e-46	3033.78	1.24284	0.0327913	37.9015	0	0
ENSG00000106565	TMEM176B	49.478	3.57227	0.31524	11.3319	9.12e-30	1.5779e-28	46.8917	3.71425	0.334156	11.1153	1.0566e-28	1.21626e-27	51.9637	1.86354	0.236081	7.89366	2.9346e-15	1.86191e-14
ENSG00000037241	RPL26L1	1255.94	-0.58478	0.0516162	-11.3294	9.38518e-30	1.62197e-28	949.459	0.0253036	0.0527044	0.480105	0.631153	0.759958	1018.68	-0.360943	0.0490511	-7.35851	1.85979e-13	1.07655e-12
ENSG00000111906	HDDC2	2714.45	-0.464921	0.0410585	-11.3234	1.00516e-29	1.73585e-28	2468.02	-0.34804	0.0400321	-8.69402	3.49835e-18	2.73471e-17	2295.2	-0.344309	0.0370054	-9.30428	1.349e-20	1.07906e-19
ENSG00000204175	GPRIN2	61.4731	5.7945	0.511737	11.3232	1.00729e-29	1.73825e-28	58.0336	6.81734	0.743098	9.17421	4.54896e-20	3.85656e-19	54.592	5.62328	0.542622	10.3632	3.64707e-25	3.43526e-24
ENSG00000151150	ANK3	3579.41	-0.363452	0.0320996	-11.3227	1.01348e-29	1.74764e-28	2972.46	0.0105516	0.0386469	0.273026	0.784833	0.870546	2870.32	-0.094526	0.0330078	-2.86375	0.00418662	0.0104401
ENSG00000011258	MBTD1	1277.56	0.576731	0.0509823	11.3124	1.13969e-29	1.96383e-28	1391.67	0.133544	0.0450284	2.96577	0.00301931	0.00786488	1433.95	-0.15823	0.0423833	-3.73332	0.000188974	0.000563856
ENSG00000104870	FCGRT	2174.07	0.474051	0.0419208	11.3082	1.19458e-29	2.05687e-28	2326	0.101044	0.0423498	2.38594	0.0170355	0.0386498	1715.38	0.917387	0.0436117	21.0353	3.11518e-98	1.35982e-96
ENSG00000251301	LINC02384	47.9441	-4.09757	0.362445	-11.3054	1.23443e-29	2.12393e-28	54.6508	-4.37803	0.366721	-11.9383	7.47415e-33	9.98936e-32	59.9313	-4.62111	0.354027	-13.053	6.10835e-39	8.84861e-38
ENSG00000100504	PYGL	8318.5	-0.293068	0.0259274	-11.3034	1.26182e-29	2.16945e-28	9034.32	-0.621221	0.0273354	-22.7259	2.48626e-114	1.70731e-112	6261.51	0.16984	0.025376	6.69294	2.18726e-11	1.13689e-10
ENSG00000126001	CEP250	4952.66	0.350568	0.0310195	11.3015	1.28947e-29	2.21536e-28	4845.23	0.264345	0.0436743	6.05264	1.42487e-09	6.88815e-09	4165.24	0.530105	0.0335205	15.8144	2.47662e-56	5.4679e-55
ENSG00000157617	C2CD2	1536.24	0.503484	0.0445581	11.2995	1.31975e-29	2.26404e-28	1349.38	0.804278	0.0469131	17.144	6.97124e-66	2.16072e-64	1219	0.929725	0.0483436	19.2316	2.01257e-82	6.88389e-81
ENSG00000180834	MAP6D1	267.904	-1.36831	0.121095	-11.2995	1.31952e-29	2.26404e-28	217.035	-1.03486	0.130866	-7.90775	2.62092e-15	1.78337e-14	132.033	0.00760246	0.156584	0.048552	0.961276	0.978179
ENSG00000112414	ADGRG6	8243.57	-0.356305	0.0315456	-11.2949	1.39025e-29	2.38324e-28	8505.71	-0.555863	0.0284483	-19.5394	5.07435e-85	2.28365e-83	6305.39	0.0496059	0.0267198	1.85652	0.0633796	0.122841
ENSG00000030066	NUP160	3535.34	0.367955	0.0326085	11.284	1.57396e-29	2.69618e-28	3431.34	0.307062	0.0347757	8.82978	1.04881e-18	8.37959e-18	3893.08	-0.268196	0.0305759	-8.77147	1.76349e-18	1.29906e-17
ENSG00000169418	NPR1	78.6994	-2.49035	0.220745	-11.2816	1.61799e-29	2.76958e-28	49.6083	-1.75286	0.241117	-7.26976	3.60133e-13	2.176e-12	23.0434	-0.208351	0.331432	-0.628638	0.529586	0.667714
ENSG00000159461	AMFR	5961.86	-0.331349	0.029385	-11.2761	1.72149e-29	2.94459e-28	4984.2	0.0252903	0.0309177	0.817989	0.413363	0.568503	5075.15	-0.224016	0.026688	-8.3939	4.70288e-17	3.24041e-16
ENSG00000119778	ATAD2B	1283.13	0.565773	0.050178	11.2753	1.73762e-29	2.96999e-28	1257.62	0.469413	0.0505055	9.2943	1.48174e-20	1.27647e-19	1457.5	-0.192323	0.0462015	-4.1627	3.14506e-05	0.000102032
ENSG00000198876	DCAF12	1547.46	0.485576	0.0430855	11.27	1.84471e-29	3.15072e-28	1359.94	0.778833	0.0448849	17.3518	1.91258e-67	6.11847e-66	1332.7	0.586086	0.0435803	13.4484	3.14571e-41	4.82532e-40
ENSG00000164125	FAM198B	1898.12	0.492157	0.0436829	11.2666	1.9188e-29	3.27488e-28	2514.08	-0.464366	0.040976	-11.3326	9.04347e-30	1.07948e-28	3303.26	-1.23905	0.0323017	-38.3586	0	0
ENSG00000177732	SOX12	430.372	0.89072	0.0790603	11.2663	1.92393e-29	3.28123e-28	405.565	0.931987	0.0815534	11.4279	3.03265e-30	3.68623e-29	365.086	1.07523	0.085404	12.59	2.39762e-36	3.22455e-35
ENSG00000138207	RBP4	5237.51	0.354282	0.031458	11.2621	2.01946e-29	3.44164e-28	4200.02	0.996297	0.0351465	28.347	9.11632e-177	1.21705e-174	3539.26	1.48382	0.0333866	44.4435	0	0
ENSG00000113810	SMC4	12205.9	0.296285	0.026323	11.2558	2.16932e-29	3.69434e-28	11962.7	0.205062	0.0279898	7.3263	2.36586e-13	1.44818e-12	11482.1	0.11279	0.0237028	4.75853	1.95011e-06	7.12428e-06
ENSG00000113269	RNF130	454.672	0.839637	0.074707	11.2391	2.62109e-29	4.46044e-28	499.304	0.330308	0.0684547	4.8252	1.39861e-06	5.36307e-06	374.602	1.158	0.0842065	13.7519	4.95831e-43	7.99646e-42
ENSG00000182199	SHMT2	13365.4	0.347241	0.0309033	11.2364	2.70279e-29	4.59612e-28	15094.3	-0.161091	0.0251548	-6.40397	1.51393e-10	7.85631e-10	12470.9	0.186301	0.0215611	8.64064	5.59014e-18	4.02986e-17
ENSG00000178252	WDR6	4221.13	0.349127	0.0310815	11.2326	2.81979e-29	4.79158e-28	4121	0.269646	0.032848	8.20889	2.23249e-16	1.6108e-15	3608.81	0.472284	0.0304047	15.5332	2.06646e-54	4.35268e-53
ENSG00000006576	PHTF2	1491.79	0.51421	0.045779	11.2324	2.82536e-29	4.79757e-28	1321.59	0.781727	0.0469174	16.6618	2.48504e-62	7.12905e-61	1261.45	0.686864	0.0470454	14.6	2.80828e-48	5.16098e-47
ENSG00000163961	RNF168	2615.89	0.412484	0.0367443	11.2258	3.04636e-29	5.16906e-28	2386.51	0.562583	0.036915	15.24	1.91989e-52	4.44139e-51	2332.54	0.395846	0.0355689	11.129	9.06568e-29	9.72196e-28
ENSG00000075303	SLC25A40	726.958	0.668614	0.0595759	11.2229	3.14782e-29	5.33735e-28	708.253	0.578715	0.0619367	9.34365	9.30655e-21	8.08428e-20	612.55	0.861317	0.0656045	13.1289	2.24802e-39	3.28883e-38
ENSG00000117122	MFAP2	151.317	1.50766	0.134382	11.2192	3.2828e-29	5.56217e-28	184.581	0.453882	0.115535	3.92854	8.54627e-05	0.000275206	176.329	0.366314	0.119013	3.07794	0.00208436	0.00546724
ENSG00000154553	PDLIM3	119.016	1.85548	0.165468	11.2135	3.50057e-29	5.92683e-28	94.0626	4.12633	0.266357	15.4917	3.94617e-54	9.55436e-53	183.732	-0.286426	0.118192	-2.4234	0.0153758	0.0346341
ENSG00000136830	FAM129B	2964.84	-0.422415	0.0376741	-11.2123	3.54674e-29	6.00065e-28	2394.72	0.0221245	0.0361408	0.612175	0.540422	0.686392	2329.53	-0.101244	0.033696	-3.00462	0.00265911	0.006854
ENSG00000101158	NELFCD	5839.58	0.319683	0.0285478	11.1982	4.16256e-29	7.03745e-28	4956.05	0.725848	0.0291521	24.8987	7.68705e-137	6.58414e-135	4837	0.55164	0.0269825	20.4444	6.74393e-93	2.75491e-91
ENSG00000106803	SEC61B	3219.88	-0.372945	0.0333047	-11.198	4.1714e-29	7.04727e-28	2740.45	-0.0736001	0.0393296	-1.87136	0.0612946	0.120328	2525.08	-0.0421017	0.0328901	-1.28007	0.20052	0.323385
ENSG00000170899	GSTA4	562.763	0.748744	0.0669065	11.1909	4.51803e-29	7.62737e-28	643.516	0.124209	0.0640483	1.9393	0.0524646	0.104992	695.232	-0.292392	0.0600589	-4.86843	1.12489e-06	4.20059e-06
ENSG00000058262	SEC61A1	10420.2	-0.319722	0.0285726	-11.1898	4.57327e-29	7.71503e-28	9144.39	-0.100145	0.0280892	-3.56524	0.000363526	0.0010878	8220.93	-0.000656443	0.0237967	-0.0275855	0.977993	0.987681
ENSG00000111716	LDHB	73645.5	-0.236818	0.0211653	-11.189	4.61636e-29	7.78211e-28	64016	0.0168838	0.0259566	0.650463	0.515393	0.663596	65182	-0.231149	0.0182526	-12.6638	9.37848e-37	1.27932e-35
ENSG00000107959	PITRM1	2941.01	-0.384059	0.0343313	-11.1869	4.72894e-29	7.96612e-28	2229.49	0.260847	0.0382615	6.81748	9.26534e-12	5.16718e-11	2412.15	-0.177017	0.0369341	-4.79278	1.64486e-06	6.05059e-06
ENSG00000102445	RUBCNL	558.087	-0.786241	0.0702973	-11.1845	4.85635e-29	8.17486e-28	556.3	-0.88933	0.0730672	-12.1714	4.41418e-34	6.1436e-33	366.92	-0.0346362	0.087536	-0.395679	0.692342	0.798631
ENSG00000163818	LZTFL1	327.747	1.01321	0.0906104	11.182	4.99399e-29	8.40049e-28	338.847	0.680972	0.0903275	7.53893	4.7386e-14	3.01969e-13	376.368	0.0930445	0.0883591	1.05303	0.292329	0.434681
ENSG00000118579	MED28	3081.43	0.375583	0.0336222	11.1707	5.67412e-29	9.53767e-28	3079.19	0.21852	0.0344756	6.3384	2.32161e-10	1.188e-09	2969.56	0.112086	0.0319615	3.5069	0.000453358	0.0012974
ENSG00000113119	TMCO6	1230.5	0.517874	0.0463683	11.1687	5.80159e-29	9.74492e-28	1266.75	0.260742	0.0482678	5.40198	6.59078e-08	2.82562e-07	1225.67	0.144905	0.0483932	2.99432	0.00275061	0.00707235
ENSG00000112208	BAG2	2077.74	-0.421973	0.0377833	-11.1682	5.83316e-29	9.79089e-28	1578.6	0.206014	0.0442548	4.65517	3.23711e-06	1.2012e-05	1847.23	-0.427775	0.0382423	-11.1859	4.7788e-29	5.1634e-28
ENSG00000151422	FER	2601.5	-0.437262	0.0391532	-11.168	5.8491e-29	9.81059e-28	3102.4	-0.960725	0.0391936	-24.5123	1.09183e-132	8.93545e-131	2899.65	-0.969297	0.0326887	-29.6524	3.16244e-193	3.89643e-191
ENSG00000151366	NDUFC2	5080	-0.340593	0.0305033	-11.1658	5.99658e-29	1.00507e-27	4724	-0.279578	0.0329755	-8.47836	2.28385e-17	1.72168e-16	3742.19	0.180606	0.02946	6.13055	8.75746e-10	4.14316e-09
ENSG00000165078	CPA6	520.232	-0.805898	0.0722133	-11.16	6.40161e-29	1.07219e-27	562.908	-1.08728	0.069715	-15.596	7.74876e-55	1.90702e-53	553.736	-1.20222	0.0685197	-17.5457	6.41826e-69	1.77214e-67
ENSG00000112715	VEGFA	5060.06	0.329646	0.0295389	11.1597	6.41843e-29	1.07424e-27	5783.8	-0.207281	0.0328392	-6.31199	2.75473e-10	1.40153e-09	5528.32	-0.276832	0.0299406	-9.24604	2.32959e-20	1.84284e-19
ENSG00000167972	ABCA3	174.046	1.37001	0.122893	11.148	7.31962e-29	1.22419e-27	153.752	1.81047	0.134148	13.4961	1.64819e-41	2.81737e-40	135.592	2.21144	0.151702	14.5775	3.9054e-48	7.15428e-47
ENSG00000111348	ARHGDIB	158.55	-1.38134	0.123926	-11.1465	7.44557e-29	1.24436e-27	145.346	-1.3027	0.129863	-10.0313	1.11001e-23	1.07829e-22	87.9197	-0.333169	0.160191	-2.07983	0.0375413	0.0775636
ENSG00000086696	HSD17B2	575.713	0.767899	0.068931	11.1401	8.00146e-29	1.33631e-27	737.548	-0.184092	0.0614067	-2.99791	0.00271838	0.00713389	459.835	1.21366	0.0786652	15.4282	1.05838e-53	2.19699e-52
ENSG00000276903	HIST1H2AL	2743.04	0.537549	0.0482786	11.1343	8.54189e-29	1.42554e-27	2795.73	0.307769	0.0480703	6.40248	1.52869e-10	7.92947e-10	2721.77	0.168003	0.0435286	3.8596	0.000113571	0.000347491
ENSG00000100116	GCAT	531.273	-0.824027	0.0740191	-11.1326	8.70308e-29	1.45141e-27	489.572	-0.748005	0.0708114	-10.5633	4.40697e-26	4.67436e-25	520.012	-1.03901	0.0688152	-15.0985	1.65585e-51	3.27413e-50
ENSG00000196557	CACNA1H	58.5026	2.8151	0.253048	11.1248	9.50234e-29	1.58357e-27	117.155	-0.480128	0.151824	-3.1624	0.00156477	0.0042789	98.3427	-0.220696	0.157277	-1.40323	0.160549	0.269874
ENSG00000189410	SH2D5	116.886	-1.78027	0.160185	-11.1139	1.07411e-28	1.78873e-27	89.7867	-1.36224	0.168805	-8.06989	7.03591e-16	4.94521e-15	54.8835	-0.422873	0.209939	-2.01426	0.0439818	0.0891941
ENSG00000163939	PBRM1	1892.13	0.468997	0.0422079	11.1116	1.1018e-28	1.83354e-27	1877.31	0.331414	0.0426084	7.77814	7.35998e-15	4.89375e-14	1899.84	0.0720465	0.0373326	1.92985	0.0536249	0.106272
ENSG00000204370	SDHD	6518.93	-0.325176	0.0292714	-11.109	1.13407e-28	1.88588e-27	5944.14	-0.211087	0.0335557	-6.29064	3.16157e-10	1.60204e-09	4679.7	0.279925	0.0264169	10.5964	3.09531e-26	3.03661e-25
ENSG00000197601	FAR1	4435.4	-0.378701	0.034112	-11.1017	1.23129e-28	2.0461e-27	5453.71	-0.978249	0.0334902	-29.21	1.44647e-187	2.17398e-185	3398.04	0.0189188	0.0322687	0.586291	0.55768	0.691652
ENSG00000184060	ADAP2	178.766	-1.3489	0.121538	-11.0986	1.27414e-28	2.11581e-27	211.381	-1.76691	0.118232	-14.9444	1.69435e-50	3.70448e-49	82.2622	0.245489	0.171022	1.43542	0.151167	0.257186
ENSG00000156381	ANKRD9	521.74	0.770742	0.0694842	11.0923	1.36679e-28	2.26803e-27	524.758	0.567106	0.0717006	7.90935	2.58729e-15	1.762e-14	478.407	0.648412	0.073838	8.78155	1.61241e-18	1.18968e-17
ENSG00000170876	TMEM43	1432.47	0.513068	0.0462684	11.089	1.41921e-28	2.35335e-27	1409.03	0.404185	0.0439639	9.19356	3.8005e-20	3.23205e-19	1257.38	0.553989	0.0461403	12.0066	3.27947e-33	4.05589e-32
ENSG00000011347	SYT7	166.446	1.48921	0.134346	11.0849	1.48507e-28	2.46082e-27	248.551	-0.183773	0.100213	-1.83383	0.0666794	0.129369	289.492	-0.742586	0.0911905	-8.14324	3.84836e-16	2.55409e-15
ENSG00000164924	YWHAZ	15310.7	-0.277186	0.025006	-11.0848	1.48653e-28	2.46148e-27	13358.2	-0.0379951	0.0284065	-1.33755	0.181044	0.300112	13433.4	-0.248782	0.0214876	-11.5779	5.3326e-31	6.10425e-30
ENSG00000005187	ACSM3	235.596	1.22541	0.11055	11.0847	1.48894e-28	2.46372e-27	270.721	0.463583	0.100011	4.63533	3.56362e-06	1.31582e-05	331.133	-0.336446	0.0903746	-3.72279	0.000197031	0.000586868
ENSG00000198722	UNC13B	1460.03	0.529821	0.0478063	11.0827	1.52271e-28	2.51782e-27	1583.53	0.109566	0.0440248	2.48872	0.0128202	0.0298718	1683	-0.263292	0.0421334	-6.24901	4.13051e-10	1.99913e-09
ENSG00000168137	SETD5	1623.82	0.483714	0.0436671	11.0773	1.61655e-28	2.67109e-27	1649.64	0.271275	0.0444489	6.10308	1.04045e-09	5.07525e-09	1602.85	0.138168	0.0395042	3.49756	0.000469541	0.00134187
ENSG00000077782	FGFR1	1789.58	-0.517838	0.0467719	-11.0716	1.72339e-28	2.84561e-27	1559.9	-0.290322	0.0474622	-6.11693	9.53981e-10	4.66413e-09	2465.05	-1.47079	0.0367068	-40.0686	0	0
ENSG00000158966	CACHD1	3810.45	0.34692	0.03135	11.066	1.8334e-28	3.02511e-27	4439.44	-0.244829	0.0299501	-8.17456	2.96938e-16	2.1258e-15	2949.45	0.839424	0.0308903	27.1744	1.30427e-162	1.17216e-160
ENSG00000126524	SBDS	5062.84	-0.33207	0.0300091	-11.0656	1.8415e-28	3.03633e-27	4588.02	-0.201307	0.0352563	-5.70982	1.13097e-08	5.14015e-08	4163.75	-0.128764	0.0297989	-4.32111	1.55249e-05	5.2e-05
ENSG00000182149	IST1	6228.87	-0.280748	0.0253758	-11.0636	1.88361e-28	3.10357e-27	5358.4	-0.00128273	0.0285289	-0.0449625	0.964137	0.978551	6015.18	-0.497511	0.0245966	-20.2268	5.68946e-91	2.2519e-89
ENSG00000213853	EMP2	7484.79	-0.315393	0.0285141	-11.061	1.94002e-28	3.19426e-27	7407.53	-0.414006	0.0266566	-15.5311	2.13823e-54	5.22466e-53	6327.57	-0.189221	0.024311	-7.78333	7.06384e-15	4.40017e-14
ENSG00000172731	LRRC20	1435.73	-0.489324	0.0442584	-11.0561	2.04885e-28	3.37106e-27	1066.06	0.195807	0.0503255	3.89081	9.99121e-05	0.000319497	1131.76	-0.182583	0.0472528	-3.86397	0.000111558	0.000341651
ENSG00000134058	CDK7	2943.17	-0.389502	0.0352302	-11.0559	2.05242e-28	3.37456e-27	2158.44	0.358801	0.0425175	8.43889	3.20359e-17	2.39988e-16	2399.64	-0.168178	0.035998	-4.67187	2.98471e-06	1.0706e-05
ENSG00000156453	PCDH1	244.791	1.2033	0.108851	11.0546	2.08279e-28	3.42208e-27	278.643	0.485637	0.0994284	4.88428	1.03805e-06	4.03027e-06	269.537	0.353402	0.100051	3.53222	0.00041209	0.00118508
ENSG00000087263	OGFOD1	2619.86	-0.374302	0.0338866	-11.0457	2.29924e-28	3.77505e-27	2037.82	0.191335	0.0378068	5.06085	4.17394e-07	1.6809e-06	2604.14	-0.653564	0.0323129	-20.2261	5.77195e-91	2.28062e-89
ENSG00000184254	ALDH1A3	80.9562	-2.19804	0.199027	-11.0439	2.34599e-28	3.84911e-27	48.5785	-1.32901	0.223387	-5.94937	2.69178e-09	1.27528e-08	33.7932	-0.688062	0.267796	-2.56935	0.010189	0.0237975
ENSG00000126970	ZC4H2	45.8581	3.81401	0.345382	11.0429	2.37261e-28	3.89005e-27	43.1439	4.06857	0.38134	10.6691	1.41934e-26	1.52853e-25	41.9779	3.17324	0.323138	9.82008	9.22726e-23	7.98871e-22
ENSG00000100225	FBXO7	3201.14	-0.381161	0.0345339	-11.0373	2.52472e-28	4.13653e-27	2999.11	-0.341139	0.036248	-9.41125	4.90264e-21	4.30729e-20	2510.89	-0.052807	0.0332264	-1.58931	0.111991	0.200429
ENSG00000073111	MCM2	10304	0.315585	0.0286112	11.0301	2.73479e-28	4.47757e-27	9962.49	0.267163	0.0262603	10.1736	2.60038e-24	2.58062e-23	9963.85	0.050159	0.023374	2.14593	0.0318787	0.0670057
ENSG00000124406	ATP8A1	2468.43	-0.416958	0.0378272	-11.0227	2.96954e-28	4.85851e-27	2588.51	-0.651163	0.0356017	-18.2902	9.90233e-75	3.74424e-73	1457.62	0.850423	0.0422111	20.1469	2.86514e-90	1.11641e-88
ENSG00000142684	ZNF593	773.071	-0.648474	0.0588466	-11.0197	3.06941e-28	5.01839e-27	606.949	-0.162003	0.0659097	-2.45795	0.0139732	0.0322843	661.392	-0.564989	0.0621088	-9.09676	9.30653e-20	7.18349e-19
ENSG00000146054	TRIM7	58.0248	-2.70448	0.24547	-11.0176	3.14502e-28	5.13841e-27	31.7899	-1.73927	0.286414	-6.07259	1.25866e-09	6.106e-09	19.899	-0.944982	0.340339	-2.77659	0.00549317	0.0134581
ENSG00000100372	SLC25A17	884.012	-0.649874	0.0590145	-11.0121	3.34104e-28	5.45485e-27	748.941	-0.362444	0.0634591	-5.71145	1.12019e-08	5.09209e-08	646.01	-0.158398	0.0668963	-2.36781	0.0178938	0.0398089
ENSG00000111863	ADTRP	699.272	-0.716745	0.065105	-11.0091	3.45579e-28	5.63825e-27	512.011	-0.0509121	0.0736511	-0.691261	0.489402	0.640863	541.417	-0.386027	0.0672214	-5.74263	9.32194e-09	4.12335e-08
ENSG00000085274	MYNN	1118.59	-0.547129	0.0497253	-11.003	3.69492e-28	6.02419e-27	1029.35	-0.464706	0.0535183	-8.68313	3.85034e-18	2.9981e-17	784.185	0.0799563	0.0551344	1.45021	0.147	0.25161
ENSG00000137700	SLC37A4	4065.86	0.327593	0.0297891	10.9971	3.94784e-28	6.43205e-27	4174.5	0.0936249	0.0306435	3.05529	0.0022484	0.00599598	3542.88	0.387585	0.0306876	12.63	1.44252e-36	1.94919e-35
ENSG00000119231	SENP5	3426.63	0.371103	0.0337663	10.9903	4.25309e-28	6.92456e-27	3236.02	0.399332	0.0349687	11.4197	3.33413e-30	4.04797e-29	3402.63	0.0215022	0.0309821	0.694019	0.48767	0.631159
ENSG00000266074	BAHCC1	380.594	0.896506	0.0816122	10.985	4.51478e-28	7.3455e-27	398.65	0.527723	0.0796277	6.62738	3.41692e-11	1.84237e-10	372.163	0.520906	0.0846563	6.15318	7.59447e-10	3.60934e-09
ENSG00000119403	PHF19	2570.6	-0.401788	0.0365809	-10.9836	4.58499e-28	7.45453e-27	2141.91	-0.0433114	0.0371474	-1.16593	0.243642	0.380283	1838.67	0.198613	0.0366373	5.42106	5.92461e-08	2.46638e-07
ENSG00000143149	ALDH9A1	2854.62	-0.381989	0.0347827	-10.9822	4.65672e-28	7.56587e-27	2642.08	-0.310336	0.0379424	-8.17911	2.85936e-16	2.04888e-15	2091.47	0.145676	0.0365945	3.98081	6.86813e-05	0.000215082
ENSG00000050820	BCAR1	2695.4	-0.466901	0.0425341	-10.9771	4.92427e-28	7.99499e-27	1965.18	0.282435	0.0426578	6.62096	3.56874e-11	1.92163e-10	2103.17	-0.13198	0.0383045	-3.44553	0.000569933	0.00161368
ENSG00000049860	HEXB	6068.59	-0.299035	0.0272563	-10.9712	5.25601e-28	8.52768e-27	5682.79	-0.255919	0.0297593	-8.59962	7.99812e-18	6.13977e-17	4375.51	0.297929	0.027682	10.7625	5.17219e-27	5.22855e-26
ENSG00000131373	HACL1	946.815	0.580814	0.0529456	10.97	5.32636e-28	8.63581e-27	997.095	0.244154	0.052547	4.64639	3.37791e-06	1.24995e-05	937.219	0.215434	0.0514462	4.18755	2.81981e-05	9.19617e-05
ENSG00000159720	ATP6V0D1	3429.68	-0.424696	0.0387328	-10.9648	5.64486e-28	9.14585e-27	2700.68	0.0954968	0.0369597	2.58381	0.00977158	0.0232883	2512.46	0.0994876	0.0348167	2.85747	0.00427032	0.0106361
ENSG00000128607	KLHDC10	1608.73	0.454166	0.0414209	10.9647	5.65136e-28	9.15003e-27	1542.65	0.429725	0.0436531	9.84411	7.26811e-23	6.81924e-22	1605.77	0.0782594	0.0401385	1.94973	0.0512079	0.102055
ENSG00000105612	DNASE2	270.506	-1.04707	0.0956149	-10.9509	6.58218e-28	1.06497e-26	369.189	-1.76292	0.087695	-20.1029	6.96548e-90	3.38321e-88	307.669	-1.55575	0.0949638	-16.3825	2.55014e-60	6.10037e-59
ENSG00000164830	OXR1	826.324	0.659465	0.0602267	10.9497	6.66603e-28	1.07779e-26	934.952	0.0887212	0.0564015	1.57303	0.115712	0.207063	818.695	0.281398	0.0621417	4.52833	5.94531e-06	2.07128e-05
ENSG00000171877	FRMD5	1243.44	-0.507064	0.0463382	-10.9427	7.20411e-28	1.16398e-26	986.482	-0.0245585	0.0512516	-0.479175	0.631814	0.760461	937.519	-0.0817913	0.0506069	-1.61621	0.106049	0.191229
ENSG00000154429	CCSAP	1048.48	0.542475	0.0495869	10.9399	7.42901e-28	1.19949e-26	953.74	0.706803	0.055662	12.6981	6.05573e-37	9.13597e-36	940.59	0.502347	0.0528882	9.49827	2.13399e-21	1.75474e-20
ENSG00000006062	MAP3K14	284.714	-1.09113	0.0997732	-10.9361	7.74639e-28	1.24924e-26	194.424	-0.310418	0.114321	-2.71532	0.00662126	0.0162954	202.568	-0.591858	0.108694	-5.44516	5.17579e-08	2.16567e-07
ENSG00000150593	PDCD4	2400.31	0.467832	0.0427788	10.9361	7.74787e-28	1.24924e-26	2971.84	-0.313057	0.0382939	-8.17513	2.95552e-16	2.11651e-15	2014.85	0.66026	0.0395891	16.6778	1.90056e-62	4.69851e-61
ENSG00000244067	GSTA2	4254.97	-0.478566	0.043761	-10.9359	7.76351e-28	1.2509e-26	5304.82	-1.09428	0.0438707	-24.9432	2.52806e-137	2.17313e-135	3483.81	-0.276156	0.0326843	-8.44921	2.93273e-17	2.04408e-16
ENSG00000241468	ATP5J2	2839.06	0.434004	0.0397154	10.9278	8.48373e-28	1.366e-26	2421.41	0.839268	0.0415103	20.2183	6.75447e-91	3.35575e-89	2405.9	0.592689	0.0382114	15.5108	2.93299e-54	6.1609e-53
ENSG00000183527	PSMG1	2549.95	-0.409798	0.037502	-10.9274	8.52952e-28	1.37243e-26	1866.24	0.341007	0.0425799	8.00865	1.15979e-15	8.04047e-15	1956.37	-0.0197553	0.03863	-0.511399	0.609072	0.735605
ENSG00000011295	TTC19	2178.27	-0.428762	0.0392879	-10.9134	9.95157e-28	1.60014e-26	1844.7	-0.119257	0.0414834	-2.87481	0.00404272	0.0103309	1912.05	-0.403984	0.0394509	-10.2402	1.30987e-24	1.20875e-23
ENSG00000112294	ALDH5A1	4458.57	0.337095	0.0308895	10.9129	9.99592e-28	1.60616e-26	4387.81	0.23157	0.0306059	7.56619	3.84334e-14	2.45902e-13	3691.69	0.571713	0.0290541	19.6775	3.36197e-86	1.21716e-84
ENSG00000150867	PIP4K2A	1326.29	-0.553958	0.0507713	-10.9108	1.02297e-27	1.6426e-26	901.715	0.394118	0.054869	7.1829	6.82479e-13	4.05197e-12	1066.27	-0.304869	0.0500313	-6.09356	1.10427e-09	5.18788e-09
ENSG00000241973	PI4KA	2036.37	-0.420987	0.0386005	-10.9063	1.07603e-27	1.72661e-26	2160.87	-0.682703	0.046956	-14.5392	6.83728e-48	1.4037e-46	1553.26	-0.0185229	0.0456669	-0.40561	0.685029	0.793872
ENSG00000184076	UQCR10	3055.21	-0.380174	0.0348711	-10.9023	1.124e-27	1.80233e-26	2584.99	-0.0637384	0.0372035	-1.71324	0.0866693	0.161719	2185.71	0.225502	0.0390161	5.77972	7.48252e-09	3.32449e-08
ENSG00000149573	MPZL2	2261.68	0.42911	0.0393975	10.8918	1.26107e-27	2.02074e-26	2252.98	0.277652	0.0462443	6.00403	1.92481e-09	9.2142e-09	1998.25	0.4385	0.0390883	11.2182	3.31927e-29	3.59658e-28
ENSG00000148842	CNNM2	475.786	0.80382	0.0738097	10.8904	1.28028e-27	2.05012e-26	469.406	0.670381	0.0734044	9.13272	6.6802e-20	5.60129e-19	463.196	0.467842	0.0752621	6.21616	5.09463e-10	2.44972e-09
ENSG00000147257	GPC3	10286.5	0.356091	0.0327026	10.8888	1.30408e-27	2.08679e-26	14588.5	-0.72517	0.028699	-25.2682	7.15212e-141	6.47402e-139	10551.8	-0.0850107	0.0223104	-3.81036	0.000138764	0.000420698
ENSG00000164070	HSPA4L	1299.55	0.504894	0.0463899	10.8837	1.37855e-27	2.20446e-26	1247.85	0.473719	0.0486278	9.74174	2.00104e-22	1.84629e-21	867.731	1.81964	0.0591226	30.7773	5.26809e-208	7.36152e-206
ENSG00000137497	NUMA1	9567.2	0.302782	0.0278317	10.879	1.45096e-27	2.31865e-26	9637.53	0.127889	0.0321085	3.98302	6.80442e-05	0.000221593	8566.87	0.271416	0.0276793	9.80575	1.0635e-22	9.17972e-22
ENSG00000115616	SLC9A2	961.352	-0.582796	0.0535751	-10.8781	1.46544e-27	2.34019e-26	956.792	-0.686558	0.0538061	-12.7599	2.74672e-37	4.18612e-36	537.597	0.80012	0.067749	11.8101	3.46284e-32	4.13108e-31
ENSG00000064651	SLC12A2	7297.83	0.29068	0.0267272	10.8758	1.50273e-27	2.39811e-26	8043.05	-0.141485	0.0266911	-5.30081	1.15289e-07	4.84195e-07	9186.29	-0.660156	0.024732	-26.6924	5.77148e-157	4.84487e-155
ENSG00000147010	SH3KBP1	1919.16	-0.478984	0.0440605	-10.8711	1.58367e-27	2.52553e-26	1868.31	-0.534701	0.0433258	-12.3414	5.42037e-35	7.75632e-34	1607.84	-0.336384	0.0420493	-7.99976	1.24665e-15	8.07045e-15
ENSG00000076043	REXO2	5152.36	-0.314766	0.0289595	-10.8692	1.61665e-27	2.57637e-26	5129.84	-0.428404	0.0285832	-14.988	8.8027e-51	1.937e-49	5029.9	-0.554941	0.0265	-20.9412	2.25842e-97	9.80229e-96
ENSG00000124006	OBSL1	1590.85	0.508893	0.0468216	10.8688	1.62396e-27	2.58625e-26	1842.13	-0.0981766	0.0448612	-2.18845	0.0286367	0.0615241	1384.6	0.572787	0.0518646	11.0439	2.34629e-28	2.48131e-27
ENSG00000028116	VRK2	2132	-0.457775	0.0421328	-10.865	1.69137e-27	2.69178e-26	2148.11	-0.595076	0.0461606	-12.8914	5.03001e-38	7.79521e-37	1865.8	-0.425074	0.0428204	-9.92691	3.17944e-23	2.78956e-22
ENSG00000144063	MALL	184.274	-1.36134	0.125351	-10.8602	1.78345e-27	2.83639e-26	99.86	-0.0422472	0.158184	-0.267076	0.789411	0.873885	91.7024	0.00118083	0.159786	0.00739008	0.994104	0.997062
ENSG00000163029	SMC6	2865.71	0.423588	0.039021	10.8554	1.87996e-27	2.98783e-26	2655.2	0.516049	0.0401688	12.847	8.93992e-38	1.37742e-36	3348.78	-0.379579	0.0329147	-11.5322	9.07858e-31	1.03201e-29
ENSG00000151689	INPP1	843.272	-0.591766	0.0545243	-10.8533	1.92436e-27	3.05631e-26	745.199	-0.409236	0.0611717	-6.68996	2.23229e-11	1.21681e-10	624.596	-0.12802	0.0607532	-2.10722	0.0350984	0.0729702
ENSG00000169991	IFFO2	1409.34	-0.54078	0.0498651	-10.8449	2.10945e-27	3.348e-26	903.979	0.615122	0.0557762	11.0284	2.78773e-28	3.16476e-27	1043.1	-0.0666592	0.0485888	-1.3719	0.170093	0.283369
ENSG00000138468	SENP7	550.923	0.75554	0.0696975	10.8403	2.21799e-27	3.51787e-26	746.263	-0.33765	0.0662219	-5.09876	3.4188e-07	1.38708e-06	590.743	0.115898	0.066681	1.73809	0.0821942	0.153803
ENSG00000203668	CHML	2293.76	0.41328	0.0381302	10.8386	2.25779e-27	3.57857e-26	1987.4	0.753259	0.0402169	18.7299	2.82388e-78	1.13955e-76	2062.28	0.366948	0.0372103	9.86148	6.11429e-23	5.33186e-22
ENSG00000107789	MINPP1	1144.05	0.524493	0.0484074	10.835	2.35043e-27	3.72287e-26	1204.69	0.191378	0.0473217	4.04418	5.25061e-05	0.00017345	1058.9	0.374658	0.0488836	7.66428	1.79832e-14	1.09432e-13
ENSG00000244509	APOBEC3C	1280.11	-0.54957	0.0507301	-10.8332	2.3958e-27	3.79216e-26	859.19	0.436719	0.0596504	7.3213	2.45581e-13	1.50132e-12	884.055	0.120841	0.0598576	2.0188	0.0435079	0.0883302
ENSG00000157800	SLC37A3	1217.26	0.508321	0.0469305	10.8314	2.44498e-27	3.86738e-26	1288.9	0.162273	0.0452568	3.58562	0.000336285	0.00101301	1179.76	0.215746	0.0483451	4.46263	8.09601e-06	2.78499e-05
ENSG00000007062	PROM1	14398.4	0.260825	0.0240829	10.8303	2.47372e-27	3.91019e-26	15567.9	-0.11526	0.0256162	-4.49949	6.81158e-06	2.44776e-05	14176.5	-0.0523932	0.0193794	-2.70355	0.0068603	0.0165353
ENSG00000115295	CLIP4	77.538	-2.2213	0.205138	-10.8283	2.52722e-27	3.99205e-26	151.507	-3.41287	0.178374	-19.1332	1.33561e-81	5.65904e-80	69.0665	-2.22844	0.210439	-10.5895	3.3342e-26	3.26538e-25
ENSG00000107937	GTPBP4	5920.39	-0.335138	0.0309541	-10.827	2.56556e-27	4.04986e-26	4296.36	0.469218	0.0323696	14.4956	1.29117e-47	2.62597e-46	5885.41	-0.617685	0.0269057	-22.9574	1.24194e-116	6.82531e-115
ENSG00000064763	FAR2	169.599	1.4282	0.131978	10.8215	2.72252e-27	4.29473e-26	123.858	4.29952	0.245363	17.5231	9.54372e-69	3.15881e-67	192.663	0.408878	0.115788	3.53126	0.000413591	0.00118924
ENSG00000100294	MCAT	500.925	0.780255	0.0721196	10.8189	2.8012e-27	4.41587e-26	446.133	1.06014	0.0791728	13.3903	6.89461e-41	1.1554e-39	378.347	1.52864	0.0895076	17.0784	2.15027e-65	5.62532e-64
ENSG00000105835	NAMPT	2950.19	0.391954	0.0362332	10.8175	2.84289e-27	4.47855e-26	2570.84	0.704624	0.0391199	18.0119	1.57126e-72	5.63791e-71	2618.82	0.386768	0.0333498	11.5973	4.25225e-31	4.87731e-30
ENSG00000065548	ZC3H15	7482.34	-0.302674	0.0279847	-10.8157	2.90026e-27	4.56585e-26	6558.65	-0.0783135	0.0306632	-2.55399	0.0106497	0.025215	7297.98	-0.541866	0.026048	-20.8026	4.09757e-96	1.72935e-94
ENSG00000068745	IP6K2	1320.77	0.529905	0.0490219	10.8096	3.10152e-27	4.8794e-26	1273.78	0.486781	0.0487409	9.98711	1.73562e-23	1.67312e-22	1261.67	0.283165	0.0472454	5.99349	2.05386e-09	9.49914e-09
ENSG00000016864	GLT8D1	735.55	0.646686	0.0598287	10.809	3.12166e-27	4.90779e-26	756.643	0.378612	0.0590296	6.41393	1.41815e-10	7.3753e-10	675.517	0.524831	0.0608262	8.62837	6.223e-18	4.47202e-17
ENSG00000136546	SCN7A	42.7234	3.98209	0.368414	10.8088	3.12877e-27	4.91565e-26	42.2873	3.19761	0.319044	10.0225	1.21434e-23	1.17868e-22	50.7583	1.25364	0.222158	5.643	1.67117e-08	7.26307e-08
ENSG00000135324	MRAP2	210.322	1.25727	0.116413	10.8001	3.43797e-27	5.3978e-26	224.583	0.754662	0.112789	6.69092	2.21779e-11	1.20918e-10	218.599	0.589842	0.116471	5.06428	4.09943e-07	1.59124e-06
ENSG00000186141	POLR3C	1715.65	-0.463345	0.042934	-10.792	3.75396e-27	5.88996e-26	1590.13	-0.394282	0.0415706	-9.48464	2.43224e-21	2.15751e-20	1543.02	-0.495302	0.0404086	-12.2573	1.53469e-34	1.96702e-33
ENSG00000171703	TCEA2	262.439	1.09435	0.101424	10.7899	3.84039e-27	6.02152e-26	301.971	0.363633	0.100644	3.61308	0.000302582	0.000915292	250.458	0.783663	0.105955	7.39619	1.40143e-13	8.16179e-13
ENSG00000128408	RIBC2	188.342	1.20523	0.111779	10.7822	4.17584e-27	6.54309e-26	188.428	0.983214	0.11482	8.56308	1.09888e-17	8.38707e-17	143.121	2.13744	0.144962	14.7449	3.31996e-49	6.22105e-48
ENSG00000186198	SLC51B	983.532	-0.638505	0.0592274	-10.7806	4.25199e-27	6.65792e-26	637.207	0.430282	0.0685043	6.2811	3.36188e-10	1.70065e-09	660.594	0.0940304	0.0582851	1.61328	0.106683	0.192205
ENSG00000107331	ABCA2	959.619	0.650198	0.060316	10.7799	4.28535e-27	6.70566e-26	1050.12	0.185315	0.0588491	3.14899	0.00163835	0.0044658	945.934	0.289471	0.0642439	4.50581	6.6119e-06	2.29409e-05
ENSG00000197181	PIWIL2	344.926	-0.944047	0.0875938	-10.7776	4.39365e-27	6.87052e-26	223.797	0.0119132	0.101953	0.11685	0.906979	0.946879	164.769	0.801469	0.120653	6.64275	3.07881e-11	1.58948e-10
ENSG00000022567	SLC45A4	821.201	-0.638814	0.0592852	-10.7753	4.505e-27	7.03993e-26	756.848	-0.560399	0.0612057	-9.15599	5.38603e-20	4.53684e-19	530.513	0.211679	0.0707224	2.99309	0.00276166	0.00709915
ENSG00000127838	PNKD	1530.19	0.453994	0.0421582	10.7688	4.83168e-27	7.54537e-26	1327.6	0.791438	0.047102	16.8026	2.33406e-63	6.85221e-62	1275.86	0.672964	0.0470256	14.3106	1.87907e-46	3.29477e-45
ENSG00000274979	AC020656.2	468.064	0.884529	0.0821625	10.7656	5.00278e-27	7.80735e-26	497.293	0.47471	0.0784568	6.05059	1.44316e-09	6.9685e-09	429.753	0.751106	0.083739	8.96961	2.97573e-19	2.25736e-18
ENSG00000139263	LRIG3	1059.18	0.555269	0.0516022	10.7606	5.28362e-27	8.24011e-26	1226.17	-0.0585663	0.0488356	-1.19925	0.230429	0.364047	989.768	0.375585	0.0504362	7.44673	9.56833e-14	5.6384e-13
ENSG00000151692	RNF144A	43.4741	3.55706	0.330574	10.7602	5.30391e-27	8.26623e-26	41.5903	3.38209	0.338754	9.98393	1.79232e-23	1.72636e-22	50.6834	1.19714	0.231733	5.16605	2.39089e-07	9.47305e-07
ENSG00000010322	NISCH	1275.71	0.50778	0.0472149	10.7547	5.63405e-27	8.77491e-26	1204.35	0.543379	0.0499678	10.8746	1.5232e-27	1.70014e-26	1121.22	0.544839	0.0479561	11.3612	6.52502e-30	7.21688e-29
ENSG00000169750	RAC3	3187.09	0.410414	0.0381766	10.7504	5.89976e-27	9.1826e-26	2712.32	0.820959	0.039357	20.8593	1.25536e-96	6.84914e-95	2735.36	0.525498	0.0356949	14.7219	4.66216e-49	8.70764e-48
ENSG00000178597	PSAPL1	1064.49	-0.642169	0.0597408	-10.7492	5.9752e-27	9.29383e-26	1377.15	-1.30692	0.048492	-26.9512	5.52607e-160	6.2884e-158	514.369	1.34382	0.0736774	18.2393	2.51858e-74	7.63471e-73
ENSG00000198729	PPP1R14C	167.355	-1.47723	0.137453	-10.7471	6.1143e-27	9.50384e-26	140.058	-1.21898	0.136978	-8.89912	5.62932e-19	4.55052e-18	66.4587	0.542611	0.204869	2.64857	0.00808322	0.0192153
ENSG00000236824	BCYRN1	79.8217	-2.37918	0.221387	-10.7467	6.14149e-27	9.53976e-26	61.4964	-1.9978	0.21812	-9.1592	5.22851e-20	4.40881e-19	44.756	-1.52677	0.259488	-5.88377	4.01026e-09	1.8177e-08
ENSG00000143995	MEIS1	224.069	-1.16339	0.108304	-10.7418	6.47587e-27	1.00525e-25	291.673	-1.7791	0.100835	-17.6436	1.13958e-69	3.85184e-68	196.017	-1.13473	0.108345	-10.4732	1.14661e-25	1.09807e-24
ENSG00000087111	PIGS	3194.21	0.362045	0.0337111	10.7396	6.63022e-27	1.02852e-25	3311.21	0.0967867	0.0341677	2.8327	0.00461571	0.0116672	2523.12	0.777091	0.0348576	22.2933	4.29229e-110	2.20059e-108
ENSG00000275437	AL121832.3	512.579	0.804472	0.0749186	10.7379	6.75336e-27	1.04693e-25	420.055	1.49909	0.0849858	17.6393	1.22938e-69	4.14949e-68	416.973	1.16644	0.0828196	14.0841	4.7549e-45	8.08969e-44
ENSG00000168003	SLC3A2	15317.1	-0.310281	0.0289133	-10.7314	7.24691e-27	1.12269e-25	13040.2	-0.00299148	0.0253006	-0.118238	0.905879	0.946021	13642.2	-0.320419	0.0222032	-14.4312	3.29433e-47	5.8615e-46
ENSG00000077585	GPR137B	135.483	-1.5009	0.139881	-10.7299	7.36964e-27	1.14095e-25	127.804	-1.48545	0.143795	-10.3303	5.14047e-25	5.24965e-24	103.598	-1.21365	0.159248	-7.62114	2.51443e-14	1.5212e-13
ENSG00000120833	SOCS2	2176.5	-0.577084	0.0537896	-10.7285	7.47728e-27	1.15685e-25	2223.27	-0.7414	0.0390079	-19.0064	1.50915e-80	6.30493e-79	2432.5	-1.09508	0.043034	-25.4469	7.63511e-143	5.45089e-141
ENSG00000067533	RRP15	2270.1	0.445553	0.0415469	10.7241	7.84402e-27	1.21278e-25	2096.65	0.553145	0.0483637	11.4372	2.72536e-30	3.32285e-29	2151.96	0.228891	0.040033	5.71755	1.08068e-08	4.76268e-08
ENSG00000245848	CEBPA	6055.62	0.443039	0.0413158	10.7232	7.91989e-27	1.2237e-25	5732.06	0.462949	0.0400705	11.5533	7.1e-31	8.89249e-30	5453.1	0.390628	0.0366677	10.6532	1.68466e-26	1.66915e-25
ENSG00000149115	TNKS1BP1	2885.37	0.431366	0.0402371	10.7206	8.14887e-27	1.25825e-25	2939.43	0.212838	0.0421926	5.04443	4.54873e-07	1.82537e-06	2805.73	0.135207	0.0417301	3.24004	0.00119514	0.00324471
ENSG00000136205	TNS3	8339.38	0.284667	0.0265615	10.7173	8.44615e-27	1.30329e-25	8910.04	-0.0603678	0.0345094	-1.74932	0.0802365	0.15185	8611.08	-0.164256	0.0232105	-7.07681	1.47509e-12	8.13592e-12
ENSG00000058673	ZC3H11A	4246.61	0.336742	0.0314225	10.7166	8.50819e-27	1.31199e-25	4166.92	0.24051	0.0339244	7.0896	1.34504e-12	7.88576e-12	4080.17	0.0874131	0.0280313	3.11841	0.00181829	0.00481675
ENSG00000100065	CARD10	1419.02	-0.556992	0.0519852	-10.7144	8.70963e-27	1.34217e-25	1446.81	-0.718335	0.0519062	-13.8391	1.48051e-43	2.71109e-42	1108.87	-0.235497	0.054909	-4.28886	1.79591e-05	5.9743e-05
ENSG00000092068	SLC7A8	309.784	-0.965074	0.0900939	-10.7119	8.95371e-27	1.37887e-25	304.082	-1.02807	0.0929489	-11.0606	1.94883e-28	2.22722e-27	173.464	0.221036	0.119226	1.85393	0.0637495	0.123433
ENSG00000131467	PSME3	2855	-0.401645	0.0374972	-10.7113	9.00625e-27	1.38605e-25	2317.83	0.0316629	0.0398543	0.794467	0.426924	0.582292	2521.07	-0.390279	0.0357078	-10.9298	8.30245e-28	8.62499e-27
ENSG00000173692	PSMD1	8755.06	-0.30638	0.0286066	-10.7101	9.12401e-27	1.40325e-25	7607.14	-0.0577706	0.0313395	-1.84338	0.0652738	0.127055	7958.43	-0.369929	0.026914	-13.7449	5.46801e-43	8.80607e-42
ENSG00000204272	NBDY	209.713	1.23088	0.114986	10.7046	9.68546e-27	1.48861e-25	214.915	0.906075	0.113729	7.96697	1.62613e-15	1.11826e-14	218.933	0.560205	0.109153	5.13228	2.86252e-07	1.12522e-06
ENSG00000087074	PPP1R15A	1461.23	-0.519218	0.0485181	-10.7015	1.00104e-26	1.53754e-25	1393.06	-0.523055	0.0468657	-11.1607	6.34764e-29	7.36357e-28	1327.15	-0.576346	0.0438556	-13.1419	1.89363e-39	2.77826e-38
ENSG00000103995	CEP152	1520.26	0.509481	0.0476208	10.6987	1.03224e-26	1.58442e-25	1383.79	0.674572	0.0476728	14.15	1.86656e-45	3.5914e-44	1547.47	0.0694091	0.0444768	1.56057	0.118625	0.210348
ENSG00000100815	TRIP11	2590.26	-0.401035	0.0374893	-10.6973	1.04769e-26	1.60708e-25	2938.73	-0.819349	0.0341689	-23.9794	4.56329e-127	3.54055e-125	2181.07	-0.267705	0.0358987	-7.45724	8.83544e-14	5.21591e-13
ENSG00000130702	LAMA5	17282.9	0.37348	0.034949	10.6864	1.17831e-26	1.80625e-25	16025.6	0.463787	0.0755538	6.13849	8.33074e-10	4.08956e-09	15904.5	0.25449	0.0292416	8.70299	3.23256e-18	2.35625e-17
ENSG00000143756	FBXO28	2041.69	0.397751	0.0372213	10.6861	1.18233e-26	1.81122e-25	1849.9	0.568368	0.0411223	13.8214	1.89375e-43	3.45457e-42	1971.78	0.128815	0.0364851	3.53063	0.000414569	0.00119161
ENSG00000049541	RFC2	2282.75	0.405048	0.037914	10.6833	1.21825e-26	1.86503e-25	2097.64	0.528035	0.0384761	13.7237	7.32251e-43	1.31272e-41	2148.9	0.214221	0.0388433	5.51499	3.48797e-08	1.47943e-07
ENSG00000144674	GOLGA4	5511.67	0.331472	0.031039	10.6792	1.27346e-26	1.94827e-25	5385.37	0.249176	0.0330442	7.54069	4.67504e-14	2.98077e-13	5004.82	0.255143	0.029985	8.50904	1.75379e-17	1.23477e-16
ENSG00000110723	EXPH5	569.033	-0.784238	0.0734612	-10.6755	1.32483e-26	2.02554e-25	1427.57	-2.62418	0.0574363	-45.6884	0	0	584.594	-1.10314	0.0684241	-16.122	1.78627e-58	4.13077e-57
ENSG00000016391	CHDH	2070.88	0.457471	0.0428675	10.6718	1.3798e-26	2.10819e-25	2047.35	0.334008	0.0384225	8.69301	3.52957e-18	2.75731e-17	1749.59	0.6302	0.0411049	15.3315	4.70837e-53	9.6169e-52
ENSG00000119977	TCTN3	1936.9	0.423326	0.0396798	10.6686	1.42826e-26	2.18081e-25	1902.76	0.318246	0.0419132	7.59299	3.12611e-14	2.01306e-13	1779.9	0.303964	0.0392671	7.74094	9.86852e-15	6.09259e-14
ENSG00000105953	OGDH	3701.8	-0.374726	0.0351264	-10.6679	1.43788e-26	2.19405e-25	3101.37	-0.0282717	0.0363772	-0.777184	0.43705	0.592276	2840.53	0.0197607	0.032737	0.60362	0.546096	0.681713
ENSG00000173894	CBX2	1446.93	0.48233	0.0452232	10.6655	1.47537e-26	2.2498e-25	1533.62	0.138074	0.0480006	2.8765	0.00402111	0.0102795	1718.29	-0.374562	0.0418343	-8.95347	3.44486e-19	2.60719e-18
ENSG00000151364	KCTD14	406.399	-0.837813	0.0785704	-10.6632	1.5128e-26	2.30536e-25	349.878	-0.606683	0.0851375	-7.12592	1.03391e-12	6.09154e-12	250.699	0.0879292	0.0959861	0.916061	0.359635	0.507997
ENSG00000171858	RPS21	27616.6	0.315982	0.0296341	10.6628	1.51948e-26	2.31252e-25	25225.5	0.455066	0.0290941	15.6412	3.81497e-55	9.4571e-54	27579.1	-0.0431607	0.0285399	-1.51229	0.130459	0.227616
ENSG00000130340	SNX9	1848.33	-0.430201	0.0403458	-10.6628	1.51893e-26	2.31252e-25	1767.07	-0.440527	0.0428039	-10.2918	7.67624e-25	7.77614e-24	1701.11	-0.521647	0.0409871	-12.7271	4.1809e-37	5.75458e-36
ENSG00000010295	IFFO1	562.509	-0.772719	0.0725534	-10.6504	1.737e-26	2.64184e-25	517.187	-0.690012	0.0751811	-9.17799	4.39194e-20	3.72706e-19	472.434	-0.645586	0.0748082	-8.62988	6.14178e-18	4.41503e-17
ENSG00000163960	UBXN7	3359.85	0.493127	0.046305	10.6496	1.75199e-26	2.66291e-25	3471.82	0.224543	0.039443	5.69284	1.24941e-08	5.66656e-08	3503.64	-0.017464	0.036235	-0.481965	0.629831	0.751684
ENSG00000140564	FURIN	1478.99	0.527976	0.0495866	10.6475	1.7903e-26	2.71937e-25	1604.09	0.106871	0.0475048	2.24968	0.0244694	0.05348	1512.78	0.069246	0.0454156	1.52472	0.127329	0.223242
ENSG00000095059	DHPS	969.279	0.555128	0.0521397	10.6469	1.80182e-26	2.73509e-25	1059.54	0.111005	0.0538116	2.06284	0.0391275	0.0812715	1001.86	0.0647693	0.0495335	1.30758	0.191014	0.311254
ENSG00000137166	FOXP4	1170.84	0.57668	0.0541648	10.6468	1.80507e-26	2.73824e-25	1225.72	0.256039	0.0498726	5.13386	2.8386e-07	1.15876e-06	1071.27	0.465346	0.0476806	9.75964	1.67748e-22	1.43711e-21
ENSG00000102531	FNDC3A	3072.06	0.36874	0.0346623	10.6381	1.98155e-26	3.004e-25	2827.04	0.483015	0.0362888	13.3103	2.01625e-40	3.33672e-39	2931.53	0.135538	0.0350091	3.87151	0.000108164	0.00033179
ENSG00000140479	PCSK6	2846.88	0.38646	0.0363338	10.6364	2.01863e-26	3.05823e-25	2900.03	0.170483	0.0387505	4.3995	1.08502e-05	3.82034e-05	2784.39	0.0787405	0.0352474	2.23394	0.0254873	0.0547877
ENSG00000113552	GNPDA1	4340.82	-0.306707	0.0288375	-10.6357	2.03267e-26	3.07749e-25	3516.09	0.146974	0.0316006	4.65099	3.30352e-06	1.2247e-05	3251.45	0.168074	0.0300384	5.59529	2.20249e-08	9.47877e-08
ENSG00000165124	SVEP1	544.594	0.717508	0.0674977	10.6301	2.1584e-26	3.26574e-25	636.957	0.0419689	0.0634279	0.661678	0.508177	0.657316	581.463	0.094681	0.0633659	1.4942	0.135124	0.234393
ENSG00000153294	ADGRF4	133.406	-1.58033	0.148767	-10.6228	2.33334e-26	3.52814e-25	159.907	-2.00705	0.144686	-13.8718	9.39457e-44	1.7296e-42	65.4106	-0.25252	0.202247	-1.24857	0.211822	0.337644
ENSG00000099377	HSD3B7	107.113	-1.6753	0.157996	-10.6034	2.87375e-26	4.34245e-25	89.4184	-1.42517	0.173623	-8.20843	2.24099e-16	1.61596e-15	35.8671	0.763582	0.259127	2.94674	0.0032114	0.00816731
ENSG00000150656	CNDP1	47.7757	-3.13307	0.295483	-10.6032	2.87954e-26	4.34839e-25	9.22336	0.000755081	0.495705	0.00152325	0.998785	0.999487	6.77414	0.79681	0.579833	1.3742	0.169378	0.282321
ENSG00000169375	SIN3A	2098.12	0.440917	0.0415928	10.6008	2.9545e-26	4.4587e-25	2048.76	0.35534	0.0408301	8.7029	3.23495e-18	2.53212e-17	2238.04	-0.123592	0.0354582	-3.48559	0.000491062	0.00139919
ENSG00000161013	MGAT4B	6921.97	-0.305061	0.0287879	-10.5968	3.08253e-26	4.64891e-25	5514.33	0.200898	0.0320288	6.27241	3.55495e-10	1.79429e-09	5764.55	-0.136291	0.0268254	-5.08065	3.76152e-07	1.46454e-06
ENSG00000142910	TINAGL1	2188.25	0.403439	0.0380861	10.5928	3.21721e-26	4.84888e-25	2171.57	0.270973	0.0368982	7.3438	2.07606e-13	1.27536e-12	2020	0.276462	0.0370462	7.46263	8.48126e-14	5.01199e-13
ENSG00000116717	GADD45A	1872.5	-0.407752	0.0384942	-10.5926	3.22618e-26	4.85927e-25	1515.69	0.0332202	0.0419374	0.792137	0.428281	0.583402	1412.07	0.0322196	0.0421724	0.763996	0.44487	0.593056
ENSG00000101191	DIDO1	7449.17	0.257045	0.0242716	10.5904	3.30288e-26	4.97158e-25	6599.3	0.497412	0.0279143	17.8192	5.01106e-71	1.73298e-69	7026.95	0.0685011	0.0230836	2.96752	0.00300212	0.00767595
ENSG00000113575	PPP2CA	10742.7	-0.25926	0.0244947	-10.5843	3.52301e-26	5.2995e-25	9026.53	0.0917051	0.0268562	3.41467	0.000638595	0.00184796	10028	-0.39225	0.0243861	-16.085	3.25175e-58	7.45204e-57
ENSG00000154556	SORBS2	461.516	0.814155	0.076934	10.5825	3.59218e-26	5.40008e-25	538.91	0.112728	0.0674708	1.67077	0.0947674	0.174177	493.987	0.159335	0.0687224	2.31853	0.0204205	0.0448641
ENSG00000146731	CCT6A	19344.9	-0.248907	0.0235251	-10.5805	3.67096e-26	5.51495e-25	16671.1	0.0286464	0.0270858	1.05762	0.290229	0.436147	18318.4	-0.418344	0.0205154	-20.3917	1.98152e-92	7.99479e-91
ENSG00000111490	TBC1D30	628.856	-0.712003	0.0673082	-10.5783	3.75911e-26	5.64374e-25	458.259	-0.0201078	0.0754023	-0.266673	0.789721	0.873985	337.187	0.753822	0.0868326	8.68133	3.91177e-18	2.8405e-17
ENSG00000154582	ELOC	1466.37	-0.502162	0.0474798	-10.5763	3.8366e-26	5.75638e-25	1108.18	0.12283	0.0492851	2.49223	0.0126945	0.0296124	1192.36	-0.283248	0.0454044	-6.23833	4.42257e-10	2.13643e-09
ENSG00000125378	BMP4	1128.42	-0.594094	0.0562147	-10.5683	4.17984e-26	6.26734e-25	1041.96	-0.520164	0.0501918	-10.3635	3.63321e-25	3.7295e-24	1077.26	-0.764923	0.050848	-15.0433	3.81766e-51	7.50338e-50
ENSG00000109929	SC5D	4798.42	0.314367	0.0297533	10.5658	4.29313e-26	6.43308e-25	4948.09	0.0668817	0.0348247	1.92053	0.0547911	0.109076	4302.02	0.278859	0.027395	10.1792	2.45526e-24	2.23994e-23
ENSG00000131148	EMC8	2690.52	-0.372637	0.0352787	-10.5627	4.43881e-26	6.6471e-25	2096.66	0.190252	0.0392099	4.85214	1.22139e-06	4.71146e-06	2360.04	-0.340652	0.0356089	-9.56648	1.10606e-21	9.19059e-21
ENSG00000105854	PON2	3457.67	0.327069	0.0309691	10.5611	4.5113e-26	6.75132e-25	3135.56	0.490263	0.034919	14.04	8.86755e-45	1.67781e-43	2751.93	0.70726	0.0330144	21.4227	8.20302e-102	3.74479e-100
ENSG00000168916	ZNF608	952.618	0.547642	0.0518649	10.559	4.61511e-26	6.90225e-25	1291.91	-0.481787	0.0474714	-10.149	3.34822e-24	3.30903e-23	1039.8	-0.100371	0.0477985	-2.09987	0.0357403	0.0741701
ENSG00000054965	FAM168A	2661.65	0.437752	0.0414587	10.5588	4.6274e-26	6.9162e-25	2666.09	0.269837	0.0385421	7.0011	2.53955e-12	1.4613e-11	2420.51	0.351654	0.0370137	9.50064	2.08613e-21	1.71662e-20
ENSG00000154767	XPC	1186.7	0.504205	0.0477665	10.5556	4.78406e-26	7.14577e-25	1253.52	0.167515	0.0474317	3.53171	0.000412887	0.0012269	1045.02	0.528938	0.0501927	10.5382	5.76172e-26	5.58315e-25
ENSG00000130303	BST2	3525.98	0.406462	0.0385112	10.5544	4.84892e-26	7.23802e-25	2906.09	0.946065	0.0367573	25.7381	4.37569e-146	4.25064e-144	2189.74	2.12894	0.0418633	50.8545	0	0
ENSG00000166126	AMN	2467.81	0.433623	0.0410974	10.5511	5.0209e-26	7.48994e-25	2400.2	0.363526	0.0441741	8.22939	1.88166e-16	1.36014e-15	1936.15	0.892536	0.0430823	20.717	2.43409e-95	1.02165e-93
ENSG00000162869	PPP1R21	678.428	-0.672282	0.0637214	-10.5503	5.06139e-26	7.54551e-25	776.473	-1.08272	0.061514	-17.6012	2.40956e-69	8.07591e-68	484.958	-0.126767	0.0713185	-1.77748	0.0754896	0.142821
ENSG00000226383	LINC01876	333.588	0.927748	0.0879472	10.5489	5.13824e-26	7.65519e-25	383.116	0.259428	0.0817909	3.17184	0.00151476	0.00415205	365.736	0.176919	0.0796648	2.2208	0.0263648	0.0564588
ENSG00000124181	PLCG1	3935.84	0.37755	0.0358138	10.542	5.52853e-26	8.2314e-25	3664.61	0.455297	0.0383957	11.858	1.9551e-32	2.57416e-31	3365.06	0.50219	0.0342724	14.6529	1.29068e-48	2.39309e-47
ENSG00000182551	ADI1	2746.82	0.386023	0.0366206	10.5411	5.58208e-26	8.30584e-25	2551.37	0.467246	0.0394767	11.836	2.54284e-32	3.32783e-31	2569.38	0.212986	0.03365	6.32945	2.46038e-10	1.20867e-09
ENSG00000204740	MALRD1	102.804	1.68181	0.159612	10.5369	5.84121e-26	8.68587e-25	89.3625	2.36313	0.20112	11.7498	7.07487e-32	9.16358e-31	109.177	0.803327	0.158515	5.06783	4.02372e-07	1.56238e-06
ENSG00000067167	TRAM1	13928.5	-0.294846	0.027989	-10.5344	5.99817e-26	8.91358e-25	13182	-0.279332	0.0329744	-8.47118	2.42913e-17	1.82889e-16	9382.21	0.531573	0.0239981	22.1506	1.02926e-108	5.17269e-107
ENSG00000067064	IDI1	7702.19	0.293168	0.0278434	10.5292	6.33709e-26	9.41124e-25	6138.76	0.941382	0.0319599	29.4551	1.08436e-190	1.69365e-188	6410.64	0.504218	0.0254759	19.792	3.49116e-87	1.30093e-85
ENSG00000134265	NAPG	1989.19	-0.472761	0.0449015	-10.5288	6.36196e-26	9.44217e-25	1826.47	-0.380776	0.0455763	-8.3547	6.55998e-17	4.85337e-16	1462.56	0.0291096	0.0480492	0.605829	0.544628	0.680548
ENSG00000164405	UQCRQ	5603.77	-0.319909	0.0304139	-10.5185	7.09811e-26	1.0528e-24	4023.9	0.52377	0.0359557	14.5671	4.54953e-48	9.38862e-47	4345.56	0.0509005	0.0268999	1.89222	0.0584612	0.114472
ENSG00000124788	ATXN1	1411.8	-0.495134	0.0470743	-10.5182	7.1258e-26	1.05624e-24	1497.02	-0.752586	0.0468552	-16.062	4.71386e-58	1.24472e-56	1119.26	-0.207497	0.0463487	-4.47686	7.57474e-06	2.6151e-05
ENSG00000167117	LINC00483	348.77	-0.98746	0.0938847	-10.5178	7.15266e-26	1.05955e-24	290.61	-0.688204	0.0919067	-7.48807	6.98956e-14	4.40479e-13	141.498	1.46757	0.135298	10.8469	2.0626e-27	2.11398e-26
ENSG00000121064	SCPEP1	685.421	0.622647	0.0592027	10.5172	7.19711e-26	1.06545e-24	1003.79	-0.622494	0.0563728	-11.0424	2.3845e-28	2.71474e-27	773.146	-0.138373	0.0590184	-2.34458	0.0190485	0.0421487
ENSG00000054793	ATP9A	7560.63	-0.307345	0.0292248	-10.5166	7.24488e-26	1.07185e-24	7200.29	-0.307249	0.0386518	-7.94915	1.87791e-15	1.28733e-14	6694.63	-0.304144	0.0247407	-12.2932	9.84809e-35	1.27077e-33
ENSG00000143367	TUFT1	1619.25	-0.465537	0.0442753	-10.5146	7.39843e-26	1.09387e-24	1359.34	-0.134694	0.0461314	-2.9198	0.00350259	0.00903609	1345.9	-0.298268	0.0455449	-6.54887	5.79727e-11	2.95301e-10
ENSG00000139438	FAM222A	1042.33	0.606277	0.057673	10.5123	7.58102e-26	1.12016e-24	946.184	0.780661	0.0579083	13.481	2.02386e-41	3.44966e-40	963.999	0.455155	0.0555147	8.19883	2.42739e-16	1.62371e-15
ENSG00000120675	DNAJC15	3275.27	-0.385617	0.0367	-10.5073	7.99815e-26	1.18104e-24	2331.67	0.463886	0.0404596	11.4654	1.96867e-30	2.41878e-29	3261.35	-0.667904	0.0331777	-20.1311	3.94054e-90	1.52543e-88
ENSG00000110203	FOLR3	42.324	-3.77896	0.359674	-10.5066	8.0526e-26	1.18833e-24	6.34517	-0.482146	0.633668	-0.760882	0.446728	0.601129	4.28345	0.467034	0.792949	0.588984	0.555872	0.690045
ENSG00000080839	RBL1	2213.88	0.392169	0.037337	10.5035	8.32384e-26	1.22758e-24	2094	0.41527	0.0416263	9.97613	1.93883e-23	1.86372e-22	2108.35	0.163817	0.035464	4.61924	3.85149e-06	1.36548e-05
ENSG00000188313	PLSCR1	1435.63	0.514463	0.0489933	10.5007	8.57621e-26	1.264e-24	1262.2	0.808771	0.0490867	16.4764	5.42407e-61	1.52493e-59	1223.67	0.653837	0.0466164	14.0259	1.08225e-44	1.82368e-43
ENSG00000010256	UQCRC1	6798.21	0.326466	0.0310933	10.4996	8.67821e-26	1.27823e-24	6063.14	0.54845	0.0357654	15.3347	4.48662e-53	1.05841e-51	5468.97	0.66533	0.0306622	21.6987	2.10878e-104	9.94382e-103
ENSG00000145476	CYP4V2	84.3368	1.90874	0.181871	10.495	9.11012e-26	1.341e-24	66.8959	4.16089	0.315416	13.1917	9.78891e-40	1.58594e-38	94.6964	0.741043	0.156051	4.74872	2.0471e-06	7.45487e-06
ENSG00000099864	PALM	273.357	1.08495	0.103441	10.4886	9.74419e-26	1.43343e-24	320.412	0.303756	0.0990593	3.06641	0.00216647	0.00579389	246.554	1.00809	0.114747	8.78534	1.55887e-18	1.1513e-17
ENSG00000090534	THPO	140.406	-1.39029	0.132595	-10.4853	1.00949e-25	1.48408e-24	136.518	-1.43184	0.136258	-10.5083	7.90833e-26	8.31436e-25	87.8116	-0.636472	0.156926	-4.05588	4.99468e-05	0.000158866
ENSG00000144591	GMPPA	2120.87	-0.388046	0.0370363	-10.4774	1.09677e-25	1.61138e-24	1979.42	-0.336371	0.0384008	-8.75949	1.96131e-18	1.55094e-17	1668.91	-0.0670478	0.0378956	-1.76928	0.0768478	0.145115
ENSG00000183077	AFMID	1029.58	0.584884	0.055883	10.4662	1.23465e-25	1.81281e-24	926.073	0.798658	0.0590028	13.5359	9.59727e-42	1.64878e-40	1167.79	-0.179358	0.0522534	-3.43247	0.000598113	0.00168888
ENSG00000080189	SLC35C2	3118.14	0.348474	0.0333009	10.4644	1.25839e-25	1.8465e-24	2798.69	0.549637	0.0342869	16.0305	7.82111e-58	2.04936e-56	2626.82	0.523708	0.0340911	15.362	2.94249e-53	6.06958e-52
ENSG00000168758	SEMA4C	789.142	0.60071	0.0574261	10.4606	1.31052e-25	1.92179e-24	966.487	-0.179918	0.0556442	-3.23336	0.00122343	0.00338877	961.836	-0.353701	0.048953	-7.22531	4.99955e-13	2.82204e-12
ENSG00000173848	NET1	3370.4	0.332378	0.0317769	10.4597	1.32221e-25	1.93771e-24	2896.06	0.690597	0.0379832	18.1816	7.21683e-74	2.69049e-72	4020.43	-0.500135	0.0291721	-17.1443	6.93556e-66	1.82273e-64
ENSG00000163399	ATP1A1	29051.7	0.272247	0.0260331	10.4577	1.35024e-25	1.97756e-24	27692.8	0.269376	0.0283763	9.49301	2.24455e-21	1.99472e-20	25212.9	0.342028	0.0276743	12.3591	4.35173e-35	5.68254e-34
ENSG00000117676	RPS6KA1	1478.92	-0.51097	0.0488658	-10.4566	1.36685e-25	2.00063e-24	1196.01	-0.0838787	0.0521267	-1.60913	0.107588	0.19423	1035.26	0.130094	0.0519435	2.50453	0.0122613	0.0282093
ENSG00000119878	CRIPT	924.237	-0.548281	0.052435	-10.4564	1.36962e-25	2.00343e-24	895.302	-0.59106	0.0645106	-9.16221	5.08446e-20	4.29644e-19	707.148	-0.167688	0.0593135	-2.82715	0.00469641	0.0116254
ENSG00000140274	DUOXA2	104.397	-1.75243	0.167626	-10.4544	1.39865e-25	2.04461e-24	31.5546	1.33572	0.28788	4.63984	3.48674e-06	1.28863e-05	94.5802	-1.79298	0.175078	-10.2411	1.29783e-24	1.19832e-23
ENSG00000159593	NAE1	4704.27	-0.318997	0.0305439	-10.4439	1.56239e-25	2.28254e-24	3819.76	0.124713	0.0381176	3.2718	0.00106864	0.00298541	4731.51	-0.631494	0.0277215	-22.78	7.24337e-115	3.92426e-113
ENSG00000124155	PIGT	4684.29	0.33992	0.0325548	10.4415	1.60282e-25	2.34014e-24	4701.49	0.173749	0.031891	5.44822	5.08753e-08	2.20048e-07	4158.18	0.337003	0.0276902	12.1705	4.46437e-34	5.665e-33
ENSG00000128923	MINDY2	2207.87	0.44619	0.0427385	10.44	1.62789e-25	2.37525e-24	2411.55	0.0167033	0.0415161	0.402333	0.687439	0.803818	2445.73	-0.222119	0.0363538	-6.10993	9.96759e-10	4.69822e-09
ENSG00000143320	CRABP2	761.326	0.692035	0.0663069	10.4369	1.683e-25	2.45413e-24	638.605	1.22675	0.0689061	17.8032	6.67047e-71	2.30021e-69	1123.77	-0.764006	0.0522266	-14.6287	1.84297e-48	3.40334e-47
ENSG00000142227	EMP3	162.375	-1.36997	0.131282	-10.4354	1.70961e-25	2.49137e-24	78.4672	0.293545	0.168808	1.73893	0.0820464	0.154675	76.3055	0.155453	0.171426	0.906828	0.364498	0.513096
ENSG00000196787	HIST1H2AG	9957.35	0.307104	0.0294373	10.4325	1.76185e-25	2.5659e-24	10307.4	0.0510038	0.0285302	1.78771	0.0738223	0.141413	10018.6	-0.0721974	0.0297395	-2.42766	0.0151967	0.0342643
ENSG00000142669	SH3BGRL3	839.871	-0.575633	0.0552126	-10.4258	1.8914e-25	2.75285e-24	630.273	0.0559174	0.0619979	0.901923	0.367098	0.520008	604.611	-0.0282101	0.0605669	-0.465768	0.641382	0.760932
ENSG00000214160	ALG3	2247.57	-0.422902	0.0405892	-10.4191	2.02948e-25	2.95198e-24	1945.35	-0.173618	0.0383885	-4.52266	6.10678e-06	2.2041e-05	1495.6	0.402537	0.0418774	9.61227	7.09682e-22	5.94219e-21
ENSG00000122121	XPNPEP2	87.2725	-2.14646	0.206033	-10.4181	2.05115e-25	2.98164e-24	35.9723	-0.466565	0.285778	-1.63262	0.10255	0.186616	20.6112	1.09758	0.353318	3.10651	0.00189312	0.00499824
ENSG00000114850	SSR3	10716.6	-0.274202	0.0263319	-10.4133	2.15656e-25	3.13292e-24	9402.72	-0.0506683	0.0288475	-1.75642	0.0790166	0.149791	9995.53	-0.404412	0.0241288	-16.7606	4.74146e-63	1.18237e-61
ENSG00000168036	CTNNB1	6555.26	0.336851	0.0323503	10.4126	2.17164e-25	3.15287e-24	6896.06	0.0298536	0.0279706	1.06732	0.285827	0.430939	7769.16	-0.480233	0.0255016	-18.8315	4.16651e-79	1.35246e-77
ENSG00000106028	SSBP1	4825.51	0.309979	0.0297783	10.4096	2.24257e-25	3.25382e-24	4441.76	0.42242	0.0331225	12.7533	2.98922e-37	4.55279e-36	4400.03	0.223889	0.0308947	7.24683	4.2665e-13	2.42198e-12
ENSG00000164576	SAP30L	1599.99	0.458103	0.0440154	10.4078	2.28441e-25	3.31247e-24	1531.12	0.439972	0.0455124	9.6671	4.16011e-22	3.78e-21	1599.16	0.0784934	0.0407833	1.92465	0.0542735	0.107408
ENSG00000165801	ARHGEF40	441.636	0.932449	0.0895923	10.4077	2.28696e-25	3.3141e-24	545.526	0.0311339	0.0754112	0.412856	0.679712	0.797833	364.237	1.25315	0.0908007	13.8011	2.50934e-43	4.08137e-42
ENSG00000205978	NYNRIN	229.966	1.1022	0.105932	10.4047	2.35892e-25	3.41626e-24	394.771	-0.714114	0.0826652	-8.63862	5.6894e-18	4.39288e-17	185.443	1.58854	0.124606	12.7485	3.17995e-37	4.38478e-36
ENSG00000144354	CDCA7	2756.19	0.357374	0.0343876	10.3925	2.68116e-25	3.88053e-24	2768.61	0.187341	0.0348614	5.37388	7.706e-08	3.28546e-07	3125.65	-0.353297	0.030281	-11.6673	1.87367e-31	2.17523e-30
ENSG00000198055	GRK6	3343.9	-0.450121	0.0433158	-10.3916	2.70733e-25	3.91598e-24	2829.32	-0.140389	0.039203	-3.58108	0.000342178	0.00102856	3142.06	-0.590471	0.0371262	-15.9044	5.90443e-57	1.31883e-55
ENSG00000197165	SULT1A2	294.636	-0.923685	0.0889318	-10.3864	2.85818e-25	4.13161e-24	220.918	-0.353534	0.103125	-3.42821	0.000607576	0.00176376	187.002	-0.104251	0.110759	-0.941241	0.346581	0.494128
ENSG00000152147	GEMIN6	1072.82	-0.595436	0.0573445	-10.3835	2.94797e-25	4.25877e-24	915.012	-0.324537	0.0608412	-5.33416	9.59882e-08	4.05557e-07	695.464	0.254303	0.0616662	4.12387	3.72566e-05	0.00011982
ENSG00000110921	MVK	1264.19	0.497957	0.0479686	10.3809	3.02905e-25	4.37319e-24	1131.64	0.721577	0.0538716	13.3944	6.52054e-41	1.09425e-39	928.114	1.27271	0.0557631	22.8235	2.67754e-115	1.45406e-113
ENSG00000134240	HMGCS2	829.004	-0.748869	0.0721471	-10.3797	3.06583e-25	4.42356e-24	937.42	-1.12852	0.122249	-9.23134	2.67256e-20	2.28502e-19	536.021	0.0641493	0.0909267	0.705506	0.480495	0.625263
ENSG00000132670	PTPRA	2436.64	0.385424	0.0371586	10.3724	3.31101e-25	4.77437e-24	2557.6	0.079262	0.0392554	2.01914	0.0434731	0.0892165	1981.74	0.691563	0.0389741	17.7442	1.9126e-70	5.40456e-69
ENSG00000160014	CALM3	10571.7	0.322845	0.0311286	10.3713	3.3489e-25	4.82602e-24	9707.86	0.443564	0.0275954	16.0738	3.89327e-58	1.03031e-56	9230.54	0.37364	0.0240076	15.5634	1.29051e-54	2.73586e-53
ENSG00000114268	PFKFB4	385.286	0.943091	0.0909336	10.3712	3.35275e-25	4.82858e-24	457.804	0.147877	0.0926165	1.59666	0.110341	0.198623	355.175	0.776548	0.0873735	8.88768	6.23964e-19	4.68065e-18
ENSG00000088682	COQ9	2021.39	-0.476834	0.0459853	-10.3693	3.4216e-25	4.92469e-24	1535.57	0.139255	0.048574	2.86687	0.00414558	0.0105683	1787.85	-0.468442	0.0430986	-10.8691	1.6182e-27	1.66521e-26
ENSG00000265681	RPL17	1413.92	-0.456977	0.0440939	-10.3637	3.62589e-25	5.21552e-24	1212.52	-0.185976	0.0483683	-3.84499	0.000120557	0.000382039	1216.56	-0.379809	0.0440833	-8.61571	6.95101e-18	4.97645e-17
ENSG00000102760	RGCC	284.563	0.974863	0.0941743	10.3517	4.11182e-25	5.91084e-24	355.467	0.0347316	0.0838862	0.414032	0.678851	0.797157	727.594	-1.74457	0.0607178	-28.7324	1.5017e-181	1.63102e-179
ENSG00000136048	DRAM1	365.748	0.834687	0.0806607	10.3481	4.26793e-25	6.13147e-24	588.2	-0.708515	0.0692315	-10.234	1.39646e-24	1.39686e-23	437.971	-0.150156	0.0718198	-2.09073	0.036552	0.0757105
ENSG00000135697	BCO1	103.134	-1.64009	0.158511	-10.3468	4.32605e-25	6.21114e-24	97.048	-1.61681	0.164901	-9.80475	1.07416e-22	1.00074e-21	54.7622	-0.564226	0.205997	-2.73901	0.00616251	0.0149699
ENSG00000178567	EPM2AIP1	848.668	0.582972	0.0563473	10.346	4.36148e-25	6.25817e-24	858.131	0.372791	0.0543867	6.85445	7.15888e-12	4.01869e-11	799.291	0.37368	0.0546247	6.84086	7.87191e-12	4.1866e-11
ENSG00000079308	TNS1	586.356	0.698259	0.0674917	10.3459	4.36985e-25	6.26632e-24	624.511	0.304596	0.0772361	3.9437	8.02333e-05	0.000259099	511.62	0.754677	0.0792419	9.52372	1.67095e-21	1.38093e-20
ENSG00000022556	NLRP2	3975.57	-0.345121	0.033363	-10.3444	4.43649e-25	6.35797e-24	3614.82	-0.224331	0.0404809	-5.54166	2.99613e-08	1.32028e-07	3279.62	-0.15235	0.0337483	-4.51432	6.35217e-06	2.20699e-05
ENSG00000169905	TOR1AIP2	6234.71	-0.289594	0.0279979	-10.3434	4.48232e-25	6.41971e-24	6078.34	-0.351101	0.0283891	-12.3675	3.92014e-35	5.62979e-34	5594.01	-0.320304	0.0257007	-12.4628	1.19083e-35	1.57838e-34
ENSG00000100554	ATP6V1D	2077.21	-0.407191	0.0393701	-10.3426	4.51928e-25	6.46868e-24	2100.53	-0.556913	0.0408386	-13.6369	2.41531e-42	4.25027e-41	1642.05	-0.102864	0.0419792	-2.45037	0.0142711	0.0323973
ENSG00000140750	ARHGAP17	965.826	-0.528925	0.051172	-10.3362	4.83163e-25	6.91151e-24	862.192	-0.365367	0.0555852	-6.5731	4.92783e-11	2.62565e-10	839.951	-0.482127	0.0548824	-8.78472	1.56752e-18	1.15731e-17
ENSG00000069011	PITX1	2846.76	-0.503119	0.0486906	-10.333	4.9984e-25	7.14569e-24	2314.93	-0.0879553	0.0408215	-2.15463	0.0311907	0.0663786	2523.95	-0.500122	0.0379182	-13.1895	1.00864e-39	1.48937e-38
ENSG00000168246	UBTD2	2952.2	-0.362534	0.0350857	-10.3328	5.0069e-25	7.15346e-24	2663.3	-0.221759	0.0358276	-6.18962	6.03107e-10	2.9951e-09	2584.92	-0.329474	0.0328202	-10.0388	1.02957e-23	9.16298e-23
ENSG00000167264	DUS2	1148.09	-0.488307	0.0472813	-10.3277	5.28188e-25	7.54172e-24	893.896	0.0498541	0.0563954	0.884011	0.37669	0.530358	1035.97	-0.53022	0.0485598	-10.9189	9.3613e-28	9.69859e-27
ENSG00000165650	PDZD8	3549.97	0.346892	0.0335896	10.3274	5.29886e-25	7.56133e-24	3267.96	0.460226	0.0338282	13.6048	3.75051e-42	6.55161e-41	3281.67	0.212936	0.0314997	6.75992	1.38063e-11	7.2469e-11
ENSG00000127824	TUBA4A	326.274	0.954495	0.0924632	10.323	5.54743e-25	7.91119e-24	332.42	0.694386	0.102416	6.78007	1.20114e-11	6.64127e-11	354.94	0.223428	0.0870942	2.56536	0.0103068	0.0240432
ENSG00000162367	TAL1	306.594	0.936384	0.0907114	10.3227	5.56543e-25	7.93202e-24	493.559	-0.652991	0.0720704	-9.06046	1.29897e-19	1.07708e-18	343.523	0.117406	0.0841249	1.39562	0.16283	0.273095
ENSG00000187837	HIST1H1C	22820.6	0.325489	0.0315362	10.3211	5.65461e-25	8.0542e-24	23901.9	0.0328602	0.0306688	1.07146	0.283964	0.428646	22585	-0.00911867	0.0266359	-0.342345	0.732091	0.828388
ENSG00000137124	ALDH1B1	2958.08	-0.35388	0.0343009	-10.3169	5.90747e-25	8.40922e-24	2320.83	0.188837	0.0402203	4.69508	2.66509e-06	9.96052e-06	2366.86	-0.0780391	0.0338925	-2.30255	0.0213044	0.046587
ENSG00000124783	SSR1	5745.56	-0.297388	0.0288483	-10.3087	6.43686e-25	9.15723e-24	5242.57	-0.184611	0.0325147	-5.67776	1.3647e-08	6.17187e-08	5398.89	-0.446654	0.0257941	-17.3161	3.55394e-67	9.57059e-66
ENSG00000197170	PSMD12	3534.84	-0.352819	0.0342376	-10.305	6.68873e-25	9.50974e-24	2941.07	0.0158324	0.0384508	0.411757	0.680517	0.798386	3226.49	-0.425496	0.0332977	-12.7785	2.16161e-37	2.99322e-36
ENSG00000170927	PKHD1	49.4214	2.81837	0.273541	10.3033	6.81079e-25	9.67737e-24	61.013	1.06191	0.202992	5.2313	1.6832e-07	6.9772e-07	66.0901	0.480907	0.195348	2.4618	0.0138242	0.0314513
ENSG00000133106	EPSTI1	2352	0.362363	0.0351713	10.3028	6.8426e-25	9.71665e-24	1698	1.52021	0.0478574	31.7654	1.94654e-221	4.04491e-219	1976.97	0.544836	0.0370384	14.7101	5.55612e-49	1.03604e-47
ENSG00000146963	LUC7L2	786.884	0.592291	0.0575125	10.2985	7.15895e-25	1.01597e-23	777.849	0.46555	0.0580197	8.02399	1.02368e-15	7.11956e-15	680.106	0.692357	0.0590085	11.7332	8.61568e-32	1.01358e-30
ENSG00000223547	ZNF844	546.249	0.677438	0.0657881	10.2973	7.2486e-25	1.02807e-23	565.118	0.38119	0.0675062	5.64674	1.63521e-08	7.34938e-08	684.388	-0.373559	0.0598599	-6.24055	4.36048e-10	2.10687e-09
ENSG00000071859	FAM50A	2665.67	-0.452391	0.0439418	-10.2952	7.40495e-25	1.0496e-23	2252.6	-0.139418	0.0403542	-3.45485	0.000550608	0.00160724	1651.08	0.613634	0.0421387	14.5623	4.88237e-48	8.91549e-47
ENSG00000100596	SPTLC2	4962.89	-0.311048	0.0302173	-10.2937	7.52019e-25	1.06529e-23	5423.75	-0.651849	0.0291695	-22.3469	1.29292e-110	8.46489e-109	3242.23	0.618599	0.0312493	19.7956	3.24681e-87	1.21184e-85
ENSG00000087302	C14orf166	5163	-0.292757	0.028441	-10.2935	7.53969e-25	1.06741e-23	5880.3	-0.732155	0.0293073	-24.982	9.59354e-138	8.30641e-136	4563.92	-0.283391	0.0274728	-10.3153	6.00823e-25	5.61086e-24
ENSG00000186205	MTARC1	2791.14	0.358439	0.0348285	10.2916	7.69192e-25	1.0883e-23	2437.69	0.659141	0.0356085	18.5108	1.68929e-76	6.63963e-75	2221.57	0.740395	0.0349017	21.2137	7.13094e-100	3.18557e-98
ENSG00000124575	HIST1H1D	9406.39	0.356172	0.0346366	10.2831	8.39745e-25	1.1874e-23	8417.3	0.569151	0.0398859	14.2695	3.39038e-46	6.65735e-45	7859.53	0.56029	0.029963	18.6994	5.00757e-78	1.60501e-76
ENSG00000196890	HIST3H2BB	1505.21	0.595874	0.0579551	10.2816	8.52663e-25	1.20494e-23	1318.49	0.921368	0.0591177	15.5853	9.16128e-55	2.25234e-53	1491.63	0.226484	0.0554768	4.0825	4.45546e-05	0.000142328
ENSG00000134954	ETS1	114.44	-1.90895	0.185735	-10.2778	8.87221e-25	1.25301e-23	41.8123	0.275376	0.242656	1.13484	0.256442	0.396007	32.333	0.932592	0.27218	3.42638	0.00061168	0.0017257
ENSG00000165219	GAPVD1	3850.59	0.317576	0.0309009	10.2773	8.92333e-25	1.25947e-23	4099.48	-0.0209082	0.0313825	-0.666237	0.505259	0.654476	4060.68	-0.193733	0.0272524	-7.10883	1.1703e-12	6.48602e-12
ENSG00000104450	SPAG1	469.077	-0.77279	0.0751958	-10.277	8.94405e-25	1.26163e-23	392.395	-0.462572	0.081082	-5.70499	1.16352e-08	5.28406e-08	275.562	0.341056	0.0972456	3.50716	0.000452924	0.00129649
ENSG00000091947	TMEM101	1353.5	0.46355	0.0451124	10.2755	9.09147e-25	1.28165e-23	1388.7	0.220366	0.0444242	4.96049	7.03165e-07	2.77607e-06	1282.54	0.245474	0.0443084	5.54011	3.02274e-08	1.28639e-07
ENSG00000100764	PSMC1	3118.69	-0.337035	0.032801	-10.2752	9.11914e-25	1.28478e-23	3284.86	-0.58842	0.0350745	-16.7763	3.63774e-63	1.05884e-61	2575.46	-0.144524	0.0360116	-4.01326	5.98869e-05	0.00018904
ENSG00000104549	SQLE	5977.55	0.286887	0.0279304	10.2715	9.47193e-25	1.33367e-23	5475.28	0.412843	0.0317533	13.0015	1.19891e-38	1.88986e-37	4997.69	0.48123	0.0295766	16.2706	1.59491e-59	3.74878e-58
ENSG00000129083	COPB1	7732.15	-0.282636	0.0275258	-10.268	9.81916e-25	1.38173e-23	8542.62	-0.652435	0.0302716	-21.5527	4.99071e-103	2.89473e-101	6208.76	-0.00922948	0.0261289	-0.353229	0.723917	0.822794
ENSG00000171135	JAGN1	905.267	0.587142	0.057196	10.2655	1.00849e-24	1.41827e-23	895.814	0.454684	0.0565834	8.03564	9.30906e-16	6.49135e-15	825.756	0.487083	0.0561034	8.68188	3.89286e-18	2.82766e-17
ENSG00000166825	ANPEP	304.268	-0.943651	0.0919862	-10.2586	1.08245e-24	1.52136e-23	172.097	0.438925	0.123855	3.54385	0.000394331	0.00117512	123.846	1.56622	0.150497	10.407	2.30397e-25	2.18543e-24
ENSG00000004142	POLDIP2	13239	-0.358948	0.0349997	-10.2558	1.11505e-24	1.56624e-23	10331.8	0.200261	0.0267586	7.48398	7.21036e-14	4.53556e-13	9697.48	0.17653	0.0254797	6.92825	4.26065e-12	2.29313e-11
ENSG00000163694	RBM47	3378.67	-0.33298	0.0324866	-10.2498	1.18621e-24	1.66519e-23	3139.13	-0.27006	0.0367662	-7.34534	2.05239e-13	1.26212e-12	2506.87	0.168461	0.0351232	4.79628	1.61641e-06	5.95167e-06
ENSG00000162337	LRP5	3494.63	0.401748	0.0392018	10.2482	1.20562e-24	1.69142e-23	3768.8	0.0159721	0.0376345	0.424401	0.671274	0.791427	3419.94	0.0915352	0.0341515	2.68026	0.0073564	0.0176401
ENSG00000253161	LINC01605	63.0751	-2.39267	0.233492	-10.2473	1.21689e-24	1.7062e-23	27.1709	-0.881749	0.29833	-2.95562	0.00312041	0.00810791	61.0263	-2.53758	0.227712	-11.1438	7.67497e-29	8.24214e-28
ENSG00000176170	SPHK1	340.96	0.931179	0.0908949	10.2446	1.25173e-24	1.754e-23	287.165	1.52785	0.0983391	15.5366	1.96195e-54	4.80869e-53	350.824	0.386129	0.0852029	4.53187	5.84636e-06	2.03867e-05
ENSG00000188811	NHLRC3	1562.52	0.453129	0.0442363	10.2434	1.26735e-24	1.77482e-23	1459.37	0.519306	0.0459549	11.3003	1.30711e-29	1.55171e-28	1310.09	0.652202	0.0460432	14.165	1.50872e-45	2.5977e-44
ENSG00000138760	SCARB2	9073.1	0.288722	0.0281865	10.2433	1.26848e-24	1.77535e-23	9869.45	-0.108323	0.0268031	-4.04144	5.3125e-05	0.000175398	8610.16	0.0798057	0.0222025	3.59445	0.000325082	0.000946259
ENSG00000160190	SLC37A1	403.501	-0.813543	0.0794304	-10.2422	1.28276e-24	1.79425e-23	342.938	-0.548914	0.0891343	-6.15829	7.35368e-10	3.62841e-09	367.827	-0.873764	0.0804079	-10.8666	1.66199e-27	1.7095e-26
ENSG00000108039	XPNPEP1	3657.26	-0.328641	0.0320873	-10.2421	1.28464e-24	1.7958e-23	3021.01	0.0642213	0.0340269	1.88737	0.0591108	0.116578	2785.92	0.0932554	0.0337602	2.76229	0.00573974	0.0140157
ENSG00000128342	LIF	396.454	-0.784379	0.0765926	-10.2409	1.30001e-24	1.81619e-23	283.269	-0.059233	0.0957582	-0.618569	0.536201	0.682481	226.508	0.409891	0.0984778	4.16227	3.15101e-05	0.000102211
ENSG00000181555	SETD2	2081.5	0.398108	0.0388748	10.2408	1.30195e-24	1.81782e-23	2036.2	0.310851	0.0410135	7.57923	3.47614e-14	2.23005e-13	2007.42	0.130402	0.0366451	3.55852	0.000372951	0.00107766
ENSG00000163644	PPM1K	933.076	-0.54305	0.0530521	-10.2362	1.36557e-24	1.90551e-23	968.674	-0.745901	0.0536111	-13.9132	5.26963e-44	9.76946e-43	883.441	-0.697226	0.0524067	-13.3041	2.18985e-40	3.28434e-39
ENSG00000117616	RSRP1	1914.45	-0.466506	0.045575	-10.236	1.36746e-24	1.907e-23	1568.03	-0.0686787	0.0484118	-1.41864	0.156005	0.265834	1399.42	0.057868	0.050545	1.14488	0.252259	0.387234
ENSG00000134287	ARF3	6435.23	-0.30551	0.0298497	-10.235	1.38263e-24	1.92701e-23	5498.85	-0.00929582	0.0290976	-0.319471	0.74937	0.848344	5286.35	-0.0993249	0.0250447	-3.9659	7.31198e-05	0.00022842
ENSG00000182957	SPATA13	589.974	0.680685	0.0665134	10.2338	1.39914e-24	1.94886e-23	580.671	0.557539	0.0664025	8.39635	4.60579e-17	3.4288e-16	708.993	-0.266493	0.0587189	-4.53845	5.6669e-06	1.97789e-05
ENSG00000070010	UFD1	2396.79	-0.386886	0.0378178	-10.2303	1.45112e-24	2.02005e-23	2102.8	-0.170249	0.0391426	-4.34946	1.36471e-05	4.75955e-05	1962.51	-0.175637	0.0375097	-4.68245	2.83471e-06	1.01903e-05
ENSG00000171148	TADA3	1060.8	0.532755	0.0520834	10.2289	1.47224e-24	2.04823e-23	1011.14	0.526716	0.0547495	9.62046	6.55345e-22	5.9209e-21	903.852	0.680976	0.0540597	12.5968	2.20023e-36	2.96081e-35
ENSG00000198431	TXNRD1	8281.89	-0.255026	0.024936	-10.2272	1.49761e-24	2.08229e-23	8098	-0.324527	0.025545	-12.7041	5.60821e-37	8.48224e-36	7502.05	-0.310617	0.023659	-13.1289	2.24881e-39	3.28883e-38
ENSG00000103591	AAGAB	3362.74	0.347672	0.0340106	10.2225	1.57264e-24	2.1853e-23	3071.74	0.486133	0.036061	13.4808	2.02762e-41	3.45361e-40	3676.23	-0.266286	0.0304224	-8.75295	2.07842e-18	1.52713e-17
ENSG00000148677	ANKRD1	2651.89	-1.36451	0.133641	-10.2103	1.78322e-24	2.47645e-23	2818.62	-1.57996	0.0934446	-16.908	3.92719e-64	1.17164e-62	1587.24	-0.497222	0.11372	-4.37235	1.22919e-05	4.15476e-05
ENSG00000172354	GNB2	2585.15	0.398548	0.0390431	10.2079	1.82759e-24	2.53656e-23	2251.85	0.717984	0.0410197	17.5034	1.34963e-68	4.43024e-67	2185.4	0.563952	0.0385902	14.6139	2.29098e-48	4.22384e-47
ENSG00000204991	SPIRE2	478.154	0.823361	0.0806618	10.2076	1.83412e-24	2.54411e-23	478.625	0.636505	0.0814879	7.81104	5.67184e-15	3.79027e-14	475.333	0.409773	0.0762663	5.37292	7.74731e-08	3.19096e-07
ENSG00000020577	SAMD4A	2391.54	-0.488774	0.0478919	-10.2058	1.86827e-24	2.58994e-23	2371.69	-0.586241	0.0384386	-15.2513	1.61296e-52	3.7495e-51	2012.95	-0.35659	0.0389635	-9.15191	5.59378e-20	4.35289e-19
ENSG00000135678	CPM	562.384	-0.679136	0.0665584	-10.2036	1.91055e-24	2.64697e-23	1091.03	-2.10569	0.0551423	-38.1865	0	0	338.304	0.38639	0.0828573	4.66332	3.11148e-06	1.1138e-05
ENSG00000108561	C1QBP	10061.8	-0.269224	0.0264026	-10.1969	2.04759e-24	2.83516e-23	8043.09	0.232291	0.0364335	6.37575	1.82067e-10	9.38492e-10	8647.54	-0.184573	0.0247333	-7.46252	8.4881e-14	5.01474e-13
ENSG00000197746	PSAP	43743.1	-0.273298	0.0268024	-10.1967	2.05021e-24	2.83709e-23	40199.2	-0.177858	0.0278533	-6.38554	1.70795e-10	8.82484e-10	39914.6	-0.347302	0.0232343	-14.9478	1.60963e-50	3.11816e-49
ENSG00000272886	DCP1A	1015.32	0.526183	0.0516104	10.1953	2.08112e-24	2.87646e-23	954.233	0.575434	0.0534009	10.7758	4.48112e-27	4.9212e-26	898.651	0.532515	0.051373	10.3657	3.55279e-25	3.34921e-24
ENSG00000154127	UBASH3B	778.225	-0.695769	0.068244	-10.1953	2.08072e-24	2.87646e-23	676.903	-0.475843	0.0622227	-7.64742	2.05045e-14	1.33368e-13	623.57	-0.44848	0.0632968	-7.08535	1.3869e-12	7.6661e-12
ENSG00000163378	EOGT	748.884	-0.585239	0.0574243	-10.1915	2.1644e-24	2.98979e-23	628.909	-0.270183	0.067105	-4.02627	5.66683e-05	0.000186401	632.944	-0.465581	0.060557	-7.68831	1.49088e-14	9.10867e-14
ENSG00000134109	EDEM1	1300.26	0.486535	0.0477428	10.1908	2.18041e-24	3.01013e-23	1394.28	0.10602	0.0485395	2.1842	0.0289478	0.0620697	1357.13	-0.0265915	0.0445292	-0.597169	0.550394	0.685473
ENSG00000100030	MAPK1	6482.64	-0.26105	0.02562	-10.1893	2.213e-24	3.05331e-23	6709.02	-0.474169	0.0265499	-17.8595	2.4377e-71	8.51663e-70	5162.28	0.0388534	0.0240351	1.61653	0.10598	0.191135
ENSG00000019995	ZRANB1	1897.88	0.420053	0.0412322	10.1875	2.2548e-24	3.10914e-23	1838.93	0.362724	0.0411978	8.80446	1.31484e-18	1.04736e-17	1811.52	0.181207	0.0409925	4.42049	9.84779e-06	3.36036e-05
ENSG00000163394	CCKAR	51.494	2.58564	0.253992	10.18	2.43536e-24	3.35613e-23	78.4098	0.206285	0.172627	1.19497	0.232098	0.365957	91.0656	-0.3957	0.165783	-2.38685	0.0169935	0.037957
ENSG00000042493	CAPG	147.665	-1.43958	0.141544	-10.1705	2.6841e-24	3.69674e-23	108.115	-0.888097	0.148127	-5.99552	2.02831e-09	9.68829e-09	106.857	-1.02649	0.154819	-6.63029	3.35028e-11	1.72536e-10
ENSG00000100934	SEC23A	7718.25	0.245868	0.0241813	10.1677	2.76317e-24	3.80339e-23	8167.94	-0.0686746	0.0340122	-2.01912	0.0434752	0.0892165	5533.15	1.02848	0.0284554	36.1434	4.71752e-286	1.24266e-283
ENSG00000196542	SPTSSB	195.314	1.18117	0.116177	10.167	2.78412e-24	3.82997e-23	733.163	-2.22905	0.071014	-31.389	2.86262e-216	5.70067e-214	157.621	1.68784	0.13318	12.6733	8.31333e-37	1.13538e-35
ENSG00000163001	CFAP36	1160.27	-0.501867	0.0493802	-10.1633	2.89087e-24	3.97448e-23	1142.62	-0.585017	0.0512843	-11.4073	3.84299e-30	4.65464e-29	962.579	-0.33231	0.0544749	-6.10025	1.05906e-09	4.98365e-09
ENSG00000211452	DIO1	926.863	-0.610232	0.0600486	-10.1623	2.92098e-24	4.01351e-23	742.649	-0.174021	0.0618924	-2.81167	0.00492849	0.0123975	416.979	1.81921	0.0836824	21.7394	8.69559e-105	4.1516e-103
ENSG00000173442	EHBP1L1	1615.91	0.457014	0.0450053	10.1547	3.15899e-24	4.33799e-23	1589.65	0.347458	0.0475365	7.30929	2.68556e-13	1.63758e-12	1519.96	0.2633	0.0438357	6.00653	1.89539e-09	8.78396e-09
ENSG00000169762	TAPT1	678.184	0.621368	0.0612259	10.1488	3.35555e-24	4.60519e-23	676.21	0.457299	0.0625624	7.30948	2.68179e-13	1.6357e-12	609.261	0.573646	0.0660716	8.68218	3.88242e-18	2.82097e-17
ENSG00000170231	FABP6	117.816	-1.47146	0.145002	-10.1478	3.38908e-24	4.64848e-23	112.528	-1.47866	0.152208	-9.71472	2.60959e-22	2.39115e-21	74.8596	-0.762238	0.174774	-4.36128	1.29304e-05	4.36287e-05
ENSG00000103855	CD276	2495.62	0.409722	0.0403823	10.1461	3.44933e-24	4.72834e-23	2301.19	0.519351	0.0433769	11.973	4.92176e-33	6.63744e-32	2592.12	-0.0750324	0.0402535	-1.864	0.0623219	0.121026
ENSG00000183576	SETD3	4075.49	-0.295457	0.0291362	-10.1405	3.65049e-24	5.00114e-23	4146.92	-0.465164	0.0340912	-13.6447	2.17118e-42	3.82349e-41	3010.24	0.226368	0.0310188	7.29776	2.92594e-13	1.67592e-12
ENSG00000158014	SLC30A2	73.3796	-2.08418	0.205548	-10.1396	3.68629e-24	5.04723e-23	47.4791	-1.35511	0.235425	-5.75599	8.61351e-09	3.94853e-08	23.9126	0.139281	0.343879	0.405028	0.685457	0.794087
ENSG00000145348	TBCK	1394.85	0.487193	0.0480892	10.131	4.0238e-24	5.50611e-23	1457.74	0.1834	0.0433443	4.23123	2.32421e-05	7.92545e-05	1638.44	-0.343839	0.0394146	-8.72366	2.6934e-18	1.97141e-17
ENSG00000182568	SATB1	43.6001	3.11337	0.307396	10.1282	4.14188e-24	5.66438e-23	42.023	2.90873	0.304807	9.54288	1.38918e-21	1.24195e-20	41.0513	2.4079	0.284126	8.47476	2.35557e-17	1.64933e-16
ENSG00000102189	EEA1	3969.54	0.382738	0.0377942	10.1269	4.19711e-24	5.73655e-23	4131.88	0.102417	0.0362568	2.82477	0.00473144	0.0119347	3549.16	0.354426	0.0341906	10.3662	3.53374e-25	3.33537e-24
ENSG00000120149	MSX2	2315.66	-0.388629	0.038402	-10.12	4.50432e-24	6.15283e-23	1547.58	0.687259	0.0424816	16.1778	7.23388e-59	1.93798e-57	1798.42	-0.031009	0.0382221	-0.811284	0.417203	0.566753
ENSG00000133597	ADCK2	847.464	0.615656	0.0608571	10.1164	4.6715e-24	6.37746e-23	861.513	0.389381	0.0600463	6.48468	8.89231e-11	4.66008e-10	747.169	0.635191	0.0624151	10.1769	2.51517e-24	2.29368e-23
ENSG00000163728	TTC14	2363.8	-0.454375	0.0449218	-10.1148	4.75001e-24	6.48084e-23	2301.46	-0.509239	0.0467846	-10.8847	1.36273e-27	1.52174e-26	1736.01	0.0542806	0.0430695	1.2603	0.20756	0.332169
ENSG00000175130	MARCKSL1	2715.45	0.3813	0.0377039	10.113	4.83687e-24	6.5955e-23	2614.09	0.345578	0.0359008	9.62592	6.21483e-22	5.61709e-21	3054.68	-0.31211	0.0328296	-9.50697	1.96298e-21	1.6176e-20
ENSG00000099910	KLHL22	649.554	-0.620332	0.0613511	-10.1112	4.92933e-24	6.71765e-23	715.566	-0.952849	0.0619122	-15.3903	1.90083e-53	4.52432e-52	437.785	0.107187	0.0736579	1.4552	0.145614	0.249554
ENSG00000128791	TWSG1	3196.38	-0.371623	0.0367566	-10.1104	4.9697e-24	6.76872e-23	4385.31	-1.20613	0.0351084	-34.3546	1.20379e-258	3.42464e-256	1936.57	0.817372	0.0387818	21.0761	1.31683e-98	5.80341e-97
ENSG00000180817	PPA1	14346.3	-0.242458	0.0240078	-10.0992	5.57224e-24	7.58495e-23	11067.7	0.379583	0.0293572	12.9298	3.05561e-38	4.76321e-37	13293.3	-0.356766	0.0223386	-15.9708	2.03989e-57	4.61026e-56
ENSG00000162777	DENND2D	583.475	0.676646	0.0670545	10.091	6.056e-24	8.23863e-23	573.768	0.557023	0.0675994	8.24005	1.72133e-16	1.24575e-15	508.828	0.73575	0.0692115	10.6305	2.15063e-26	2.1244e-25
ENSG00000102753	KPNA3	5204.16	-0.302377	0.0299683	-10.0899	6.12383e-24	8.32605e-23	4043.92	0.282324	0.0331251	8.52296	1.55523e-17	1.17948e-16	5081.16	-0.544673	0.0264881	-20.5629	5.89777e-94	2.41787e-92
ENSG00000178057	NDUFAF3	722.095	0.593491	0.0588406	10.0864	6.34459e-24	8.62118e-23	666.263	0.714341	0.062796	11.3756	5.53271e-30	6.65736e-29	594.63	0.884691	0.0636909	13.8904	7.24487e-44	1.19361e-42
ENSG00000178761	FAM219B	1863.26	0.412874	0.0409344	10.0862	6.35537e-24	8.63079e-23	1811.35	0.345156	0.0433985	7.95317	1.81793e-15	1.24657e-14	1987.25	-0.144704	0.0384932	-3.75921	0.000170448	0.000511544
ENSG00000120306	CYSTM1	3280.21	-0.340489	0.0337703	-10.0825	6.6021e-24	8.96065e-23	2336.02	0.525332	0.0378857	13.8663	1.01443e-43	1.86475e-42	2166.23	0.54139	0.0360981	14.9977	7.5975e-51	1.48433e-49
ENSG00000027847	B4GALT7	942.918	-0.532896	0.0528847	-10.0766	7.01282e-24	9.51256e-23	957.534	-0.687272	0.0531047	-12.9418	2.61319e-38	4.08955e-37	816.364	-0.473942	0.0544088	-8.71077	3.0182e-18	2.20351e-17
ENSG00000147813	NAPRT	1124.72	-0.524413	0.0520694	-10.0714	7.39012e-24	1.00185e-22	1095	-0.576729	0.0520054	-11.0898	1.40597e-28	1.61376e-27	883.583	-0.208828	0.0565687	-3.69158	0.000222869	0.000660224
ENSG00000152520	PAN3	1390.17	0.474986	0.0471786	10.0678	7.66559e-24	1.03799e-22	1281.01	0.59114	0.049113	12.0363	2.28935e-33	3.1262e-32	1459.51	-0.0515172	0.0421539	-1.22212	0.221662	0.349946
ENSG00000005175	RPAP3	2651.03	-0.391434	0.0388797	-10.0678	7.66457e-24	1.03799e-22	2406.52	-0.267801	0.0421304	-6.35649	2.06417e-10	1.0608e-09	2247.81	-0.275328	0.0393866	-6.99039	2.74127e-12	1.49114e-11
ENSG00000120658	ENOX1	81.6765	1.82646	0.181427	10.0672	7.71516e-24	1.0441e-22	67.2495	3.22285	0.25313	12.732	3.92806e-37	5.95237e-36	79.4435	1.32559	0.183214	7.23521	4.64802e-13	2.63074e-12
ENSG00000180815	MAP3K15	91.0804	-1.68979	0.167906	-10.0639	7.97797e-24	1.07904e-22	143.146	-2.58186	0.150419	-17.1644	4.90357e-66	1.52183e-64	116.781	-2.35629	0.163251	-14.4336	3.18178e-47	5.66565e-46
ENSG00000132600	PRMT7	3472.73	-0.333152	0.033114	-10.0608	8.2362e-24	1.11332e-22	2717.71	0.225029	0.0378	5.95315	2.63025e-09	1.24713e-08	3147.49	-0.386813	0.0304592	-12.6994	5.96187e-37	8.15691e-36
ENSG00000167705	RILP	310.113	-0.96779	0.096197	-10.0605	8.25822e-24	1.11565e-22	217.687	-0.237223	0.102314	-2.31857	0.0204184	0.0454657	171.196	0.258314	0.115233	2.24166	0.0249833	0.053851
ENSG00000160298	C21orf58	581.919	0.692505	0.0688507	10.0581	8.46472e-24	1.14222e-22	574.767	0.560819	0.0655366	8.55734	1.15503e-17	8.79597e-17	498.669	0.831747	0.0701319	11.8597	1.9155e-32	2.31162e-31
ENSG00000144711	IQSEC1	352.599	0.849097	0.0844194	10.0581	8.46294e-24	1.14222e-22	390.675	0.304394	0.0819629	3.71379	0.000204174	0.000629243	349.191	0.441622	0.0845402	5.22382	1.75273e-07	7.0315e-07
ENSG00000163807	KIAA1143	1066.04	0.54017	0.0537088	10.0574	8.52394e-24	1.14955e-22	1036.28	0.466972	0.0566456	8.24374	1.66907e-16	1.20903e-15	1015.37	0.294143	0.0582091	5.05322	4.34432e-07	1.6823e-06
ENSG00000126003	PLAGL2	1691.48	0.539362	0.0536309	10.0569	8.56272e-24	1.15411e-22	1631.14	0.495026	0.0434304	11.3981	4.27166e-30	5.16337e-29	1498.05	0.542028	0.0422238	12.837	1.01739e-37	1.42515e-36
ENSG00000143126	CELSR2	260.021	1.22751	0.122089	10.0542	8.79975e-24	1.18537e-22	285.678	0.628326	0.107136	5.86474	4.49831e-09	2.09994e-08	245.174	0.944864	0.10946	8.63207	6.02506e-18	4.33521e-17
ENSG00000248485	PCP4L1	116.964	-1.528	0.152099	-10.0461	9.55909e-24	1.28692e-22	147.416	-2.05696	0.146829	-14.0092	1.36885e-44	2.57368e-43	90.3756	-1.26093	0.162365	-7.76604	8.09811e-15	5.02939e-14
ENSG00000148908	RGS10	154.07	1.32446	0.131845	10.0456	9.60825e-24	1.29279e-22	163.996	0.819352	0.13122	6.24411	4.26211e-10	2.14199e-09	268.509	-0.816144	0.0965411	-8.45385	2.81847e-17	1.96564e-16
ENSG00000146950	SHROOM2	524.536	0.674729	0.0671862	10.0427	9.8952e-24	1.33063e-22	551.68	0.333297	0.0712056	4.68076	2.85813e-06	1.06437e-05	544.78	0.142426	0.0669443	2.12753	0.0333758	0.0698131
ENSG00000184432	COPB2	12451	-0.221377	0.022046	-10.0416	1.00019e-23	1.34421e-22	11541.9	-0.148712	0.0232184	-6.40494	1.50425e-10	7.80947e-10	11287.5	-0.279957	0.0211128	-13.26	3.94643e-40	5.88039e-39
ENSG00000187288	CIDEC	145.745	-1.37012	0.136448	-10.0413	1.00329e-23	1.3476e-22	61.8709	0.731802	0.197444	3.70638	0.00021024	0.000646769	44.4986	2.0874	0.260745	8.00551	1.18976e-15	7.71308e-15
ENSG00000173113	TRMT112	2474.6	0.369329	0.0367844	10.0404	1.01312e-23	1.36001e-22	2356.37	0.368651	0.0361963	10.1848	2.31902e-24	2.30331e-23	2272.66	0.258302	0.0347254	7.43841	1.01904e-13	5.99263e-13
ENSG00000092758	COL9A3	90.8501	1.72996	0.172333	10.0385	1.03261e-23	1.38539e-22	129.601	0.0737897	0.133938	0.550922	0.581687	0.721246	118.021	0.152235	0.142322	1.06965	0.284776	0.42577
ENSG00000253414	AC124067.2	64.903	-2.19637	0.218817	-10.0375	1.04331e-23	1.39813e-22	32.3839	-0.944078	0.27679	-3.41081	0.000647699	0.00187247	46.082	-1.79743	0.245474	-7.32228	2.43798e-13	1.40133e-12
ENSG00000105443	CYTH2	1075.81	0.505097	0.0503212	10.0375	1.04316e-23	1.39813e-22	1166.04	0.091395	0.0484746	1.88542	0.0593727	0.117017	1210.08	-0.214203	0.0445311	-4.8102	1.50777e-06	5.56776e-06
ENSG00000171848	RRM2	7946.51	0.246219	0.024535	10.0354	1.06489e-23	1.42622e-22	6384.13	0.848976	0.0303532	27.9699	3.77322e-172	4.7962e-170	6489.72	0.520695	0.026572	19.5957	1.68385e-85	6.07697e-84
ENSG00000112237	CCNC	5341.52	-0.291739	0.0290807	-10.0321	1.10202e-23	1.47511e-22	4534.23	0.0241545	0.0330204	0.731501	0.464473	0.61797	4869.5	-0.363066	0.0259648	-13.983	1.97944e-44	3.29911e-43
ENSG00000111142	METAP2	8643.18	-0.259726	0.0258899	-10.0319	1.10318e-23	1.47583e-22	8437.13	-0.324986	0.028774	-11.2944	1.39797e-29	1.6571e-28	7499.55	-0.201699	0.0237922	-8.4775	2.30087e-17	1.61201e-16
ENSG00000116120	FARSB	4970.38	-0.311484	0.0310554	-10.03	1.12572e-23	1.50511e-22	4326.06	-0.0672755	0.0323238	-2.0813	0.0374067	0.0781183	4458.18	-0.339126	0.0299665	-11.3168	1.08329e-29	1.18954e-28
ENSG00000115808	STRN	2677.32	-0.445429	0.044431	-10.0252	1.18152e-23	1.57882e-22	2797.81	-0.671573	0.0382117	-17.575	3.82583e-69	1.27334e-67	2200.95	-0.24991	0.0384278	-6.50336	7.85469e-11	3.97101e-10
ENSG00000120656	TAF12	531.281	-0.683768	0.0682106	-10.0244	1.19125e-23	1.5909e-22	503.244	-0.675974	0.0774037	-8.73309	2.4781e-18	1.95121e-17	461.678	-0.639641	0.0703875	-9.08743	1.0141e-19	7.81183e-19
ENSG00000158560	DYNC1I1	80.0623	7.36426	0.73485	10.0214	1.2269e-23	1.63758e-22	76.4062	6.89693	0.661145	10.4318	1.77504e-25	1.84427e-24	70.8824	8.01133	1.00134	8.00061	1.23799e-15	8.01671e-15
ENSG00000176595	KBTBD11	1037.06	0.500364	0.049946	10.0181	1.26926e-23	1.69314e-22	974.834	0.546038	0.0529023	10.3216	5.62665e-25	5.73635e-24	1089.82	-0.0335885	0.0500941	-0.670509	0.502533	0.644067
ENSG00000138738	PRDM5	733.483	0.66156	0.0660497	10.0161	1.29521e-23	1.72678e-22	782.35	0.274878	0.0613606	4.47972	7.4741e-06	2.67658e-05	587.433	1.07294	0.0661472	16.2205	3.60985e-59	8.45014e-58
ENSG00000149179	C11orf49	400.861	0.809438	0.0808219	10.0151	1.30864e-23	1.74368e-22	390.462	0.722834	0.0853408	8.46997	2.4545e-17	1.8474e-16	443.376	0.0630819	0.072132	0.874534	0.381828	0.531096
ENSG00000172216	CEBPB	2289.45	0.431466	0.0430827	10.0148	1.31195e-23	1.7471e-22	2291.73	0.267506	0.0409251	6.53649	6.29811e-11	3.33642e-10	2884.28	-0.559228	0.0434233	-12.8785	5.9467e-38	8.402e-37
ENSG00000156162	DPY19L4	1587.67	0.445001	0.0444617	10.0086	1.3968e-23	1.85902e-22	1646.62	0.166414	0.0433145	3.84199	0.00012204	0.000386327	1561.15	0.114281	0.0408504	2.79754	0.00514935	0.0126645
ENSG00000100591	AHSA1	6096.32	-0.273927	0.0273771	-10.0057	1.43911e-23	1.91425e-22	5941.26	-0.334339	0.0280649	-11.9131	1.01168e-32	1.34461e-31	4931.39	-0.020195	0.026309	-0.767608	0.44272	0.591041
ENSG00000189362	NEMP2	1386.54	-0.448803	0.0448623	-10.004	1.46349e-23	1.94557e-22	1344.04	-0.491822	0.047897	-10.2683	9.78714e-25	9.86017e-24	1043.77	-0.0110699	0.0480831	-0.230224	0.817918	0.887678
ENSG00000100023	PPIL2	1669.77	-0.427337	0.0427205	-10.0031	1.47699e-23	1.9624e-22	1716.4	-0.613771	0.0414825	-14.7959	1.55706e-49	3.33414e-48	1271.09	-0.018527	0.0451917	-0.409964	0.681833	0.791168
ENSG00000187535	IFT140	624.508	0.644534	0.064436	10.0027	1.48289e-23	1.96911e-22	725.344	0.0020452	0.063831	0.0320409	0.974439	0.984652	638.421	0.167174	0.0612296	2.73028	0.006328	0.0153459
ENSG00000187017	ESPN	448.878	0.774383	0.0774469	9.99888	1.54132e-23	2.04554e-22	399.266	1.04883	0.0864919	12.1263	7.66053e-34	1.06001e-32	329.603	1.67626	0.0936506	17.8991	1.19923e-71	3.50992e-70
ENSG00000005513	SOX8	61.0303	2.17927	0.218379	9.97931	1.87759e-23	2.49039e-22	63.0116	1.62043	0.215395	7.52307	5.35045e-14	3.39698e-13	62.4201	1.30638	0.199494	6.54846	5.81341e-11	2.96057e-10
ENSG00000148400	NOTCH1	286.911	0.975221	0.0977288	9.97885	1.88644e-23	2.50071e-22	284.806	0.800846	0.0955074	8.38517	5.06527e-17	3.76617e-16	356.87	-0.157658	0.085094	-1.85275	0.063918	0.123717
ENSG00000078401	EDN1	586.114	0.691314	0.0692798	9.97858	1.89152e-23	2.50602e-22	570.487	0.618596	0.0667813	9.26301	1.98751e-20	1.70602e-19	787.221	-0.531721	0.055186	-9.63507	5.68545e-22	4.77966e-21
ENSG00000231131	LINC01468	361.98	0.859696	0.0861926	9.97413	1.9783e-23	2.61951e-22	419.01	0.177827	0.0771652	2.30449	0.021195	0.0470111	343.774	0.605466	0.0864376	7.00466	2.47585e-12	1.35029e-11
ENSG00000152056	AP1S3	5031.94	-0.337916	0.033887	-9.97185	2.02429e-23	2.67888e-22	3908.86	0.239056	0.0376479	6.34979	2.15604e-10	1.10636e-09	4055.06	-0.0803052	0.0298609	-2.68931	0.00716004	0.0172017
ENSG00000104695	PPP2CB	2175.41	-0.459474	0.0460916	-9.96873	2.08889e-23	2.7628e-22	1842.83	-0.156049	0.0433757	-3.5976	0.000321167	0.000969301	1829.66	-0.3242	0.0406059	-7.98406	1.416e-15	9.14616e-15
ENSG00000154518	ATP5G3	13280.7	-0.27117	0.027213	-9.96471	2.17509e-23	2.87519e-22	10720.6	0.199594	0.03429	5.82076	5.85792e-09	2.71555e-08	10065.3	0.175774	0.0252221	6.96905	3.19095e-12	1.72877e-11
ENSG00000135506	OS9	8825.57	0.245433	0.024633	9.96358	2.19985e-23	2.90627e-22	9844.09	-0.213704	0.0254407	-8.40011	4.46045e-17	3.32267e-16	7123.45	0.560635	0.0224013	25.0269	3.11842e-138	2.1598e-136
ENSG00000168765	GSTM4	869.135	-0.534256	0.0536417	-9.95972	2.28708e-23	3.0198e-22	576.666	0.500246	0.068741	7.27725	3.40701e-13	2.06172e-12	476.453	0.963582	0.0717673	13.4265	4.23035e-41	6.46743e-40
ENSG00000188522	FAM83G	2578.13	-0.410767	0.0412449	-9.95922	2.2985e-23	3.03316e-22	2077.08	0.043016	0.0450802	0.95421	0.339977	0.49117	1981.81	-0.0269502	0.0428057	-0.629595	0.52896	0.6673
ENSG00000151414	NEK7	2252.24	0.376211	0.0377962	9.95366	2.43072e-23	3.20583e-22	2276.86	0.183129	0.0476336	3.84453	0.000120785	0.000382659	2091.85	0.22445	0.0377247	5.94968	2.68674e-09	1.23169e-08
ENSG00000145416	MARCHF1	77.528	7.31316	0.734762	9.9531	2.44436e-23	3.222e-22	77.233	4.25845	0.299174	14.234	5.63619e-46	1.10491e-44	68.712	7.38471	0.845893	8.73007	2.5451e-18	1.86524e-17
ENSG00000130175	PRKCSH	7030.68	0.320701	0.0322227	9.95263	2.45616e-23	3.23572e-22	7076.22	0.147169	0.0286562	5.13566	2.81148e-07	1.14828e-06	6212.45	0.332546	0.0275816	12.0568	1.7863e-33	2.22361e-32
ENSG00000113312	TTC1	3035.41	-0.367083	0.0369109	-9.94513	2.64838e-23	3.48698e-22	2421.54	0.122513	0.0375464	3.26299	0.00110244	0.00307194	2826.88	-0.490213	0.0338018	-14.5026	1.16717e-47	2.10614e-46
ENSG00000132153	DHX30	2476.52	0.391608	0.0393774	9.94499	2.65194e-23	3.48971e-22	2241.75	0.568634	0.0386179	14.7246	4.47828e-49	9.44549e-48	2265.58	0.292001	0.0358973	8.13434	4.14174e-16	2.74404e-15
ENSG00000170892	TSEN34	1224.22	0.482688	0.0485363	9.94489	2.65455e-23	3.49117e-22	1095.01	0.706913	0.0506829	13.9478	3.24634e-44	6.03718e-43	975.703	0.882385	0.0513228	17.1928	3.0045e-66	7.94165e-65
ENSG00000170191	NANP	592.966	0.644806	0.0648542	9.94239	2.72218e-23	3.57608e-22	544.675	0.779097	0.0680816	11.4436	2.53236e-30	3.09385e-29	497.102	0.857426	0.0695035	12.3364	5.7652e-35	7.48986e-34
ENSG00000131018	SYNE1	423.289	0.7904	0.0794978	9.94241	2.72163e-23	3.57608e-22	469.045	0.261572	0.0738833	3.54034	0.000399614	0.00118909	633.242	-0.735104	0.0641636	-11.4567	2.17628e-30	2.44599e-29
ENSG00000157303	SUSD3	78.5055	1.89475	0.190604	9.94079	2.76626e-23	3.63194e-22	77.3456	1.67146	0.191269	8.73881	2.35576e-18	1.85733e-17	65.5789	2.36811	0.226869	10.4382	1.65847e-25	1.57968e-24
ENSG00000241635	UGT1A1	171.397	-1.21535	0.12227	-9.93986	2.79223e-23	3.66398e-22	164.864	-1.23705	0.123629	-10.0061	1.43288e-23	1.38855e-22	139.931	-1.04234	0.127739	-8.15995	3.35173e-16	2.22836e-15
ENSG00000115464	USP34	8750.84	-0.336454	0.0338838	-9.92964	3.09368e-23	4.05726e-22	9242.5	-0.593308	0.0330639	-17.9443	5.31931e-72	1.88879e-70	6991.7	-0.0541309	0.0241212	-2.24412	0.0248245	0.0535186
ENSG00000263465	SRSF8	2111.83	-0.3848	0.0387544	-9.9292	3.10741e-23	4.07298e-22	2401.01	-0.810969	0.0387895	-20.9069	4.63443e-97	2.54011e-95	1597.54	0.04888	0.0404977	1.20698	0.22744	0.357027
ENSG00000103485	QPRT	6805.83	0.337767	0.0340181	9.92904	3.11227e-23	4.07705e-22	6688.75	0.235939	0.0340163	6.93605	4.03201e-12	2.29194e-11	5773.86	0.486379	0.0273558	17.7797	1.01466e-70	2.88855e-69
ENSG00000069329	VPS35	8864.49	0.255988	0.0257832	9.92847	3.13031e-23	4.09839e-22	8221.67	0.339857	0.0283242	11.9988	3.60477e-33	4.8834e-32	6855.74	0.730589	0.0229149	31.8827	4.64213e-223	7.70896e-221
ENSG00000173517	PEAK1	509.28	0.712463	0.0717753	9.9263	3.19919e-23	4.18622e-22	509.537	0.53426	0.0747679	7.14558	8.96161e-13	5.29302e-12	651.229	-0.40262	0.0629325	-6.39766	1.57779e-10	7.82815e-10
ENSG00000133059	DSTYK	453.143	0.739141	0.0745013	9.92118	3.36767e-23	4.40421e-22	495.389	0.260502	0.0712964	3.65379	0.000258402	0.000787631	473.897	0.177107	0.073946	2.39508	0.0166168	0.0371954
ENSG00000174705	SH3PXD2B	626.422	-0.643688	0.0649297	-9.91362	3.63253e-23	4.74794e-22	577.77	-0.568964	0.0688919	-8.25879	1.47154e-16	1.06769e-15	655.984	-1.02186	0.0646305	-15.8107	2.62408e-56	5.77675e-55
ENSG00000196230	TUBB	43005	-0.266282	0.0268774	-9.90728	3.87049e-23	5.05612e-22	37341.1	-0.0118734	0.0210476	-0.564119	0.572673	0.713698	38218.7	-0.271348	0.0183259	-14.8068	1.32386e-49	2.50114e-48
ENSG00000135913	USP37	2506.86	0.440412	0.0444549	9.90694	3.88369e-23	5.07053e-22	2493.32	0.297586	0.0423101	7.03345	2.01489e-12	1.16727e-11	2343.18	0.267484	0.0410461	6.51667	7.18862e-11	3.64551e-10
ENSG00000196747	HIST1H2AI	8525.72	0.264098	0.0266712	9.90201	4.07996e-23	5.3238e-22	8990.87	-0.0426377	0.0279341	-1.52637	0.126918	0.223834	8722.71	-0.157086	0.0296841	-5.29192	1.21039e-07	4.90167e-07
ENSG00000061794	MRPS35	7768.57	-0.264874	0.0267915	-9.88651	4.76323e-23	6.21191e-22	7011.17	-0.120105	0.0333559	-3.60072	0.000317337	0.00095859	6119.07	0.0665179	0.0249144	2.66985	0.00758843	0.018149
ENSG00000075624	ACTB	96439.8	-0.341389	0.0345383	-9.88436	4.86695e-23	6.34363e-22	78457.6	0.0946467	0.0247089	3.83048	0.000127894	0.000403843	71108.6	0.177136	0.0272528	6.49975	8.04541e-11	4.06384e-10
ENSG00000204568	MRPS18B	4245.49	-0.326856	0.033079	-9.88105	5.03021e-23	6.55276e-22	3599.72	-0.00940635	0.0322557	-0.291618	0.770579	0.862432	3563.4	-0.178105	0.0336698	-5.28976	1.22479e-07	4.95824e-07
ENSG00000112855	HARS2	2620.35	-0.337728	0.0341865	-9.87899	5.13499e-23	6.68552e-22	2388.06	-0.223268	0.0360874	-6.18687	6.13712e-10	3.04524e-09	2446.08	-0.468631	0.0344181	-13.6158	3.2242e-42	5.0748e-41
ENSG00000086544	ITPKC	1532.45	0.435879	0.0441305	9.87705	5.2353e-23	6.81231e-22	1525.34	0.289793	0.0459214	6.31062	2.77919e-10	1.41277e-09	1328.29	0.511961	0.0484147	10.5745	3.91306e-26	3.82087e-25
ENSG00000205250	E2F4	3481.18	-0.354165	0.0358646	-9.87505	5.34055e-23	6.94539e-22	2775.75	0.141687	0.0348858	4.06144	4.87719e-05	0.000161516	3017.71	-0.294799	0.0323175	-9.12195	7.37861e-20	5.71849e-19
ENSG00000141404	GNAL	761.048	0.574026	0.0581423	9.87278	5.46313e-23	7.10085e-22	762.22	0.398407	0.0581928	6.84632	7.57758e-12	4.24575e-11	673.92	0.576456	0.0605927	9.51362	1.84141e-21	1.52016e-20
ENSG00000168061	SAC3D1	575.276	0.675553	0.0684267	9.87266	5.46958e-23	7.10528e-22	515.986	0.910905	0.0714455	12.7496	3.13159e-37	4.76356e-36	526.423	0.567518	0.070121	8.09341	5.80158e-16	3.81506e-15
ENSG00000146833	TRIM4	693.847	0.647969	0.0656706	9.86697	5.78896e-23	7.51598e-22	786.775	0.073174	0.0619619	1.18095	0.237622	0.372871	682.044	0.291835	0.0639445	4.56387	5.02186e-06	1.75999e-05
ENSG00000182606	TRAK1	1019.84	0.52241	0.0529703	9.86232	6.06333e-23	7.86783e-22	1073.29	0.1953	0.0509529	3.83295	0.000126618	0.000399971	839.883	0.795716	0.0562134	14.1553	1.73238e-45	2.97385e-44
ENSG00000148426	PROSER2	1674.59	-0.448909	0.0455317	-9.85928	6.24961e-23	8.10503e-22	1302.41	0.103281	0.0470195	2.19656	0.028052	0.0604091	1326.35	-0.15175	0.043089	-3.52179	0.00042865	0.00123023
ENSG00000167291	TBC1D16	4927.14	0.327806	0.0332615	9.85541	6.49523e-23	8.4189e-22	4668.86	0.34439	0.0323515	10.6452	1.83505e-26	1.96823e-25	4754.54	0.0649495	0.0292917	2.21733	0.0266003	0.0569186
ENSG00000132603	NIP7	2217.7	-0.373306	0.0379103	-9.84711	7.05443e-23	9.13864e-22	1658.45	0.318312	0.0417894	7.61706	2.59521e-14	1.67797e-13	1974.16	-0.380563	0.0422001	-9.01806	1.91451e-19	1.46298e-18
ENSG00000107554	DNMBP	1454.22	0.431564	0.0438457	9.8428	7.36348e-23	9.5337e-22	1527.68	0.117746	0.0454263	2.59202	0.00954151	0.0228036	1363.58	0.246554	0.0486388	5.06908	3.99743e-07	1.55278e-06
ENSG00000245680	ZNF585B	289.995	-0.908602	0.0923171	-9.84219	7.40794e-23	9.58595e-22	311.284	-1.16434	0.0910367	-12.7898	1.86865e-37	2.86435e-36	241.489	-0.765255	0.098852	-7.74142	9.83105e-15	6.07437e-14
ENSG00000188559	RALGAPA2	780.475	0.599189	0.0608917	9.84023	7.55355e-23	9.76895e-22	908.357	-0.0398246	0.0549294	-0.725014	0.468443	0.621496	677.224	0.679139	0.0644806	10.5325	6.12177e-26	5.92201e-25
ENSG00000229214	LINC00242	303.09	-0.904147	0.0919465	-9.8334	8.08404e-23	1.04492e-21	265.548	-0.712676	0.102019	-6.98573	2.83377e-12	1.62434e-11	212.056	-0.339154	0.105967	-3.20056	0.00137163	0.00368853
ENSG00000137770	CTDSPL2	2155.58	0.36433	0.0370682	9.82862	8.47718e-23	1.09513e-21	1962.94	0.516322	0.0401585	12.8571	7.84593e-38	1.21042e-36	2337.77	-0.231929	0.037119	-6.24826	4.1506e-10	2.00843e-09
ENSG00000196865	NHLRC2	1645.19	0.475062	0.048337	9.82814	8.51809e-23	1.09981e-21	1762.57	0.0977062	0.0469755	2.07994	0.0375313	0.0783373	1569.04	0.233937	0.0432088	5.41411	6.15958e-08	2.56141e-07
ENSG00000152620	NADK2	4159.42	-0.331561	0.0337385	-9.82738	8.58247e-23	1.10751e-21	3479.28	0.0215739	0.0336875	0.640412	0.521905	0.669498	3370.09	-0.0894897	0.0292751	-3.05686	0.0022367	0.00583609
ENSG00000132254	ARFIP2	2776.76	-0.367635	0.0374099	-9.82722	8.5955e-23	1.10858e-21	2878.4	-0.577694	0.0395691	-14.5996	2.82398e-48	5.86823e-47	2168.55	-0.0221408	0.0397303	-0.557277	0.577338	0.708517
ENSG00000167508	MVD	4267.54	0.370189	0.0377369	9.80973	1.02237e-22	1.31784e-21	3637.76	0.766382	0.0385508	19.8798	6.08728e-88	2.86354e-86	3614.91	0.526466	0.0332212	15.8473	1.46756e-56	3.25893e-55
ENSG00000182628	SKA2	3268.28	0.321066	0.0327332	9.80857	1.03423e-22	1.33239e-21	2994.04	0.449658	0.03685	12.2024	3.01783e-34	4.21984e-33	2792.55	0.445632	0.0317758	14.0242	1.10792e-44	1.86556e-43
ENSG00000133131	MORC4	6037.61	-0.326418	0.0333055	-9.80073	1.1177e-22	1.43913e-21	5589.85	-0.25294	0.0329206	-7.68335	1.54986e-14	1.01527e-13	4899.76	-0.0878934	0.0296966	-2.95971	0.00307926	0.00785567
ENSG00000077150	NFKB2	576.818	-0.753804	0.076958	-9.795	1.18296e-22	1.52232e-21	463.975	-0.337931	0.0722671	-4.67614	2.92328e-06	1.08779e-05	462.834	-0.51217	0.0751978	-6.81097	9.69395e-12	5.12589e-11
ENSG00000138757	G3BP2	11018.8	-0.231052	0.0235923	-9.79356	1.19995e-22	1.54333e-21	9557.26	0.0289111	0.0304085	0.950756	0.341728	0.492984	9809.98	-0.242009	0.0225895	-10.7134	8.81085e-27	8.83668e-26
ENSG00000254999	BRK1	1901.08	0.423589	0.0432612	9.79144	1.22541e-22	1.57521e-21	1671.33	0.710063	0.0419318	16.9338	2.53589e-64	7.62266e-63	1661.24	0.477378	0.0400853	11.9091	1.06175e-32	1.29151e-31
ENSG00000184840	TMED9	6316.56	-0.38766	0.0395928	-9.79118	1.22857e-22	1.5784e-21	5820.47	-0.302244	0.0405774	-7.44858	9.43468e-14	5.90211e-13	5444.63	-0.313542	0.0346309	-9.05382	1.3805e-19	1.05986e-18
ENSG00000198208	RPS6KL1	525.737	-0.77652	0.0793338	-9.78801	1.2677e-22	1.62778e-21	499.127	-0.763973	0.0784297	-9.74086	2.01835e-22	1.86082e-21	387.932	-0.325892	0.0796672	-4.09067	4.30127e-05	0.000137536
ENSG00000173327	MAP3K11	2404.45	0.385454	0.0393957	9.78416	1.31681e-22	1.68991e-21	2135.06	0.629651	0.0438109	14.372	7.75299e-47	1.54569e-45	1912.72	0.777625	0.0400976	19.3933	8.7926e-84	3.09524e-82
ENSG00000029993	HMGB3	3301.63	0.362311	0.03704	9.7816	1.35061e-22	1.73233e-21	3549.69	-0.0112408	0.035379	-0.317725	0.750693	0.849199	2532.84	0.893028	0.0339213	26.3265	9.54069e-153	7.75333e-151
ENSG00000139835	GRTP1	499.309	0.683803	0.06991	9.78119	1.35611e-22	1.73843e-21	546.975	0.207478	0.0668635	3.103	0.00191567	0.00516223	456.546	0.577209	0.071893	8.02872	9.84911e-16	6.41227e-15
ENSG00000105948	TTC26	494.112	0.707708	0.072355	9.78104	1.35802e-22	1.73992e-21	463.159	0.769063	0.078113	9.84552	7.16648e-23	6.73181e-22	510.643	0.185192	0.0740603	2.50056	0.0123997	0.0284933
ENSG00000174574	AKIRIN1	4050.46	0.310255	0.0317284	9.77847	1.39306e-22	1.78384e-21	4048.55	0.157679	0.0362772	4.3465	1.38325e-05	4.82282e-05	4170.58	-0.133937	0.0286457	-4.67566	2.93016e-06	1.05153e-05
ENSG00000169016	E2F6	1139.3	0.474742	0.0485656	9.77526	1.43786e-22	1.8402e-21	1093.11	0.44915	0.0520752	8.62502	6.40801e-18	4.93816e-17	1230.15	-0.128381	0.0466422	-2.75247	0.00591474	0.0144185
ENSG00000197989	SNHG12	856.457	-0.583607	0.0597226	-9.77197	1.48541e-22	1.9e-21	587.038	0.332839	0.0698774	4.76318	1.90562e-06	7.22263e-06	635.268	-0.116607	0.0646734	-1.80302	0.0713856	0.136087
ENSG00000124615	MOCS1	4068	-0.279648	0.0286305	-9.7675	1.5524e-22	1.9846e-21	4002.27	-0.364152	0.0316483	-11.5062	1.22742e-30	1.52293e-29	3695.86	-0.342901	0.0277789	-12.344	5.25138e-35	6.83783e-34
ENSG00000186350	RXRA	3593.06	0.39018	0.0399664	9.7627	1.62768e-22	2.07971e-21	3787.1	0.0704885	0.0345377	2.04092	0.0412592	0.0852104	3489.46	0.101862	0.0310907	3.27627	0.00105186	0.00288034
ENSG00000102931	ARL2BP	1958.72	-0.372892	0.0382245	-9.75531	1.75063e-22	2.23557e-21	1706.62	-0.137639	0.0440825	-3.1223	0.00179445	0.00486189	1680.67	-0.286971	0.0390799	-7.34319	2.08556e-13	1.20329e-12
ENSG00000166451	CENPN	2574.68	-0.342412	0.0351015	-9.75492	1.75742e-22	2.24302e-21	2174.98	-0.0172199	0.0377688	-0.455929	0.648441	0.7739	2318.03	-0.38213	0.035172	-10.8646	1.6996e-27	1.74663e-26
ENSG00000197555	SIPA1L1	4735.34	-0.311311	0.0319186	-9.75326	1.78633e-22	2.27867e-21	4787.2	-0.462441	0.0346389	-13.3503	1.17927e-40	1.96247e-39	3371.23	0.324827	0.0314351	10.3333	4.98404e-25	4.67729e-24
ENSG00000101474	APMAP	2895.47	0.340131	0.0348828	9.7507	1.83205e-22	2.33572e-21	2955.29	0.122871	0.0352745	3.48328	0.000495315	0.0014543	2261.89	0.794483	0.0356519	22.2844	5.23106e-110	2.67589e-108
ENSG00000165699	TSC1	1882.43	0.38705	0.0397042	9.74834	1.87505e-22	2.38923e-21	1992.43	0.057878	0.040033	1.44576	0.148245	0.254718	1987.31	-0.136784	0.0361758	-3.7811	0.000156139	0.000470758
ENSG00000122779	TRIM24	3220.63	0.365933	0.0375602	9.74258	1.98451e-22	2.52733e-21	3276.99	0.155552	0.0333368	4.66608	3.07005e-06	1.14027e-05	3389.52	-0.147772	0.0309321	-4.77728	1.7768e-06	6.51398e-06
ENSG00000092969	TGFB2	240.075	0.963556	0.0989272	9.74005	2.03451e-22	2.58958e-21	196.454	1.73576	0.118027	14.7064	5.8641e-49	1.23575e-47	247.253	0.398034	0.0942391	4.22366	2.40365e-05	7.89515e-05
ENSG00000170100	ZNF778	691.551	-0.597035	0.0613117	-9.73771	2.08186e-22	2.64842e-21	537.732	-0.070277	0.0688315	-1.021	0.307254	0.455092	809.011	-1.2075	0.0584853	-20.6462	1.05551e-94	4.3584e-93
ENSG00000110713	NUP98	9025.9	-0.26106	0.0268187	-9.73427	2.15369e-22	2.7383e-21	9393.34	-0.487643	0.0278428	-17.5142	1.11721e-68	3.6774e-67	6998.34	0.117165	0.0255043	4.59394	4.34951e-06	1.53421e-05
ENSG00000185507	IRF7	580.863	0.623706	0.0641043	9.72954	2.25603e-22	2.86686e-21	560.939	0.566812	0.0685799	8.26498	1.39715e-16	1.01637e-15	437.618	1.31325	0.0759905	17.2817	6.45658e-67	1.72655e-65
ENSG00000203999	LINC01270	40.5708	-3.43035	0.352588	-9.72904	2.26726e-22	2.87955e-21	23.0046	-2.6088	0.399958	-6.52268	6.90636e-11	3.64732e-10	59.5221	-4.20601	0.333068	-12.6281	1.47816e-36	1.99499e-35
ENSG00000131791	PRKAB2	2581.17	-0.359264	0.0369301	-9.72823	2.28533e-22	2.90093e-21	2868.67	-0.735547	0.0378907	-19.4124	6.06731e-84	2.68005e-82	2354.92	-0.430951	0.0389131	-11.0747	1.66419e-28	1.76812e-27
ENSG00000079950	STX7	2095.13	-0.369024	0.0379455	-9.7251	2.35684e-22	2.99007e-21	1921.71	-0.27108	0.0392431	-6.9077	4.92576e-12	2.7887e-11	1800.96	-0.286385	0.0378857	-7.55918	4.05604e-14	2.43267e-13
ENSG00000165502	RPL36AL	5101.62	-0.320227	0.0329285	-9.72492	2.36094e-22	2.99365e-21	5151.11	-0.468862	0.0344376	-13.6148	3.26943e-42	5.72378e-41	3789.38	0.180439	0.0322049	5.60286	2.10842e-08	9.0893e-08
ENSG00000122778	KIAA1549	712.302	0.62291	0.0640634	9.72334	2.39775e-22	3.03867e-21	748.572	0.287887	0.0720984	3.99298	6.52483e-05	0.000212982	723.08	0.166592	0.0575717	2.89364	0.00380803	0.00956263
ENSG00000076356	PLXNA2	98.8808	-1.56643	0.161109	-9.72279	2.41091e-22	3.05369e-21	59.2271	-0.577491	0.200111	-2.88586	0.0039035	0.0100013	45.4593	-0.0849404	0.216289	-0.392717	0.694528	0.800267
ENSG00000103415	HMOX2	1206.33	-0.497844	0.0512495	-9.71414	2.62458e-22	3.32253e-21	912.795	0.125834	0.0541848	2.32231	0.0202162	0.0450618	863.936	0.0759781	0.0547124	1.38868	0.164929	0.276132
ENSG00000148334	PTGES2	2759.53	-0.380634	0.0391905	-9.7124	2.66963e-22	3.37772e-21	2389.12	-0.126116	0.036892	-3.41852	0.00062962	0.00182332	2343.89	-0.267645	0.0343504	-7.79161	6.61612e-15	4.13026e-14
ENSG00000145246	ATP10D	2189.88	0.364522	0.0375363	9.7112	2.70144e-22	3.41612e-21	2221.34	0.164262	0.0398401	4.12304	3.73901e-05	0.000125124	1696.28	0.856377	0.0400352	21.3906	1.63388e-101	7.41459e-100
ENSG00000085511	MAP3K4	2077.13	0.378929	0.0390564	9.70209	2.95389e-22	3.73333e-21	2072.4	0.230466	0.043136	5.34277	9.15388e-08	3.87786e-07	1948.55	0.200225	0.0367994	5.44097	5.29899e-08	2.216e-07
ENSG00000198954	KIF1BP	2122.29	-0.377851	0.0389528	-9.70023	3.00831e-22	3.80005e-21	1871.26	-0.175515	0.040902	-4.29112	1.77773e-05	6.13554e-05	1908.48	-0.411713	0.0387642	-10.621	2.3805e-26	2.34742e-25
ENSG00000145194	ECE2	878.302	-0.545937	0.0562905	-9.69855	3.05823e-22	3.86102e-21	785.765	-0.390452	0.057531	-6.78681	1.14643e-11	6.35052e-11	619.843	0.065215	0.0632566	1.03096	0.30256	0.446476
ENSG00000185432	METTL7A	1067.32	0.559573	0.0577452	9.69038	3.3128e-22	4.18015e-21	1005.29	0.593802	0.0553547	10.7272	7.58394e-27	8.24163e-26	730.656	1.75521	0.0644533	27.2322	2.69894e-163	2.44473e-161
ENSG00000232119	MCTS1	1900.25	-0.415666	0.0429049	-9.68808	3.38839e-22	4.27321e-21	1612.3	-0.113896	0.048946	-2.32698	0.0199662	0.0445542	1601.27	-0.283821	0.0419665	-6.76303	1.35135e-11	7.09482e-11
ENSG00000138081	FBXO11	1617.07	-0.438404	0.0452866	-9.68066	3.64371e-22	4.59273e-21	1766.25	-0.768475	0.0420022	-18.296	8.89767e-75	3.37504e-73	1287.07	-0.15568	0.0445071	-3.49787	0.000468988	0.00134046
ENSG00000089248	ERP29	9838.22	0.242143	0.0250162	9.67945	3.68693e-22	4.64469e-21	10467.3	-0.0868703	0.0285652	-3.04112	0.00235697	0.00626036	8120.37	0.478855	0.0246126	19.4557	2.60765e-84	9.25071e-83
ENSG00000197122	SRC	3252.42	0.420675	0.0434755	9.67612	3.80887e-22	4.79572e-21	3696.53	-0.118641	0.0377753	-3.14072	0.00168536	0.00458556	3264.61	0.0320753	0.0319207	1.00484	0.314972	0.459847
ENSG00000177465	ACOT4	81.4441	-1.77334	0.183291	-9.67503	3.84976e-22	4.8446e-21	84.311	-1.92659	0.184163	-10.4614	1.29965e-25	1.35505e-24	59.9754	-1.40877	0.2021	-6.97065	3.15476e-12	1.70957e-11
ENSG00000198964	SGMS1	872.818	-0.57645	0.0596124	-9.66997	4.04502e-22	5.08757e-21	748.441	-0.311987	0.0600311	-5.1971	2.02423e-07	8.35458e-07	699.263	-0.31956	0.0586013	-5.45313	4.94919e-08	2.07275e-07
ENSG00000115875	SRSF7	8664.8	-0.240239	0.0248455	-9.66932	4.07063e-22	5.11702e-21	7942.67	-0.136377	0.0251813	-5.41582	6.101e-08	2.62128e-07	7376.91	-0.128205	0.0244472	-5.24416	1.56994e-07	6.31419e-07
ENSG00000101928	MOSPD1	1151.46	-0.473146	0.04894	-9.66788	4.12846e-22	5.18692e-21	1021.61	-0.293955	0.0527142	-5.57639	2.45558e-08	1.09019e-07	1100.81	-0.654058	0.0494692	-13.2215	6.59059e-40	9.76319e-39
ENSG00000079156	OSBPL6	124.116	1.38049	0.142796	9.66752	4.14292e-22	5.20229e-21	130.678	0.91573	0.134799	6.79329	1.09608e-11	6.08291e-11	96.6715	2.21989	0.18248	12.1651	4.76991e-34	6.04936e-33
ENSG00000187608	ISG15	595.894	0.661948	0.0684963	9.66399	4.28813e-22	5.38173e-21	432.612	2.01828	0.0860492	23.4549	1.17733e-121	8.71041e-120	441.732	1.45223	0.0783278	18.5404	9.75717e-77	3.05471e-75
ENSG00000078668	VDAC3	4497.92	-0.292455	0.0302635	-9.66362	4.30395e-22	5.39868e-21	3808.82	0.0312727	0.0338791	0.923067	0.355972	0.50777	3579.79	0.00469632	0.0315279	0.148957	0.881587	0.929387
ENSG00000136158	SPRY2	772.275	0.560774	0.058076	9.65586	4.64226e-22	5.81991e-21	663.341	0.964315	0.0658597	14.6419	1.51657e-48	3.17628e-47	749.117	0.261839	0.059767	4.381	1.18135e-05	3.99718e-05
ENSG00000169926	KLF13	1644.62	0.433161	0.0448787	9.65181	4.82953e-22	6.05143e-21	1691.96	0.18221	0.0403519	4.51553	6.3159e-06	2.27653e-05	1554.39	0.222395	0.0417	5.33323	9.64836e-08	3.93998e-07
ENSG00000261236	BOP1	2916.35	-0.430788	0.0446475	-9.64866	4.98004e-22	6.23668e-21	2168.45	0.26296	0.0412226	6.37902	1.78226e-10	9.1949e-10	2473.24	-0.314352	0.0382068	-8.22765	1.90929e-16	1.28352e-15
ENSG00000149212	SESN3	991.684	0.583664	0.0605402	9.64093	5.36978e-22	6.72116e-21	1425.42	-0.602393	0.0509771	-11.8169	3.1916e-32	4.16775e-31	1316.08	-0.582624	0.0491684	-11.8495	2.16351e-32	2.60132e-31
ENSG00000127990	SGCE	987.169	0.555541	0.0576249	9.64064	5.38496e-22	6.73654e-21	1118.52	0.00264974	0.04858	0.054544	0.956502	0.974402	728.278	1.33382	0.0600802	22.2007	3.38318e-109	1.71532e-107
ENSG00000204304	PBX2	2357.36	0.443185	0.0459781	9.63905	5.46908e-22	6.83811e-21	2548.97	0.0415275	0.0401887	1.03332	0.301456	0.44873	2164.07	0.327764	0.0406688	8.05936	7.66972e-16	5.02048e-15
ENSG00000163346	PBXIP1	1535.81	0.479702	0.0497787	9.63669	5.59643e-22	6.99359e-21	1912.59	-0.318307	0.0455487	-6.98826	2.78308e-12	1.59643e-11	1504.29	0.155436	0.0453532	3.42724	0.000609756	0.0017207
ENSG00000117758	STX12	1337.46	-0.434042	0.0450741	-9.62953	6.00049e-22	7.49451e-21	1194.56	-0.26989	0.048595	-5.55385	2.79439e-08	1.23433e-07	1073.73	-0.174459	0.0489124	-3.56677	0.000361413	0.0010459
ENSG00000128510	CPA4	56.1788	-2.24204	0.232955	-9.62433	6.3115e-22	7.87874e-21	20.2486	-0.250445	0.3373	-0.742498	0.457786	0.612288	24.1696	-0.834693	0.304601	-2.74028	0.00613861	0.0149214
ENSG00000169860	P2RY1	3013.83	0.379234	0.0394171	9.62105	6.51607e-22	8.12976e-21	3685.02	-0.346196	0.0309938	-11.1699	5.72695e-29	6.65646e-28	2274.97	0.982946	0.0349447	28.1286	4.37959e-174	4.42145e-172
ENSG00000264112	AC015813.1	369.086	-0.933861	0.0970844	-9.61906	6.64359e-22	8.28442e-21	347.51	-0.9035	0.110286	-8.19232	2.56234e-16	1.84047e-15	341.977	-1.02364	0.0988268	-10.3579	3.85167e-25	3.62499e-24
ENSG00000254166	CASC19	86.1741	-1.73926	0.180825	-9.61847	6.68193e-22	8.32779e-21	82.1332	-1.73463	0.189077	-9.1742	4.54938e-20	3.85656e-19	47.3601	-0.749902	0.222388	-3.37205	0.00074612	0.00208345
ENSG00000179933	C14orf119	2220.14	-0.360212	0.037468	-9.61385	6.98832e-22	8.70499e-21	2534.08	-0.796948	0.0385192	-20.6896	4.29464e-95	2.28572e-93	1791.37	-0.105514	0.0401939	-2.62513	0.00866157	0.0204911
ENSG00000239672	NME1	3299.38	-0.382432	0.039785	-9.61246	7.08365e-22	8.81904e-21	2560.44	0.188584	0.0418137	4.51011	6.47945e-06	2.33403e-05	2788.79	-0.255995	0.0363762	-7.03743	1.95821e-12	1.07385e-11
ENSG00000110841	PPFIBP1	3332.16	-0.372464	0.0387622	-9.60895	7.32955e-22	9.1203e-21	3459.49	-0.585199	0.0382119	-15.3146	6.11047e-53	1.43864e-51	2720.44	-0.152322	0.0358502	-4.24886	2.14865e-05	7.0952e-05
ENSG00000186166	CCDC84	1227.97	-0.51935	0.0540577	-9.60733	7.44577e-22	9.25998e-21	1224.08	-0.624246	0.0539392	-11.5732	5.63732e-31	7.07537e-30	1132.96	-0.609331	0.0509932	-11.9493	6.55052e-33	7.99778e-32
ENSG00000116171	SCP2	3151.17	-0.315852	0.0328815	-9.60577	7.55929e-22	9.39615e-21	2567.63	0.117026	0.0375026	3.12047	0.00180564	0.00488724	2107.73	0.527317	0.0366128	14.4025	4.98865e-47	8.84183e-46
ENSG00000205334	LINC01460	65.1277	-2.09257	0.217879	-9.60424	7.67219e-22	9.53141e-21	38.2159	-1.16741	0.255353	-4.57176	4.83656e-06	1.76484e-05	19.1791	0.405222	0.351197	1.15383	0.248569	0.38298
ENSG00000164104	HMGB2	8614.98	0.278305	0.028978	9.60401	7.68959e-22	9.54794e-21	7915.69	0.394306	0.0332291	11.8663	1.77163e-32	2.33517e-31	7893.79	0.176691	0.0228782	7.72308	1.1355e-14	6.98209e-14
ENSG00000136444	RSAD1	2876.87	0.334859	0.034867	9.60388	7.69911e-22	9.55467e-21	2796.24	0.267777	0.0339094	7.89685	2.86029e-15	1.94459e-14	2574.71	0.303871	0.0337403	9.00617	2.13382e-19	1.62677e-18
ENSG00000140299	BNIP2	2296.31	0.389994	0.0406108	9.6032	7.74972e-22	9.61238e-21	2109.52	0.513165	0.0433122	11.8481	2.20242e-32	2.89501e-31	2722.57	-0.440964	0.0367306	-12.0054	3.33021e-33	4.11642e-32
ENSG00000120265	PCMT1	4198.72	-0.283407	0.0295194	-9.6007	7.94051e-22	9.84378e-21	3794.04	-0.143595	0.0359093	-3.99884	6.36544e-05	0.000208148	3653.8	-0.232556	0.030102	-7.72559	1.11338e-14	6.85344e-14
ENSG00000178202	KDELC2	5971.53	-0.280679	0.0292381	-9.59978	8.0115e-22	9.92652e-21	7294.97	-0.88104	0.0350271	-25.1531	1.30763e-139	1.16165e-137	4404.58	0.247955	0.0301556	8.22252	1.99266e-16	1.3376e-15
ENSG00000039319	ZFYVE16	2889.09	0.349009	0.0363631	9.59788	8.16086e-22	1.01062e-20	2656.02	0.467629	0.0375113	12.4663	1.13934e-35	1.66321e-34	2669.08	0.217209	0.0352164	6.16785	6.92244e-10	3.30091e-09
ENSG00000125779	PANK2	1755.24	0.400504	0.0417574	9.59123	8.70397e-22	1.07731e-20	1743.29	0.265355	0.0431177	6.15422	7.54502e-10	3.71759e-09	1508.75	0.504534	0.0446193	11.3075	1.20407e-29	1.31964e-28
ENSG00000157833	GAREM2	686.443	-0.607124	0.0633232	-9.5877	9.00702e-22	1.11422e-20	772.344	-0.984578	0.0615388	-15.9993	1.29182e-57	3.37016e-56	403.548	0.570089	0.0759492	7.50618	6.08761e-14	3.62551e-13
ENSG00000113851	CRBN	1074.07	0.500096	0.0521975	9.58083	9.62644e-22	1.19022e-20	1056.4	0.386958	0.0528051	7.32805	2.33525e-13	1.42981e-12	1150.62	-0.0863099	0.0453836	-1.90179	0.0571989	0.112267
ENSG00000264230	ANXA8L1	102.172	-1.58816	0.165846	-9.57609	1.00784e-21	1.24544e-20	58.9493	-0.513669	0.208283	-2.4662	0.0136554	0.0316236	35.0294	0.861961	0.267617	3.22087	0.00127802	0.00345505
ENSG00000168917	SLC35G2	98.1123	1.59404	0.166497	9.57396	1.02891e-21	1.2708e-20	82.4107	2.52351	0.20261	12.455	1.31271e-35	1.9128e-34	110.782	0.518774	0.141379	3.66938	0.000243138	0.000717023
ENSG00000166106	ADAMTS15	223.717	-1.02837	0.107436	-9.57197	1.04887e-21	1.29477e-20	128.497	0.257105	0.13729	1.87271	0.0611083	0.119983	77.7368	2.39547	0.203975	11.7439	7.58971e-32	8.938e-31
ENSG00000152767	FARP1	4926.06	0.26273	0.0274544	9.56968	1.07233e-21	1.32303e-20	4050.04	0.780496	0.0394091	19.805	2.69587e-87	1.25337e-85	4677.84	0.0547188	0.0254816	2.14739	0.0317623	0.0667796
ENSG00000173334	TRIB1	751.116	-0.674292	0.0704758	-9.56771	1.093e-21	1.34782e-20	502.43	0.279283	0.0796541	3.5062	0.000454561	0.00134223	653.664	-0.631275	0.0648668	-9.73187	2.20491e-22	1.88333e-21
ENSG00000185842	DNAH14	1063.41	0.48546	0.0507421	9.56719	1.09846e-21	1.35383e-20	1128.21	0.133051	0.0493437	2.69641	0.00700912	0.0171845	1109.99	-0.0271467	0.0467109	-0.581163	0.561131	0.694913
ENSG00000109861	CTSC	6717.22	-0.248199	0.0259545	-9.56284	1.1457e-21	1.41132e-20	6108.98	-0.124022	0.0347917	-3.56471	0.00036426	0.00108986	5687.61	-0.122362	0.0256413	-4.77206	1.82347e-06	6.68188e-06
ENSG00000131732	ZCCHC9	2039.72	0.366329	0.0383252	9.55844	1.19547e-21	1.47185e-20	2109.53	0.105967	0.0373066	2.84044	0.0045052	0.0114084	2294.26	-0.323887	0.0343664	-9.42453	4.3202e-21	3.50216e-20
ENSG00000124787	RPP40	512.613	-0.675901	0.0707684	-9.55088	1.28605e-21	1.58253e-20	450.534	-0.486716	0.0761206	-6.39402	1.61584e-10	8.36518e-10	484.454	-0.822564	0.0731118	-11.2508	2.29594e-29	2.50076e-28
ENSG00000065457	ADAT1	969.989	-0.520784	0.0545341	-9.54968	1.30101e-21	1.6001e-20	748.501	0.0402615	0.0607407	0.662841	0.507432	0.656582	841.601	-0.468011	0.05472	-8.55283	1.20104e-17	8.53463e-17
ENSG00000110237	ARHGEF17	2427.08	0.423797	0.0443785	9.54959	1.30205e-21	1.60054e-20	2516.97	0.151423	0.0477445	3.17152	0.00151644	0.00415578	2145.5	0.435766	0.0436277	9.98829	1.71517e-23	1.52115e-22
ENSG00000151304	SRFBP1	1033.35	-0.525672	0.0550697	-9.54558	1.35345e-21	1.66284e-20	841.121	-0.118132	0.0570328	-2.07129	0.0383315	0.0798334	905.012	-0.493925	0.0527899	-9.35642	8.24838e-21	6.64189e-20
ENSG00000139289	PHLDA1	2897.42	-0.340854	0.0357117	-9.5446	1.36636e-21	1.67781e-20	2368.26	0.0833987	0.0391297	2.13134	0.0330611	0.0699602	2624.67	-0.394505	0.0328962	-11.9924	3.89321e-33	4.79682e-32
ENSG00000176438	SYNE3	1692.06	-0.407068	0.0426622	-9.54164	1.40591e-21	1.72547e-20	2422.46	-1.3195	0.0421396	-31.3125	3.15483e-215	6.21726e-213	1785.91	-0.822764	0.0397814	-20.6822	5.01472e-95	2.08571e-93
ENSG00000171853	TRAPPC12	1109.63	0.463469	0.0485812	9.54009	1.42715e-21	1.75062e-20	1115.87	0.284132	0.0502682	5.65232	1.58294e-08	7.12246e-08	1167.97	-0.0685942	0.0476676	-1.43901	0.150147	0.255789
ENSG00000090447	TFAP4	450.186	0.693274	0.0726793	9.53881	1.44483e-21	1.77138e-20	472.634	0.355197	0.0769439	4.61631	3.9062e-06	1.43765e-05	481.109	0.0730428	0.068156	1.0717	0.283855	0.424698
ENSG00000108654	DDX5	19504	-0.219858	0.0230581	-9.53496	1.49938e-21	1.83729e-20	18738.6	-0.242896	0.0249671	-9.72865	2.27587e-22	2.0934e-21	18179.5	-0.349973	0.01839	-19.0307	9.50543e-81	3.1742e-79
ENSG00000168994	PXDC1	1137.51	0.473443	0.0496575	9.53417	1.51083e-21	1.85035e-20	1287.77	-0.0598994	0.0515462	-1.16205	0.245213	0.382348	1233.35	-0.14038	0.0438845	-3.19885	0.00137978	0.00370826
ENSG00000130475	FCHO1	35.1179	4.666	0.48941	9.53392	1.51454e-21	1.85392e-20	35.2753	3.38998	0.367604	9.22183	2.92084e-20	2.49462e-19	31.25	4.76014	0.562099	8.46851	2.48547e-17	1.73763e-16
ENSG00000101935	AMMECR1	2070.67	-0.397315	0.0416799	-9.53254	1.53483e-21	1.87777e-20	1765.38	-0.102715	0.0427745	-2.40132	0.0163359	0.037225	1601.35	-0.0288043	0.0421073	-0.684068	0.493932	0.636675
ENSG00000099622	CIRBP	6323.87	-0.2843	0.0298259	-9.53198	1.54308e-21	1.88687e-20	7586.23	-0.842421	0.0270651	-31.1257	1.08158e-212	2.08439e-210	5959.36	-0.438662	0.026684	-16.4391	1.00318e-60	2.41489e-59
ENSG00000099949	LZTR1	1106.81	-0.490792	0.051505	-9.52903	1.58765e-21	1.94035e-20	1071.5	-0.528283	0.0587285	-8.99535	2.35491e-19	1.93186e-18	851.533	-0.118858	0.0549273	-2.16392	0.0304706	0.0643293
ENSG00000260293	AC106820.4	116.498	1.50021	0.157447	9.52836	1.59786e-21	1.95181e-20	123.967	0.981082	0.144156	6.80568	1.00573e-11	5.59448e-11	109.663	1.18809	0.159106	7.46729	8.18625e-14	4.83891e-13
ENSG00000146858	ZC3HAV1L	644.058	0.61268	0.0643318	9.52376	1.67027e-21	2.03919e-20	610.994	0.628552	0.0657366	9.56167	1.15867e-21	1.03703e-20	623.163	0.314628	0.0651726	4.82762	1.38177e-06	5.1256e-06
ENSG00000134077	THUMPD3	1647.85	0.385244	0.0404592	9.52178	1.70243e-21	2.07737e-20	1593.31	0.333797	0.0419393	7.95906	1.73354e-15	1.18973e-14	1505.38	0.28968	0.0404593	7.15979	8.08004e-13	4.52297e-12
ENSG00000161800	RACGAP1	6809.27	-0.250554	0.0263162	-9.5209	1.71679e-21	2.0938e-20	6108.61	-0.0881594	0.030096	-2.92928	0.00339751	0.00877922	5624.42	-0.0559929	0.0262885	-2.12994	0.0331769	0.0694288
ENSG00000113648	H2AFY	9394.3	-0.245405	0.0257966	-9.51308	1.85094e-21	2.25623e-20	7082	0.454564	0.0281635	16.1402	1.33167e-58	3.54771e-57	8210.49	-0.206685	0.0247884	-8.33795	7.55906e-17	5.16491e-16
ENSG00000117399	CDC20	4144	-0.399288	0.0419867	-9.50986	1.90911e-21	2.32593e-20	3330.93	0.0628199	0.0386317	1.62612	0.103924	0.188684	3253.68	-0.0732546	0.038395	-1.90792	0.0564014	0.110949
ENSG00000159176	CSRP1	2348.32	-0.455893	0.0479513	-9.50741	1.95462e-21	2.38013e-20	1622.72	0.4721	0.0495769	9.52258	1.68938e-21	1.5047e-20	1492.36	0.520655	0.0531422	9.7974	1.15522e-22	9.96771e-22
ENSG00000145725	PPIP5K2	2088.9	0.366698	0.0385701	9.50732	1.95642e-21	2.38107e-20	1937.48	0.453659	0.0393963	11.5152	1.10543e-30	1.37586e-29	2052.06	0.0485666	0.0349187	1.39085	0.164272	0.275251
ENSG00000168404	MLKL	511.86	-0.644375	0.0677944	-9.50485	2.00331e-21	2.43687e-20	276.524	1.13555	0.0969434	11.7135	1.08706e-31	1.40268e-30	287.078	0.685042	0.0889538	7.7011	1.34903e-14	8.26184e-14
ENSG00000101052	IFT52	1833.92	0.387551	0.0407791	9.50366	2.02642e-21	2.4637e-20	1785.47	0.313378	0.0437662	7.16028	8.05106e-13	4.76346e-12	1750.6	0.154654	0.0401217	3.85463	0.000115906	0.000354163
ENSG00000008300	CELSR3	1294.38	0.463602	0.0488183	9.49648	2.17109e-21	2.63821e-20	1237.57	0.453489	0.0594314	7.63047	2.33904e-14	1.51685e-13	1066.95	0.729188	0.0518055	14.0755	5.37242e-45	9.13352e-44
ENSG00000240583	AQP1	84.356	-1.70568	0.179669	-9.49347	2.23478e-21	2.71282e-20	23.9702	1.85336	0.336066	5.51486	3.49068e-08	1.53002e-07	20.7892	2.46869	0.400669	6.16142	7.20973e-10	3.43147e-09
ENSG00000062650	WAPL	4594.65	0.265504	0.027967	9.49346	2.23481e-21	2.71282e-20	4312.71	0.312632	0.0295968	10.563	4.42234e-26	4.68859e-25	4435.19	0.0082374	0.0287535	0.286484	0.774508	0.85862
ENSG00000162994	CLHC1	275.323	-0.872152	0.0918763	-9.49267	2.25187e-21	2.73211e-20	292.545	-1.10834	0.0931178	-11.9026	1.14745e-32	1.52167e-31	201.832	-0.423673	0.10518	-4.02807	5.6237e-05	0.000177984
ENSG00000085662	AKR1B1	1335.71	0.451434	0.0475814	9.48762	2.36378e-21	2.8664e-20	1118.69	0.932273	0.0542019	17.2	2.65525e-66	8.33805e-65	1070.15	0.824738	0.0510862	16.1441	1.25057e-58	2.90074e-57
ENSG00000196335	STK31	1983.24	-0.374172	0.0394403	-9.48705	2.37675e-21	2.88062e-20	2032.43	-0.557883	0.0446325	-12.4995	7.51371e-36	1.09954e-34	1865.61	-0.522067	0.0387347	-13.478	2.1072e-41	3.24971e-40
ENSG00000062282	DGAT2	3040.78	0.336673	0.0354921	9.48585	2.40406e-21	2.9122e-20	3139.5	0.0839619	0.0392821	2.13741	0.0325649	0.0689914	2183.81	1.14882	0.037448	30.6777	1.12821e-206	1.55755e-204
ENSG00000182963	GJC1	752.445	0.534424	0.0563464	9.48462	2.43268e-21	2.94535e-20	655.116	0.880641	0.0659441	13.3544	1.11728e-40	1.8606e-39	480.413	2.20789	0.0803074	27.4929	2.13249e-166	1.9866e-164
ENSG00000106799	TGFBR1	2599.79	0.388747	0.0409913	9.48364	2.45574e-21	2.97172e-20	3143.32	-0.310784	0.0396432	-7.83953	4.52247e-15	3.03492e-14	2793.29	-0.186102	0.0362239	-5.13756	2.78331e-07	1.09559e-06
ENSG00000134308	YWHAQ	13414	0.23785	0.0250808	9.48339	2.46162e-21	2.9773e-20	11444.6	0.608385	0.0321371	18.9309	6.34446e-80	2.62307e-78	13151.3	-0.0603989	0.0251554	-2.40103	0.016349	0.0366317
ENSG00000161179	YDJC	1390.8	-0.456851	0.0481786	-9.48244	2.48394e-21	3.00274e-20	1314.27	-0.43766	0.0496029	-8.82328	1.11154e-18	8.87483e-18	1062.11	-0.0610955	0.0501215	-1.21895	0.222864	0.351435
ENSG00000107719	PALD1	208.237	-1.05842	0.111626	-9.48186	2.49802e-21	3.01819e-20	170.892	-0.723181	0.117872	-6.13532	8.49895e-10	4.16871e-09	314.032	-2.08211	0.0959466	-21.7007	2.01945e-104	9.5422e-103
ENSG00000179364	PACS2	1066.33	0.491623	0.051851	9.48146	2.50755e-21	3.02814e-20	1137.12	0.128056	0.0583221	2.19568	0.028115	0.0605283	993.763	0.32531	0.0519744	6.25905	3.87337e-10	1.87864e-09
ENSG00000175581	MRPL48	2305.44	0.341405	0.0360086	9.48121	2.51346e-21	3.0337e-20	2135.5	0.431655	0.0398009	10.8453	2.09845e-27	2.32699e-26	2224.65	0.0766268	0.0355651	2.15455	0.0311968	0.0657292
ENSG00000102900	NUP93	4371.83	-0.305097	0.0321898	-9.47805	2.5908e-21	3.12543e-20	3419.14	0.258845	0.0338186	7.65392	1.94941e-14	1.26935e-13	4081.33	-0.434733	0.0329364	-13.1991	8.87318e-40	1.31107e-38
ENSG00000212719	C17orf51	1083.33	-0.461324	0.0486737	-9.47788	2.59501e-21	3.12761e-20	917.29	-0.153703	0.0527785	-2.91222	0.00358866	0.00924616	1037.37	-0.645994	0.0488608	-13.2211	6.62764e-40	9.81174e-39
ENSG00000206557	TRIM71	4683.2	0.360941	0.0380825	9.47787	2.59528e-21	3.12761e-20	5031.3	-0.00836758	0.0382348	-0.218847	0.826769	0.896958	4585.06	0.0529893	0.0311458	1.70133	0.0888813	0.164266
ENSG00000141543	EIF4A3	5817.28	-0.318705	0.033633	-9.47599	2.64246e-21	3.18282e-20	4999.26	-0.0392881	0.0316425	-1.24162	0.214376	0.343499	4971.84	-0.218823	0.0282606	-7.74304	9.70654e-15	5.99905e-14
ENSG00000196814	MVB12B	799.076	0.550704	0.0581178	9.47565	2.65105e-21	3.19149e-20	956.94	-0.157503	0.0531364	-2.96413	0.00303539	0.00790161	764.194	0.294247	0.0571304	5.15044	2.59877e-07	1.02665e-06
ENSG00000172340	SUCLG2	3880.5	-0.282586	0.0298225	-9.4756	2.65239e-21	3.19149e-20	3418.8	-0.0718593	0.0317828	-2.26095	0.0237625	0.0521061	3230.33	-0.11202	0.0304613	-3.67747	0.000235563	0.00069576
ENSG00000134569	LRP4	467.641	0.736012	0.0776944	9.47316	2.71497e-21	3.2651e-20	470.336	0.535689	0.0743046	7.20936	5.62161e-13	3.35346e-12	412.355	0.756273	0.0814295	9.28745	1.58022e-20	1.25918e-19
ENSG00000113758	DBN1	5452.65	-0.318509	0.0336424	-9.46749	2.86658e-21	3.44566e-20	4785.46	-0.0978478	0.0316195	-3.09454	0.00197118	0.00530107	6287.78	-0.941495	0.0279598	-33.6732	1.42542e-248	2.91664e-246
ENSG00000214517	PPME1	3303.97	-0.324524	0.0342797	-9.46693	2.88192e-21	3.46231e-20	2813.73	-0.0190602	0.0329377	-0.578674	0.562809	0.706075	2459.84	0.167811	0.0354019	4.74017	2.13541e-06	7.76413e-06
ENSG00000174403	C20orf166-AS1	35.4928	3.65454	0.386118	9.46484	2.94011e-21	3.5304e-20	32.9679	4.36311	0.476759	9.1516	5.60955e-20	4.72012e-19	30.8809	4.16666	0.477571	8.72469	2.66906e-18	1.95421e-17
ENSG00000189229	AC069277.1	61.8414	2.08676	0.220554	9.46146	3.0368e-21	3.64462e-20	60.0555	1.94184	0.226912	8.55769	1.15154e-17	8.77218e-17	65.1539	1.10106	0.196941	5.59083	2.25991e-08	9.71859e-08
ENSG00000234996	AC098934.2	191.492	1.06704	0.112806	9.45904	3.10787e-21	3.72801e-20	222.513	0.314191	0.105248	2.98524	0.00283353	0.00741084	221.449	0.110063	0.102958	1.069	0.285068	0.426068
ENSG00000122863	CHST3	3625.82	-0.313278	0.0331332	-9.45512	3.22664e-21	3.86848e-20	2897.45	0.181819	0.0345392	5.26413	1.40857e-07	5.87343e-07	2783.26	0.0872109	0.0329291	2.64844	0.00808635	0.0192196
ENSG00000101856	PGRMC1	5659.02	0.295246	0.0312374	9.45169	3.33396e-21	3.9951e-20	5401.55	0.286607	0.0345129	8.30435	1.00369e-16	7.35513e-16	4862.8	0.398925	0.029332	13.6003	3.98585e-42	6.24358e-41
ENSG00000123395	ATG101	2267.87	-0.408507	0.0432355	-9.4484	3.44044e-21	4.12058e-20	1978.26	-0.178904	0.044852	-3.98876	6.642e-05	0.00021657	1946.31	-0.324621	0.0444336	-7.30576	2.75701e-13	1.58114e-12
ENSG00000262655	SPON1	5480.13	-0.284615	0.0301242	-9.44803	3.45275e-21	4.1332e-20	6842.09	-0.932026	0.0316101	-29.485	4.48046e-191	7.04405e-189	3740.63	0.498444	0.0342429	14.5561	5.34091e-48	9.74504e-47
ENSG00000116729	WLS	569.241	-0.650199	0.0688834	-9.43912	3.75918e-21	4.49772e-20	1281.62	-2.34562	0.0559067	-41.956	0	0	1145.51	-2.27383	0.0536445	-42.3869	0	0
ENSG00000169432	SCN9A	132.132	1.32489	0.140367	9.43878	3.7713e-21	4.5099e-20	175.853	0.0653866	0.117462	0.55666	0.57776	0.717968	88.1111	4.3117	0.291772	14.7776	2.04194e-49	3.84197e-48
ENSG00000092439	TRPM7	7860.31	0.247209	0.0261967	9.43667	3.84802e-21	4.59929e-20	7240.8	0.354456	0.0261832	13.5375	9.39112e-42	1.61453e-40	8063.43	-0.178236	0.0225135	-7.91686	2.43583e-15	1.5519e-14
ENSG00000278637	HIST1H4A	1435.36	0.46626	0.0494411	9.43061	4.07726e-21	4.87079e-20	1723.19	-0.231601	0.0459874	-5.03618	4.74915e-07	1.90197e-06	1385.18	0.191988	0.0499642	3.84251	0.000121782	0.000371178
ENSG00000126698	DNAJC8	3211.47	-0.298716	0.0316821	-9.42854	4.15854e-21	4.96535e-20	2778.67	-0.037551	0.0345356	-1.08731	0.276898	0.420106	2907.46	-0.35195	0.0318239	-11.0593	1.97665e-28	2.0962e-27
ENSG00000095539	SEMA4G	657.046	0.594134	0.0630277	9.42655	4.23783e-21	5.05744e-20	627.356	0.586369	0.0692126	8.47199	2.41227e-17	1.81677e-16	522.15	1.02967	0.0719656	14.3077	1.95752e-46	3.4297e-45
ENSG00000110958	PTGES3	14493	-0.229264	0.0243238	-9.42551	4.28041e-21	5.10563e-20	13126.4	-0.0923219	0.0294984	-3.12973	0.00174967	0.00474704	12083.4	-0.05999	0.0223674	-2.68203	0.00731773	0.0175529
ENSG00000048392	RRM2B	1542.09	-0.410944	0.0436076	-9.42368	4.35557e-21	5.19263e-20	1375.86	-0.244011	0.0479874	-5.08489	3.6784e-07	1.48836e-06	1271.42	-0.224202	0.0484375	-4.62868	3.68004e-06	1.30813e-05
ENSG00000198223	CSF2RA	60.7022	6.95734	0.738319	9.42321	4.37486e-21	5.21296e-20	60.757	4.05861	0.320464	12.6648	9.26636e-37	1.39357e-35	56.7319	4.02578	0.335946	11.9834	4.34069e-33	5.3424e-32
ENSG00000140950	TLDC1	1220.79	-0.477179	0.0506482	-9.42143	4.44974e-21	5.29948e-20	989.716	-0.0511231	0.0507986	-1.00639	0.314229	0.462983	1074.48	-0.457423	0.0492353	-9.29055	1.53498e-20	1.2244e-19
ENSG00000143815	LBR	7962.94	0.238413	0.0253174	9.41699	4.64226e-21	5.52595e-20	8580.9	-0.125987	0.0312395	-4.03293	5.50864e-05	0.000181497	7131.09	0.207994	0.0224228	9.27601	1.75941e-20	1.40001e-19
ENSG00000116005	PCYOX1	9477.77	0.239785	0.0254687	9.41489	4.73599e-21	5.63464e-20	9705.57	0.019369	0.0267141	0.725046	0.468424	0.621496	7845.21	0.464764	0.0233903	19.87	7.40593e-88	2.79607e-86
ENSG00000204054	LINC00963	937.765	0.610351	0.0648727	9.40845	5.03523e-21	5.98761e-20	1084.62	-0.0164631	0.0525962	-0.313009	0.754274	0.851717	1046.65	-0.118722	0.0486227	-2.44171	0.0146179	0.0331169
ENSG00000123505	AMD1	8794.53	-0.250009	0.0265909	-9.40206	5.35073e-21	6.35955e-20	7430.39	0.0855447	0.0279957	3.05564	0.00224583	0.00599046	7136.45	-0.00397695	0.0231026	-0.172142	0.863326	0.918271
ENSG00000143384	MCL1	8184.65	-0.247796	0.026363	-9.39939	5.48791e-21	6.51926e-20	7147.94	-0.0090865	0.0283058	-0.321012	0.748201	0.847608	7138.54	-0.203689	0.0239203	-8.51532	1.66129e-17	1.1718e-16
ENSG00000132635	PCED1A	1318.89	0.434114	0.0461917	9.39808	5.55667e-21	6.59759e-20	1324.35	0.262086	0.0506108	5.17846	2.23724e-07	9.20828e-07	1034.86	0.892304	0.0492711	18.1101	2.65421e-73	7.95119e-72
ENSG00000141367	CLTC	22605.1	-0.204481	0.0217665	-9.39431	5.75925e-21	6.83464e-20	20966.9	-0.132114	0.0248369	-5.31928	1.04176e-07	4.39529e-07	21328.9	-0.367007	0.019082	-19.2332	1.95224e-82	6.68753e-81
ENSG00000142632	ARHGEF19	275.01	0.904601	0.0963246	9.39117	5.93383e-21	7.03825e-20	353.177	-0.0950512	0.0820042	-1.1591	0.246415	0.38387	290.581	0.271679	0.0883218	3.07602	0.00209786	0.00549889
ENSG00000189058	APOD	1229.85	0.460722	0.0490697	9.38914	6.04928e-21	7.17153e-20	1241.51	0.268173	0.048692	5.50754	3.63887e-08	1.59235e-07	783.86	2.05399	0.0639153	32.1362	1.37905e-226	2.3238e-224
ENSG00000178538	CA8	54.2233	2.21831	0.236299	9.38775	6.1297e-21	7.26318e-20	75.3645	0.376393	0.175084	2.14978	0.0315724	0.0670952	93.3859	-0.4418	0.158278	-2.7913	0.00524968	0.0128891
ENSG00000106266	SNX8	2050.2	-0.396491	0.0422378	-9.38712	6.16642e-21	7.30299e-20	1574.45	0.204637	0.0442407	4.62554	3.73626e-06	1.37659e-05	1411.17	0.325485	0.0445111	7.31244	2.62328e-13	1.50595e-12
ENSG00000196876	SCN8A	464.712	0.688329	0.0733553	9.38349	6.38256e-21	7.55512e-20	513.671	0.189204	0.0814767	2.32219	0.0202229	0.0450725	383.727	0.971618	0.0823659	11.7964	4.07589e-32	4.84729e-31
ENSG00000144118	RALB	3959.38	-0.279251	0.0297648	-9.38191	6.47902e-21	7.66541e-20	3307.6	0.085833	0.0390173	2.19987	0.0278162	0.0599564	2845.12	0.334409	0.0306052	10.9265	8.60666e-28	8.93697e-27
ENSG00000175182	FAM131A	236.764	-0.941518	0.100386	-9.379	6.66005e-21	7.8756e-20	269.98	-1.3225	0.0988795	-13.3749	8.4807e-41	1.41921e-39	113.449	0.797531	0.141948	5.6185	1.92628e-08	8.3213e-08
ENSG00000196417	ZNF765	1097.77	-0.448721	0.0478515	-9.37736	6.76458e-21	7.99515e-20	1036.75	-0.425707	0.050844	-8.3728	5.62659e-17	4.17443e-16	1028.1	-0.583559	0.0492386	-11.8517	2.10973e-32	2.54066e-31
ENSG00000165702	GFI1B	98.6409	1.56477	0.166893	9.37589	6.85927e-21	8.10297e-20	110.503	0.795777	0.150637	5.28273	1.2727e-07	5.32828e-07	71.3115	3.41851	0.266061	12.8486	8.7595e-38	1.23003e-36
ENSG00000125730	C3	112.103	1.47521	0.157514	9.36558	7.56347e-21	8.93033e-20	127.642	0.681598	0.141695	4.81031	1.50694e-06	5.76088e-06	105.409	1.18485	0.158392	7.48047	7.40596e-14	4.389e-13
ENSG00000100519	PSMC6	5260.76	-0.281079	0.0300213	-9.36267	7.77495e-21	9.17539e-20	5436.96	-0.489786	0.0335126	-14.615	2.25424e-48	4.69502e-47	4435.15	-0.144518	0.0296378	-4.87615	1.08178e-06	4.04489e-06
ENSG00000120438	TCP1	20888	-0.226331	0.0241764	-9.36167	7.84879e-21	9.25785e-20	17335.7	0.166535	0.0266409	6.2511	4.0756e-10	2.05041e-09	19416.9	-0.349278	0.0223645	-15.6176	5.52864e-55	1.18301e-53
ENSG00000188488	SERPINA5	756.97	0.575546	0.0614935	9.35946	8.0142e-21	9.44817e-20	867.382	-0.0197301	0.0578167	-0.341252	0.732914	0.83697	702.815	0.411313	0.0599795	6.85756	7.00458e-12	3.73311e-11
ENSG00000125871	MGME1	1887.5	0.371877	0.0397386	9.35807	8.12072e-21	9.56892e-20	1853.21	0.271563	0.0432663	6.27655	3.46163e-10	1.75e-09	1425.84	0.971315	0.0441086	22.021	1.81246e-107	9.04929e-106
ENSG00000179163	FUCA1	1329.33	-0.418094	0.0446895	-9.35554	8.31709e-21	9.79536e-20	1569.16	-0.924542	0.0447504	-20.66	7.93793e-95	4.21539e-93	1081.69	-0.195141	0.0472848	-4.12692	3.6765e-05	0.000118285
ENSG00000130821	SLC6A8	351.333	0.845813	0.0904096	9.35535	8.33272e-21	9.80882e-20	346.928	0.694401	0.0974556	7.12531	1.03848e-12	6.11544e-12	255.424	1.85379	0.106164	17.4616	2.81136e-68	7.67914e-67
ENSG00000163013	FBXO41	611.762	0.598214	0.0639458	9.35501	8.35933e-21	9.83022e-20	632.08	0.3202	0.0666475	4.80438	1.55233e-06	5.92966e-06	548.488	0.554325	0.0682154	8.1261	4.43336e-16	2.93216e-15
ENSG00000100403	ZC3H7B	4124.83	-0.288346	0.0308226	-9.35502	8.35832e-21	9.83022e-20	3902.61	-0.271138	0.031503	-8.60676	7.51558e-18	5.77491e-17	3164.52	0.117376	0.0304277	3.85753	0.000114537	0.000350306
ENSG00000138587	MNS1	273.274	0.947615	0.101481	9.33789	9.82753e-21	1.15509e-19	255.156	1.03269	0.107237	9.62994	5.9766e-22	5.40381e-21	370.153	-0.402915	0.0887308	-4.54088	5.60211e-06	1.95617e-05
ENSG00000144029	MRPS5	4554.93	-0.28551	0.030587	-9.33434	1.01623e-20	1.19384e-19	3920.35	-0.0072666	0.0317892	-0.228587	0.81919	0.892488	3833.73	-0.144672	0.0299801	-4.82558	1.39597e-06	5.17577e-06
ENSG00000089818	NECAP1	1853.16	-0.435335	0.0466463	-9.33269	1.03219e-20	1.21197e-19	1609.83	-0.196714	0.0504251	-3.90112	9.57499e-05	0.000306885	1487.45	-0.174169	0.0446793	-3.8982	9.69097e-05	0.000298706
ENSG00000073008	PVR	3304.19	-0.291198	0.0312094	-9.33047	1.05407e-20	1.23704e-19	2794.23	0.0367713	0.0342491	1.07364	0.282982	0.427541	2928.35	-0.289298	0.031155	-9.28577	1.60546e-20	1.2784e-19
ENSG00000130147	SH3BP4	2132.7	-0.374492	0.0401374	-9.33026	1.05616e-20	1.23888e-19	2197.11	-0.569247	0.0402368	-14.1474	1.93704e-45	3.72401e-44	1909.12	-0.398662	0.0390534	-10.2081	1.82384e-24	1.67054e-23
ENSG00000135929	CYP27A1	767.354	-0.614921	0.0659079	-9.33	1.05871e-20	1.24125e-19	486.442	0.544507	0.0827832	6.57751	4.78378e-11	2.55345e-10	395.969	1.07881	0.0910858	11.8439	2.31457e-32	2.77857e-31
ENSG00000057935	MTA3	2088.12	-0.348105	0.0373153	-9.32876	1.07114e-20	1.25519e-19	2470.24	-0.867293	0.0389596	-22.2613	8.76034e-110	5.658e-108	1783.33	-0.248965	0.0379134	-6.56667	5.14529e-11	2.62733e-10
ENSG00000164916	FOXK1	4790.83	0.313833	0.0336432	9.32828	1.07599e-20	1.26023e-19	4778.53	0.168368	0.0322264	5.22452	1.74604e-07	7.23015e-07	4605.59	0.064793	0.030311	2.13761	0.0325484	0.0682507
ENSG00000101266	CSNK2A1	6506.7	0.250981	0.0269152	9.3249	1.11092e-20	1.3005e-19	5853.05	0.437074	0.0293242	14.9049	3.0642e-50	6.65685e-49	5589.91	0.354139	0.0249232	14.2092	8.03526e-46	1.39082e-44
ENSG00000136826	KLF4	153.868	-1.21946	0.130785	-9.32412	1.11906e-20	1.30936e-19	136.689	-1.07182	0.135281	-7.92293	2.31984e-15	1.58483e-14	206.288	-2.00562	0.119502	-16.7831	3.24361e-63	8.13279e-62
ENSG00000177683	THAP5	847.439	0.587168	0.0629817	9.32284	1.13265e-20	1.3246e-19	837.986	0.452321	0.0639969	7.06785	1.57354e-12	9.19162e-12	794.631	0.390933	0.0645691	6.05449	1.40859e-09	6.58387e-09
ENSG00000152229	PSTPIP2	605.243	-0.608912	0.0653161	-9.32254	1.13593e-20	1.32777e-19	575.906	-0.607965	0.0689369	-8.81915	1.1533e-18	9.20212e-18	635.833	-0.990881	0.062241	-15.9201	4.59879e-57	1.03021e-55
ENSG00000276043	UHRF1	3740.5	0.343027	0.0367969	9.32217	1.13987e-20	1.33171e-19	3174.81	0.75213	0.0390433	19.264	1.07702e-82	4.64576e-81	3044.9	0.639494	0.0366889	17.4302	4.86891e-68	1.32519e-66
ENSG00000168159	RNF187	2864.07	0.380369	0.0408039	9.32186	1.14314e-20	1.33486e-19	3019.66	0.0624406	0.0454127	1.37496	0.169144	0.283971	2942.32	-0.0684229	0.031763	-2.15417	0.0312271	0.0657811
[truncated: 13,040 more rows]
