# Supplementary material for: DNA methyltransferase 3A controls intestinal epithelial barrier function and regeneration in the colon
Source: Nat Commun. 2022 Oct 21;13:6266. doi: 10.1038/s41467-022-33844-2 (PMC9587301; doi:10.1038/s41467-022-33844-2)
Supplement: Supplementary file 6 — Supplementary Data 3 [file 41467_2022_33844_MOESM6_ESM.xlsx]

## Sheet: Supplementary Data 3
Supplementary Data 3: List of GO terms enriched in DEGs from in vitro experiments.
GO.ID	Term	Annotated	Significant	Expected	Fisher.elim	Genes	Condition
GO:0043312	neutrophil degranulation	366	187	123.2	2.4e-12	,ACPP,AP2A2,ALDH3B1,ALDOA,AMPD3,ANPEP,ANXA2,ANXA3,APRT,RHOG,ARSA,BCR,CD44,CD47,CD59,CD63,ADGRE5,CTSC,CHI3L1,CNN2,COPB1,MAPK14,CTSB,CTSD,CTSH,CTSS,DDX3X,CYB5R3,DNASE1L1,DOCK2,SERPINB1,FOLR3,FRK,FTL,FUCA1,FUCA2,XRCC6,GDI2,B4GALT1,GNS,GPI,GSTP1,GYG1,HEXB,HMOX2,HSPA8,HSP90AA1,HSP90AB1,ILF2,IMPDH2,ITGAM,ITGB2,JUP,KPNB1,LCN2,LGALS3,LRMP,LTA4H,MGST1,MIF,CEACAM6,NDUFC2,NEU1,NME2,NRAS,OLR1,PA2G4,PGAM1,PGM…	Upregulated in D3A
GO:0043248	proteasome assembly	13	13	4.38	7e-07	,PSMD4,PSMD5,PSMD9,PSMD10,PSMD11,PSMD13,PSMG1,ADRM1,ECPAS,POMP,OTUD6B,PSMG2,PSMG4	Upregulated in D3A
GO:0070125	mitochondrial translational elongation	87	50	29.28	4.2e-06	,MRPL58,MRPL12,MRPS12,DAP3,MRPL33,MRPL19,TSFM,MRPL28,MRPL3,ERAL1,MRPL46,MRPS28,MRPS18B,MRPL18,MRPL15,MRPL22,MRPS16,MRPS18C,MRPL2,MRPL4,MRPS7,MRPS2,MRPL51,MRPL30,MRPL27,MRPL35,MRPS23,AURKAIP1,PTCD3,MRPL20,MRPS18A,MRPS10,MRPS22,MRPL47,MRPS35,MRPL17,MRPS11,MRPS9,MRPS5,MRPL41,MRPL40,MRPL32,MRPL1,MRPL44,MRPL45,GFM1,MRPL54,MRPL52,MRPL10,MRPL21	Upregulated in D3A
GO:0050852	T cell receptor signaling pathway	150	77	50.49	5.4e-06	,ADA,BTN1A1,CACNB3,CD4,CD28,CRKL,CTLA4,CYLD,DUSP3,GATA3,GBP1,HLA-DPA1,HLA-DPB1,HRAS,LGALS3,PAWR,PIK3CA,PIK3CD,PLCG2,MAPK1,PRNP,PSMA1,PSMA3,PSMA5,PSMA6,PSMB1,PSMB3,PSMB4,PSMB5,PSMB10,PSMC1,PSMC4,PSMC6,PSMD1,PSMD2,PSMD3,PSMD4,PSMD5,PSMD7,PSMD8,PSMD9,PSMD10,PSMD11,PSMD12,PSMD13,PTPN2,PTPN6,PTPRJ,SKP1,TEC,TRAF6,UBE2N,EZR,RIPK2,EIF2B4,EIF2B3,EIF2B2,EIF2B5,BCL10,RAB29,BCAR1,PSMD6,PSME3,PSMD14,BTNL3,BTN…	Upregulated in D3A
GO:0031145	anaphase-promoting complex-dependent cat...	76	44	25.58	1.2e-05	,CCNB1,CDK1,CDC20,CDC27,PLK1,PSMA1,PSMA3,PSMA5,PSMA6,PSMB1,PSMB3,PSMB4,PSMB5,PSMB10,PSMC1,PSMC4,PSMC6,PSMD1,PSMD2,PSMD3,PSMD4,PSMD5,PSMD7,PSMD8,PSMD9,PSMD10,PSMD11,PSMD12,PSMD13,RPS27A,AURKA,UBA52,UBC,UBE2D1,CUL3,CDC23,PSMD6,PSME3,PSMD14,PSME4,UBE2S,ANAPC4,ANAPC7,FBXO31	Upregulated in D3A
GO:0010972	negative regulation of G2/M transition o...	83	47	27.94	1.4e-05	,BRCA1,CDK1,CDC6,FHL1,FOXO4,MRE11,NBN,PSMA1,PSMA3,PSMA5,PSMA6,PSMB1,PSMB3,PSMB4,PSMB5,PSMB10,PSMC1,PSMC4,PSMC6,PSMD1,PSMD2,PSMD3,PSMD4,PSMD5,PSMD7,PSMD8,PSMD9,PSMD10,PSMD11,PSMD12,PSMD13,SKP1,AURKA,NAE1,PSMD6,RBX1,PSME3,PSMD14,PSME4,SYF2,VPS4A,MRNIP,TAOK3,PINX1,USP47,MIIP,CLSPN	Upregulated in D3A
GO:0070498	interleukin-1-mediated signaling pathway	88	49	29.62	1.7e-05	,EGR1,IL1A,IRAK1,PSMA1,PSMA3,PSMA5,PSMA6,PSMB1,PSMB3,PSMB4,PSMB5,PSMB10,PSMC1,PSMC4,PSMC6,PSMD1,PSMD2,PSMD3,PSMD4,PSMD5,PSMD7,PSMD8,PSMD9,PSMD10,PSMD11,PSMD12,PSMD13,RPS27A,SKP1,TRAF6,UBA52,UBC,UBE2N,VRK2,IL1R2,RIPK2,SQSTM1,RPS6KA5,PSMD6,RBX1,PSME3,PSMD14,TAB1,PSME4,FBXW11,IRAK4,TOLLIP,PELI1,TNIP2	Upregulated in D3A
GO:0070126	mitochondrial translational termination	88	49	29.62	1.7e-05	,MRPL58,MRPL12,MRPS12,DAP3,MRPL33,MRPL19,MRPL28,MRPL3,ERAL1,MRPL46,MRPS28,MRPS18B,MRPL18,MRPL15,MRPL22,MRPS16,MRPS18C,MRPL2,MRPL4,MRPS7,MRPS2,MRPL51,MRPL30,MRPL27,MRPL35,MRPS23,AURKAIP1,PTCD3,MRPL20,MRPS18A,MRPS10,MRPS22,MRPL47,MRPS35,MRPL17,MRPS11,MRPS9,MRPS5,MRPL41,MRPL40,MRPL32,MRPL1,MRPL44,MRPL45,MRRF,MRPL54,MRPL52,MRPL10,MRPL21	Upregulated in D3A
GO:0033209	tumor necrosis factor-mediated signaling...	128	66	43.09	2.1e-05	,ACTN4,BIRC2,BIRC3,APOA1,CASP1,CASP4,CASP8,CD70,CYLD,EDA,F2RL1,PTK2B,GSTP1,TNFRSF9,ILK,JAK2,KARS1,KRT8,KRT18,LIMS1,TNFRSF11B,PSMA1,PSMA3,PSMA5,PSMA6,PSMB1,PSMB3,PSMB4,PSMB5,PSMB10,PSMC1,PSMC4,PSMC6,PSMD1,PSMD2,PSMD3,PSMD4,PSMD5,PSMD7,PSMD8,PSMD9,PSMD10,PSMD11,PSMD12,PSMD13,PTPN2,TNFAIP3,TNFRSF1B,TRADD,TAX1BP1,MAP3K14,BAG4,PSMD6,PSME3,PSMD14,RACK1,PIAS3,PSME4,CDIP1,TNFRSF12A,CCDC3,TXNDC17,CARD16,T…	Upregulated in D3A
GO:0038095	Fc-epsilon receptor signaling pathway	94	51	31.64	3e-05	,CALM1,FER,GRB2,JUN,LYN,NFATC3,PIK3CA,PLCG2,PPP3R1,MAPK1,MAPK8,MAPK9,PSMA1,PSMA3,PSMA5,PSMA6,PSMB1,PSMB3,PSMB4,PSMB5,PSMB10,PSMC1,PSMC4,PSMC6,PSMD1,PSMD2,PSMD3,PSMD4,PSMD5,PSMD7,PSMD8,PSMD9,PSMD10,PSMD11,PSMD12,PSMD13,RAC1,MAP2K4,SKP1,SOS1,TEC,TRAF6,BCL10,GAB2,PSMD6,PSME3,PSMD14,TAB1,PSME4,FBXW11,CARD11	Upregulated in D3A
GO:1904871	positive regulation of protein localizat...	9	9	3.03	5.5e-05	,CCT6A,DKC1,TCP1,CCT3,CCT7,CCT4,CCT2,CCT8,CCT5	Upregulated in D3A
GO:0061024	membrane organization	674	274	226.87	5.6e-05	,ABCA1,ACTB,ACTG1,AP2A1,AP2A2,AP2B1,BIN1,ANK3,SLC25A5,ANXA1,ANXA2,ANXA6,ANXA7,ARF1,ARRB1,ATP1B1,ATP5F1A,ATP5F1B,ATP5F1C,ATP5F1D,ATP5MC2,ATP5MC3,ATP5ME,BAK1,BID,BNIP1,BOK,CASP8,CAV1,CCNB1,CD4,CD9,CD59,CDK1,CDC42,CTSC,AP2M1,AP2S1,CLU,CLTA,CLTB,CLTC,CRKL,DAB2,LOC112267931,DLG1,DOCK2,HBEGF,DVL1,TOR1A,EGFR,EMP2,CTTN,F2RL1,FOLR3,GNAI3,SFN,GPER1,GRB2,HIP1,HK2,HSPA4,HSPA8,HSP90AA1,INSIG1,ITGA2,ITGAM,ITGB…	Upregulated in D3A
GO:0061418	regulation of transcription from RNA pol...	73	41	24.57	6.3e-05	,EGR1,EPAS1,HIF1A,PSMA1,PSMA3,PSMA5,PSMA6,PSMB1,PSMB3,PSMB4,PSMB5,PSMB10,PSMC1,PSMC4,PSMC6,PSMD1,PSMD2,PSMD3,PSMD4,PSMD5,PSMD7,PSMD8,PSMD9,PSMD10,PSMD11,PSMD12,PSMD13,RPS27A,ELOC,UBA52,UBC,CUL2,PSMD6,RBX1,PSME3,PSMD14,CITED2,PSME4,EGLN1,EGLN2,EGLN3	Upregulated in D3A
GO:0043488	regulation of mRNA stability	159	77	53.52	7.5e-05	,APEX1,ZFP36L1,CIRBP,MAPK14,DHX9,EIF4G1,HNRNPC,HSPA8,TNPO1,HNRNPM,NPM1,YBX1,PRKCA,PSMA1,PSMA3,PSMA5,PSMA6,PSMB1,PSMB3,PSMB4,PSMB5,PSMB10,PSMC1,PSMC4,PSMC6,PSMD1,PSMD2,PSMD3,PSMD4,PSMD5,PSMD7,PSMD8,PSMD9,PSMD10,PSMD11,PSMD12,PSMD13,UPF1,RNASEL,ROCK1,RPS27A,UBA52,UBC,XPO1,YWHAB,YWHAZ,ZFP36,FXR1,AXIN2,YBX3,PABPC4,TBRG4,MAPKAPK2,PSMD6,PSME3,PSMD14,HNRNPR,RIDA,SYNCRIP,SAMD4A,PSME4,LARP1,NOCT,SERBP1,CS…	Upregulated in D3A
GO:0050690	regulation of defense response to virus ...	27	19	9.09	0.00011	,AP2A1,AP2A2,AP1B1,AP2B1,AP1G1,ARF1,CD4,CD28,AP2M1,AP2S1,DOCK2,RAC1,AP1S2,AP1M1,AP1M2,SCRIB,KPNA6,ATP6V1H,AP1S3	Upregulated in D3A
GO:0035970	peptidyl-threonine dephosphorylation	16	13	5.39	0.00013	,DUSP1,DUSP4,DUSP5,PPM1A,PPM1B,PPM1G,PPP2CA,PPP2CB,PPM1D,PPM1F,PPM1E,PDP1,DUSP18	Upregulated in D3A
GO:0019886	antigen processing and presentation of e...	78	42	26.26	0.00019	,AP2A1,AP2A2,AP1B1,AP2B1,AP1G1,ARF1,CANX,CAPZB,CENPE,AP2M1,AP2S1,CLTA,CLTC,CTSD,CTSE,CTSL,CTSS,DYNC1I2,DYNC1LI2,HLA-DPA1,HLA-DPB1,KIF3C,LGMN,SPTBN2,TRAF6,RAB7A,DYNLL1,AP1S2,AP1M1,SEC24D,AP1M2,ACTR1A,DCTN2,SEC24A,KIF2C,SEC31A,RACGAP1,DCTN4,ACTR10,KIF18A,RILP,AP1S3	Upregulated in D3A
GO:0055114	oxidation-reduction process	790	333	265.92	0.00021	,ACADS,ACADVL,ACAT1,ACO1,ACO2,ACOX1,ADSL,ALDH1A1,ALDH1B1,ALDH1A3,ALDH3B1,ALDH9A1,ALDH3A2,ALDOA,ALDOB,ALOX12B,AOX1,APEX1,APOA1,ASPH,ATP5F1D,BID,BLVRA,BLVRB,CALM1,CBR1,CCNB1,CDK1,COX4I1,COX6B1,COX7B,COX10,COX11,CPT2,CRYM,CRYZ,CS,MAPK14,SLC25A10,CYB5A,CYP4B1,CYP19A1,CYP27A1,CYP27B1,AKR1C1,AKR1C2,DECR1,DHODH,CYB5R3,NQO1,DIO1,DLAT,DLST,SARDH,EHHADH,ENO1,ENO2,ETFDH,FABP1,FDX1,FMO4,FMO5,FTL,G6PD,GAPDH,G…	Upregulated in D3A
GO:0006734	NADH metabolic process	32	21	10.77	0.00022	,ALDOA,ALDOB,ENO1,ENO2,GAPDH,GPD1,GPD2,GPI,HK1,HK2,MDH1,PFKP,PGAM1,PGK1,PKM,VCP,SLC25A12,TIGAR,NUDT12,NUDT17,PGM2L1	Upregulated in D3A
GO:1904874	positive regulation of telomerase RNA lo...	15	12	5.05	0.00031	,CCT6A,DKC1,TCP1,CCT3,CCT7,CCT4,CCT2,CCT8,RUVBL2,CCT5,SHQ1,NHP2	Upregulated in D3A
GO:0071222	cellular response to lipopolysaccharide	113	56	38.04	0.00033	,ABCA1,AXL,BCR,CASP1,ABCC2,MAPK14,GFI1,GSTP1,ICAM1,IRF8,IL18,CXCL10,IRAK1,IRF3,LCN2,LYN,MIF,CXCL9,NFKBIB,NOS2,SERPINE1,PRKCA,PRKCE,MAPK1,MAPK8,PTAFR,UPF1,CXCL11,TFPI,TGFB1,TLR2,TNFAIP3,TNFRSF1B,TRAF6,WNT5A,XBP1,ZFP36,PABPN1,ADAM9,RIPK2,BCL10,LITAF,CTR9,TRIB1,PRPF8,ANKRD1,IL36G,TNIP2,ZC3H12A,TRIM5,TRIM41,MTDH,CARD16,NLRP7,SGMS1,NUGGC	Upregulated in D3A
GO:0006364	rRNA processing	206	98	69.34	0.00033	,BYSL,DDX10,DKC1,SNU13,NOP2,PA2G4,EXOSC10,RNASEL,RPL7,RPL11,RPL26,SUV39H1,NOP14,RIOK3,DDX18,DDX21,WDR46,EIF4A3,MPHOSPH6,C1D,NOP56,RPP38,TBL3,POP4,RPP40,UTP14A,WDR3,EBNA1BP2,DDX52,RRP1B,WDR43,RRS1,BOP1,RRP8,PES1,MTREX,GTPBP4,DCAF13,NGDN,RSL1D1,UTP20,RRP7A,NOB1,MRM2,FCF1,TFB1M,UTP11,SBDS,MRTO4,POP5,NOP58,WBP11,GAR1,DDX49,DDX56,ZNHIT6,WDR55,TEX10,RPP25,TRMT61B,SHQ1,NAT10,LYAR,NHP2,DDX27,TSR1,RIOK2,U…	Upregulated in D3A
GO:0007595	lactation	37	23	12.45	0.00036	,APRT,SERPINC1,CCND1,CAD,CAV1,DHODH,GOT2,HIF1A,HK2,COX2,MTX1,NME1,PPAT,PRLR,STAT5A,UMPS,VDR,XBP1,XDH,SOCS2,KALRN,GPAT4,UPRT	Upregulated in D3A
GO:0016579	protein deubiquitination	242	107	81.46	0.00036	,ACTB,ACTL6A,BIRC2,BIRC3,BRCA1,CCNA2,CDK1,CDC20,CYLD,GATA3,KAT2A,HIF1A,SMAD7,FOXO4,NEDD8,POLB,PSMA1,PSMA3,PSMA5,PSMA6,PSMB1,PSMB3,PSMB4,PSMB5,PSMB10,PSMC1,PSMC4,PSMC6,PSMD1,PSMD2,PSMD3,PSMD4,PSMD5,PSMD7,PSMD8,PSMD9,PSMD10,PSMD11,PSMD12,PSMD13,RAD23B,RPS27A,SKP2,TRIM21,TAF10,TNFAIP3,TRAF6,UBA52,UBC,UBE2D1,UFD1,USP1,VCP,USP7,STAM,USP13,USP14,USP2,USP10,HGS,BABAM2,USP34,PSMD6,JOSD1,USP15,PSME3,PSMD1…	Upregulated in D3A
GO:1904851	positive regulation of establishment of ...	10	9	3.37	0.00038	,CCT6A,DKC1,TCP1,CCT3,CCT7,CCT4,CCT2,CCT8,CCT5	Upregulated in D3A
GO:0006886	intracellular protein transport	976	389	328.52	0.00048	,ACOX1,ADPRH,AP2A1,AP2A2,AP1B1,AP2B1,AP1G1,AGXT,ANGPT1,ANK3,ARCN1,ARF1,ARF3,ARF4,ARF6,ATP1B1,BAAT,BCR,BID,BMP4,PTTG1IP,CACNB3,CDH1,CDKN1A,AP2M1,AP2S1,AP3S1,CLU,CLTA,CLTB,CLTC,COPA,COPB1,MAPK14,CSE1L,CSNK2A2,ECT2,EHHADH,EIF5A,CTTN,FLNA,GCKR,SFN,HIP1,HMGCL,HRAS,HSD17B4,HSPA4,HSPA5,HSPA8,HSPA9,HSP90AA1,HSPD1,IFI27,INSIG1,ITGAM,ITGB2,EIF6,JUP,KCNE1,KPNB1,KPNA2,KPNA3,TNPO1,LCP1,LMNA,M6PR,MPV17,MYO1C,M…	Upregulated in D3A
GO:0006521	regulation of cellular amino acid metabo...	53	30	17.84	0.00049	,NQO1,PSMA1,PSMA3,PSMA5,PSMA6,PSMB1,PSMB3,PSMB4,PSMB5,PSMB10,PSMC1,PSMC4,PSMC6,PSMD1,PSMD2,PSMD3,PSMD4,PSMD5,PSMD7,PSMD8,PSMD9,PSMD10,PSMD11,PSMD12,PSMD13,PSMD6,PSME3,PSMD14,PARK7,PSME4	Upregulated in D3A
GO:0002223	stimulatory C-type lectin receptor signa...	88	45	29.62	0.00052	,HRAS,ICAM2,LYN,NRAS,PLCG2,PRKACB,PSMA1,PSMA3,PSMA5,PSMA6,PSMB1,PSMB3,PSMB4,PSMB5,PSMB10,PSMC1,PSMC4,PSMC6,PSMD1,PSMD2,PSMD3,PSMD4,PSMD5,PSMD7,PSMD8,PSMD9,PSMD10,PSMD11,PSMD12,PSMD13,RELB,SKP1,TRAF6,BCL10,RPS6KA5,PSMD6,PSME3,PSMD14,TAB1,PSME4,FBXW11,MUC13,CARD11,MUC17,MUC20	Upregulated in D3A
GO:0006954	inflammatory response	428	176	144.07	0.00062	,A2M,ABCF1,ACVR1,ADA,ADM,ANXA1,BIRC2,BIRC3,XIAP,APOA1,SERPINC1,AXL,BCR,BDKRB2,C1QBP,C1R,C1S,C2,C4BPB,C5,C8A,CASP4,CD28,CD44,CD47,CD59,ADGRE5,CTSC,CHI3L1,CLU,CPN2,CR2,MAPK14,CSF1R,CYLD,CYP19A1,DDT,DDTL,DHX9,ECM1,EGFR,EPHA2,ETS1,F2R,F2RL1,F3,FANCA,GATA3,GBA,GGT1,B4GALT1,GGT5,GPER1,GPX4,GSTP1,HIF1A,HMOX1,HSPG2,HYAL1,ICAM1,IFNGR1,IGF1,IGFBP4,IL1A,IL4R,IL6R,IL18,CXCL10,IRF3,ITGA2,ITGAM,ITGB2,JAK2,JUN,…	Upregulated in D3A
GO:0006418	tRNA aminoacylation for protein translat...	45	26	15.15	0.00076	,AARS1,CARS1,DARS1,FARSA,GARS1,HARS1,KARS1,MARS1,NARS1,PPA1,RARS1,TARS1,VARS1,WARS1,AIMP2,EEF1E1,FARSB,HARS2,PPA2,YARS2,SARS2,DARS2,NARS2,TARS2,MARS2,EARS2	Upregulated in D3A
GO:0038061	NIK/NF-kappaB signaling	131	62	44.09	0.00077	,ACTN4,BIRC2,BIRC3,CHI3L1,CYLD,EDA,EGFR,IL18,ILK,IRAK1,LGALS9,LIMS1,NFKB2,PRDX1,PPM1A,PPM1B,PPP4C,PSMA1,PSMA3,PSMA5,PSMA6,PSMB1,PSMB3,PSMB4,PSMB5,PSMB10,PSMC1,PSMC4,PSMC6,PSMD1,PSMD2,PSMD3,PSMD4,PSMD5,PSMD7,PSMD8,PSMD9,PSMD10,PSMD11,PSMD12,PSMD13,REL,RELB,SKP1,TLR2,TRAF6,TRIP6,TRADD,MAP3K14,LITAF,RASSF2,PSMD6,PSME3,PSMD14,PSME4,FBXW11,CARD10,HDAC7,UACA,AKIP1,ZC3H12A,TRIM40	Upregulated in D3A
GO:0050821	protein stabilization	154	71	51.84	0.00085	,APOA1,ATP1B1,ATP1B3,CCNH,CCT6A,CDK7,CDKN1A,CLU,CPN2,DVL1,DVL3,EPHA4,FLNA,GAPDH,HIP1,HSP90AA1,HSP90AB1,HSPD1,IGF1,SMAD7,PEX6,PFN1,PHB,PEX19,RPL11,TAF9,TCP1,CCT3,WFS1,USP7,PRKRA,NAPG,USP13,HIP1R,USP2,BAG2,RASSF2,TSPAN1,CCT7,CCT4,CCT2,CCT8,PTGES3,CDC37,PDCD10,PARK7,PHB2,AAK1,CCT5,USP33,OTUD3,GTPBP4,STX12,A1CF,GOLGA7,TAF9B,CDC37L1,IFT46,NCLN,RTN4,USP36,SAV1,FKBPL,PINK1,MTMR9,TNIP2,NAA15,COG3,HPS4,ZS…	Upregulated in D3A
GO:0036499	PERK-mediated unfolded protein response	18	13	6.06	0.00094	,ATF3,ATF4,BOK,DDIT3,EIF2S1,HSPA5,PTPN1,PTPN2,NCK2,EIF2AK3,HERPUD1,AGR2,PPP1R15A	Upregulated in D3A
GO:0032060	bleb assembly	9	8	3.03	0.00104	,LPAR1,EMP1,EMP2,EMP3,PMP22,ROCK1,ANLN,ANO6	Upregulated in D3A
GO:0031398	positive regulation of protein ubiquitin...	100	49	33.66	0.00104	,ANGPT1,BIRC2,BIRC3,XIAP,ARRB1,BRCA1,PTTG1IP,CAV1,CDC20,HSPA5,SMAD7,PLK1,SEPTIN4,MAPK9,PSMD10,RAB1A,SKP2,TRAF6,UBE2D1,UBE2L3,UBE2N,WFS1,AIMP2,CUL3,RIPK2,HDAC3,BCL10,NMI,CTR9,PDCD6,KDM1A,HSPBP1,RCHY1,UBE2S,UBQLN1,DCUN1D1,CHFR,PELI1,FANCM,SENP2,PINK1,BIRC7,NDFIP1,DCUN1D5,DCUN1D3,PRICKLE1,COMMD1,CENPX,PEF1	Upregulated in D3A
GO:0043001	Golgi to plasma membrane protein transpo...	37	22	12.45	0.00113	,ANK3,ACSL3,KRT18,SPTBN1,VAMP7,BLZF1,PREPL,OPTN,RACK1,LYPLA1,VAMP5,RAB10,RAB31,GGA2,GGA3,MACF1,KIAA0754,GGA1,GOLGA7,GOLPH3L,KIF13A,C16orf70,PKDCC	Upregulated in D3A
GO:0090263	positive regulation of canonical Wnt sig...	118	56	39.72	0.00125	,XIAP,CAV1,CSNK1E,DAPK3,DDX3X,EDA,EGFR,ILK,JUP,PPM1A,PSMA1,PSMA3,PSMA5,PSMA6,PSMB1,PSMB3,PSMB4,PSMB5,PSMB10,PSMC1,PSMC4,PSMC6,PSMD1,PSMD2,PSMD3,PSMD4,PSMD5,PSMD7,PSMD8,PSMD9,PSMD10,PSMD11,PSMD12,PSMD13,SFRP4,VCP,AXIN2,USP34,PSMD6,PSME3,PSMD14,YAP1,PSME4,DAAM2,BAMBI,ADGRA2,GSKIP,GPRC5B,NLE1,USP47,WNK2,CAPRIN2,ZBED2,LRRK1,TBL1XR1,WLS	Upregulated in D3A
GO:0009108	coenzyme biosynthetic process	216	102	72.71	0.00138	,ACAT1,ALDOA,ALDOB,ATIC,ENTPD5,DLAT,ENO1,ENO2,ACSL3,FBP1,GALK1,GAPDH,GART,GCDH,GCH1,GCKR,GPD1,GPI,GSTZ1,HIF1A,HK1,HK2,IDH2,IGF1,EIF6,LDHA,MOCS1,MOCS2,MTHFD1,NDUFA9,NNMT,NUP98,OGDH,PCBD1,PDHA1,PDHB,PFKFB2,PFKP,PGAM1,PGK1,PGM1,PKM,PRKAA2,PRKAG1,PTGIS,PTGS2,PTS,QDPR,RANBP2,SPR,STAT3,SLC25A16,PDHX,NFS1,HACD1,PPT2,NUP93,AKR1A1,LIAS,ECD,NMNAT2,MLYCD,HAAO,MPC2,ZBTB20,NMRK2,COQ2,MMADHC,COQ6,COQ4,PRKAG2,P…	Upregulated in D3A
GO:0042167	heme catabolic process	6	6	2.02	0.00145	,AMBP,BLVRA,BLVRB,HMOX1,HMOX2,UGT1A1	Upregulated in D3A
GO:0019371	cyclooxygenase pathway	6	6	2.02	0.00145	,CBR1,PTGIS,PTGS2,AKR1C3,PTGES3,PTGES2	Upregulated in D3A
GO:0006189	'de novo' IMP biosynthetic process	6	6	2.02	0.00145	,ADSL,ATIC,GART,PFAS,PPAT,PAICS	Upregulated in D3A
GO:0006099	tricarboxylic acid cycle	31	19	10.43	0.00148	,ACO1,ACO2,CS,DLAT,DLST,IDH2,IDH3A,IDH3G,MDH1,ME2,OGDH,PDHA1,PDHB,SDHB,SDHD,SUCLG2,SUCLG1,ME3,OGDHL	Upregulated in D3A
GO:0009113	purine nucleobase biosynthetic process	11	9	3.7	0.00148	,ADA,APRT,GART,HPRT1,MTHFD1,PPAT,PRPS1,SHMT1,PAICS	Upregulated in D3A
GO:0060546	negative regulation of necroptotic proce...	11	9	3.7	0.00148	,SLC25A4,BIRC2,BIRC3,BOK,CAV1,YBX3,FADD,CFLAR,PELI1	Upregulated in D3A
GO:0060071	Wnt signaling pathway, planar cell polar...	94	46	31.64	0.00151	,AP2A1,AP2A2,AP2B1,CDC42,AP2M1,AP2S1,CLTC,DAB2,LOC112267931,DVL1,DVL3,ROR1,PFN1,PSMA1,PSMA3,PSMA5,PSMA6,PSMB1,PSMB3,PSMB4,PSMB5,PSMB10,PSMC1,PSMC4,PSMC6,PSMD1,PSMD2,PSMD3,PSMD4,PSMD5,PSMD7,PSMD8,PSMD9,PSMD10,PSMD11,PSMD12,PSMD13,RAC1,RYK,WNT5A,WNT11,PSMD6,PSME3,PSMD14,PSME4,PRICKLE1,PRICKLE2	Upregulated in D3A
GO:0000054	ribosomal subunit export from nucleus	13	10	4.38	0.00178	,EIF6,NPM1,RAN,ABCE1,XPO1,RRS1,ZNF593,SDAD1,RIOK2,LTV1	Upregulated in D3A
GO:0000463	maturation of LSU-rRNA from tricistronic...	13	10	4.38	0.00178	,RPL7,DDX18,BOP1,PES1,GTPBP4,ZNHIT6,NOL9,RPF2,FTSJ3,RPL7L1	Upregulated in D3A
GO:0032703	negative regulation of interleukin-2 pro...	13	10	4.38	0.00178	,GATA3,GBP1,PRNP,TRIM27,TNFAIP3,EZR,ZFP36,HDAC7,IL20RB,NAV3	Upregulated in D3A
GO:0032802	low-density lipoprotein particle recepto...	13	10	4.38	0.00178	,AP2A1,AP2A2,AP2B1,ANXA2,AP2M1,AP2S1,CLTA,CLTC,VLDLR,MYLIP	Upregulated in D3A
GO:0050706	regulation of interleukin-1 beta secreti...	23	15	7.74	0.00194	,APOA1,ARG2,CASP1,SERPINB1,HK1,LGALS9,TNFAIP3,WNT5A,RIPK2,PANX1,FOXP1,NLRP2,ZC3H12A,CARD16,NLRP7	Upregulated in D3A
GO:0090025	regulation of monocyte chemotaxis	15	11	5.05	0.00197	,DUSP1,CXCL10,LYN,NBL1,MICOS10-NBL1,SERPINE1,LGMN,PLA2G7,CREB3,GREM1,S100A14,ANO6	Upregulated in D3A
GO:0007005	mitochondrion organization	473	189	159.21	0.00202	,SLC25A4,SLC25A5,ATP5F1A,ATP5F1B,ATP5F1C,ATP5F1D,ATP5MC2,ATP5MC3,ATP5ME,BAK1,BCS1L,BID,BOK,CASP8,CLU,COX10,CSNK2A2,DHODH,EIF4G1,CTTN,EPAS1,IFI6,GBA,NIPSNAP2,KAT2A,GCLC,GCLM,SFN,GPER1,HIF1A,HK2,HMGCL,HSPA4,HSP90AA1,HSPD1,IFIT2,IGF1,JUN,LETM1,LIG3,LMNA,MPV17,ND1,ND3,MX2,NDUFA1,NDUFA6,NDUFA9,NDUFA10,NDUFB3,NDUFB5,NDUFB6,NDUFB9,NDUFB10,NDUFC1,NDUFC2,NDUFS1,NDUFS2,NDUFS6,NDUFV2,NMT1,PDE2A,PHB,SEPTIN4,…	Upregulated in D3A
GO:0009119	ribonucleoside metabolic process	78	39	26.26	0.00203	,ACPP,ADA,AK4,AMD1,AMPD3,APRT,CAD,CTPS1,DHODH,DLG1,GNAI3,HPRT1,IMPDH2,MOCS1,MOCS2,MPP1,MTRR,NME1,NME2,RAN,UMPS,UPP1,CASK,NFS1,GTPBP1,APOBEC3B,ENTPD4,APOBEC2,NT5C2,RHOQ,APOBEC3C,APIP,MFN1,ENOPH1,NUDT18,MRI1,CARD11,UPRT,APOBEC3D	Upregulated in D3A
GO:0045662	negative regulation of myoblast differen...	17	12	5.72	0.00205	,BMP4,DDIT3,ID3,IL18,CXCL10,TBX3,TGFB1,SRA1,NMRK2,DLL1,MBNL3,PRICKLE1	Upregulated in D3A
GO:0070372	regulation of ERK1 and ERK2 cascade	184	81	61.93	0.00206	,ANGPT1,ARRB1,ATF3,BMP4,CD4,CD44,CHI3L1,CRKL,CSF1R,DDT,DDTL,DLG1,DRD2,DUSP1,DUSP3,DUSP4,DUSP6,EGFR,EPHA2,F2R,F2RL1,PTK2B,FLT1,GBP1,GCNT2,GPER1,GSTP1,HRAS,HTR2B,ICAM1,CCN1,JUN,KARS1,LGALS9,LIF,LYN,MIF,P2RY6,PDE8A,PDGFB,PHB,PLA2G2A,PRKCA,MAP2K1,PTPN1,PTPN2,PTPN6,PTPN11,RAP1B,RRAS,CCL15,STYX,TGFB1,THPO,TIMP3,EZR,SEMA7A,RIPK2,FGF18,CFLAR,MFHAS1,KLF4,AKAP12,RASGRP1,TNIP1,ABCA7,PRMT5,CIB1,RGS14,EMILIN1…	Upregulated in D3A
GO:0046034	ATP metabolic process	259	118	87.18	0.00208	,AK4,ALDOA,ALDOB,AMPD3,ATP1B1,ATP5F1A,ATP5F1B,ATP5F1C,ATP5F1D,ATP5MC2,ATP5MC3,ATP5ME,ATP6V1A,BID,CCNB1,ENTPD5,CDK1,COX4I1,COX6B1,COX7B,COX10,ENO1,ENO2,FBP1,GALK1,GAPDH,NIPSNAP2,GCKR,GPD1,GPI,HIF1A,HK1,HK2,HSPA8,IGF1,EIF6,LDHA,MSH2,COX1,COX2,CYTB,ND1,ND3,ND4L,MYH3,MYH4,NDUFA1,NDUFA4,NDUFA6,NDUFA9,NDUFA10,NDUFB3,NDUFB5,NDUFB6,NDUFB9,NDUFB10,NDUFC1,NDUFC2,NDUFS1,NDUFS2,NDUFS6,NDUFV2,NUP98,OGDH,PFKFB…	Upregulated in D3A
GO:0009988	cell-cell recognition	34	20	11.44	0.00226	,ALDOA,CD9,DLG1,DOCK2,FOLR3,B4GALT1,LGALS3,PRF1,TCP1,CCT3,NCK2,UBAP2L,CCT7,CCT4,CCT2,CCT8,CCT5,CATSPERG,SPACA3,IZUMO1R	Upregulated in D3A
GO:0009435	NAD biosynthetic process	43	24	14.47	0.00229	,ALDOA,ALDOB,ENO1,ENO2,GAPDH,GPI,HK1,HK2,NNMT,PFKP,PGAM1,PGK1,PKM,PTGIS,PTGS2,NMNAT2,HAAO,NMRK2,NMNAT1,NUDT12,PARP10,NAPRT,NAXE,PGM2L1	Upregulated in D3A
GO:0043066	negative regulation of apoptotic process	640	249	215.43	0.00243	,AARS1,ACVR1,ADA,ANGPT1,SLC25A5,ANXA1,ANXA4,ANXA5,BIRC2,BIRC3,XIAP,BIRC5,AQP1,ARF4,ARG2,ARRB1,ATOX1,AXL,BDKRB2,BDNF,BID,BMP4,BNIP1,BOK,BRCA1,PTTG1IP,CAST,CASP3,CASP8,CAV1,CD28,CD38,CD44,CDK1,CDKN1A,CFL1,CLU,CSF1R,CSNK2A2,CTH,CTNNA1,CTSH,DAB2,LOC112267931,DAD1,DDX3X,NQO1,DPEP1,DUSP1,EGFR,EGR3,CTTN,ENO1,F2R,FABP1,PTK2B,FHL2,FLNA,IFI6,GATA3,GCLC,GCLM,GNAI3,SFN,GSTP1,HIF1A,HMOX1,HNRNPK,HRAS,HSPA5,HSP…	Upregulated in D3A
GO:0031146	SCF-dependent proteasomal ubiquitin-depe...	91	44	30.63	0.00254	,PSMA1,PSMA3,PSMA5,PSMA6,PSMB1,PSMB3,PSMB4,PSMB5,PSMB10,PSMC1,PSMC4,PSMC6,PSMD1,PSMD2,PSMD3,PSMD4,PSMD5,PSMD7,PSMD8,PSMD9,PSMD10,PSMD11,PSMD12,PSMD13,SKP1,SKP2,STYX,CUL5,CUL4B,CUL3,CUL2,PSMD6,RBX1,PSME3,PSMD14,PSME4,FBXW11,WWTR1,FBXL5,FBXO6,FBXO31,FBXL18,FBXO33,FBXO48	Upregulated in D3A
GO:0060397	JAK-STAT cascade involved in growth horm...	8	7	2.69	0.00275	,JAK2,LYN,PRLR,PTPN1,STAT3,STAT5A,STAT5B	Upregulated in D3A
GO:0039536	negative regulation of RIG-I signaling p...	8	7	2.69	0.00275	,C1QBP,SEC14L1,UFD1,NPLOC4,GPATCH3,DHX58,NLRX1	Upregulated in D3A
GO:0006909	phagocytosis	183	80	61.6	0.00276	,ABCA1,ACTB,ACTG1,ANXA1,ANXA3,APOA1,AXL,BCR,C2,C4BPB,CD47,CDC42,CRK,DOCK2,F2RL1,GRB2,HSP90AA1,HSP90AB1,IRF8,IL2RG,IL15RA,ITGA2,ITGAM,ITGB2,LYN,MFGE8,MYH9,MYO1C,P2RY6,PIK3CA,PLCG2,PRKCE,MAPK1,PTPRJ,PTX3,RAC1,VAMP7,TGFB1,TLR2,TUB,YES1,RAB7A,DYSF,PLA2G6,RHOBTB1,CD302,ABI1,ARPC3,ACTR3,ACTR2,ARPC2,WASF2,ABCA7,RACK1,BAIAP2,MERTK,NCKAP1,LMAN2,RAB31,CYFIP1,CORO1C,SH3BP1,CYFIP2,GULP1,RAB14,XKR8,PIP4P2,LYA…	Upregulated in D3A
GO:0034250	positive regulation of cellular amide me...	129	59	43.42	0.0028	,C1QBP,CASP3,CD28,CIRBP,CLU,DDX3X,DHX9,EIF5A,EPHA4,PTK2B,IFNGR1,CCN1,ITGA2,EIF6,NPM1,MAPK1,PTAFR,RPL26,SMPD2,TARBP2,CNBP,FXR1,PICALM,PLA2G6,NSMAF,NCK2,YBX3,EIF3C,EIF3D,CDC123,EIF2B5,EIF4A3,RACK1,FASTKD2,SAMD4A,LARP4B,LARP1,PPP1R15A,YTHDF2,CDK5RAP1,DHX29,YTHDF1,TRMT10C,RMND1,PIWIL2,NAT10,LARP6,IMPACT,EIF5A2,MIF4GD,GUF1,PINK1,FASTKD3,POLDIP3,PYM1,MPV17L2,LARP4,NIBAN1,YTHDF3	Upregulated in D3A
GO:0045807	positive regulation of endocytosis	114	53	38.37	0.00292	,ACTN4,AP2A1,AP2B1,ANGPT1,ANXA2,APOA1,ARF1,ARRB1,AXL,BCR,C2,CD47,CD63,CD151,CLU,DAB2,LOC112267931,DOCK2,DRD2,TOR1A,F2RL1,HIP1,HNRNPK,IL2RG,IL15RA,ITGA2,MFGE8,SERPINE1,PLCG2,PPP3CC,PTPRJ,PTX3,SFRP4,TSG101,TUB,VTN,WNT5A,HIP1R,PICK1,DNM1L,TSPAN1,ABCA7,MERTK,LMAN2,RAB31,RAB21,LDLRAP1,GREM1,DLL1,LYAR,SCYL2,CAMK1D,SPACA3,ANO6	Upregulated in D3A
GO:0019221	cytokine-mediated signaling pathway	515	232	173.35	0.00306	,ACTN4,ANGPT1,ANXA1,ANXA2,BIRC2,BIRC3,BIRC5,APOA1,ARF1,AXL,CCND1,CANX,CASP1,CASP3,CASP4,CASP8,CAV1,CBFB,CD4,CD44,CD70,CDC42,CDKN1A,CEBPD,CFL1,CNN2,KLF6,CRK,CRKL,CSF1R,CYLD,ECM1,EDA,EGR1,F2RL1,F3,PTK2B,FER,IFI6,GATA3,GBP1,GBP2,GFI1,GRB2,GSTA2,GSTP1,HIF1A,HLA-DPA1,HLA-DPB1,HMOX1,HNRNPF,HSPA8,HSPA9,HSP90AA1,HSP90AB1,ICAM1,IRF8,IFI27,IFIT2,IFIT3,IFNGR1,IL1A,IL2RG,IL4R,IL6R,IL15RA,TNFRSF9,IL18,ILK,CXC…	Upregulated in D3A
GO:1903076	regulation of protein localization to pl...	82	40	27.6	0.00319	,ACTB,ARF6,RHOG,AP2M1,CLTC,DAB2,LOC112267931,DLG1,EGFR,EPHA2,ACSL3,GBP1,GPER1,LGALS3,PLS1,PPP2R5A,PRKCE,PRKCI,PRNP,SPTBN1,STX3,TGFB1,EZR,CSRP3,PICALM,STX7,VAMP8,SQSTM1,AKAP5,RACK1,LYPLA1,VTI1B,CIB1,AGR2,RER1,RHOQ,LDLRAP1,VPS4A,PKDCC,LRRC15,GRASP	Upregulated in D3A
GO:1902036	regulation of hematopoietic stem cell di...	65	33	21.88	0.00319	,CBFB,GATA3,HSPA9,PSMA1,PSMA3,PSMA5,PSMA6,PSMB1,PSMB3,PSMB4,PSMB5,PSMB10,PSMC1,PSMC4,PSMC6,PSMD1,PSMD2,PSMD3,PSMD4,PSMD5,PSMD7,PSMD8,PSMD9,PSMD10,PSMD11,PSMD12,PSMD13,PSMD6,PSME3,PSMD14,YAP1,PSME4,YTHDF2	Upregulated in D3A
GO:0071346	cellular response to interferon-gamma	112	52	37.7	0.00329	,ACTG1,CASP1,CD44,CD47,DAPK3,FLNB,GAPDH,GBP1,GBP2,GBP3,HLA-DPA1,HLA-DPB1,HSP90AB1,ICAM1,IRF8,IFNGR1,IRF1,IRF3,IRF5,JAK1,JAK2,LGALS9,MT2A,MYO1C,NOS2,PTAFR,PTPN2,CCL15,SP100,TRIM21,STXBP3,TLR2,WNT5A,TRIM26,ZYX,PIAS1,NMI,ACTR3,ACTR2,TRIM22,TRIM38,SYNCRIP,TRIM31,CDC37,CDC42EP4,EVL,TRIM68,RAB20,NLRC5,TRIM5,PDE12,STXBP4	Upregulated in D3A
GO:0030947	regulation of vascular endothelial growt...	24	15	8.08	0.00357	,FLT1,GRB10,HIF1A,ITGA5,PTPN1,VTN,FGF18,HGS,PDCD6,EMILIN1,PRKD2,MYOF,NIBAN2,CADM4,MIR10B	Upregulated in D3A
GO:0043123	positive regulation of I-kappaB kinase/N...	143	64	48.13	0.00361	,BIRC2,BIRC3,CASP1,CASP8,CD4,CTH,ECM1,ECT2,EDA,LPAR1,EEF1D,F2R,F2RL1,FLNA,HMOX1,HTR2B,IRAK1,IRF3,LGALS9,ROR1,PPM1A,PRKCE,REL,S100A4,SLC20A1,TRAF5,TRAF6,UBE2N,TRADD,TNFSF10,RIPK2,FADD,CFLAR,BCL10,MAP3K14,DDX21,VAPA,LITAF,TFG,TRIM22,TRIM38,TRAF3IP2,PLK2,NEK6,MID2,ATP2C1,GOLT1B,IRAK4,GPRC5B,IL36G,TMEM9B,PELI1,MIER1,PINK1,TNIP2,WLS,NDFIP1,CARD11,AJUBA,TRIM5,MTDH,CARD16,CANT1,UNC5CL	Upregulated in D3A
GO:0030838	positive regulation of actin filament po...	80	39	26.93	0.00362	,BIN1,ARF1,ARF6,DLG1,CTTN,PTK2B,FER,GMFB,GRB2,ICAM1,MYO1C,PFN1,PRKCE,TRIM27,VASP,NCK2,WASF1,HIP1R,PICK1,BAG4,RHOBTB1,ARPC3,ACTR3,ACTR2,ARPC2,BAIAP2,CDC42EP3,NCKAP1,IQGAP2,CDC42EP1,CYFIP1,CDC42EP4,SNX9,EVL,CARMIL1,SPIRE1,CORO1B,ARPC5L,WASHC2C	Upregulated in D3A
GO:0002479	antigen processing and presentation of e...	63	32	21.21	0.00362	,PSMA1,PSMA3,PSMA5,PSMA6,PSMB1,PSMB3,PSMB4,PSMB5,PSMB10,PSMC1,PSMC4,PSMC6,PSMD1,PSMD2,PSMD3,PSMD4,PSMD5,PSMD7,PSMD8,PSMD9,PSMD10,PSMD11,PSMD12,PSMD13,TAP1,VAMP8,SNAP23,SEC22B,PSMD6,PSME3,PSMD14,PSME4	Upregulated in D3A
GO:0031581	hemidesmosome assembly	10	8	3.37	0.00364	,DST,CD151,COL17A1,ITGA6,ITGB4,LAMA3,LAMC2,PLEC	Upregulated in D3A
GO:0097067	cellular response to thyroid hormone sti...	10	8	3.37	0.00364	,CTSB,CTSH,CTSL,CTSS,GCLC,GCLM,RDX,GAS2L1	Upregulated in D3A
GO:0022904	respiratory electron transport chain	105	52	35.34	0.00369	,BID,CCNB1,CDK1,COX4I1,COX6B1,COX7B,COX10,ETFDH,GPD1,GPD2,COX1,COX2,CYTB,ND1,ND3,ND4L,NDUFA1,NDUFA4,NDUFA6,NDUFA9,NDUFA10,NDUFB3,NDUFB5,NDUFB6,NDUFB9,NDUFB10,NDUFC1,NDUFC2,NDUFS1,NDUFS2,NDUFS6,NDUFV2,SDHB,SDHD,UQCRB,UQCRC2,UQCRFS1,SLC25A12,COX7A2L,MYBBP1A,UQCR11,PARK7,UQCRQ,DNAJC15,UQCR10,CYCS,COQ9,PINK1,SLC25A22,AIFM2,AFG1L,D2HGDH	Upregulated in D3A
GO:0007015	actin filament organization	305	134	102.66	0.00383	,ACTN4,ACTN1,ALDOA,BIN1,APOA1,ARF1,ARF6,RND3,RHOG,ARRB1,CAPG,CAPZB,CD47,CDC42,CFL1,CFL2,DBN1,DLG1,LPAR1,EMP2,CTTN,F2RL1,PTK2B,FER,FLNA,GMFB,GRB2,HIP1,ICAM1,JAK2,LCP1,MARCKS,MYO1B,MYO1C,NF2,PAWR,PFN1,PLS1,PRKCE,PRKCI,RAC1,RDX,TRIM27,ROCK1,S100A10,SLC9A1,SPTAN1,SPTB,SPTBN1,SPTBN2,TNFAIP1,TPM1,TPM3,TPM4,TTN,VASP,EZR,WNT11,ZYX,RND2,NCK2,CUL3,GAS7,MYOM1,WASF1,HIP1R,PSTPIP2,TMSB10,PICK1,BAG4,BCAR1,MICA…	Upregulated in D3A
GO:0006749	glutathione metabolic process	42	23	14.14	0.00389	,DPEP1,G6PD,GGT1,GGT5,GCLC,GCLM,GPX4,GSS,GSTA2,GSTM3,GSTM4,GSTP1,GSTT2,GSTZ1,MGST1,NFE2L1,PARK7,MMACHC,GLRX2,CNDP2,CHAC1,CHAC2,GSTT2B	Upregulated in D3A
GO:0051156	glucose 6-phosphate metabolic process	20	13	6.73	0.00408	,G6PD,GPI,HK1,HK2,NFE2L1,PGAM1,TALDO1,DERA,PGM2,TIGAR,RBKS,HKDC1,G6PC3	Upregulated in D3A
GO:0006898	receptor-mediated endocytosis	180	78	60.59	0.00409	,ADM,AP2A1,AP2A2,AP2B1,AMBP,ANGPT1,ANXA2,APOA1,ARF1,ARF6,ARRB1,CANX,CAV1,CD9,CD63,AP2M1,AP2S1,CLU,CLTA,CLTB,CLTC,DAB2,LOC112267931,DRD2,CTTN,GRK4,GRB2,HIP1,HNRNPK,HSP90AA1,HSPG2,HTR2B,ITGAM,ITGB2,LRP2,M6PR,OPHN1,SERPINE1,PI4KB,PLCG2,RAC1,SDCBP,SFRP4,EZR,VLDLR,VTN,CLTCL1,PICALM,APOL1,MTMR2,WASF1,HIP1R,PDLIM7,CD163,PICK1,SNX17,RABEPK,RAMP1,CAP1,HYOU1,HSPH1,RAB31,AAK1,PLA2R1,RAB21,SCRIB,LDLRAP1,GREM…	Upregulated in D3A
GO:0097202	activation of cysteine-type endopeptidas...	12	9	4.04	0.00414	,ASPH,BAK1,CASP8,LGMN,RIPK2,FADD,CYFIP2,PERP,TBC1D10A	Upregulated in D3A
GO:0072643	interferon-gamma secretion	12	9	4.04	0.00414	,F2RL1,GATA3,LGALS9,TRIM27,RASGRP1,TCIRG1,BTN3A1,CD244,ZC3H12A	Upregulated in D3A
GO:1903039	positive regulation of leukocyte cell-ce...	136	61	45.78	0.00416	,ADA,ANXA1,CAV1,RUNX3,CBFB,CD4,CD28,CD44,CD47,CD70,CDC42,CTLA4,CYLD,DPP4,EGR3,ETS1,GATA3,GRB2,HLA-DPA1,HLA-DPB1,HSPD1,ICAM1,IGF1,IHH,IL4R,IL6R,IL18,IRAK1,ITGB2,LGALS9,LYN,PDCD1,PIK3CA,PTAFR,PTPN6,PTPN11,RAC1,RAG1,TGFB1,TRAF6,XBP1,YES1,NCK2,RIPK2,FADD,BCL10,AP3D1,DNAJA3,CD83,SOCS5,RASGRP1,EBI3,HSPH1,HHLA2,ZBTB1,VSIR,NFKBIZ,CARD11,NFKBID,TNFRSF13C,CD24	Upregulated in D3A
GO:0042273	ribosomal large subunit biogenesis	67	38	22.55	0.00425	,GTF3A,EIF6,SNU13,NOP2,NPM1,RPL7,RPL11,RPL26,RPL38,DDX18,EBNA1BP2,FASTKD2,RRS1,BOP1,PES1,GTPBP4,NOC2L,RSL1D1,RPL26L1,MRTO4,NIP7,NOP16,NLE1,ZNHIT6,PAK1IP1,HEATR3,MRPL20,SDAD1,NHP2,DDX28,PPAN,MRPL1,NOL9,RPF2,ZNF622,MALSU1,FTSJ3,RPL7L1	Upregulated in D3A
GO:0070232	regulation of T cell apoptotic process	18	12	6.06	0.00427	,ADA,ARG2,BMP4,HIF1A,LGALS3,LGALS9,PDCD1,RAG1,WNT5A,FADD,PRELID1,NFKBID	Upregulated in D3A
GO:1905446	regulation of mitochondrial ATP synthesi...	5	5	1.68	0.00431	,CCNB1,CDK1,PARK7,DNAJC15,PINK1	Upregulated in D3A
GO:0000957	mitochondrial RNA catabolic process	5	5	1.68	0.00431	,SUPV3L1,LRPPRC,SLIRP,PNPT1,PDE12	Upregulated in D3A
GO:0010760	negative regulation of macrophage chemot...	5	5	1.68	0.00431	,C5,CYP19A1,DDT,DDTL,MIF,MMP28	Upregulated in D3A
GO:1901857	positive regulation of cellular respirat...	5	5	1.68	0.00431	,CCNB1,CDK1,PARK7,PRELID1,PINK1	Upregulated in D3A
GO:0048268	clathrin coat assembly	14	10	4.71	0.00436	,AP2B1,AP2S1,CLTA,CLTB,CLTC,HIP1,PIK3C2A,PICALM,HIP1R,CLINT1	Upregulated in D3A
GO:0042254	ribosome biogenesis	282	141	94.92	0.00448	,BYSL,C1QBP,DDX3X,DDX10,DKC1,GTF3A,EIF6,SNU13,NOP2,NPM1,PA2G4,EXOSC10,RAN,RNASEL,ABCE1,RPL7,RPL11,RPL26,RPL38,RPS10,SUV39H1,XPO1,CUL4B,NOP14,RIOK3,DDX18,DDX21,WDR46,EIF4A3,CEBPZ,MPHOSPH6,C1D,MYBBP1A,NOP56,RPP38,TBL3,POP4,RPP40,UTP14A,WDR3,EBNA1BP2,DDX52,PWP1,FASTKD2,RRP1B,WDR43,RRS1,BOP1,RRP8,PES1,MTREX,GTPBP4,DCAF13,NGDN,NOC2L,RSL1D1,ERAL1,AATF,UTP20,RRP7A,NOB1,MRPL22,GNL2,MRM2,MTERF3,ZNF593,FCF…	Upregulated in D3A
GO:0070555	response to interleukin-1	152	81	51.16	0.00455	,TLE5,ANXA1,CD38,CD47,CHI3L1,ABCC2,EGR1,ETS1,GBP1,GBP2,GBP3,GCLC,HIF1A,HYAL1,ICAM1,IGBP1,IL1A,IRAK1,LCN2,LGALS9,PRKCA,PRKCI,MAPK11,PSMA1,PSMA3,PSMA5,PSMA6,PSMB1,PSMB3,PSMB4,PSMB5,PSMB10,PSMC1,PSMC4,PSMC6,PSMD1,PSMD2,PSMD3,PSMD4,PSMD5,PSMD7,PSMD8,PSMD9,PSMD10,PSMD11,PSMD12,PSMD13,PTGIS,UPF1,RPS27A,CCL15,SKP1,TAF9,TFPI,TRAF6,UBA52,UBC,UBE2N,VRK2,IL1R2,RIPK2,SQSTM1,USP10,RPS6KA5,AKAP12,PSMD6,RBX1,PS…	Upregulated in D3A
GO:0008219	cell death	1613	638	542.94	0.00466	,AARS1,ACTN4,ACTN1,ACVR1,ACVR1B,ADA,ADM,AP2B1,TLE5,ALDH1A3,BIN1,ANGPT1,SLC25A4,SLC25A5,ANXA1,ANXA4,ANXA5,ANXA6,APBB1,APEX1,BIRC2,BIRC3,XIAP,BIRC5,AQP1,ARF4,ARF6,ARG2,ARRB1,ATF3,ATF4,ATOX1,AXL,BAK1,BDKRB2,BDNF,BID,BMP4,BNIP1,BOK,BRCA1,BRCA2,ZFP36L1,BTG1,BUB1,C1QBP,PTTG1IP,CAPNS1,CAST,CASP1,CASP3,CASP4,CASP8,CASP9,CAV1,CD28,CD38,CD44,CD70,CDK1,CDKN1A,CFL1,CTSC,CHI3L1,CLU,CRKL,MAPK14,CSF1R,CSNK2A2,C…	Upregulated in D3A
GO:0090090	negative regulation of canonical Wnt sig...	134	60	45.1	0.00466	,TLE5,CAV1,MAPK14,CSNK1A1,CYLD,DAB2,LOC112267931,DDIT3,DVL1,DVL3,EGR1,FRZB,IGFBP4,IGFBP6,PFDN5,PSMA1,PSMA3,PSMA5,PSMA6,PSMB1,PSMB3,PSMB4,PSMB5,PSMB10,PSMC1,PSMC4,PSMC6,PSMD1,PSMD2,PSMD3,PSMD4,PSMD5,PSMD7,PSMD8,PSMD9,PSMD10,PSMD11,PSMD12,PSMD13,SFRP4,SOX2,TLE1,WNT5A,WNT11,AXIN2,CUL3,PSMD6,RBX1,G3BP1,PSME3,PSMD14,RUVBL2,PSME4,TMEM131L,WWTR1,GREM1,SCYL2,MESP1,TLE6,BICC1,PRICKLE1	Upregulated in D3A
GO:1903169	regulation of calcium ion transmembrane ...	96	45	32.31	0.0048	,BIN1,ATP1B1,CACNA1C,CACNB3,CALM1,CALM2,CASQ1,DMD,DRD2,F2R,PTK2B,G6PD,NIPSNAP2,GEM,GPER1,CXCL10,LYN,CXCL9,MYO5A,P2RY6,PLCG2,PRKCE,PRNP,PSEN2,PTPN6,RYR2,S100A1,CXCL11,SLC8A1,SLC9A1,TGFB1,DYSF,PLA2G6,GSTO1,AKAP6,KCNE3,TSPAN13,UBQLN1,SELENON,THADA,AHNAK,CRACR2A,UBASH3B,SESTD1,MRLN	Upregulated in D3A
GO:0006915	apoptotic process	1451	564	488.41	0.00481	,AARS1,ACTN4,ACTN1,ACVR1,ACVR1B,ADA,ADM,TLE5,ALDH1A3,BIN1,ANGPT1,SLC25A4,SLC25A5,ANXA1,ANXA4,ANXA5,ANXA6,APBB1,APEX1,BIRC2,BIRC3,XIAP,BIRC5,AQP1,ARF4,ARF6,ARG2,ARRB1,ATF3,ATF4,ATOX1,AXL,BAK1,BDKRB2,BDNF,BID,BMP4,BNIP1,BOK,BRCA1,BRCA2,ZFP36L1,BTG1,BUB1,C1QBP,PTTG1IP,CAST,CASP1,CASP3,CASP4,CASP8,CASP9,CAV1,CD28,CD38,CD44,CD70,CDK1,CDKN1A,CFL1,CTSC,CHI3L1,CLU,CRKL,MAPK14,CSF1R,CSNK2A2,CTH,CTLA4,CTNN…	Upregulated in D3A
GO:0032418	lysosome localization	52	27	17.5	0.00493	,FER,HMOX1,IL4R,LGALS9,LYN,MAP6,MYH9,PIK3CD,VAMP7,VAMP8,SNAP23,SPAG9,PLEKHM1,GAB2,RASGRP1,KIF1B,PLEKHM2,FAM98A,TMEM106B,DEF8,LAMTOR1,C12orf4,KXD1,NDEL1,BORCS5,UNC13D,MILR1	Upregulated in D3A
GO:0070664	negative regulation of leukocyte prolife...	38	21	12.79	0.00496	,ARG2,BMP4,CASP3,CTLA4,DLG1,GSTP1,IHH,LGALS9,LYN,PAWR,PRNP,PTPN6,TGFB1,TNFAIP3,GLMN,TMEM131L,GREM1,IL20RB,TWSG1,PELI1,VSIR	Upregulated in D3A
GO:0030574	collagen catabolic process	29	17	9.76	0.00502	,COL19A1,CTSB,CTSD,CTSL,CTSS,MMP1,MMP7,MMP10,MMP13,MMP15,MMP19,PEPD,MMP20,MMP24,VSIR,MMP28,PHYKPL	Upregulated in D3A
GO:1903672	positive regulation of sprouting angioge...	29	17	9.76	0.00502	,ANXA1,HMOX1,ITGA5,JAK1,PIK3C2A,PKM,PTGS2,S100A1,KLF4,FGFBP1,CIB1,PLK2,SRPX2,DLL1,HDAC7,JCAD,MIR10B	Upregulated in D3A
GO:0043410	positive regulation of MAPK cascade	353	142	118.82	0.00518	,ALOX12B,ANGPT1,ARRB1,BMP4,C5,CD4,CD44,CDK1,CHI3L1,CRK,CRKL,MAPK14,CSF1R,GADD45A,DDT,DDTL,DRD2,DUSP5,DUSP6,DVL3,LPAR1,EGFR,EPHA4,ERN1,F2R,F2RL1,PTK2B,FGFR1,FLT1,GCNT2,GPER1,HRAS,HTR2B,ICAM1,IGF1,IGFBP4,ILK,IRAK1,JAK2,JUN,KARS1,LGALS9,LIF,KITLG,MIF,MAP3K9,GADD45B,P2RY6,PDE8A,PDGFB,PHB,PLA2G2A,PRKCA,PRKCE,MAPK1,MAPK11,MAP2K1,MAP2K2,MAP2K3,PSAP,PTPN1,PTPN11,PTPRJ,RAP1B,ROCK1,RPS27A,RYK,CCL15,SDCBP,M…	Upregulated in D3A
GO:0006090	pyruvate metabolic process	122	60	41.07	0.00522	,AGXT,ALDOA,ALDOB,ENTPD5,DLAT,ENO1,ENO2,FBP1,GALK1,GAPDH,GCKR,GPD1,GPI,GSTZ1,HIF1A,HK1,HK2,IGF1,EIF6,LDHA,LDHB,ME1,ME2,NUP98,OGDH,PCK2,PDHA1,PDHB,PFKFB2,PFKP,PGAM1,PGK1,PGM1,PKM,PRKAA2,PRKAG1,RANBP2,STAT3,VDAC1,PDHX,SLC25A12,SLC16A3,NUP93,ME3,ECD,MPC2,ZBTB20,PRKAG2,PDP1,OGDHL,TIGAR,NUP107,NUP37,NUP85,HKDC1,SEH1L,NUP35,PRXL2C,PGM2L1,NUP43	Upregulated in D3A
GO:0007229	integrin-mediated signaling pathway	79	38	26.59	0.00538	,APOA1,DST,CD47,CD63,CDC42,CDH17,COL16A1,CTNNA1,EMP2,PTK2B,FLNA,ILK,ITGA6,ITGA2,ITGA5,ITGAM,ITGB2,ITGB4,ITGB7,ITGB8,LAMA3,LIMS1,MYH9,NME2,PTN,PTPN11,TEC,ZYX,CUL3,SEMA7A,ADAM9,BCAR1,FERMT2,ITGA11,ANGPTL3,LIMS2,PHACTR4,CCM2	Upregulated in D3A
GO:0015804	neutral amino acid transport	27	16	9.09	0.00557	,NFE2L1,NFKBIE,RGS2,SLC1A4,SLC3A1,SLC3A2,SLC7A5,SLC7A9,SLC7A8,SLC6A20,SLC38A7,SLC38A1,SFXN1,SLC36A4,SLC38A9,SLC36A1	Upregulated in D3A
GO:0006625	protein targeting to peroxisome	62	31	20.87	0.00561	,ACOX1,AGXT,BAAT,EHHADH,HMGCL,HSD17B4,MPV17,NOS2,PEX6,PEX12,PEX13,PHYH,PEX19,RPS27A,SCP2,UBA52,UBC,UBE2D1,UBE2D2,UBE2D3,PEX3,DDO,AGPS,ECI2,SLC27A2,MLYCD,AMACR,HAO2,PEX26,ACOT4,NUDT7	Upregulated in D3A
GO:0097190	apoptotic signaling pathway	491	192	165.27	0.00565	,ACVR1,ACVR1B,SLC25A5,ANXA6,ATF3,ATF4,BAK1,BDKRB2,BDNF,BID,BMP4,BOK,BRCA1,BRCA2,PTTG1IP,CASP1,CASP3,CASP4,CASP8,CASP9,CAV1,CD28,CD38,CD44,CD70,CDKN1A,CTSC,CLU,CSNK2A2,CTH,CTNNA1,CTSH,CYLD,DAP,DAPK3,DDIT3,DDX3X,DDX5,EPHA2,CTTN,ENO1,ERN1,FGFR1,IFI6,GCLC,GCLM,GNAI3,SFN,GPER1,GSTP1,MSH6,HIF1A,HIP1,HMOX1,HNRNPK,HRAS,ICAM1,IFI27,IGF1,IL1A,IL6R,ITGA6,ITGAM,JAK2,JUN,KRT8,KRT18,LCN2,LGALS3,LGALS9,LMNA,MCL…	Upregulated in D3A
GO:0006919	activation of cysteine-type endopeptidas...	67	33	22.55	0.00584	,BAK1,BID,BOK,CASP1,CASP4,CASP8,CASP9,CTSH,DAP,F2R,F3,HIP1,HSPD1,HSPE1,JAK2,PDCD2,VCP,XDH,TRADD,TNFSF10,FADD,HIP1R,AIFM1,EIF2AK3,PDCD6,DLC1,RACK1,BCL2L13,BEX3,CYCS,IFT57,NLRC4,EGLN3	Upregulated in D3A
GO:0032434	regulation of proteasomal ubiquitin-depe...	107	49	36.02	0.00591	,CAV1,CLU,CSNK1A1,CSNK1E,DAB2,LOC112267931,DVL1,GBA,GCLC,DNAJB2,HSP90AB1,SMAD7,PLK1,MAPK9,PSMD10,RAD23B,RPL11,SDCBP,SGTA,SUMO2,AURKA,STYX,TAF9,VCP,USP7,PIAS1,USP14,RNF14,SOCS5,N4BP1,HERPUD1,RBX1,TRIB1,RACK1,GIPC1,PLK2,GLMN,PARK7,UFL1,RYBP,HSPBP1,RNF19A,RCHY1,UBQLN1,UCHL5,CHFR,SOCS4,PRICKLE1,COMMD1,SH3RF2	Upregulated in D3A
GO:0045087	innate immune response	578	251	194.56	0.00604	,A2M,ACTG1,AP1G1,ANXA1,BIRC2,BIRC3,XIAP,APOA4,ARG2,AXL,C1QBP,C1R,C1S,C2,C4BPB,C5,C8A,CASP1,CASP4,CASP8,CAV1,CD44,CD47,CLU,CR2,CRK,CSF1R,CTSB,CTSL,CTSS,CYLD,CYP27B1,DAPK3,DDX3X,DHX9,DEFB1,DRD2,EGR1,ELF4,F2RL1,FLNB,IFI6,XRCC6,GAPDH,GATA3,GBP1,GBP2,GBP3,GCH1,GFI1,GPER1,HLA-DPA1,HLA-DPB1,MR1,HRAS,HSP90AB1,HSPD1,ICAM1,ICAM2,IRF8,IFI27,IFIT2,IFIT3,IFNGR1,IL18,IRAK1,IRF1,IRF3,IRF5,ITGAM,ITGB2,JAK1,JAK2,…	Upregulated in D3A
GO:0044706	multi-multicellular organism process	154	67	51.84	0.00662	,ACVR1B,ADM,AMBP,ARHGDIB,BYSL,C1QBP,CAD,CD38,ABCC2,COL16A1,CTSB,CYP27B1,DHODH,EMP2,ETS1,FKBP4,B4GALT1,GOT2,H3-3B,HEXB,HPGD,IHH,ITGA2,ITGA5,LGALS9,LIF,MMP7,OXT,PCSK5,SERPINE2,PPAT,MAPK1,PRLR,PSG5,PSG7,PSG9,PTAFR,PTGIS,PTGS2,PTN,RGS2,SLC6A4,TAC3,TGFB1,UBE2A,UMPS,VDR,FOSL1,PLA2G6,DDO,PLA2G4C,STC2,KALRN,TRIM28,TMED2,KPNA6,MAFF,APOL2,TFCP2L1,CLIC5,UBE2Q1,ADIPOR2,TLE6,VMP1,POLR1B,UPRT,SH3PXD2B	Upregulated in D3A
GO:0000188	inactivation of MAPK activity	23	14	7.74	0.00678	,CAV1,DUSP1,DUSP3,DUSP4,DUSP5,DUSP6,DUSP8,GPS1,PPP2CA,RGS3,DUSP14,DUSP16,DUSP18,SPRED2	Upregulated in D3A
GO:0061620	glycolytic process through glucose-6-pho...	23	14	7.74	0.00678	,ALDOA,ALDOB,ENO1,ENO2,GALK1,GAPDH,GPI,HK1,HK2,PFKP,PGAM1,PGK1,PKM,PGM2L1	Upregulated in D3A
GO:0080134	regulation of response to stress	1119	431	376.66	0.00683	,A2M,ADA,AP1G1,AMBP,ANXA1,ANXA2,ANXA5,APBB1,BIRC2,BIRC3,XIAP,APOA1,ARG2,SERPINC1,ATF4,BAK1,BCR,BDKRB2,BID,BOK,BRCA1,C1QBP,C1R,C1S,C2,C4BPB,C5,C8A,PTTG1IP,CASP8,CASP9,CAV1,CD9,CD28,CD44,CD47,CD59,CDKN1A,CTSC,CLU,CPN2,CR2,CRK,MAPK14,CTSB,CTSL,CTSS,CYLD,CYP19A1,GADD45A,DDIT3,DDT,DDTL,DDX5,DHX9,DLG1,DRD2,HBEGF,DUSP1,DUSP3,DVL3,EGFR,EIF4G1,ENO1,EPHA4,ERN1,ETS1,F2R,F2RL1,F3,FANCA,PTK2B,FKBP4,XRCC6,GATA…	Upregulated in D3A
GO:0002250	adaptive immune response	231	96	77.76	0.00691	,ADA,ANXA1,ARG2,C1QBP,C1R,C1S,C2,C4BPB,C5,C8A,CD4,CD8A,CD28,CD70,CTSC,CLU,CR2,CTLA4,CTSH,CTSL,CTSS,DLG1,EMP2,PTK2B,GATA3,GNL1,MSH6,HLA-DPA1,HLA-DPB1,HPRT1,HRAS,HSPD1,ICAM1,IL4R,IL6R,IL18,IRF1,JAK2,LIG4,LYN,SMAD7,MSH2,NBN,NFKB2,PDCD1,PIK3CD,PRF1,PTPN6,PVR,RAG1,RELB,TRIM27,STAT3,TAP1,TEC,TGFB1,TNFAIP3,TNFRSF1B,TRAF6,EOMES,STX7,RIPK2,FADD,BCL10,GCNT3,SOCS5,EBI3,TCIRG1,BTN3A1,ZBTB1,CLCF1,PRKD2,LAMP3,…	Upregulated in D3A
GO:0008360	regulation of cell shape	118	53	39.72	0.00697	,ALDOA,ANXA1,ANXA7,RND3,RHOG,CDC42,CRK,CSF1R,DAPK3,DLG1,LPAR1,PTK2B,HEXB,ICAM1,ITGB2,MYH9,MYH10,PLXNA2,PTN,RDX,TPM1,EZR,RND2,WDR1,PLXNC1,ZMPSTE24,DLC1,BAIAP2,CDC42EP3,FERMT2,CDC42EP1,RHOBTB3,CYFIP1,ARHGEF18,RHOQ,CDC42EP4,PLXNB2,BAMBI,SH3KBP1,RHOF,FBLIM1,TBCCD1,PARVA,FGD6,CDC42SE2,STRIP2,ERMN,SHROOM3,RHOU,FMNL3,PRAG1,SYNE3,PALM2AKAP2	Upregulated in D3A
GO:0006091	generation of precursor metabolites and ...	435	198	146.42	0.00705	,ACADVL,ACAT1,ACO1,ACO2,ACOX1,ADSL,AK4,ALDH1A1,ALDH1B1,ALDOA,ALDOB,SLC25A4,AOX1,ASPH,ATP5F1A,ATP5F1B,ATP5F1C,ATP5F1D,ATP5MC2,ATP5MC3,ATP5ME,BID,CALM1,CCNB1,ENTPD5,CDK1,COX4I1,COX6B1,COX7B,COX10,COX11,CS,CYB5A,CYP19A1,NQO1,DLAT,DLST,ENO1,ENO2,ETFDH,FBP1,FDX1,GALK1,GAPDH,NIPSNAP2,GCKR,GFPT1,GLRX,GPD1,GPD2,GPI,GYG1,HIF1A,HK1,HK2,HMGCL,HMGCS2,IDH2,IDH3A,IDH3G,IGF1,EIF6,KHK,LDHA,MAOB,MDH1,ME1,ME2,MSH2…	Upregulated in D3A
GO:0045616	regulation of keratinocyte differentiati...	32	18	10.77	0.0071	,ZFP36L1,CBFB,CTSL,CYP27B1,HOXA7,MSX2,NME2,PLAAT4,ROCK1,VDR,ZFP36,NCOA3,KRT36,MACROH2A1,ERRFI1,OVOL2,SGPP1,CD109	Upregulated in D3A
GO:0008216	spermidine metabolic process	7	6	2.36	0.00723	,AMD1,SAT1,SRM,AGMAT,HDAC10,SAT2	Upregulated in D3A
GO:0071287	cellular response to manganese ion	7	6	2.36	0.00723	,ATF4,EIF2S1,HSPA5,EIF2AK3,ATP13A2,SLC30A10	Upregulated in D3A
GO:1903862	positive regulation of oxidative phospho...	7	6	2.36	0.00723	,CCNB1,CDK1,PGK1,VCP,PARK7,PINK1	Upregulated in D3A
GO:0046395	carboxylic acid catabolic process	234	97	78.77	0.00723	,ACADS,ACADVL,ACAT1,ACOX1,AGXT,ALDH3A2,ARG2,BLMH,CD44,CPT2,CRABP1,CRYM,CTH,DECR1,DLST,SARDH,EHHADH,ETFDH,FAAH,FABP1,GCDH,GCSH,GLS,GOT2,GSTZ1,HADHA,HADHB,HEXB,HGD,HMGCL,HMMR,HSD17B4,HYAL1,ALDH6A1,MPST,MTRR,NOS2,OAT,OGDH,PCBD1,PCCB,PCK2,PEX13,PHYH,PPAT,PRODH,LOC102724788,QDPR,SCP2,SHMT1,SLC9A1,SULT2A1,TDO2,TGFB1,TST,DDO,LPIN2,GNPDA1,AASS,RIDA,AKR1A1,ECI2,SLC25A17,ALDH1L1,SLC27A4,SLC27A2,HIBADH,MLYC…	Upregulated in D3A
GO:0080111	DNA demethylation	21	13	7.07	0.00742	,APEX1,GATA3,TDG,USP7,ALKBH1,APOBEC3B,TRIM28,APOBEC2,APOBEC3C,ALKBH2,APOBEC3D,STPG4,DPPA3	Upregulated in D3A
GO:0009166	nucleotide catabolic process	147	69	49.48	0.00798	,ACAT1,ADA,ALDOA,ALDOB,AMPD3,ENTPD5,ENO1,ENO2,FBP1,GALK1,GAPDH,GCKR,GPD1,GPI,HIF1A,HK1,HK2,HPRT1,IGF1,EIF6,LDHA,NUP98,OGDH,PDE2A,PDE7A,PDE8A,PDE9A,PFKFB2,PFKP,PGAM1,PGK1,PGM1,PKM,PRKAA2,PRKAG1,RANBP2,STAT3,TDG,UPP1,VCP,XDH,SLC25A12,MBD4,ENTPD4,GDA,NUP93,NUDT4,ECD,NT5C2,MLYCD,SMUG1,ZBTB20,DERA,PRKAG2,OGDHL,TIGAR,NUP107,NUP37,NUDT18,NUP85,HKDC1,SEH1L,NUDT12,NUP35,PRXL2C,NUDT17,PGM2L1,NUDT7,NUP43	Upregulated in D3A
GO:0030335	positive regulation of cell migration	365	145	122.86	0.008	,ACTN4,ACVR1,ACVR1B,ANGPT1,ANXA1,ANXA3,ARF6,ATP5F1A,ATP5F1B,BMP4,C1QBP,CAV1,CD151,CRK,CRKL,MAPK14,CSF1R,CTSH,DAB2,LOC112267931,DAPK3,HBEGF,LPAR1,EGFR,ETS1,F2R,F2RL1,F3,PTK2B,FER,FGFR1,FLNA,FLT1,GATA3,GCNT2,GPI,GPER1,HIF1A,HMOX1,HRAS,HSPA5,HYAL1,ICAM1,IGF1,CCN1,IL6R,ILK,CXCL10,ITGA6,ITGA2,ITGA5,JAK2,JUN,KARS1,LAMB1,LAMC2,LGALS3,LGALS9,LYN,MCAM,KITLG,FOXO4,MYO1C,CEACAM6,DDR2,P2RY6,SERPINE1,PDGFB,PF…	Upregulated in D3A
GO:0009259	ribonucleotide metabolic process	464	207	156.18	0.00804	,ACAT1,ADSL,AK4,ALDOA,ALDOB,AMPD3,APRT,ATIC,ATP1B1,ATP5F1A,ATP5F1B,ATP5F1C,ATP5F1D,ATP5MC2,ATP5MC3,ATP5ME,ATP6V1A,BAAT,BID,CAD,CCNB1,ENTPD5,CDK1,COX4I1,COX6B1,COX7B,COX10,CTPS1,DHODH,DLAT,DLG1,DLST,EPHA2,ENO1,ENO2,ACSL3,FBP1,GALK1,GAPDH,GART,NIPSNAP2,GCDH,GCKR,GMPR,GNAI3,GPD1,GPI,GSTZ1,GUCY2C,HIF1A,HK1,HK2,HMGCL,HMGCS2,HPRT1,HSD17B4,HSPA8,IGF1,IMPDH2,EIF6,LDHA,MOCS1,MOCS2,MPP1,MSH2,COX1,COX2,CYTB…	Upregulated in D3A
GO:0034471	ncRNA 5'-end processing	19	12	6.4	0.00806	,SSB,NOP14,USP14,RPP38,POP4,RPP40,POP1,UTP20,POP5,RPP25,TRMT10C,THG1L	Upregulated in D3A
GO:0032941	secretion by tissue	19	12	6.4	0.00806	,ADA,ALOX12B,AQP1,COPA,NPR3,P2RY2,PRKCE,VAMP8,AGR2,STK39,SYTL2,WNK4	Upregulated in D3A
GO:0006534	cysteine metabolic process	17	11	5.72	0.00865	,AGXT,CTH,GGT1,GCLC,GCLM,MPST,MTRR,TST,APIP,ENOPH1,MRI1	Upregulated in D3A
GO:0033081	regulation of T cell differentiation in ...	17	11	5.72	0.00865	,ADA,BMP4,CLPTM1,EGR3,IHH,PTPN2,SOS1,ZEB1,RASGRP1,TMEM131L,NFKBID	Upregulated in D3A
GO:0006144	purine nucleobase metabolic process	20	16	6.73	0.0087	,ACPP,ADA,AOX1,APRT,GART,GMPR,HPRT1,MTHFD1,PPAT,PRPS1,SHMT1,XDH,GDA,PAICS,KDM1A,URAD	Upregulated in D3A
GO:0042129	regulation of T cell proliferation	91	42	30.63	0.00876	,ANXA1,ARG2,BMP4,CASP3,CD4,CD28,CD70,CTLA4,DLG1,HLA-DPA1,HLA-DPB1,IGF1,IHH,IL6R,IL18,IRF1,LGALS3,LGALS9,PAWR,PRNP,PTPN6,SOS1,TGFB1,TNFRSF1B,TRAF6,NCK2,RIPK2,FADD,DNAJA3,EBI3,GLMN,HHLA2,TMEM131L,IL20RB,TWSG1,PELI1,SH3RF1,VSIR,CARD11,TNFRSF13C,IL27,CD24	Upregulated in D3A
GO:0043032	positive regulation of macrophage activa...	9	7	3.03	0.00877	,CTSC,HSPD1,IL4R,KARS1,WNT5A,TNIP2,SPACA3	Upregulated in D3A
GO:0098974	postsynaptic actin cytoskeleton organiza...	9	7	3.03	0.00877	,ACTB,ACTG1,ARF1,DBN1,MYH10,WASF2,DBNL	Upregulated in D3A
GO:0032481	positive regulation of type I interferon...	66	32	22.22	0.00879	,DDX3X,DHX9,XRCC6,HSPD1,IRAK1,IRF1,IRF3,IRF5,MRE11,NFKB2,PLCG2,POLR2E,POLR2H,POLR2K,POLR2L,PTPN11,TLR2,XRCC5,RIPK2,RIOK3,LRRFIP1,POLR1C,PQBP1,POLR3G,POLR3C,ZBTB20,CRCP,DDX41,DHX58,POLR3GL,TRIM15,POLR3H	Upregulated in D3A
GO:0070268	cornification	49	25	16.49	0.0089	,CAPNS1,JUP,KRT6A,KRT8,KRT18,KRT31,KRT33B,KRT34,LOC100653049,KRT81,PI3,PKP2,PPL,SPRR3,ST14,KRT38,KRT37,KRT36,SPINK5,PKP3,KRT23,KRT20,CYP26B1,PERP,KRT40,KRT80	Upregulated in D3A
GO:0006007	glucose catabolic process	28	16	9.42	0.00898	,ALDOA,ALDOB,ENO1,ENO2,GAPDH,GPI,HK1,HK2,PFKFB2,PFKP,PGAM1,PGK1,PKM,SLC25A12,TIGAR,PGM2L1	Upregulated in D3A
GO:0070671	response to interleukin-12	42	22	14.14	0.00937	,ANXA2,ARF1,CD47,CDC42,CFL1,CNN2,GSTA2,HNRNPF,HSPA9,JAK1,JAK2,LCP1,MIF,P4HB,PPIA,RAP1B,SNRPA1,STAT4,TALDO1,TCP1,RIPK2,GSTO1	Upregulated in D3A
GO:0035723	interleukin-15-mediated signaling pathwa...	11	8	3.7	0.0094	,CD4,GRB2,IL2RG,IL15RA,JAK1,STAT3,STAT5A,STAT5B	Upregulated in D3A
GO:0006544	glycine metabolic process	13	9	4.38	0.00944	,AGXT,BAAT,GART,GCSH,SHMT1,RIDA,GCAT,AGXT2,SLC25A32	Upregulated in D3A
GO:0097178	ruffle assembly	35	19	11.78	0.00949	,ARF6,RHOG,CAV1,HRAS,ICAM1,PFN1,RAC1,RDX,BAG4,PLEKHM1,CYFIP1,CORO1C,FAM98A,DBNL,SNX10,EVL,DEF8,EPS8L3,NDEL1	Upregulated in D3A
GO:0071806	protein transmembrane transport	59	29	19.86	0.00976	,BCR,CLU,HSPA5,HSPA8,HSPD1,MCL1,PEX6,PEX12,PEX13,SRP54,SEC62,TOMM70,TOMM40,SEC61B,TRAM1,SEC61G,TIMM9,TIMM21,DNAJC15,SEC61A1,TIMM22,SEC61A2,PEX26,TOMM22,GRPEL1,TOMM40L,TIMM50,DNAJC19,TIMM23	Upregulated in D3A
GO:0042274	ribosomal small subunit biogenesis	64	31	21.54	0.00999	,BYSL,NPM1,RPL38,RPS10,NOP14,RIOK3,WDR46,TBL3,DDX52,RRS1,DCAF13,NGDN,ERAL1,UTP20,RRP7A,NOB1,FCF1,MRPS7,NAT10,TSR1,RIOK2,UTP6,DHX37,MRPS11,MRPS9,UTP4,LTV1,FAM207A,RRP36,RRP7BP,SRFBP1	Upregulated in D3A
GO:0050868	negative regulation of T cell activation	64	31	21.54	0.00999	,ANXA1,ARG2,BMP4,CASP3,RUNX3,CBFB,CTLA4,DLG1,DUSP3,IHH,IL4R,IRF1,LGALS3,LGALS9,SMAD7,PAWR,PRNP,PTPN2,PTPN6,TGFB1,SOCS5,RIPOR2,GLMN,TMEM131L,IL20RB,PAG1,TWSG1,PELI1,VSIR,ZC3H12A,NFKBID	Upregulated in D3A
GO:0035036	sperm-egg recognition	26	15	8.75	0.01008	,ALDOA,CD9,FOLR3,B4GALT1,TCP1,CCT3,UBAP2L,CCT7,CCT4,CCT2,CCT8,CCT5,CATSPERG,SPACA3,IZUMO1R	Upregulated in D3A
GO:0032781	positive regulation of ATPase activity	47	24	15.82	0.01014	,ALDOB,ATP1B1,ATP1B3,DHX9,DNAJB2,MYL3,PFN1,RYR2,TPM1,DYNLL1,DNAJA2,AHSA1,GABARAPL2,NCAPH,TOR1AIP1,CHTOP,DNAJC15,DNAJB11,DNAJC10,DNAJC24,AHSA2P,DNAJC19,HSCB,TOR1AIP2	Upregulated in D3A
GO:1903364	positive regulation of cellular protein ...	120	53	40.39	0.01036	,PTTG1IP,CAV1,CTSC,CLU,CSNK1A1,CSNK1E,DAB2,LOC112267931,DVL1,PTK2B,GBA,GCLC,DNAJB2,HSP90AA1,LRP2,SMAD7,PLK1,MAPK9,PSMC1,PSMC4,PSMD10,RDX,SGTA,SUMO2,AURKA,TNFAIP3,VCP,EZR,PIAS1,USP13,BAG2,RNF14,SOCS5,HERPUD1,RBX1,TRIB1,RACK1,PLK2,HSPBP1,RNF19A,RCHY1,FBXL5,DISC1,UBQLN1,RNFT1,CHFR,MAGEF1,RNF128,RNF185,ATP5IF1,OSBPL7,SOCS4,PRICKLE1,SH3RF2	Upregulated in D3A
GO:0006766	vitamin metabolic process	102	46	34.33	0.01046	,ACPP,AOX1,CBR1,CRABP1,CYB5A,CYP27A1,CYP27B1,CYB5R3,FGFR1,GFI1,GCLC,LRP2,MTHFD1,MTRR,PCCB,LGMN,PRSS3,SHMT1,SLC2A3,TCN2,TTPA,VDR,AKR1C3,ALDH1A2,SLC5A6,GSTO1,AKR1A1,ALDH1L1,HAAO,MMACHC,MMADHC,PSAT1,PDZD11,BCO1,PNPO,RFK,CYP26B1,MCCC1,AASDHPPT,THTPA,FLAD1,SLC19A3,SLC25A32,SLC46A1,CYP2R1,RDH10	Upregulated in D3A
GO:0072524	pyridine-containing compound metabolic p...	158	79	53.18	0.01067	,ALDOA,ALDOB,AOX1,CD38,ENTPD5,ENO1,ENO2,FBP1,G6PD,GALK1,GAPDH,GCKR,GPD1,GPD2,GPI,HIF1A,HK1,HK2,IDH2,IGF1,EIF6,LDHA,LDHB,MDH1,ME1,ME2,NNMT,NUP98,OGDH,PDHA1,PDHB,PFKFB2,PFKP,PGAM1,PGK1,PGM1,PKM,PRKAA2,PRKAG1,PTGIS,PTGS2,RANBP2,STAT3,TALDO1,VCP,PDHX,SLC25A12,NUP93,ECD,NMNAT2,HAAO,MPC2,ZBTB20,NOX1,NMRK2,PSAT1,DERA,PRKAG2,PNPO,PGM2,OGDHL,TIGAR,NUP107,RBKS,NMNAT1,NUP37,NUP85,HKDC1,SEH1L,NUDT12,PARP10,N…	Upregulated in D3A
GO:0010634	positive regulation of epithelial cell m...	115	51	38.71	0.01072	,ANGPT1,ANXA1,ANXA3,ARF6,ATP5F1A,ATP5F1B,BMP4,CTSH,HBEGF,ETS1,PTK2B,FGFR1,GATA3,GPI,HIF1A,HMOX1,HYAL1,ITGA2,JUN,PDGFB,PFN1,PIK3C2A,PRKCA,PRKCE,MAP2K3,LGMN,PTGS2,STAT5A,TGFB1,WNT5A,ADAM9,FGF18,NRP2,MAP4K4,BCAR1,PPM1F,FGFBP1,PDCD6,CIB1,PLK2,CLASP1,PRKD2,ADGRA2,FOXP1,SRPX2,HDAC7,RTN4,JCAD,DOCK5,ZC3H12A,MIR10B	Upregulated in D3A
GO:0071902	positive regulation of protein serine/th...	245	100	82.47	0.01074	,ARRB1,CCND1,BMP4,C5,CALM1,CALM2,CCNB1,CCND3,CDK1,CDC6,CKS2,CRK,CRKL,MAPK14,CSF1R,GADD45A,DDX3X,DUSP5,DUSP6,DVL3,LPAR1,EGFR,EPHA4,ERN1,F2R,PTK2B,FGFR1,FLT1,HRAS,HSP90AB1,HTR2B,IGF1,ILK,IRAK1,JAK2,KARS1,KITLG,MIF,MAP3K9,GADD45B,PDGFB,PPP2CA,MAPK1,MAPK11,MAP2K1,MAP2K2,MAP2K3,PSMD10,PTPN1,PTPN11,RALB,RPS27A,MAP2K4,TGFB1,TPD52L1,TRAF6,UBA52,UBC,UBE2N,WNT5A,FZD8,MAP4K3,LAMTOR3,PEA15,ADAM9,RIPK2,CCNK,F…	Upregulated in D3A
GO:0031347	regulation of defense response	524	218	176.38	0.01108	,A2M,ADA,AP1G1,ANXA1,BIRC2,BIRC3,XIAP,APOA1,ARG2,BCR,C1QBP,C1R,C1S,C2,C4BPB,C5,C8A,CASP8,CAV1,CD28,CD47,CD59,CTSC,CLU,CPN2,CR2,CRK,MAPK14,CTSB,CTSL,CTSS,CYLD,CYP19A1,DDT,DDTL,DHX9,DRD2,EGFR,ETS1,F2RL1,FANCA,XRCC6,GATA3,GBA,GFI1,GGT1,GPER1,GPX4,GSTP1,HRAS,HSP90AB1,HSPD1,ICAM2,IFNGR1,IGF1,IL18,IRAK1,IRF1,IRF3,ITGA2,ITGAM,ITGB2,JAK1,JAK2,KARS1,LGALS9,LYN,NFE2L1,NOS2,NRAS,SERPINE1,PDE2A,PHB,PLA2G2A,P…	Upregulated in D3A
GO:1901606	alpha-amino acid catabolic process	87	40	29.28	0.01117	,ACAT1,AGXT,ARG2,BLMH,CRYM,DLST,SARDH,GCDH,GCSH,GLS,GOT2,GSTZ1,HGD,HMGCL,ALDH6A1,MTRR,NOS2,OAT,OGDH,PCBD1,PPAT,PRODH,LOC102724788,QDPR,SHMT1,TDO2,DDO,AASS,RIDA,HIBADH,GCAT,HAAO,HIBCH,ACAD8,GLS2,AADAT,MCCC1,AGXT2,PHYKPL,CARNMT1,AMDHD1	Upregulated in D3A
GO:1900027	regulation of ruffle assembly	24	14	8.08	0.01129	,RHOG,CAV1,HRAS,ICAM1,PFN1,RDX,PLEKHM1,CYFIP1,CORO1C,FAM98A,EVL,DEF8,EPS8L3,NDEL1	Upregulated in D3A
GO:2001171	positive regulation of ATP biosynthetic ...	24	14	8.08	0.01129	,ENTPD5,ENO1,GPD1,HIF1A,IGF1,COX2,PFKFB2,PRKAA2,STAT3,VCP,SLC25A12,ZBTB20,PINK1,PRXL2C	Upregulated in D3A
GO:0002433	immune response-regulating cell surface ...	62	30	20.87	0.01135	,ACTB,ACTG1,CD47,CDC42,CRK,GRB2,HSP90AA1,HSP90AB1,LYN,MYO1C,PIK3CA,PLCG2,PRKCE,MAPK1,PTPRJ,RAC1,YES1,PLA2G6,ABI1,ARPC3,ACTR3,ACTR2,ARPC2,WASF2,BAIAP2,NCKAP1,CYFIP1,CYFIP2,WIPF2,WIPF3	Upregulated in D3A
GO:0022600	digestive system process	62	30	20.87	0.01135	,ACO1,APOA1,APOA4,AQP1,COPA,AKR1C1,FABP1,NPR3,OXT,PLS1,SGK1,SLC2A2,SLC2A5,SLC5A1,TFF1,VDR,EZR,HIP1R,GCNT3,NMU,STRAP,STK39,NPC1L1,SNX10,LIMA1,MUC13,PBLD,WNK4,SLC46A1,SLC9A4	Upregulated in D3A
GO:0038096	Fc-gamma receptor signaling pathway invo...	62	30	20.87	0.01135	,ACTB,ACTG1,CD47,CDC42,CRK,GRB2,HSP90AA1,HSP90AB1,LYN,MYO1C,PIK3CA,PLCG2,PRKCE,MAPK1,PTPRJ,RAC1,YES1,PLA2G6,ABI1,ARPC3,ACTR3,ACTR2,ARPC2,WASF2,BAIAP2,NCKAP1,CYFIP1,CYFIP2,WIPF2,WIPF3	Upregulated in D3A
GO:0010038	response to metal ion	250	105	84.15	0.01146	,ACO1,ALOX5AP,ANK3,ANXA5,ANXA7,APBB1,AQP1,ATF4,ATP5F1D,CCND1,CA2,CALM1,CALM2,CASP3,CASP8,CASP9,CAV1,CCNB1,CDK1,CDH1,ABCC2,CYB5A,NQO1,DPEP1,DRD2,DUSP1,ECT2,EGFR,EIF2S1,PTK2B,FBP1,G6PD,GCLC,GSS,HIF1A,HMOX1,HSPA5,ICAM1,IL1A,ITPR3,JUN,KCNMA1,KHK,LIG4,MAOB,MT1E,MT1F,MT1X,MT2A,COX1,CYTB,NFE2L1,TNFRSF11B,PPP2CA,PPP2CB,PRKAA2,MAPK1,MAPK8,MAPK9,PRNP,LGMN,PTGS2,QDPR,RYR1,RYR2,RYR3,SYT1,TFF1,TNNC1,TTN,WNT5A…	Upregulated in D3A
GO:0030490	maturation of SSU-rRNA	45	23	15.15	0.01156	,BYSL,NOP14,RIOK3,WDR46,TBL3,DDX52,RRS1,DCAF13,NGDN,UTP20,NOB1,FCF1,NAT10,TSR1,RIOK2,UTP6,DHX37,MRPS11,MRPS9,UTP4,FAM207A,RRP36,SRFBP1	Upregulated in D3A
GO:0050870	positive regulation of T cell activation	126	55	42.41	0.01203	,ADA,ANXA1,CAV1,RUNX3,CBFB,CD4,CD28,CD47,CD70,CDC42,CTLA4,CYLD,DPP4,EGR3,GATA3,GRB2,HLA-DPA1,HLA-DPB1,HSPD1,IGF1,IHH,IL4R,IL6R,IL18,LGALS9,LYN,PDCD1,PIK3CA,PTPN6,PTPN11,RAC1,RAG1,TGFB1,TRAF6,XBP1,YES1,NCK2,RIPK2,FADD,BCL10,AP3D1,DNAJA3,CD83,SOCS5,RASGRP1,EBI3,HSPH1,HHLA2,ZBTB1,VSIR,NFKBIZ,CARD11,NFKBID,TNFRSF13C,CD24	Upregulated in D3A
GO:0034329	cell junction assembly	197	86	66.31	0.01214	,ACTB,ACTG1,ACTN4,ACTN1,ACVRL1,ARVCF,BCR,DST,CAV1,CBFB,CD9,CD151,CDC42,CDH1,CDH11,CDH17,COL16A1,COL17A1,CTNNA1,DAPK3,DLG1,DUSP3,ECT2,EPHA2,CTTN,PTK2B,FLNA,FLNC,GJB1,ILK,ITGA6,ITGA2,ITGA5,ITGB4,JUP,LAMA3,LAMC2,LIMS1,SMAD7,MYO1C,OPHN1,PKP2,PLEC,PRKCA,PRKCI,PTPRJ,RAB13,RAC1,RAP1B,ROCK1,S100A10,SLC9A1,STRN,TJP1,TRIP6,UGT8,VASP,VCL,WNT11,IQGAP1,MAP4K4,PPM1F,WDR1,DLC1,FERMT2,PKP3,CLASP1,MACF1,KIAA0754,…	Upregulated in D3A
GO:0031663	lipopolysaccharide-mediated signaling pa...	38	20	12.79	0.01215	,MAPK14,IL18,IRAK1,IRF3,LYN,MIF,PRKCA,PRKCE,MAPK1,PTAFR,TGFB1,TLR2,TNFAIP3,TRAF6,RIPK2,BCL10,TRIB1,TRIM5,MTDH,CARD16	Upregulated in D3A
GO:0050727	regulation of inflammatory response	219	90	73.72	0.0122	,A2M,ADA,ANXA1,BIRC2,BIRC3,XIAP,APOA1,BCR,C1QBP,C1R,C1S,C2,C4BPB,C5,C8A,CD28,CD47,CD59,CTSC,CLU,CPN2,CR2,MAPK14,CYLD,CYP19A1,DDT,DDTL,DHX9,EGFR,ETS1,FANCA,GATA3,GBA,GGT1,GPER1,GPX4,GSTP1,IGF1,IL18,IRF3,ITGA2,JAK2,KARS1,LYN,NFE2L1,NOS2,SERPINE1,PDE2A,PHB,PLA2G2A,PROC,PSMA1,PSMA6,PSMB4,PTGIS,PTGS2,PTPN2,VAMP7,TLR2,TNFAIP3,TNFRSF1B,VTN,WNT5A,ZYX,IL1R2,PLA2G7,SEMA7A,VAMP8,TRADD,MFHAS1,KLF4,CLOCK,SOCS…	Upregulated in D3A
GO:0006119	oxidative phosphorylation	129	60	43.42	0.01224	,AK4,ATP5F1A,ATP5F1B,ATP5F1C,ATP5F1D,ATP5MC2,ATP5MC3,ATP5ME,BID,CCNB1,CDK1,COX4I1,COX6B1,COX7B,COX10,NIPSNAP2,MSH2,COX1,COX2,CYTB,ND1,ND3,ND4L,NDUFA1,NDUFA4,NDUFA6,NDUFA9,NDUFA10,NDUFB3,NDUFB5,NDUFB6,NDUFB9,NDUFB10,NDUFC1,NDUFC2,NDUFS1,NDUFS2,NDUFS6,NDUFV2,PGK1,SDHD,UQCRB,UQCRC2,UQCRFS1,VCP,COX7A2L,ATP5MG,UQCR11,PARK7,UQCRQ,DMAC2L,DNAJC15,UQCR10,CYCS,COQ9,PINK1,TEFM,PDE12,AFG1L,CHCHD10	Upregulated in D3A
GO:0010941	regulation of cell death	1241	481	417.72	0.01246	,AARS1,ACTN4,ACTN1,ACVR1,ADA,ADM,AP2B1,TLE5,ALDH1A3,BIN1,ANGPT1,SLC25A4,SLC25A5,ANXA1,ANXA4,ANXA5,APBB1,APEX1,BIRC2,BIRC3,XIAP,BIRC5,AQP1,ARF4,ARG2,ARRB1,ATF3,ATF4,ATOX1,AXL,BAK1,BDKRB2,BDNF,BID,BMP4,BNIP1,BOK,BRCA1,ZFP36L1,BTG1,C1QBP,PTTG1IP,CAST,CASP1,CASP3,CASP4,CASP8,CASP9,CAV1,CD28,CD38,CD44,CDK1,CDKN1A,CFL1,CTSC,CLU,CSF1R,CSNK2A2,CTH,CTLA4,CTNNA1,CTSB,CTSD,CTSH,CYLD,DAB2,LOC112267931,DAD1,D…	Upregulated in D3A
GO:1902003	regulation of amyloid-beta formation	22	13	7.41	0.01261	,BIN1,CASP3,CLU,EPHA4,IFNGR1,IGF1,PRNP,ROCK1,PICALM,ABCA7,SPON1,TMED10,GGA3	Upregulated in D3A
GO:0090505	epiboly involved in wound healing	22	13	7.41	0.01261	,ACVRL1,CD44,CD151,HBEGF,TOR1A,FLNA,CCN1,ITGA5,MSX2,PDCD10,CLASP1,AJUBA,PHLDB2	Upregulated in D3A
GO:0044319	wound healing, spreading of cells	22	13	7.41	0.01261	,ACVRL1,CD44,CD151,HBEGF,TOR1A,FLNA,CCN1,ITGA5,MSX2,PDCD10,CLASP1,AJUBA,PHLDB2	Upregulated in D3A
GO:0061718	glucose catabolic process to pyruvate	22	13	7.41	0.01261	,ALDOA,ALDOB,ENO1,ENO2,GAPDH,GPI,HK1,HK2,PFKP,PGAM1,PGK1,PKM,PGM2L1	Upregulated in D3A
GO:0061621	canonical glycolysis	22	13	7.41	0.01261	,ALDOA,ALDOB,ENO1,ENO2,GAPDH,GPI,HK1,HK2,PFKP,PGAM1,PGK1,PKM,PGM2L1	Upregulated in D3A
GO:0006735	NADH regeneration	22	13	7.41	0.01261	,ALDOA,ALDOB,ENO1,ENO2,GAPDH,GPI,HK1,HK2,PFKP,PGAM1,PGK1,PKM,PGM2L1	Upregulated in D3A
GO:0010256	endomembrane system organization	364	143	122.52	0.01291	,ABCA1,BIN1,ANK3,ANXA6,BNIP1,CASQ1,CAV1,CCNB1,CDK1,CDC42,CLCN3,CLU,CSNK1A1,TOR1A,F2R,GPER1,KIFC3,LMNA,MYH9,MYH10,CHMP1A,ATP8B1,SERPINE2,PLK1,PPP2CA,PPP2R2A,PRKCA,MAPK1,MAP2K1,MAP2K2,PSAP,RAB1A,RAB2A,SGTA,SPAST,SPTBN1,TMF1,TSG101,GET1,YWHAZ,RAB7A,STAM,CSRP3,DYSF,BLZF1,USO1,SQSTM1,RAB29,AP3D1,SYNGR2,SYNGR1,HGS,TRIP11,COG1,EIF2AK3,NUP93,MTSS1,IST1,GOLGA5,DOP1B,OPTN,ZMPSTE24,ABCA7,NDRG1,PRMT5,BAIAP2,…	Upregulated in D3A
GO:0032436	positive regulation of proteasomal ubiqu...	70	33	23.56	0.01306	,CAV1,CLU,CSNK1A1,CSNK1E,DAB2,LOC112267931,DVL1,GBA,GCLC,DNAJB2,SMAD7,PLK1,MAPK9,PSMD10,SGTA,SUMO2,AURKA,VCP,PIAS1,RNF14,SOCS5,HERPUD1,RBX1,TRIB1,RACK1,PLK2,HSPBP1,RNF19A,RCHY1,UBQLN1,CHFR,SOCS4,PRICKLE1,SH3RF2	Upregulated in D3A
GO:0043270	positive regulation of ion transport	166	70	55.88	0.0131	,ACTN4,ANK3,ANXA2,APOA1,ARF1,ATF4,ATP1B1,ATP1B3,ATP2B1,BAK1,CACNB3,CALM1,CALM2,CASQ1,CAV1,CD4,CTSS,DLG1,DMD,DRD2,F2R,FHL1,FLNA,G6PD,NIPSNAP2,GLRX,GPER1,CXCL10,KCNE1,LGALS3,MIF,CXCL9,OXT,P2RY6,PDGFB,ABCB1,PKP2,PLCG2,PTAFR,RAB3B,RYR2,S100A1,SCN1B,CXCL11,SLC6A4,SLC9A1,VAMP7,TRPC6,WFS1,PLA2G6,CASK,VAMP8,RGS9,GSTO1,AKAP6,KCNE3,ABCA7,ATP8A1,PARK7,PLA2R1,ARL6IP1,PRELID1,STK39,TRPV2,PINK1,WNK4,WNK2,CRACR…	Upregulated in D3A
GO:0045727	positive regulation of translation	111	49	37.36	0.01347	,C1QBP,CD28,CIRBP,DDX3X,DHX9,EIF5A,PTK2B,ITGA2,EIF6,NPM1,MAPK1,PTAFR,RPL26,TARBP2,CNBP,FXR1,NCK2,YBX3,EIF3C,EIF3D,CDC123,EIF2B5,EIF4A3,FASTKD2,SAMD4A,LARP4B,LARP1,PPP1R15A,YTHDF2,CDK5RAP1,DHX29,YTHDF1,TRMT10C,RMND1,PIWIL2,NAT10,LARP6,IMPACT,EIF5A2,MIF4GD,GUF1,PINK1,FASTKD3,POLDIP3,PYM1,MPV17L2,LARP4,NIBAN1,YTHDF3	Upregulated in D3A
GO:0051403	stress-activated MAPK cascade	209	86	70.35	0.01353	,AMBP,ZFP36L1,CRKL,MAPK14,CYLD,GADD45A,DLG1,DUSP1,DUSP3,DVL3,EGFR,EPHA4,ERN1,F2RL1,PTK2B,GPS1,GSTP1,HRAS,IGBP1,IRAK1,KARS1,LGALS9,MAP3K9,GADD45B,PRDX1,MAPK1,MAPK8,MAPK11,MAPK9,MAP2K1,MAP2K2,MAP2K3,PTPN1,RPS27A,SDCBP,MAP2K4,SKP1,TPD52L1,TRAF6,UBA52,UBC,UBE2N,EZR,WNT5A,XDH,ZFP36,FZD8,MAP4K3,RIPK2,HDAC3,SPAG9,MAP3K6,MAP3K13,MFHAS1,MAPKAPK2,MAP4K4,RASSF2,SH2D3A,RASGRP1,TRIB1,TAB1,ARL6IP5,GADD45G,COPS…	Upregulated in D3A
GO:0006733	oxidoreduction coenzyme metabolic proces...	167	82	56.21	0.01357	,ALDOA,ALDOB,CD38,ENTPD5,ENO1,ENO2,FBP1,G6PD,GALK1,GAPDH,GCKR,GPD1,GPD2,GPI,HIF1A,HK1,HK2,IDH2,IGF1,EIF6,LDHA,LDHB,MDH1,ME1,ME2,NDUFA9,NNMT,NUP98,OGDH,PDHA1,PDHB,PFKFB2,PFKP,PGAM1,PGK1,PGM1,PKM,PRKAA2,PRKAG1,PTGIS,PTGS2,RANBP2,STAT3,TALDO1,VCP,PDHX,SLC25A12,NUP93,ECD,NMNAT2,HAAO,MPC2,ZBTB20,NOX1,NMRK2,COQ2,COQ6,DERA,COQ4,PRKAG2,PGM2,OGDHL,COQ9,TIGAR,NUP107,RBKS,NMNAT1,NUP37,NUP85,HKDC1,COQ10B,SEH…	Upregulated in D3A
GO:0070374	positive regulation of ERK1 and ERK2 cas...	119	52	40.06	0.01399	,ANGPT1,ARRB1,BMP4,CD4,CD44,CHI3L1,CRKL,CSF1R,DDT,DDTL,DRD2,EGFR,F2R,F2RL1,PTK2B,FLT1,GCNT2,GPER1,HRAS,HTR2B,ICAM1,JUN,KARS1,LGALS9,MIF,P2RY6,PDE8A,PDGFB,PHB,PLA2G2A,PRKCA,MAP2K1,PTPN11,RAP1B,CCL15,TGFB1,THPO,SEMA7A,RIPK2,FGF18,CFLAR,MFHAS1,AKAP12,RASGRP1,ABCA7,CIB1,PHB2,PRKD2,SLC30A10,GAREM1,NDRG4,CAVIN3,PRXL2C	Upregulated in D3A
GO:0042775	mitochondrial ATP synthesis coupled elec...	88	43	29.62	0.01406	,BID,CCNB1,CDK1,COX4I1,COX6B1,COX7B,COX10,COX1,COX2,CYTB,ND1,ND3,ND4L,NDUFA1,NDUFA4,NDUFA6,NDUFA9,NDUFA10,NDUFB3,NDUFB5,NDUFB6,NDUFB9,NDUFB10,NDUFC1,NDUFC2,NDUFS1,NDUFS2,NDUFS6,NDUFV2,SDHD,UQCRB,UQCRC2,UQCRFS1,COX7A2L,UQCR11,PARK7,UQCRQ,DNAJC15,UQCR10,CYCS,COQ9,PINK1,AFG1L	Upregulated in D3A
GO:0006839	mitochondrial transport	231	94	77.76	0.01431	,SLC25A5,ATP5F1A,ATP5F1B,ATP5F1C,ATP5F1D,ATP5MC2,ATP5MC3,ATP5ME,BAK1,BID,BOK,CASP8,CPT2,CSNK2A2,SLC25A10,SFN,HK2,HSPA4,HSP90AA1,HSPD1,LETM1,NMT1,PPP3CC,PPP3R1,PRKAA2,PRKAB2,MAPK8,PSEN2,SLC9A1,SPG7,LOC101930112,STAT3,DYNLT1,TST,UBE2D3,UBE2L3,UCP2,UQCRC2,YWHAB,YWHAH,YWHAZ,SLC25A16,SLC25A12,HIP1R,BAG4,TOMM70,MFN2,TOMM40,PITRM1,ATP5MG,MTX2,AFG3L2,ABLIM3,PMPCA,HEBP2,FBXO7,MPC2,KIFBP,TIMM10B,TIMM9,TIMM…	Upregulated in D3A
GO:0045785	positive regulation of cell adhesion	274	120	92.23	0.01442	,ADA,ANGPT1,ANK3,ANXA1,APOA1,C1QBP,CAV1,RUNX3,CBFB,CD4,CD28,CD44,CD47,CD70,CDC42,COL16A1,CRK,CRKL,CTLA4,CYLD,DPP4,EGR3,EMP2,ETS1,PTK2B,FLNA,GATA3,GCNT2,GRB2,HLA-DPA1,HLA-DPB1,HSPD1,HYAL1,ICAM1,IGF1,CCN1,IHH,IL4R,IL6R,IL18,ILK,IRAK1,ITGA6,ITGA2,ITGA5,ITGB2,JAK2,JUP,LGALS9,LIMS1,LYN,SMAD7,CEACAM6,PDCD1,PIK3CA,PRKCA,PRKCE,PTAFR,PTN,PTPN6,PTPN11,PTPRJ,RAC1,RAG1,ROCK1,S100A10,SOX2,STX3,TGFB1,TPM1,TRAF…	Upregulated in D3A
GO:0031100	animal organ regeneration	58	28	19.52	0.01469	,ADM,ANXA3,APOA1,ATIC,AXL,BAAT,BAK1,CCND1,CAD,CCNA2,CDK1,CDKN1A,CSNK2A2,EGFR,GSTP1,HMOX1,IHH,LCP1,CYTB,NNMT,PKM,PPAT,AURKA,TGFB1,VTN,PRMT5,UGT1A1,PNPT1	Upregulated in D3A
GO:0042255	ribosome assembly	58	28	19.52	0.01469	,C1QBP,DDX3X,EIF6,NOP2,NPM1,RPL11,RPL38,RPS10,FASTKD2,RRS1,BOP1,ERAL1,RRP7A,MRPL22,MTERF3,MRPS7,MRPS2,SBDS,MRTO4,NIP7,NLE1,MRPL20,DDX28,PPAN,MRPS11,RPF2,MPV17L2,RRP7BP	Upregulated in D3A
GO:0009605	response to external stimulus	1488	563	500.86	0.01477	,A2M,ABCA1,ACAT1,ADA,ADM,ADSL,AP1G1,TLE5,ALDH1A3,ANGPT1,ANXA1,ANXA2,ANXA3,ANXA5,BIRC2,BIRC3,XIAP,APOA1,AQP1,ARF1,ARG2,RHOG,ARRB1,SERPINC1,ATF3,ATF4,ATP2B1,AXL,BAK1,CCND1,BCR,BDNF,BMP4,C1QBP,C1R,C1S,C2,C4BPB,C5,C8A,CACNB3,CAD,CALM1,CASP1,CASP3,CASP8,CASP9,CAV1,CCNB1,CD4,CD9,CD28,CD47,CD59,CD63,CDKN1A,CDS1,CFL1,CTSC,CHI3L1,CLU,ABCC2,CNGA1,CNN2,COX4I1,CPN2,CR2,CRK,CRKL,MAPK14,CSF1R,CYLD,CYP19A1,CYP2…	Upregulated in D3A
GO:0038094	Fc-gamma receptor signaling pathway	63	30	21.21	0.01482	,ACTB,ACTG1,CD47,CDC42,CRK,GRB2,HSP90AA1,HSP90AB1,LYN,MYO1C,PIK3CA,PLCG2,PRKCE,MAPK1,PTPRJ,RAC1,YES1,PLA2G6,ABI1,ARPC3,ACTR3,ACTR2,ARPC2,WASF2,BAIAP2,NCKAP1,CYFIP1,CYFIP2,WIPF2,WIPF3	Upregulated in D3A
GO:0071349	cellular response to interleukin-12	41	21	13.8	0.01504	,ANXA2,ARF1,CD47,CDC42,CFL1,CNN2,GSTA2,HNRNPF,HSPA9,JAK1,JAK2,LCP1,MIF,P4HB,PPIA,RAP1B,SNRPA1,STAT4,TALDO1,TCP1,GSTO1	Upregulated in D3A
GO:0099024	plasma membrane invagination	41	21	13.8	0.01504	,ABCA1,ARF1,CDC42,F2RL1,ITGA2,ITGAM,ITGB2,MFGE8,MYH9,VAMP7,RHOBTB1,ABCA7,RAB31,SH3BP1,SNX9,GULP1,XKR8,SPIRE1,SNX18,ANO6,XKR9	Upregulated in D3A
GO:0048646	anatomical structure formation involved ...	754	288	253.8	0.01509	,ACTG1,ACTL6A,ACTN1,ACVR1,ACVRL1,ADA,ADM,ALDH1A3,ANGPT1,ANPEP,ANXA1,ANXA2,ANXA3,AQP1,ATP5F1B,BMP4,BRCA1,BTG1,BYSL,CASP3,CASP9,CASQ1,CAV1,CD9,CFL1,CFL2,CHI3L1,COL4A1,COL4A2,MAPK14,CSRP1,CSRP2,CTSH,DVL1,DVL3,ECM1,EDA,EDNRA,EGR3,EPHA2,EMP2,EPAS1,EPHB3,ETS1,ETS2,F3,PTK2B,FGFR1,FLT1,GATA3,KAT2A,B4GALT1,GRB2,HIF1A,HK2,HMOX1,NR4A1,HOXA1,HOXA7,HOXA11,HOXB3,HOXC11,HSBP1,HSPG2,HYAL1,CCN1,IHH,IL1A,IL4R,IL18…	Upregulated in D3A
GO:0006790	sulfur compound metabolic process	298	129	100.31	0.01515	,ACAT1,ACPP,AGXT,AMD1,ANGPT1,BAAT,BLMH,ABCC2,VCAN,SLC25A10,CTH,DLAT,DLST,DPEP1,ACSL3,G6PD,GCDH,GGT1,B4GALT1,GGT5,GCLC,GCLM,GNS,GPX4,GSS,GSTA2,GSTM3,GSTM4,GSTP1,GSTT2,GSTZ1,HEXB,HMGCL,HMGCS2,HSD17B4,HSPA9,HYAL1,IDS,CHST6,MGST1,MGST3,MPST,MTHFD1,MTRR,NUBP1,NFE2L1,OGDH,PCCB,PDHA1,PDHB,ST3GAL1,ST3GAL2,STAT5A,STAT5B,SULT1A2,SULT1C2,SULT2A1,TDO2,TST,UGDH,PAX8,PDHX,TPST1,B4GALT4,SUCLG2,SUCLG1,SLC5A6,NFS…	Upregulated in D3A
GO:0046496	nicotinamide nucleotide metabolic proces...	152	76	51.16	0.0152	,ALDOA,ALDOB,CD38,ENTPD5,ENO1,ENO2,FBP1,G6PD,GALK1,GAPDH,GCKR,GPD1,GPD2,GPI,HIF1A,HK1,HK2,IDH2,IGF1,EIF6,LDHA,LDHB,MDH1,ME1,ME2,NNMT,NUP98,OGDH,PDHA1,PDHB,PFKFB2,PFKP,PGAM1,PGK1,PGM1,PKM,PRKAA2,PRKAG1,PTGIS,PTGS2,RANBP2,STAT3,TALDO1,VCP,PDHX,SLC25A12,NUP93,ECD,NMNAT2,HAAO,MPC2,ZBTB20,NOX1,NMRK2,DERA,PRKAG2,PGM2,OGDHL,TIGAR,NUP107,RBKS,NMNAT1,NUP37,NUP85,HKDC1,SEH1L,NUDT12,PARP10,NAPRT,NAXE,NUP35,…	Upregulated in D3A
GO:0019362	pyridine nucleotide metabolic process	152	76	51.16	0.0152	,ALDOA,ALDOB,CD38,ENTPD5,ENO1,ENO2,FBP1,G6PD,GALK1,GAPDH,GCKR,GPD1,GPD2,GPI,HIF1A,HK1,HK2,IDH2,IGF1,EIF6,LDHA,LDHB,MDH1,ME1,ME2,NNMT,NUP98,OGDH,PDHA1,PDHB,PFKFB2,PFKP,PGAM1,PGK1,PGM1,PKM,PRKAA2,PRKAG1,PTGIS,PTGS2,RANBP2,STAT3,TALDO1,VCP,PDHX,SLC25A12,NUP93,ECD,NMNAT2,HAAO,MPC2,ZBTB20,NOX1,NMRK2,DERA,PRKAG2,PGM2,OGDHL,TIGAR,NUP107,RBKS,NMNAT1,NUP37,NUP85,HKDC1,SEH1L,NUDT12,PARP10,NAPRT,NAXE,NUP35,…	Upregulated in D3A
GO:0038093	Fc receptor signaling pathway	145	76	48.81	0.01542	,ACTB,ACTG1,CALM1,CD47,CDC42,CRK,FER,GRB2,HSP90AA1,HSP90AB1,JUN,LYN,MYO1C,NFATC3,PIGR,PIK3CA,PLCG2,PPP3R1,PRKCE,MAPK1,MAPK8,MAPK9,PSMA1,PSMA3,PSMA5,PSMA6,PSMB1,PSMB3,PSMB4,PSMB5,PSMB10,PSMC1,PSMC4,PSMC6,PSMD1,PSMD2,PSMD3,PSMD4,PSMD5,PSMD7,PSMD8,PSMD9,PSMD10,PSMD11,PSMD12,PSMD13,PTPRJ,RAC1,MAP2K4,SKP1,SOS1,TEC,TRAF6,YES1,PLA2G6,BCL10,GAB2,PSMD6,ABI1,ARPC3,ACTR3,ACTR2,ARPC2,WASF2,PSME3,PSMD14,TAB1,…	Upregulated in D3A
GO:2001024	negative regulation of response to drug	18	11	6.06	0.01554	,DRD2,PDE8A,PSAP,PTPN11,PYCR1,RGS2,RACK1,ARL6IP5,PARK7,STK39,PINK1	Upregulated in D3A
GO:0045606	positive regulation of epidermal cell di...	18	11	6.06	0.01554	,BMP4,CYP27B1,SFN,NME2,PLAAT4,SFRP4,VDR,NCOA3,MACROH2A1,OVOL2,KDF1	Upregulated in D3A
GO:0072606	interleukin-8 secretion	18	11	6.06	0.01554	,ANXA1,ANXA4,CHI3L1,F2R,F2RL1,LGALS9,NOS2,RAB1A,TLR2,WNT5A,CD244	Upregulated in D3A
GO:0022900	electron transport chain	161	79	54.19	0.01581	,AOX1,ASPH,BID,CCNB1,CDK1,COX4I1,COX6B1,COX7B,COX10,COX11,CYB5A,CYP19A1,NQO1,ETFDH,FDX1,GLRX,GPD1,GPD2,MAOB,ME1,ME2,COX1,COX2,CYTB,ND1,ND3,ND4L,NDUFA1,NDUFA4,NDUFA6,NDUFA9,NDUFA10,NDUFB3,NDUFB5,NDUFB6,NDUFB9,NDUFB10,NDUFC1,NDUFC2,NDUFS1,NDUFS2,NDUFS6,NDUFV2,QDPR,SDHB,SDHD,TXNRD1,UQCRB,UQCRC2,UQCRFS1,XDH,SLC25A12,HSD17B6,P4HA2,COX7A2L,DHRS3,AKR1A1,MYBBP1A,GLRX3,TXNRD2,UQCR11,PARK7,AKR7A3,HAAO,UQCR…	Upregulated in D3A
GO:0043406	positive regulation of MAP kinase activi...	186	77	62.61	0.01593	,ARRB1,BMP4,C5,CDK1,CRK,CRKL,MAPK14,GADD45A,DUSP5,DUSP6,DVL3,LPAR1,EGFR,EPHA4,ERN1,F2R,PTK2B,FGFR1,FLT1,HRAS,HTR2B,IGF1,ILK,IRAK1,JAK2,KARS1,KITLG,MIF,MAP3K9,GADD45B,PDGFB,MAPK1,MAPK11,MAP2K1,MAP2K2,MAP2K3,PTPN1,PTPN11,RPS27A,MAP2K4,TGFB1,TPD52L1,TRAF6,UBA52,UBC,UBE2N,WNT5A,FZD8,MAP4K3,LAMTOR3,PEA15,ADAM9,RIPK2,FGF18,IQGAP1,MAP3K14,SPAG9,MAP3K6,MAP3K13,MAPKAPK2,GDF15,RASGRP1,TAB1,GADD45G,PDCD10,T…	Upregulated in D3A
GO:0050714	positive regulation of protein secretion	170	71	57.22	0.01605	,APBB1,ARF1,ARF6,ARRB1,C5,CASP1,CD38,MAPK14,CSF1R,DHX9,DRD2,EGFR,F2R,F2RL1,GAPDH,GATA3,GPI,GPER1,HIF1A,HK1,HTR2B,IFNGR1,IGF1,IL1A,IL4R,IRF3,JAK2,KARS1,LGALS9,MIF,MYH10,PFKFB2,PPIA,PRKCE,MAPK11,PSMD9,RAC1,SPTBN1,TGFB1,TLR2,TTN,EZR,WNT5A,XBP1,PLA2G6,DYNLL1,MYOM1,ADAM9,RIPK2,AKAP12,DNM1L,RASGRP1,SEC24A,NMU,GLMN,EXPH5,ATP13A2,PANX1,MPC2,MYRIP,ANKRD1,CD244,GOLPH3L,SYBU,NLRP2,FRMD4A,EXOC1,WLS,MCU,NLRP7…	Upregulated in D3A
GO:0010595	positive regulation of endothelial cell ...	81	37	27.26	0.0161	,ANGPT1,ANXA1,ANXA3,ATP5F1A,ATP5F1B,BMP4,ETS1,PTK2B,FGFR1,GATA3,GPI,HIF1A,HMOX1,PDGFB,PIK3C2A,PRKCA,MAP2K3,LGMN,PTGS2,STAT5A,TGFB1,WNT5A,FGF18,NRP2,BCAR1,FGFBP1,PDCD6,CIB1,PLK2,PRKD2,ADGRA2,FOXP1,SRPX2,HDAC7,JCAD,ZC3H12A,MIR10B	Upregulated in D3A
GO:0051092	positive regulation of NF-kappaB transcr...	112	49	37.7	0.01628	,CAV1,CLU,CTH,DHX9,EDA,FER,ICAM1,IL18,IRAK1,ITGB2,LGALS9,TRIM37,NFKB2,NPM1,ROR1,PRKCI,PSMA6,RPS27A,STAT3,TGFB1,TLR2,TRAF5,TRAF6,UBA52,UBC,UBE2N,WNT5A,TRADD,RIPK2,CFLAR,BCL10,MAP3K13,LRRFIP1,RPS6KA5,CLOCK,TRIM22,TAB1,TRIM38,CIB1,MID2,PRKD2,IRAK4,NLRC4,CARD11,TRIM52,TRIM5,TRIM15,MTDH,CARD16	Upregulated in D3A
GO:0045540	regulation of cholesterol biosynthetic p...	39	28	12.46	3.7e-07	,ACACA,ACACB,APOB,APOE,CYP51A1,DHCR7,FASN,FDFT1,FDPS,HMGCR,HMGCS1,IDI1,LSS,MVD,MVK,NFYA,POR,PRKAA1,SC5D,SCD,SP1,SQLE,SREBF1,TM7SF2,GGPS1,ERLIN1,SCAP,ELOVL6	Downregulated in D3A
GO:0006334	nucleosome assembly	109	57	34.81	7.8e-06	,ATRX,CENPC,DAXX,SMIM40,H1-2,H1-3,H1-4,H1-5,H2AX,H2BC5,H3-3A,HMGB2,MCM2,NAP1L1,RBBP4,BRD2,SOX9,TSPYL1,KAT6A,H2BC13,H2BC15,H2BC14,H2BC7,H2BC9,H2BC4,H2BC17,H2BC21,H3C6,H3C8,H3C12,H3C10,H4C1,H4C4,H4C12,H4C3,H4C2,H3C7,H2BC11,H1-10,CHAF1A,OIP5,TSPYL4,ITGB3BP,KAT6B,ASF1A,HP1BP3,MACROH2A2,ASF1B,KNL1,SMYD3,CENPO,NAA60,H2BC12,H2BU1,TSPY26P,SHPRH,H2BC18,H3C13	Downregulated in D3A
GO:0001570	vasculogenesis	53	31	16.93	5.9e-05	,CTNNB1,HAS2,ITGAV,JUNB,MYO1E,NOTCH1,PDGFRB,PTK2,RAP1A,RASA1,SHH,SMO,TGFBR2,TGFBR3,VEGFA,FZD4,TEAD2,QKI,CUL7,GJC1,WARS2,PAXIP1,SETD2,EGFL7,RASIP1,HIF1AN,TBX20,ZMIZ1,HEG1,SPRED1,APELA	Downregulated in D3A
GO:0045944	positive regulation of transcription by ...	863	326	275.63	9.4e-05	,ABL1,ACVR2A,PARP1,JAG1,AKT1,APP,ATRX,NKX3-2,BCL9,BMP2,BMPR1A,BMPR2,CDKN2B,CEBPA,CEBPB,CEBPG,ATF2,CREBBP,ATF6B,CTBP2,CTNNB1,DBP,DLX3,DLX6,ARID3A,E2F1,E2F3,E2F5,E2F6,EDN1,ELF3,ELK4,ERCC2,ERCC3,ESRRG,ETV4,EYA1,BPTF,FOXJ1,FOXD2,GABPB1,NR6A1,GRIN1,NR3C1,HCFC1,HDAC1,HHEX,HIVEP1,HMGB2,HMGB3,FOXA1,HNF4A,HNF4G,TLX1,HES1,HSF1,IGF2,IL11,IRF2,IRF6,IRF7,JUNB,LMX1B,LRP6,LRP5,SMAD1,SMAD6,MAFG,MEF2A,MEF2D,MEIS2…	Downregulated in D3A
GO:0001658	branching involved in ureteric bud morph...	41	25	13.09	0.00012	,AGT,BCL2,BMP2,CTNNB1,EYA1,GPC3,LAMA5,TACSTD2,MYC,PBX1,PGF,PKD2,PTCH1,SHH,SMO,SOX9,VEGFA,MAGED1,SIX2,SOX8,SIX4,LGR4,CTNNBIP1,GZF1,NPNT	Downregulated in D3A
GO:0009791	post-embryonic development	71	38	22.68	0.00013	,ABL1,ACVR2B,APOB,ATRX,BCL2,DHCR7,EMX1,ERCC1,ERCC2,FBN1,GNAS,HMGN1,INPPL1,IREB2,ITPR1,MECP2,MFAP2,MYO1E,MYO7A,PLAGL2,SCN9A,SELENOP,TGFBR1,VEGFA,ALDH5A1,BCL2L11,SEMA3C,MORC3,PYGO1,IMPAD1,ETNK2,SOX6,ASH1L,HEG1,ARID5B,PYGO2,C12orf57,TAPT1	Downregulated in D3A
GO:0000122	negative regulation of transcription by ...	648	250	206.96	0.00014	,ACVR2B,PARP1,ATRX,NKX3-2,BCL6,BMP2,CALR,CDK2,CDK6,CDX2,CEBPA,CEBPB,ATF2,CREBBP,CRY2,CTNNB1,CUX1,DLX4,DNMT3A,DNMT3B,E2F1,E2F3,E2F5,E2F6,EDN1,EDNRB,EFNA1,ELK4,NR2F6,EZH2,BPTF,FOXJ1,NR6A1,NR3C1,ARHGAP35,H1-2,H1-3,H1-4,H1-5,HCFC1,HDAC1,HHEX,HIVEP1,HMX1,FOXA1,HES1,HSF1,HSPA1A,ID1,IGF2,IGHMBP2,IRF2,IRF7,JUNB,MXD1,MDM4,MECP2,MEF2A,MEIS2,MEN1,MSX1,MXI1,MYB,MYC,NEDD4,NFATC2,NFIA,NFATC4,NOTCH1,NOTCH3,OVOL…	Downregulated in D3A
GO:0051895	negative regulation of focal adhesion as...	15	12	4.79	0.00018	,APOD,DMTN,LRP1,MMP14,PTEN,SRC,THBS1,ITGB1BP1,CLASP2,BCAS3,RCC2,DUSP22	Downregulated in D3A
GO:0032958	inositol phosphate biosynthetic process	27	18	8.62	0.00022	,ITPKA,ITPKB,P2RY1,PLCB3,PLCB4,PLCD1,PLCG1,PTH1R,PLCH2,PPIP5K1,IP6K1,PLCH1,PLCB1,PPIP5K2,PLCE1,IP6K2,ITPKC,IP6K3	Downregulated in D3A
GO:0043153	entrainment of circadian clock by photop...	19	14	6.07	0.00023	,CRY2,NR2F6,PER1,PML,PPP1CA,RBM4,TP53,BHLHE40,PER3,PER2,MTA1,CRTC1,FBXL3,RBM4B	Downregulated in D3A
GO:0048762	mesenchymal cell differentiation	158	71	50.46	0.00039	,JAG1,BCL2,BMP2,BMPR1A,LDLRAD4,COL1A1,CTNNB1,DAG1,EDN1,EDNRB,EFNA1,EZH2,FN1,GSK3B,HAS2,FOXA1,HPN,HES1,LAMA5,LRP6,MDK,MSX1,NOTCH1,NRTN,MAPK3,PTEN,SEMA3F,SHH,SMO,SOX9,STAT1,TGFB2,TGFBR1,TGFBR2,TGFBR3,TIAM1,SEMA3B,HMGA2,ADAM15,NOLC1,DLG5,CUL7,SEMA3A,SEMA6B,SEMA4D,SEMA3C,SIX2,CLASP2,PHLDB1,POFUT2,PDCD4,RGCC,SOX8,LEF1,SEMA4C,SEMA6A,EPB41L5,SEMA4G,KLHL12,FBXL17,FAM172A,LOXL3,VASN,OSR1,GATA5,DAB2IP,TAPT…	Downregulated in D3A
GO:0021522	spinal cord motor neuron differentiation	20	14	6.39	0.00053	,CLN8,MNX1,PAX6,PTCH1,SHH,SOX4,LHX3,LMO4,SUFU,ZC4H2,TBX20,TCTN1,DYNC2H1,GDPD5	Downregulated in D3A
GO:0046626	regulation of insulin receptor signaling...	51	28	16.29	0.00057	,AGT,CDK4,GNAI2,GPR21,RABGAP1,GRB14,IGF2,OPA1,PAK1,PIK3R1,PRKAA1,PRKCD,PRKCQ,PRKCZ,RELA,SORL1,SRC,TSC1,TSC2,OGT,SORBS1,KANK1,SIK2,PID1,BAIAP2L1,NCOA5,NUCKS1,OSBPL8,SESN3	Downregulated in D3A
GO:0001523	retinoid metabolic process	68	35	21.72	0.00063	,ADH4,ADH5,ADH6,AKR1B1,APOA2,APOB,APOE,CRABP2,CYP1A1,CYP3A5,GPC5,GPC3,GPC1,LRP1,RBP1,RBP2,RBP4,SDC1,SDC2,TTR,LRP8,PNPLA4,DGAT1,CYP2S1,RDH11,UGT1A9,APOM,RDH14,SCPEP1,STRA6,DGAT2,GPC2,NAPEPLD,CYP4V2,AGRN	Downregulated in D3A
GO:0001886	endothelial cell morphogenesis	9	8	2.87	0.00069	,COL4A4,ID1,MET,STC1,PLOD3,ARHGEF26,HEG1,COL18A1	Downregulated in D3A
GO:0008284	positive regulation of cell proliferatio...	569	223	181.73	0.00079	,ABL1,AGER,AGT,AKT1,AKT2,AKR1B1,ANG,BAD,BCL2,BCL2L1,BCL6,BMP2,BMPR1A,BMPR2,BST2,TSPO,DDR1,CALR,CAPN1,CAV2,CCND2,CD74,CDH3,CDK2,CDK4,CDK6,CDKN1B,CDX2,CCR3,ATF2,CRIP2,CSF1,CSNK2A1,CTNNB1,CTSZ,CD55,DHPS,DLX6,E2F1,E2F3,EDN1,EDNRB,EFNB2,EPHA1,ERBB2,ERBB3,EYA1,EZH2,F2,FGFR3,FGFR4,FN1,GAS6,GLUL,GNAI2,GRK5,HAS2,HDAC1,HMGB2,HMGCR,HMX2,HPN,HES1,HSF1,ID1,IGF1R,IGF2,IL6ST,IL11,IL11RA,INSR,ITGAV,KRAS,LRP5,LTB…	Downregulated in D3A
GO:0007224	smoothened signaling pathway	104	49	33.22	0.00084	,CREBBP,MEGF8,GPC3,FOXA1,HES1,PAX6,POR,PTCH1,RB1,SHH,SHOX2,SMO,RO60,TGFBR2,DYRK2,SSNA1,BTRC,DLG5,IFT140,KIAA0586,IFT27,CHSY1,DZIP1,FKBP8,ULK3,TCTN3,INTU,HIPK2,NSDHL,CDON,IFT52,DCDC2,SUFU,WDR11,HHAT,IFT122,CENPJ,CC2D2A,IFT80,WDR19,FBXL17,TCTN1,DYNC2H1,TCTN2,TTC26,GLIS2,GPC2,MOSMO	Downregulated in D3A
GO:0051963	regulation of synapse assembly	52	28	16.61	0.00086	,APP,CBLN1,EPHA7,EPHB2,GRIN1,IL1RAP,PTK2,PTPRS,NECTIN1,THBS2,FZD1,DLG5,CLSTN3,SEMA4D,ADGRL1,CLSTN1,DKK1,ADNP,FLRT1,EEF2K,SIX4,PPP1R9A,VPS35,NLGN2,CLSTN2,MDGA1,AGRN,VSTM5	Downregulated in D3A
GO:0030198	extracellular matrix organization	241	100	76.97	0.00102	,ABL1,ADAM8,AGT,APP,BGN,BSG,DDR1,CAPN1,COL1A1,COL1A2,COL2A1,COL3A1,COL4A4,COL4A5,COL4A6,COL5A1,COL5A2,COL6A1,COL6A2,COL7A1,COL9A3,COL11A2,CPB2,CST3,CTSV,DAG1,ELF3,ERCC2,FBLN1,FBLN2,FBN1,FGA,FGB,FGFR4,FMOD,FN1,GAS6,HAS2,HPN,ITGA1,ITGA3,ITGA7,ITGA9,ITGAV,ITGB5,LAMA5,LAMB2,LAMB3,LOXL1,LRP1,MFAP2,MELTF,MMP11,MMP14,MMP17,MYO1E,NID1,NOTCH1,FURIN,PDGFA,PDGFRA,SERPINF2,PLOD2,PTK2,RB1,SOX9,TGFB2,TGFBI,TGF…	Downregulated in D3A
GO:0006730	one-carbon metabolic process	23	15	7.35	0.00106	,AHCY,DHFR,MAT2A,MTHFR,SHMT2,TYMS,AHCYL1,MTHFD2,FTCD,AHCYL2,MAT2B,SFXN3,ALDH1L2,DHFR2,MTHFD2L	Downregulated in D3A
GO:2000739	regulation of mesenchymal stem cell diff...	6	6	1.92	0.00106	,LTBP3,PDGFRA,REST,SOX5,SOX9,SOX6	Downregulated in D3A
GO:0072033	renal vesicle formation	6	6	1.92	0.00106	,CTNNB1,SMO,SOX9,SOX8,KIF26B,FMN1	Downregulated in D3A
GO:0034201	response to oleic acid	6	6	1.92	0.00106	,ASS1,BAD,CPS1,ACSL1,AACS,DGAT2	Downregulated in D3A
GO:0098976	excitatory chemical synaptic transmissio...	6	6	1.92	0.00106	,GRIN1,GRIN2A,GRIN2B,GRIN2C,GRIN2D,SSH1	Downregulated in D3A
GO:0010812	negative regulation of cell-substrate ad...	43	31	13.73	0.0011	,JAG1,APOD,RHOA,BCL6,CDKN2A,COL1A1,DMTN,FBLN1,LGALS1,LRP1,TACSTD2,MEN1,MELTF,MMP14,NOTCH1,PIK3R1,PTEN,RASA1,SRC,TBCD,THBS1,FZD4,FZD7,ADAM15,ITGB1BP1,CLASP2,KANK1,BCAS3,AP1AR,RCC2,DUSP22	Downregulated in D3A
GO:0002053	positive regulation of mesenchymal cell ...	19	13	6.07	0.00119	,BMPR1A,CTNNB1,LRP5,MYC,PDGFA,SHH,SHOX2,SMO,SOX9,STAT1,TGFBR2,VEGFA,IRS2	Downregulated in D3A
GO:0030279	negative regulation of ossification	51	27	16.29	0.00148	,BCL2,CDK6,CCR1,ID1,LRP4,LRP5,LTBP3,NBR1,SMAD6,MDK,MEN1,NOTCH1,SRGN,PTCH1,SOX9,LIMD1,HDAC4,TOB1,SEMA4D,CHSY1,DKK1,SUFU,BCOR,SMURF1,KREMEN2,TMEM64,RFLNB	Downregulated in D3A
GO:0097242	amyloid-beta clearance	26	16	8.3	0.00178	,APOE,C3,CYP51A1,HDAC1,HMGCR,IGF1R,INSR,LDLR,LRP1,LRP4,LRPAP1,MME,MSR1,RAB5A,SRF,RAB11A	Downregulated in D3A
GO:0051817	modification of morphology or physiology...	84	40	26.83	0.00189	,APOE,BAD,BCL2L1,CALM3,CAV2,DAG1,STOM,F2,FMR1,HDAC1,HPN,INSR,ITGAV,KPNA5,MBL2,SERPINB9,PPIB,EIF2AK2,PSMC3,REST,RXRA,SMARCA4,SP1,TFAP4,TYMS,HMGA2,HYAL2,BCL2L11,ATG7,CPSF4,SUGT1,TUSC2,FBXL2,HIPK2,LEF1,NUCKS1,ZNF502,TBC1D20,NAPEPLD,EIF2AK4	Downregulated in D3A
GO:0046847	filopodium assembly	47	25	15.01	0.002	,DPYSL3,DMTN,FGD1,FMR1,MYO10,PALM,PRKCD,RAB5A,SRF,TGFBR1,WASL,S1PR2,ARHGAP44,SRGAP2,ZMYND8,BCAS3,PPP1R9A,ESPN,PPP1R9B,FGD3,FGD4,DOCK11,SPATA13,AGRN,VSTM5	Downregulated in D3A
GO:0001942	hair follicle development	62	31	19.8	0.00229	,BCL2,CDH3,CTNNB1,ERCC2,HDAC1,KRT17,LAMA5,LRP4,NOTCH1,NUMA1,PDGFA,RELA,SHH,SMO,SOX9,TGFB2,FZD3,FZD6,LGR5,LDB1,CELSR1,EDAR,DKK1,SOSTDC1,INTU,NSDHL,LGR4,TNFRSF19,FERMT1,FOXQ1,ZDHHC21	Downregulated in D3A
GO:0099054	presynapse assembly	20	13	6.39	0.00241	,APP,CBLN1,CEL,EFNB2,IL1RAP,LRP4,PTEN,FZD1,CLSTN3,DKK1,VPS35,NLGN2,MDGA1	Downregulated in D3A
GO:0021987	cerebral cortex development	85	40	27.15	0.00249	,RHOA,BAD,BBS2,BBS4,BNIP3,CDK5,COL3A1,CTNNB1,EMX1,GRIN1,GSK3B,H2AX,LRP1,LRP6,MDK,PAX6,PTPRS,SMO,SRD5A1,TSC1,LRP8,MKKS,NCOA1,ADGRG1,KIF14,SEMA3A,BTBD3,SYNE2,PLCB1,SUN1,SRGAP2,CNTNAP2,LHX6,CDON,TRAPPC9,DIXDC1,EFHC1,DAB2IP,FBXO45,ASPM	Downregulated in D3A
GO:0045725	positive regulation of glycogen biosynth...	10	8	3.19	0.00249	,AKT1,AKT2,IGF2,INSR,DYRK2,IRS2,EPM2AIP1,SORBS1	Downregulated in D3A
GO:0072273	metanephric nephron morphogenesis	18	12	5.75	0.0026	,CTNNB1,HES1,PDGFRB,PKD2,SMO,SOX9,STAT1,SIX2,SOX8,KIF26B,LGR4,FMN1	Downregulated in D3A
GO:1904837	beta-catenin-TCF complex assembly	29	17	9.26	0.0027	,BCL9,CREBBP,CTNNB1,HDAC1,MEN1,MYC,SMARCA4,TCF7L2,TERT,TLE2,TLE3,TLE4,TRRAP,KAT5,PYGO1,LEF1,PYGO2	Downregulated in D3A
GO:0071377	cellular response to glucagon stimulus	16	11	5.11	0.00274	,ADCY1,ADCY3,ADCY5,ADCY6,ADCY7,ASS1,CPS1,GJB2,PCK1,PRKAR1A,PRKAR2A	Downregulated in D3A
GO:0042135	neurotransmitter catabolic process	16	11	5.11	0.00274	,ACHE,ALDH7A1,COMT,GLDC,HNMT,POR,ALDH5A1,NAALAD2,SLC44A1,CHDH,LRTOMT	Downregulated in D3A
GO:0080182	histone H3-K4 trimethylation	16	11	5.11	0.00274	,H1-2,H1-3,H1-4,KMT2A,ARID4A,OGT,RTF1,TET2,KMT2E,WDR82,TET3	Downregulated in D3A
GO:0060384	innervation	14	10	4.47	0.00281	,ADARB1,NPTX1,NTF4,POU4F1,LRIG2,SEMA3A,UNC13B,LRIG1,CHD7,FBXO45	Downregulated in D3A
GO:0031936	negative regulation of chromatin silenci...	14	10	4.47	0.00281	,H1-2,H1-3,H1-4,H1-5,PHF2,H1-10,ASF1A,ATAD2,ATAD2B,TET1	Downregulated in D3A
GO:0003215	cardiac right ventricle morphogenesis	14	10	4.47	0.00281	,JAG1,BMPR1A,NOTCH1,SMARCD3,SOX4,TGFB2,SEMA3C,CHD7,TBX20,MIR17HG	Downregulated in D3A
GO:0090276	regulation of peptide hormone secretion	136	59	43.44	0.00319	,ADCY5,ADRA2C,SLC25A6,BAD,CACNA1D,CACNA1E,CFTR,FGA,FGB,GLUD1,GLUL,GPLD1,HADH,HFE,HMGCR,HNF4A,ITPR1,KCNS3,KIF5B,LRP1,LRP5,PFKL,RAP1A,RBP4,REST,RFX3,SLC16A1,SOX4,SRI,SREBF1,STX1A,TCF7L2,TFR2,TIAM1,VSNL1,IRS2,PER2,BAIAP3,SYT7,AIMP1,HMGN3,RPH3AL,RAPGEF4,PASK,PHPT1,SELENOT,TM7SF3,CHD7,NLGN2,AACS,UQCC2,JAGN1,MIDN,RASL10B,SYTL4,ACVR1C,SLC9B2,RFX6,BMP8A	Downregulated in D3A
GO:0060425	lung morphogenesis	34	19	10.86	0.00328	,CTNNB1,CTSZ,DAG1,FOXA1,ID1,KRAS,MAPK3,SRSF6,SHH,SOX9,SRF,TGFBR2,PLOD3,DLG5,CELSR1,SPRY2,GRHL2,STK40,LAMA1	Downregulated in D3A
GO:0015911	plasma membrane long-chain fatty acid tr...	5	5	1.6	0.00332	,AKT1,AKT2,THBS1,IRS2,SLC27A5	Downregulated in D3A
GO:0097090	presynaptic membrane organization	5	5	1.6	0.00332	,APOE,CEL,LRP4,PTEN,NLGN2	Downregulated in D3A
GO:0007160	cell-matrix adhesion	157	73	50.14	0.00344	,ABL1,JAG1,APOD,RHOA,BCL2,BCL6,DDR1,CDK5,CDK6,CDKN2A,COL3A1,CSF1,CTNNB1,DAG1,DMTN,EPHA1,FGA,FGB,FN1,GSK3B,ITGA1,ITGA3,ITGA7,ITGAV,ITGB5,L1CAM,LAMA5,LRP1,BCAM,MKLN1,MMP14,NID1,PDPK1,PIK3R1,PRKCZ,PTEN,PTK2,PTPRK,RASA1,SRC,SRF,THBS1,THBS3,TIAM1,TSC1,VEGFA,ADAM15,LDB1,ARHGEF7,SGCE,ITGB1BP1,ROCK2,SLK,BCL2L11,MSLN,SORBS1,ADAMTS13,LIMCH1,CLASP2,MINK1,TRPM7,BCAS3,FERMT1,RCC2,CCL28,DUSP22,CAMSAP3,EPB41L5,…	Downregulated in D3A
GO:0001569	branching involved in blood vessel morph...	25	15	7.98	0.00351	,ABL1,CTNNB1,EDN1,MDK,NFATC4,SHH,SRF,STK4,TGFBR2,VEGFA,PLXND1,LEF1,TBX20,RBM15,NRARP	Downregulated in D3A
GO:0030260	entry into host cell	102	46	32.58	0.00355	,GRK2,CAV2,SCARB1,SCARB2,CD74,CTNNB1,CTNND1,CXADR,CD55,DAG1,EFNB2,EFNB3,EPS15,GAS6,HSPA1A,HSPA1B,ITGAV,ITGB5,RPSA,LDLR,LGALS1,CD46,MET,NCAM1,NECTIN1,SLC1A5,SRC,TFRC,TMPRSS2,TYRO3,UVRAG,TRIM25,HYAL3,IFITM1,HYAL2,TNFRSF14,CLDN6,CLDN1,NUP153,SIVA1,EXOC7,HAVCR1,CBLL1,TRIM8,ITCH,CDHR3	Downregulated in D3A
GO:0030516	regulation of axon extension	71	34	22.68	0.00358	,ABL1,APOE,ARHGAP4,BMPR2,CDK5,DPYSL2,MEGF8,FN1,GOLGA4,GSK3B,IFRD1,L1CAM,LRP1,NRCAM,PAK1,PTPRS,RNF6,SEMA3F,SRF,VEGFA,SEMA3B,RAB11A,SEMA3A,SEMA6B,SEMA4D,SEMA3C,TWF2,ADNP,SIN3A,ANAPC2,SEMA4C,SEMA6A,SEMA4G,ZFYVE27	Downregulated in D3A
GO:1901216	positive regulation of neuron death	71	34	22.68	0.00358	,ABL1,ADORA1,PARP1,RHOA,BAD,CASP2,CDC34,CDK5,ATF2,CTNNB1,CTSZ,DAXX,SMIM40,EFNB2,EPHA7,GRIN2B,GSK3B,ITGA1,MAP3K11,MYB,MYBL2,NQO2,REST,SRPK2,TGFB2,TP53,TP53BP2,HDAC4,BCL2L11,DKK1,BACE1,FIS1,SSH1,ZNF746,PCSK9	Downregulated in D3A
GO:0048871	multicellular organismal homeostasis	314	123	100.29	0.00362	,ACACA,ACACB,ACHE,ACVR2B,ADAM8,ADCY1,ADCY3,ADCY5,ADCY6,ADCY7,ADORA1,ADRB1,AKR1B1,AMPD2,ATP6AP1,BARD1,BBS1,BBS2,BBS4,BCL2,CDH3,CEBPB,CFTR,COL2A1,CLDN4,CSF1,CSK,CST4,CTNNB1,CXADR,EDNRB,CLN8,ESRRG,ACSL1,GNAS,HADH,HAS2,HFE,HSF1,ID1,IGF1R,KRAS,STMN1,LNPEP,LTBP3,LYZ,MET,MFAP2,NOS3,NOTCH1,SLC11A2,PRCP,PRKAA1,PRKAR1A,PRKAR2A,MAP2K6,PTH1R,PTH2R,RAC3,RB1,RBP4,SCD,SLC22A5,SMO,SOX9,SRC,SRF,SYK,ADAM17,TFF3,TF…	Downregulated in D3A
GO:0046463	acylglycerol biosynthetic process	32	18	10.22	0.0038	,ANG,C3,SCARB1,ACSL1,GK,GPLD1,LDLR,PCK1,SREBF1,DGAT1,RGN,NR1H3,LPIN1,PLCE1,PNPLA3,DGAT2,FITM2,MOGAT3	Downregulated in D3A
GO:0035148	tube formation	121	53	38.65	0.00394	,ABL1,BBS4,CTNNB1,DVL2,ARHGAP35,LRP6,MTHFR,NOTCH1,PODXL,PROX1,PTCH1,PTK7,RPS7,SHH,SOX4,SOX9,STK4,TGFB2,TGM2,TSC1,TSC2,KDM6A,VEGFA,FZD3,FZD1,FZD6,TEAD2,LMO4,TCAP,ITGB1BP1,KIF20B,CELSR1,MED12,BCL2L11,SPINT2,EDAR,DICER1,SETD2,SOX8,IFT52,SUFU,SIX4,BCAS3,SEMA4C,IFT122,CC2D2A,IRX3,TCTN1,GRHL2,OSR1,TRIM71,DAB2IP,IRX2	Downregulated in D3A
GO:0048468	cell development	1478	559	472.05	0.00399	,ABL1,ACHE,ADARB1,ADCY1,ADCY6,ADRA2C,AGER,JAG1,AGT,AKT1,AKT2,AMH,ANG,ANK2,APOD,APOE,APP,RHOA,ARHGAP4,ARHGDIA,ARSB,ASPA,RERE,ATP2A2,ATP6AP1,ATRX,BAD,NKX3-2,BBS2,BBS4,BCL2,BCL2L1,BCL6,BMP2,BMP8B,BMPR1A,BMPR2,BPGM,BSG,TSPO,C3,MYRF,DDR1,CALR,CASP2,CAV2,CCKAR,SCARB2,CDK5,CDK6,CEBPA,CFTR,COL3A1,COL4A4,COL6A1,COL6A2,COL7A1,CRABP2,CSF1,CTNNB1,CTSZ,CUX1,CXADR,DAG1,COCH,DHFR,DIAPH2,DLD,DNMT3B,DOCK1,DOK1,DP…	Downregulated in D3A
GO:0048609	multicellular organismal reproductive pr...	539	201	172.15	0.00401	,ACVR2A,ADCY7,AKT1,AKR1B1,AMH,ANG,APOB,APP,ARRB2,ATRX,BAD,BBS2,BBS4,BCL2,BCL2L1,BCL6,BMPR2,BSG,CALR,CASP2,CDC25C,CETN2,CFTR,COMT,CTNNB1,CTSV,CXADR,CYP1A1,DIAPH2,DLD,DNMT3A,E2F1,EDN1,EDNRB,EPOR,ERCC1,FANCD2,FANCG,FOXJ1,GABRB1,NR6A1,GJB2,GRIN1,H2AX,H3-3A,HAS2,HMGB2,HSF1,INPP5B,ITGA3,JUNB,KIFC1,SMAD1,MDK,MEN1,MLH1,NOS3,NOTCH1,NPR2,OCA2,ODF2,OVOL1,P2RY1,PAFAH1B3,PAM,SERPINA5,PCNA,PDE3A,PDGFRA,PRKAR1A…	Downregulated in D3A
GO:0008285	negative regulation of cell proliferatio...	484	182	154.58	0.00404	,ADARB1,ADORA1,ANG,APOD,APOE,APOH,APP,BCHE,BCL2,BCL6,BMP2,BMPR2,TSPO,DDR1,CAV2,KRIT1,CDK6,CDKN1B,CDKN2A,CDKN2B,CEBPA,CEBPB,CNN1,COMT,CPB2,ATF2,CSK,CTBP2,CTNNB1,DHCR24,DLG3,E2F1,E2F3,EFNB2,ERBB2,FBLN1,FKTN,FOXJ1,FTH1,GPC3,GPLD1,HNF4A,HPN,HES1,HSF1,HSPA1A,HSPA1B,IGFBP7,ING1,INPPL1,IRF6,ITGA1,KRT4,SMAD1,SMAD6,MDM4,MEN1,MSX1,MXI1,MYC,NOS3,NOTCH1,OVOL1,PAK1,PAX6,PKD2,PLXNB1,PML,PPP2R5C,PRKAR1A,EIF2AK2…	Downregulated in D3A
GO:0006325	chromatin organization	672	287	214.63	0.00407	,RERE,ATRX,BCL6,CDK2,CDK5,CDKN2A,CENPC,CHD2,CHD3,ATF2,CREBBP,CTNNB1,DAXX,SMIM40,DDB2,DNMT3A,DNMT3B,PHC1,ELK4,EYA1,EZH2,BPTF,FMR1,NR3C1,H1-2,H1-3,H1-4,H1-5,H2AX,H2BC5,H3-3A,HCFC1,HDAC1,HELLS,HMGB2,HMGB3,HMGN1,FOXA1,PRMT2,IGF2,MCM2,MECP2,MEN1,MKI67,KMT2A,MLLT6,MTHFR,MYB,MYC,NAP1L1,PAK1,PER1,PHF2,PRKAA1,PRKCD,MAPK3,RB1,ARID4A,RBBP4,RBL1,RELA,REST,BRD2,SATB1,SETMAR,HLTF,SMARCA4,SMARCC1,SMARCC2,SMARCD…	Downregulated in D3A
GO:0031016	pancreas development	59	29	18.84	0.00429	,ACVR2B,AKT1,BAD,NKX3-2,CDK6,CTNNB1,GSK3B,MNX1,HNF4A,HES1,IGF2,INSR,MEIS2,MEN1,MET,PAX6,PDPK1,PROX1,RFX3,SHH,SMO,SOX4,SOX9,HNF1A,TCF7L2,GDF11,MSLN,SELENOT,RFX6	Downregulated in D3A
GO:0090207	regulation of triglyceride metabolic pro...	30	17	9.58	0.0044	,AADAC,APOE,C3,SCARB1,GPLD1,LDLR,SORL1,SREBF1,RGN,NR1H3,ABHD5,PNPLA2,LMF1,LMF1,PANK2,DGAT2,FITM2	Downregulated in D3A
GO:0035023	regulation of Rho protein signal transdu...	111	49	35.45	0.00452	,ABL1,APOE,ARHGDIA,BCL6,COL3A1,EPS8,FGD1,GPR35,ARHGAP35,ITGA3,STMN1,MET,PDGFRB,TIAM1,VAV2,ARHGEF5,ARHGEF7,ARHGEF2,ADGRG1,ARHGEF17,FARP2,FARP1,NET1,KANK1,ARHGEF9,MCF2L,DNMBP,ARHGEF12,ARHGEF26,ARHGEF16,ITSN2,RASIP1,ARHGEF10L,PLEKHG6,ARHGEF40,CDC42SE1,PLEKHG5,PLEKHG1,HEG1,EPS8L2,KCTD10,OBSCN,FGD3,ARHGEF25,FGD4,ARHGEF19,CCDC125,SPATA13,SCAI	Downregulated in D3A
GO:0043200	response to amino acid	90	41	28.74	0.00459	,ALAD,RHOA,ASNS,ASS1,BAD,BCL2L1,CDKN1B,CEBPB,COL1A1,COL1A2,COL3A1,COL5A2,COL6A1,CPS1,DNMT3A,EDN1,F7,GRIN1,HSF1,IPO5,MTHFR,OPA1,PCK1,PCNA,PDGFRA,PIK3C3,RELA,SLC1A2,TMBIM6,TOMM20,NSMF,SESN1,PDGFC,RPTOR,RRAGD,RRAGC,CPEB1,SESN3,GPRC6A,LAMTOR4,CASTOR2	Downregulated in D3A
GO:0050769	positive regulation of neurogenesis	336	130	107.31	0.00468	,ADRA2C,AGT,APOE,RHOA,ARHGDIA,ARSB,ASPA,BCL2,BCL6,BMP2,BMPR2,TSPO,SCARB2,CRABP2,CSF1,CTNNB1,CUX1,DAG1,DNMT3B,DPYSL3,DVL2,E2F1,MEGF8,MARK2,EPHB2,EZH2,FMR1,FN1,GOLGA4,ARHGAP35,HDAC1,FOXA1,HES1,IL6ST,ITGA3,ITPKA,L1CAM,LRP1,MDK,MME,MYB,NAP1L1,NOTCH1,NRCAM,OPA1,PAK1,PAX6,PLXNB1,PRKCH,MAPK6,PROX1,PTEN,PTK7,RAP1A,RELA,REST,SHH,SHOX2,SMARCD3,SMO,SRF,TCF3,TCF12,TIAM1,TP73,VEGFA,XRCC2,LRP8,FZD3,FZD1,FZD4,C…	Downregulated in D3A
GO:0048513	animal organ development	2315	852	739.38	0.00474	,ABL1,ACACB,ACHE,ACVR2A,ACVR2B,ADAM8,ADARB1,ADCY1,PARP1,GRK2,AGER,JAG1,AGT,AKT1,AKT2,AKR1B1,ALOX15,AMH,ANG,ANK2,APLP1,APOA2,APOD,APP,SHROOM2,RHOA,ARRB2,ASAH1,ASGR2,ASNS,ASS1,RERE,ATP5PB,ATP6AP1,ATP7B,ATRX,KIF1A,BAD,NKX3-2,BBS2,BBS4,BCL2,BCL2L1,BCL6,BCL9,BIK,BMP2,BMP8B,BMPR1A,BMPR2,BNIP3,BPGM,BRAF,BSG,TSPO,LDLRAD4,DDR1,CALM3,CALR,CAPN1,CASP2,CAV2,CBLN1,CCKAR,CCNF,CD74,CDH3,CDK4,CDK5,CDK6,CDKN1B,CD…	Downregulated in D3A
GO:0051271	negative regulation of cellular componen...	218	88	69.63	0.00496	,ADARB1,ADORA1,JAG1,AKT1,APOD,APOE,APOH,RHOA,RHOB,ARHGAP4,BCL2,BMPR1A,BST2,LDLRAD4,CALR,KRIT1,CD74,CDKN1B,COL3A1,DAG1,DPYSL3,EPHA1,FBLN1,LRP1,TACSTD2,MECP2,NOTCH1,PKHD1,MAP2K5,PTEN,PTPRK,RAP2A,RAP2B,CCL2,SEMA3F,SHH,SRF,STC1,NR2F2,TGFBR3,THBS1,TIMP1,SEMA3B,STK24,IFITM1,HYAL2,ADAM15,WASL,RGN,DLG5,ITGB1BP1,ADGRG1,TCAF1,HDAC5,PTPRU,SEMA3A,SEMA6B,SEMA4D,SEMA3C,SPINT2,ABHD2,NISCH,PADI2,LIMCH1,CLASP2,KA…	Downregulated in D3A
GO:0016570	histone modification	396	156	126.48	0.00499	,ATRX,BCL6,CDK2,CDK5,ATF2,CREBBP,CTNNB1,DDB2,DNMT3B,PHC1,ELK4,EYA1,EZH2,FMR1,H1-2,H1-3,H1-4,H1-5,HCFC1,HDAC1,PRMT2,IGF2,MECP2,MEN1,KMT2A,MLLT6,MTHFR,MYB,PER1,PHF2,PRKAA1,PRKCD,MAPK3,ARID4A,REST,SATB1,SETMAR,SREBF1,TAF1,TAF5,TAF7,MAP3K7,TBL1X,TP53,UBE2B,UBE2E1,KDM6A,VEGFA,NSD2,PCGF2,PRDM2,BRPF1,KAT6A,HMGA2,KDM5C,TRRAP,BAP1,OGT,NCOA1,LDB1,PER2,MCM3AP,RPS6KA4,BAZ1B,MTA1,AURKB,GTF3C4,KDM4A,DCAF1,HDAC…	Downregulated in D3A
GO:0040018	positive regulation of multicellular org...	19	12	6.07	0.00501	,BBS2,BBS4,BCL2,CSF1,GPR21,RABGAP1,HSF1,IGF2,PPIB,SMO,MKKS,NIPBL,CHD7	Downregulated in D3A
GO:0061061	muscle structure development	440	166	140.53	0.00506	,ABL1,ACHE,ADARB1,JAG1,AGT,AKT1,ANK2,RHOA,ARRB2,ASS1,ATP2A2,BCL2,BCL9,BMP2,BMPR1A,BNIP2,CALR,CAV2,CDK5,CENPF,CHD2,COL3A1,CTNNB1,CXADR,DMPK,EDN1,EDNRB,EFNB2,ERBB3,EZH2,FKTN,FLOT2,GPC1,H1-5,H3-3A,HMGCR,HES1,IFRD1,IGF2,ITGA7,KRAS,LAMA5,LGALS1,MBNL1,MECP2,MEF2A,MEF2D,MMP14,MSX1,MYBPC2,NFATC2,NFATC4,NOTCH1,PAK1,PDGFRA,PDGFRB,PGM5,PIM1,POU4F1,PPARA,PRKAA1,PRKAR1A,PROX1,PTEN,RB1,RBM4,RBP4,REST,RXRA,SORT…	Downregulated in D3A
GO:0006333	chromatin assembly or disassembly	149	78	47.59	0.00508	,ATRX,CDKN2A,CENPC,CHD3,DAXX,SMIM40,H1-2,H1-3,H1-4,H1-5,H2AX,H2BC5,H3-3A,HELLS,HMGB2,MCM2,NAP1L1,RBBP4,BRD2,SMARCA4,SMARCC1,SMARCC2,SMARCD2,SMARCD3,SMARCE1,SOX9,TAL1,TP53,TSPYL1,KAT6A,HMGA2,H2BC13,H2BC15,H2BC14,H2BC7,H2BC9,H2BC4,H2BC17,H2BC21,H3C6,H3C8,H3C12,H3C10,H4C1,H4C4,H4C12,H4C3,H4C2,H3C7,H2BC11,H1-10,BAZ1B,CHAF1A,TLK2,PADI2,OIP5,BAHD1,TSPYL4,ITGB3BP,KAT6B,ASF1A,HP1BP3,PBRM1,MACROH2A2,ASF1B…	Downregulated in D3A
GO:2000826	regulation of heart morphogenesis	28	16	8.94	0.00508	,JAG1,BMP2,BMPR2,CTNNB1,EYA1,HES1,NOTCH1,PIM1,SMO,SOX9,TGFB2,TGFBR1,TGFBR2,SEMA3C,DKK1,GATA5	Downregulated in D3A
GO:0050804	modulation of chemical synaptic transmis...	265	108	84.64	0.00536	,ABL1,ASIC1,ACHE,ADCY1,ADORA1,AGER,AGT,APOE,APP,ARRB2,ATP2A2,BCHE,CACNA1B,CACNA1D,CALM3,CBLN1,CDK5,CEL,CHRNA4,CHRNA5,EDN1,EFNB3,EPHB2,FMR1,GLUL,GNAI2,GRIK4,GRIN1,GRIN2A,GRIN2B,GRIN2C,GRIN2D,GSK3B,ITPKA,KIF5B,KRAS,MECP2,MME,NFATC4,NPTX1,NTF4,P2RY1,PLCB4,PLCG1,PRKCZ,PTEN,PTPRA,PTPRS,RAB5A,RAP1A,RPL22,CCL2,SH3GL1,SLC6A9,SRC,SRF,STAU1,STX1A,VAMP2,SYP,YWHAG,SLC30A1,LRP8,PPFIA3,RAB11A,BAIAP3,SYT7,LGI1,…	Downregulated in D3A
GO:0042045	epithelial fluid transport	7	6	2.24	0.00538	,CFTR,EDN1,EDNRB,ITPR1,AHCYL1,SLC26A6	Downregulated in D3A
GO:0048845	venous blood vessel morphogenesis	7	6	2.24	0.00538	,EFNB2,NOTCH1,PROX1,VEGFA,TBX20,HEG1	Downregulated in D3A
GO:0098962	regulation of postsynaptic neurotransmit...	7	6	2.24	0.00538	,NPTX1,SRC,HOMER1,AKAP9,NPTXR,CNIH2	Downregulated in D3A
GO:0045664	regulation of neuron differentiation	463	186	147.88	0.00555	,ABL1,ADCY6,ADRA2C,JAG1,AGT,AKT1,APOE,APP,RHOA,ARHGAP4,ARHGDIA,ARSB,BCL2,BCL6,BMP2,BMPR2,CALR,SCARB2,CDK5,CRABP2,CTSZ,CUX1,DNMT3B,DPYSL2,DPYSL3,DVL2,EDNRB,EFNA1,EFNB2,EFNB3,MEGF8,MARK2,EPHA7,EPHB2,EYA1,EZH2,FMR1,FN1,GOLGA4,GRIN1,ARHGAP35,GSK3B,FOXA1,HES1,ID1,IFRD1,ITGA3,ITPKA,L1CAM,LGALS1,LRP1,LRP4,MDK,MOV10,MYO9A,NEDD4,NFATC4,NOTCH1,NOTCH3,NRCAM,NTF4,OPA1,PAK1,PAX6,PBX1,PLXNB1,MAPK6,PROX1,KLK6,P…	Downregulated in D3A
GO:0001503	ossification	276	117	88.15	0.00559	,ACHE,ACVR2A,ACVR2B,JAG1,AKT1,ALOX15,RHOA,ASGR2,ATP6AP1,BCL2,BMP2,BMP8B,BMPR1A,BMPR2,CDK6,CEBPA,CEBPB,CCR1,COL1A1,COL1A2,COL2A1,COL5A2,COL6A1,CSF1,CTNNB1,CYP24A1,ERCC2,EXT2,FASN,FGFR3,GPC3,GNAS,GPLD1,H3-3A,IARS1,ID1,IGF2,IL6ST,INPPL1,JUNB,LRP4,LRP5,LTBP3,NBR1,SMAD1,SMAD6,MDK,MEF2D,MEN1,MMP14,NAB2,NOTCH1,NPR2,PBX1,PLXNB1,SRGN,MAPK3,PSMC2,PTCH1,PTH1R,PTK2,REST,RRBP1,SORT1,SHH,SHOX2,SMO,SOX9,STC1,TG…	Downregulated in D3A
GO:0007178	transmembrane receptor protein serine/th...	247	98	78.89	0.00573	,ABL1,ACVR2A,ACVR2B,PARP1,AMH,RHOA,ARRB2,BMP2,BMP8B,BMPR1A,BMPR2,LDLRAD4,CAV2,CDKN2B,COL1A2,COL3A1,CREBBP,MEGF8,FBN1,FMOD,GPC3,HFE,HIVEP1,HNF4A,HES1,HSPA1A,ID1,IGSF1,ITGA3,ITGB5,LNPEP,LTBP2,LTBP3,SMAD1,SMAD6,MEN1,MSX1,NEO1,NOTCH1,NUMA1,FURIN,PCSK6,PDPK1,PML,PRKCZ,MAPK3,PTK2,PTPRK,SFRP5,SHH,SORL1,SRC,ADAM17,MAP3K7,TGFB2,TGFBR1,TGFBR2,TGFBR3,THBS1,TP53,UBB,VIM,FZD1,MTMR4,ZFYVE9,ZFYVE16,TOB1,GDF11,F…	Downregulated in D3A
GO:0071397	cellular response to cholesterol	15	10	4.79	0.00603	,DAG1,GPLD1,HMGCS1,LRP6,PTCH1,SMO,LRP8,GRAMD1C,GRAMD1B,AACS	Downregulated in D3A
GO:0099068	postsynapse assembly	15	10	4.79	0.00603	,CBLN1,CEL,EPHB2,IL1RAP,LRP4,PTEN,PTPRS,NRXN2,SHANK2,NLGN2	Downregulated in D3A
GO:0050995	negative regulation of lipid catabolic p...	15	10	4.79	0.00603	,ACACB,ADORA1,AKT1,APOA2,APOC1,GPLD1,PDE3B,PRKAA1,SORL1,FMC1	Downregulated in D3A
GO:0032989	cellular component morphogenesis	818	326	261.26	0.00613	,ABL1,ADAM8,ADARB1,ADCY1,ANK2,APOE,APP,RHOA,RHOB,ARHGAP4,ARHGDIA,RERE,BCL2,BCL2L1,BCL6,BMPR2,BSG,CFAP410,DDR1,CALR,CCKAR,CDH3,CDH6,CDK5,COL4A4,COL6A1,COL6A2,COL7A1,CRABP2,CTNNB1,CUX1,DAG1,COCH,DOCK1,DOK1,DPYSL2,DVL2,EDN1,EFNA1,EFNA2,EFNB2,EFNB3,CELSR3,CELSR2,MEGF8,MARK2,EMX1,DMTN,EPHA1,EPHA7,EPHB2,EPHB4,EPS8,ERBB2,ERCC2,F2,FBLN1,FGA,FGB,FGD1,FMR1,FN1,GOLGA4,GPC1,GRB7,GRIN1,ARHGAP35,GSK3B,HAS2,MNX…	Downregulated in D3A
GO:0042476	odontogenesis	86	39	27.47	0.00617	,ACVR2B,RHOA,BMP2,BMPR1A,BSG,COL1A1,COL1A2,ATF2,CSF1,CTNNB1,DLX3,EDN1,HDAC1,LAMA5,LRP4,LRP6,MSX1,PAM,PDGFRA,PPARA,NECTIN1,SDC1,SHH,SMO,SRC,TGFB2,ZNF22,BCL2L11,EDAR,SOSTDC1,CNNM4,SSUH2,LEF1,BCOR,ODAM,FAM20C,SP6,OSR1,WDR72	Downregulated in D3A
GO:0099509	regulation of presynaptic cytosolic calc...	9	7	2.87	0.00633	,ADORA1,CACNA1D,CDK5,P2RY1,TSPOAP1,SCGN,NCS1	Downregulated in D3A
GO:0071679	commissural neuron axon guidance	9	7	2.87	0.00633	,DAG1,EPHB2,NCAM1,PTCH1,SMO,VEGFA,FZD3	Downregulated in D3A
GO:0021542	dentate gyrus development	9	7	2.87	0.00633	,CDK6,MDK,PROX1,PTEN,SMO,LEF1,ATAT1	Downregulated in D3A
GO:0048665	neuron fate specification	13	9	4.15	0.00641	,EYA1,MNX1,FOXA1,PAX6,POU4F1,SOX1,LHX3,SUFU,ESRP1	Downregulated in D3A
GO:0006721	terpenoid metabolic process	79	43	25.23	0.00642	,ADH4,ADH5,ADH6,AKR1B1,APOA2,APOB,APOE,CRABP2,CYP1A1,CYP2C19,CYP3A5,FDFT1,FDPS,GPC5,GPC3,GPC1,HMGCS1,LRP1,LSS,RBP1,RBP2,RBP4,SDC1,SDC2,SRD5A1,TTR,LRP8,PNPLA4,DGAT1,GGPS1,HTRA2,CYP2S1,RDH11,UGT1A9,APOM,RDH14,SCPEP1,STRA6,DGAT2,GPC2,NAPEPLD,CYP4V2,AGRN	Downregulated in D3A
GO:0002062	chondrocyte differentiation	81	37	25.87	0.00652	,NKX3-2,BMP2,BMPR1A,BMPR2,COL2A1,COL6A1,COL6A2,COL7A1,CTNNB1,COCH,FGFR3,GPLD1,LTBP3,MBL2,MDK,MEF2D,POR,PTH1R,RELA,SHOX2,SOX5,SOX9,TGFBI,TGFBR1,TGFBR2,HMGA2,SIX2,CHSY1,POC1A,IMPAD1,SOX6,IFT80,CREB3L2,VWA1,LNPK,OSR1,RFLNB	Downregulated in D3A
GO:1900025	negative regulation of substrate adhesio...	11	8	3.51	0.00658	,DMTN,FBLN1,TACSTD2,MELTF,ITGB1BP1,KANK1,AP1AR,RCC2	Downregulated in D3A
GO:0021513	spinal cord dorsal/ventral patterning	11	8	3.51	0.00658	,PAX6,SHH,SMO,SOX1,LHX3,INTU,SUFU,IFT122	Downregulated in D3A
GO:0045683	negative regulation of epidermis develop...	11	8	3.51	0.00658	,CDH3,EZH2,HES1,NOTCH1,SRSF6,SMO,FERMT1,GRHL2	Downregulated in D3A
GO:0090481	pyrimidine nucleotide-sugar transmembran...	11	8	3.51	0.00658	,SLC35E2A,SLC35D2,SLC35D1,SLC35A3,SLC35C2,SLC35B4,SLC35A4,SLC35E2B	Downregulated in D3A
GO:0043523	regulation of neuron apoptotic process	148	62	47.27	0.00659	,ADAM8,PARP1,APOE,RHOA,ARRB2,BCL2,BCL2L1,CASP2,CDC34,CDK5,CEBPB,ATF2,CTNNB1,CTSZ,EPHA7,ERBB3,GRIN1,ITGA1,KRAS,LRP1,MDK,MECP2,MAP3K11,MYB,MYBL2,NAIP,NFATC4,NQO2,NTF4,PDPK1,POU4F1,RASA1,CCL2,SRPK2,TERT,TGFB2,TP53,TYRO3,XRCC2,HDAC4,KIF14,BCL2L11,SIGMAR1,LANCL1,CHL1,NES,TRIM2,ADNP,BACE1,NSMF,TOX3,HIPK2,FIS1,SIX4,OXR1,AMBRA1,NDNF,AKT1S1,FOXQ1,VSTM2L,PCSK9,NRBP2	Downregulated in D3A
GO:0050905	neuromuscular process	63	30	20.12	0.00664	,ABL1,ADARB1,ADCY5,APP,CLN8,GAA,GM2A,GRIN1,GRIN2A,GRIN2C,GRIN2D,MECP2,MYO7A,POU4F1,PTEN,RAC3,UCHL1,KCNAB2,HERC1,IGDCC3,MYCBP2,CAMTA1,RBFOX2,BACE1,PNKD,NLGN2,STRA6,UBA5,OPA3,POMK	Downregulated in D3A
GO:0035909	aorta morphogenesis	24	14	7.67	0.00677	,JAG1,BMPR1A,COL3A1,EFNB2,EYA1,HES1,LRP1,NOTCH1,PDGFRB,PROX1,SOX4,SRF,TGFB2,CHD7	Downregulated in D3A
GO:0099601	regulation of neurotransmitter receptor ...	38	23	12.14	0.00679	,APP,CAPN1,CDK5,DAPK1,DLG3,EPHB2,GRIN1,GRIN2A,GRIN2B,NPTX1,CCL2,SRC,HOMER1,AKAP9,SHANK2,NPTXR,MINK1,NLGN2,CACNG8,LYNX1,NETO2,LYPD6,CNIH2	Downregulated in D3A
GO:0030203	glycosaminoglycan metabolic process	113	49	36.09	0.00685	,AKT1,ARSB,BGN,EXT2,EXTL2,GPC5,FMOD,GPC3,GLB1,GPC1,GUSB,HAS2,NDST1,ITIH3,PDGFRB,PIM1,SDC1,SDC2,ST3GAL4,ST3GAL3,HYAL3,HYAL2,B4GALT3,B4GALT2,B4GALT5,HS2ST1,HS3ST3B1,HS3ST1,B3GNT3,B4GAT1,SLC35D2,CHP1,CHSY1,SLC35D1,GLCE,B3GAT3,SPOCK3,CHST15,IMPAD1,CLN6,CHST12,NDST4,CHPF,NDNF,CHST14,B3GALT6,CHST13,GPC2,AGRN	Downregulated in D3A
GO:0050768	negative regulation of neurogenesis	198	86	63.24	0.00685	,ADCY6,JAG1,APOE,APP,RHOA,ARHGAP4,ARHGDIA,BMPR1A,TSPO,CALR,CDK5,COL3A1,CTNNB1,CTSZ,DPYSL3,EDNRB,EFNA1,EFNB2,EFNB3,EPHA7,EPHB2,F2,GSK3B,HES1,ID1,IFRD1,LDLR,LGALS1,LRP1,LRP4,NFATC4,NOTCH1,NOTCH3,PAX6,PBX1,PTEN,PTK2,PTPRS,REST,RNF6,SEMA3F,SHH,SORL1,SOX9,TERT,NR2F1,THRB,TP53,TP73,TSC1,VIM,SEMA3B,CBFA2T2,ARHGEF2,ADGRG1,BAG5,LRIG2,GDF11,HMG20A,SEMA3A,SEMA6B,SEMA4D,SEMA3C,INPP5F,SIRT2,DKK1,KANK1,SRGAP2,…	Downregulated in D3A
GO:0000226	microtubule cytoskeleton organization	446	167	142.45	0.00689	,ABL1,RHOA,ATRX,BBS2,BBS4,CCNF,CDK2,CDK5,CDKN1B,CETN2,CHD3,CTNNB1,DAG1,MARK2,GSK3B,HSPA1A,HSPA1B,KIF11,KIFC1,STMN1,MAP4,MARK3,MECP2,MET,MID1,ATXN3,MLH1,MYBL2,NUMA1,ODF2,PAK1,PAX6,PCNT,PEX14,PKD2,PKHD1,PRKAA1,PRKCZ,PTK2,SLC16A1,SON,TBCD,TUBA4A,UBE2B,UVRAG,WEE1,XRCC2,XRCC3,ALMS1,SMC1A,CDC14A,TNKS,VAMP4,RAB11A,PRC1,ARHGEF2,AURKB,KIF3B,ROCK2,NCOR1,CCP110,SLK,CKAP5,CUL7,KIAA0753,PDCD6IP,AKAP9,SPRY2,ST…	Downregulated in D3A
GO:0006493	protein O-linked glycosylation	79	36	25.23	0.00756	,FKTN,GALNT2,GALNT3,MFNG,ST6GAL1,ST3GAL4,ST3GAL3,VEGFB,OGT,DPM2,PLOD3,LARGE1,B4GALT5,B3GNT3,POMT1,OGA,B4GAT1,TRAK1,POFUT2,POFUT1,SLC35C2,GALNT7,TET2,GALNT10,C1GALT1,POGLUT1,GALNT16,TET1,POMK,TMTC4,LARGE2,B3GLCT,XXYLT1,TET3,GXYLT1,CRPPA	Downregulated in D3A
GO:0048813	dendrite morphogenesis	111	48	35.45	0.00786	,RERE,CDK5,CUX1,EFNA1,CELSR2,EPHB2,FMR1,GRIN1,GSK3B,ID1,ITPKA,LRP4,MEF2A,NEDD4,NFATC4,SLC11A2,OPA1,PTEN,RAP2A,SDC2,TIAM1,LRP8,WASL,CUL7,ARHGAP44,ABI2,FARP1,SEMA3A,SEMA4D,BTBD3,TRAK1,SHANK2,OBSL1,RBFOX2,NSMF,SS18L1,ANAPC2,EEF2K,MINK1,SS18L2,DCDC2,PPP1R9A,PARP6,KIDINS220,HECW2,SRCIN1,ARHGAP33,DHX36	Downregulated in D3A
GO:0050678	regulation of epithelial cell proliferat...	227	90	72.5	0.00802	,AKT1,ANG,APOE,APOH,BAD,BMP2,BMPR1A,BMPR2,CAV2,KRIT1,CDH3,CDK6,CDKN1B,CDKN2B,CCR3,CPB2,ATF2,CTNNB1,DLX6,EDNRB,EFNB2,ERBB2,EYA1,GPC3,GLUL,HAS2,HMGB2,HMGN1,HPN,HES1,ID1,KRT4,TACSTD2,MDK,MEN1,MYC,NOTCH1,NOTCH2,PAX6,PDPK1,PGF,PLCG1,MAP2K5,PROX1,PTCH1,PTEN,PTPRK,RB1,RREB1,CCL2,SRSF6,SHH,SMO,SOX9,SP1,STAT1,ADAM17,TCF7L2,NR2F2,TGFB2,TGFBR1,TGFBR3,THBS1,VEGFA,VEGFB,FZD7,RGN,AIMP1,MAGED1,INTU,RGCC,UHRF1,I…	Downregulated in D3A
GO:0006464	cellular protein modification process	3171	1097	1012.78	0.00825	,ABL1,ACP1,ACVR2A,ACVR2B,ADAM8,ADARB1,ADCY1,ADCY3,ADCY5,ADCY6,ADCY7,ADH5,ADORA1,PARP1,ADRA2C,GRK2,GRK3,AGER,AGT,AKT1,AKT2,ALOX15,ANG,APOA2,APOB,APOE,APP,RHOA,ARRB2,ASGR1,ASGR2,ATP6AP1,ATRX,BARD1,BCL2,BCL6,BGN,BLM,BMP2,BMP8B,BMPR1A,BMPR2,BRAF,BUB1B,TSPO,C3,TMEM258,LDLRAD4,DDR1,CALM3,CALU,CAMK2G,CAV2,CCND2,CCNF,CCNG1,CCNG2,CD74,CDC25A,CDC25C,CDC34,CDK2,CDK4,CDK5,CDK6,CDKN1B,CDKN2A,CDKN2B,CEBPA,CEL,…	Downregulated in D3A
GO:0007369	gastrulation	133	56	42.48	0.0084	,ACVR2A,ACVR2B,BMPR1A,BMPR2,COL5A1,COL5A2,COL6A1,COL7A1,CTNNB1,DAG1,DLD,DVL2,MEGF8,EXT2,EYA1,FN1,GPC3,HNF4A,ITGA3,ITGA7,ITGAV,ITGB5,LAMB3,LRP6,LRP5,SMAD1,MBP,MMP14,PRKAR1A,MAP2K5,SRF,TAL1,TGFBR2,TP53,KDM6A,HMGA2,MKKS,FZD7,LDB1,ARFRP1,SIX2,DKK1,CLASP2,RTF1,PHLDB1,POFUT2,SETD2,LEF1,SUPT20H,POGLUT1,TBX20,EPB41L5,EXOC4,TGIF2,OSR1,APELA	Downregulated in D3A
GO:0090596	sensory organ morphogenesis	166	68	53.02	0.00848	,JAG1,SHROOM2,NKX3-2,BBS4,BCL2,COL2A1,COL5A1,COL5A2,CTNNB1,DLX6,DVL2,EDN1,EPHB2,EYA1,FBN1,GNGT1,HDAC1,HMGN1,HMX2,HPN,LRP6,LRP5,MFAP2,MSX1,MYO7A,PAX6,MAPK3,PROX1,PTK7,NECTIN1,RBP4,SOX1,SOX9,THRB,VEGFA,FZD3,FZD6,TCAP,PROM1,CELSR1,MAFB,ABI2,GDF11,SPRY2,SIX2,TSPAN12,NIPBL,NECTIN3,TSKU,LRIG1,HIPK2,SOX8,CDON,SIX4,AHI1,CHD7,TENM3,IFT122,WDR19,STRA6,PDZD7,NKD1,C12orf57,LRIG3,TTC39C,TBC1D20,OSR1,CCDC66	Downregulated in D3A
GO:0048015	phosphatidylinositol-mediated signaling	125	53	39.92	0.00865	,AGT,AKT1,RHOA,CA8,EDN1,EPOR,ERBB2,ERBB3,F2,IGF1R,INSR,MAZ,NEDD4,GPR143,PDGFA,PDGFRA,PDGFRB,PIK3C3,PIK3R1,PLCB3,PLCG1,PLXNB1,PPP2R5C,MAPK3,PTEN,PTK2,PTPN13,RGL2,SOX9,SRC,TGFB2,TSC2,TYRO3,PIP4K2B,OGT,IRS2,PLCH2,SEMA4D,INPP5F,SIRT2,PLCH1,PLCB1,NCS1,FBXL2,NOP53,PLCE1,LIME1,CEP55,PRR5,PDGFC,PIK3AP1,DAB2IP,DIPK2A	Downregulated in D3A
GO:0097327	response to antineoplastic agent	77	35	24.59	0.00878	,ASNS,ASS1,ATRX,BLM,CDK4,CPS1,CTNNB1,DAXX,SMIM40,DHFR,DNMT3B,EDN1,F7,FMR1,GJB2,NR3C1,HSF1,NUCB1,OPA1,PCK1,PCNA,PRKAA1,MAPK13,RAP1A,SRD5A1,TFAP4,ADAM15,CLDN1,SPIDR,KDM3B,NSMCE3,SPHK2,WDR35,HCN3,SMYD3,DDI2	Downregulated in D3A
GO:0032094	response to food	20	12	6.39	0.00891	,AKT1,BBS2,BBS4,CPS1,CYP1A1,NUCB2,PPARA,SLC16A1,SREBF1,MKKS,NENF,TMEM135	Downregulated in D3A
GO:0036508	protein alpha-1,2-demannosylation	20	12	6.39	0.00891	,MAN1A1,RNF5,SEL1L,EDEM1,TRIM13,MARCHF6,MAN1A2,OS9,EDEM2,MMP24-AS1-EDEM2,UGGT2,MAN1C1,EDEM3	Downregulated in D3A
GO:0006271	DNA strand elongation involved in DNA re...	20	12	6.39	0.00891	,DNA2,FEN1,LIG1,MCM3,MCM7,PCNA,POLD2,POLE,RFC4,GINS1,POLD3,RNASEH1	Downregulated in D3A
GO:0048608	reproductive structure development	319	122	101.88	0.00916	,ACVR2A,AKT1,AMH,ANG,ARRB2,ATRX,BCL2,BCL2L1,BIK,BMPR2,BSG,CASP2,CCNF,CDKN1B,CDX2,CEBPA,CEBPB,COL9A3,CRIP1,CTNNB1,CTSV,DHCR24,DLX3,EPOR,ERCC1,BPTF,FANCG,GJB2,H3-3A,HMGB2,HMGCS1,FOXA1,HES1,HSD17B2,HSF1,IGF2,INSR,JUNB,LRP6,MAP3K4,MEN1,MME,MMP14,NOS3,NOTCH1,SERPINA5,PDGFRA,PDGFRB,PKD2,PLCD1,MAPK3,PTCH1,PTEN,PTK2,ARID4A,RBP4,RXRA,SDC1,SHH,SMARCC1,SOX9,SRC,SRD5A1,STC1,STK4,TAF4,TFAP2C,NR2F2,TGFB2,TGFBR…	Downregulated in D3A
GO:0060079	excitatory postsynaptic potential	54	26	17.25	0.00931	,ADORA1,AKT1,APP,ARRB2,CBLN1,CDK5,CHRNA2,CHRNA4,CHRNA5,GRIN1,GRIN2A,GRIN2B,GRIN2C,GRIN2D,GSK3B,MECP2,PRKCZ,PTEN,SH3GL1,STX1A,S1PR2,SHANK2,ZMYND8,SSH1,PPP1R9A,NLGN2	Downregulated in D3A
GO:2000243	positive regulation of reproductive proc...	49	24	15.65	0.00946	,CDC25A,CDC25C,CTNNB1,EDNRB,INSR,MSX1,OVOL1,P2RY1,PDE3A,SHH,SOX9,SRC,UBE2B,HYAL3,PDE5A,CACNA1H,HDAC4,NPM2,SEMA3A,POMZP3,SIRT2,PLCB1,SMURF2,APELA	Downregulated in D3A
GO:0050771	negative regulation of axonogenesis	44	22	14.05	0.00947	,RHOA,ARHGAP4,ARHGDIA,CDK5,EFNB3,EPHA7,EPHB2,IFRD1,LRP4,PTEN,PTK2,PTPRS,RNF6,SEMA3F,SEMA3B,SEMA3A,SEMA6B,SEMA4D,SEMA3C,SEMA4C,SEMA6A,SEMA4G	Downregulated in D3A
GO:0071773	cellular response to BMP stimulus	112	48	35.77	0.00957	,ABL1,ACVR2A,ACVR2B,AMH,BMP2,BMP8B,BMPR1A,BMPR2,COL2A1,MEGF8,FBN1,GPC3,HFE,HIVEP1,HES1,ID1,ITGA3,SMAD1,SMAD6,MSX1,NEO1,NOTCH1,NUMA1,PCSK6,MAPK3,SFRP5,SORL1,SOX9,TGFBR3,FZD1,ZFYVE16,TOB1,FSTL3,SPINT2,DKK1,FKBP8,SOSTDC1,PDCD4,HIPK2,LEF1,CTDSPL2,SMURF1,SMURF2,HTRA3,GATA5,SLC39A5,RGMB,BMP8A	Downregulated in D3A
GO:0043583	ear development	142	59	45.35	0.00965	,JAG1,SHROOM2,NKX3-2,BCL2,BMP2,DDR1,CDKN1B,CEBPA,COL2A1,DLX6,DVL2,ECE1,EDN1,EPHB2,EYA1,GJB2,HMX2,HPN,HES1,KCNK3,MCM2,MSX1,MYO7A,NOTCH1,OPA1,PDGFRB,MAPK3,PROX1,PTK7,SHH,SOX9,TGFB2,FZD3,LHX3,IFT88,FZD6,LGR5,TCAP,LIN7A,CELSR1,MAFB,BCL2L11,SPRY2,SIX2,IFT27,NIPBL,LRIG1,SIX4,AHI1,ESRP1,CHD7,WDR19,STRA6,PDZD7,LRIG3,TTC39C,OSR1,LRTOMT,FREM2	Downregulated in D3A
GO:0030326	embryonic limb morphogenesis	96	42	30.66	0.00979	,BMPR1A,CRABP2,CREBBP,CTNNB1,DLX6,ECE1,MEGF8,GPC3,GNAS,HDAC1,LRP4,LRP6,MBNL1,MSX1,NOTCH1,PBX1,PBX2,PTCH1,SHH,SHOX2,TGFB2,FZD6,TBX4,IFT140,BCL2L11,DKK1,NIPBL,INTU,FLVCR1,IFT52,LEF1,IMPAD1,CHD7,IFT122,WDR19,LMBR1,DYNC2H1,GRHL2,LNPK,OSR1,ZNF358,FREM2	Downregulated in D3A
GO:0046628	positive regulation of insulin receptor ...	18	11	5.75	0.01016	,AGT,GNAI2,IGF2,OPA1,PAK1,PRKCZ,SORL1,SRC,SORBS1,NUCKS1,OSBPL8	Downregulated in D3A
GO:0007417	central nervous system development	675	264	215.59	0.0103	,ABL1,ADARB1,ADCY1,AGER,AKT1,APOD,APP,SHROOM2,RHOA,ARRB2,ARSB,ASPA,RERE,ATP5PB,ATRX,KIF1A,BAD,BBS2,BBS4,BCL2,BMP2,BMPR1A,BMPR2,BNIP3,BTD,C3,MYRF,CALM3,CASP2,CBLN1,CCKAR,CDK5,CDK6,CENPF,CKB,COL2A1,COL3A1,CSK,CTNNB1,CTNND1,DAG1,DPYSL2,E2F1,EFNA2,EMX1,EPHA7,EPHB2,CLN8,EPOR,ERBB2,ERCC2,EZH2,F2,FANCD2,BPTF,FOXJ1,FMR1,GABRA4,GABRB1,GLUD1,GRIN1,GRIN2A,GRIN2B,GRIN2C,GRIN2D,ARHGAP35,GSK3B,H2AX,H3-3A,HDAC1…	Downregulated in D3A
GO:1902893	regulation of pri-miRNA transcription by...	32	17	10.22	0.01035	,BMP2,BMPR1A,NR3C1,SMAD1,SMAD6,NFATC4,PPARA,RELA,SMARCA4,SOX9,SREBF1,SRF,TERT,TGFB2,TP53,HDAC4,GNL3	Downregulated in D3A
GO:0001764	neuron migration	99	43	31.62	0.01047	,BBS4,CCKAR,CDK5,COL3A1,CTNNB1,CELSR3,MARK2,GAS6,ITGA3,MDK,NRCAM,PAX6,PTK2,SOX1,SRF,NR2F2,TOP2B,VEGFA,FZD3,ARHGEF2,ADGRG1,KIF20B,CELSR1,LRIG2,SEMA3A,CHL1,ZNF609,SRGAP2,NIPBL,NSMF,AUTS2,LHX6,LRP12,DCDC2,TBX20,SEMA6A,NDNF,POMK,DAB2IP,FBXO45,ASPM,MDGA1,IGSF10	Downregulated in D3A
GO:0050796	regulation of insulin secretion	118	50	37.69	0.01069	,ADCY5,ADRA2C,SLC25A6,BAD,CACNA1D,CACNA1E,CFTR,GLUD1,GLUL,GPLD1,HADH,HMGCR,HNF4A,ITPR1,KCNS3,KIF5B,LRP1,LRP5,PFKL,RAP1A,RBP4,REST,RFX3,SLC16A1,SOX4,SRI,SREBF1,STX1A,TCF7L2,TIAM1,VSNL1,IRS2,PER2,BAIAP3,SYT7,HMGN3,RPH3AL,RAPGEF4,PHPT1,TM7SF3,NLGN2,AACS,UQCC2,JAGN1,MIDN,SYTL4,ACVR1C,SLC9B2,RFX6,BMP8A	Downregulated in D3A
GO:0019932	second-messenger-mediated signaling	232	91	74.1	0.0107	,ADCY1,ADCY3,ADCY5,ADCY6,ADCY7,ADRA2C,ADRB1,AGT,ANK2,APLP1,APOE,ATP2A2,CALM3,CDC34,CCR1,CCR3,DMPK,EDN1,EDNRB,DMTN,ERBB3,GNAI2,GNAL,GNAS,GRIN1,GRIN2A,GRIN2B,GRIN2C,GRIN2D,GSK3B,INPP5A,ITPR1,NDUFS4,NFATC2,NFATC4,NOS3,NPR2,GPR143,P2RY11,PDE3A,PDE3B,PDE4D,PDPK1,PKD2,PLCG1,PRKAA1,PRKAR1A,PRKAR2A,PTH1R,SOX9,SPINK1,SRI,SYK,THBS1,UBE2B,VEGFA,ZAP70,DYRK2,LGR5,PDE5A,SPHK1,RGN,ADGRG1,HDAC4,PDE10A,LINC00473,…	Downregulated in D3A
GO:0001655	urogenital system development	247	109	78.89	0.01081	,ACVR2B,JAG1,AGT,AKR1B1,AMH,ASS1,BCL2,BMP2,CDKN1B,CENPF,COL4A4,CRIP1,CTNNB1,EFNB2,ENPEP,EPHA7,EPHB2,EYA1,FBN1,FOXJ1,GPC3,HAS2,FOXA1,HES1,ITGA3,LAMA5,LAMB2,LRP4,TACSTD2,SMAD1,SMAD6,MME,MMP17,MYC,MYO1E,NFIA,NID1,NOTCH1,NOTCH3,ODC1,OVOL1,PBX1,PDGFA,PDGFRA,PDGFRB,PGF,PKD2,PKHD1,PODXL,PROX1,PTCH1,PTEN,RBP4,RXRA,SDC1,SHH,SMARCC1,SMO,SOX4,SOX9,SRD5A1,STAT1,TGFB2,TGFBR1,TP73,TSC1,VEGFA,IFT88,LGR5,HYAL2,P…	Downregulated in D3A
GO:0007585	respiratory gaseous exchange	37	19	11.82	0.0109	,ADH5,ADORA1,BPGM,CHRNA4,COX15,EDN1,GAA,GRIN1,HNMT,MECP2,PBX3,KDM6A,ECEL1,TRAF4,MAFB,MAN1A2,PASK,NLGN2,STK40	Downregulated in D3A
GO:0050806	positive regulation of synaptic transmis...	102	44	32.58	0.01116	,ABL1,ADCY1,ADORA1,AGER,APOE,APP,ARRB2,CACNA1D,CDK5,EPHB2,FMR1,GLUL,GRIN1,GRIN2A,GRIN2B,GRIN2C,GRIN2D,GSK3B,KIF5B,MECP2,MME,NFATC4,PRKCZ,PTEN,CCL2,STAU1,STX1A,VAMP2,BAIAP3,LGI1,CLSTN3,UNC13B,SCGN,CLSTN1,SHANK2,IGSF9B,CRTC1,SSH1,PPP1R9A,NLGN2,CACNG8,CLSTN2,SNAP47,EIF2AK4	Downregulated in D3A
GO:0001649	osteoblast differentiation	154	63	49.19	0.01133	,ACHE,ACVR2A,ACVR2B,JAG1,AKT1,ATP6AP1,BMP2,BMPR1A,BMPR2,CDK6,CEBPA,CEBPB,COL1A1,COL6A1,CTNNB1,CYP24A1,FASN,GNAS,H3-3A,IARS1,ID1,IGF2,IL6ST,JUNB,LRP5,NBR1,SMAD1,SMAD6,MEF2D,MEN1,NOTCH1,PSMC2,PTCH1,PTH1R,PTK2,REST,RRBP1,SHH,SHOX2,SMO,FZD1,IFITM1,LIMD1,HDAC4,MRC2,TOB1,SEMA4D,SNRNP200,ASF1A,SND1,RBMX,SOX8,LEF1,SUFU,WWOX,LGR4,BCAP29,FAM20C,CTNNBIP1,IFT80,RDH14,TMEM64,NPNT	Downregulated in D3A
GO:0051338	regulation of transferase activity	743	266	237.3	0.01148	,ABL1,ACVR2B,ADAM8,ADARB1,ADCY1,ADCY3,ADCY5,ADCY6,ADCY7,ADORA1,ADRA2C,AGER,AGT,AKT1,ANG,APOE,APP,RHOA,BAD,BLM,BMP2,CALM3,CCND2,CCNF,CCNG1,CCNG2,CD74,CDC25A,CDC25C,CDK4,CDK5,CDKN1B,CDKN2A,CDKN2B,CEBPA,CKS1B,CSF1,CSK,CTNNB1,DAG1,DAXX,SMIM40,DLG3,DUSP7,DVL2,EDN1,EEF1A1,EEF1A2,EFNA1,EIF4A2,MARK2,EPHA1,EPHB2,ERBB2,ERBB3,EZH2,F2,ACSL1,FGFR3,GAS6,GSK3B,HHEX,HMGN1,HMGCR,IGF1R,IGF2,INSR,ITGA1,IPO5,KRAS,LR…	Downregulated in D3A
GO:0007190	activation of adenylate cyclase activity	16	10	5.11	0.0115	,ADCY1,ADCY3,ADCY5,ADCY6,ADCY7,ADRB1,CALM3,P2RY11,LGR5,LGR4	Downregulated in D3A
GO:0040013	negative regulation of locomotion	227	89	72.5	0.01164	,ADARB1,ADORA1,JAG1,AKT1,APOD,APOE,APOH,RHOA,RHOB,ARHGAP4,BCL2,BMPR1A,BST2,LDLRAD4,CALR,KRIT1,CD74,COL3A1,DAG1,DPYSL3,EPHA1,FBLN1,LRP1,TACSTD2,MECP2,NOTCH1,PML,MAP2K5,PTEN,PTPRK,RAP2A,RAP2B,CCL2,SEMA3F,SHH,SRF,STC1,NR2F2,THBS1,TIMP1,TRIM25,SEMA3B,STK24,IFITM1,HYAL2,ADAM15,WASL,RGN,DLG5,ITGB1BP1,ADGRG1,TCAF1,HDAC5,PTPRU,TRIM13,SEMA3A,SEMA6B,SEMA4D,SEMA3C,SPINT2,ABHD2,NISCH,PADI2,LIMCH1,CLASP2,KANK…	Downregulated in D3A
GO:0051783	regulation of nuclear division	157	64	50.14	0.01175	,ATRX,BUB1B,CALR,CAV2,CDC25C,CDKN1B,CENPF,EDN1,HSPA1A,HSPA1B,IGF2,INSR,KIF11,LRP5,MKI67,MSX1,NUMA1,PDE3A,PDGFRB,PRKAR1A,RAD21,RB1,UBE2B,XRCC3,SMC1A,CDC14A,CDK13,TNKS,SPHK1,PKMYT1,BUB3,AURKB,KIF20B,KNTC1,CUL7,STAG1,NPM2,STAG2,UBE2C,SIRT2,PLCB1,OBSL1,NIPBL,SH2B1,MTBP,RGCC,DYNC1LI1,NUSAP1,PHIP,SLF2,CDK5RAP2,PCID2,NSFL1C,CHMP1B,HECW2,ANAPC1,CEP97,BORA,SLF1,PPP1R9B,CCSAP,CHMP4B,GEN1,WEE2	Downregulated in D3A
GO:0042325	regulation of phosphorylation	1132	396	361.55	0.01185	,ABL1,ACVR2A,ACVR2B,ADAM8,ADARB1,ADCY1,ADCY3,ADCY5,ADCY6,ADCY7,ADORA1,ADRA2C,AGER,AGT,AKT1,AKT2,ALOX15,ANG,APOE,APP,RHOA,ARRB2,ATP6AP1,BAD,BARD1,BCL2,BLM,BMP2,BMP8B,BMPR1A,BMPR2,BRAF,C3,LDLRAD4,CALM3,CAV2,CCND2,CCNF,CCNG1,CCNG2,CD74,CDC25A,CDC25C,CDK4,CDK5,CDKN1B,CDKN2A,CDKN2B,CEBPA,CKS1B,CCR1,CSF1,CSK,CTNNB1,DAG1,DAXX,SMIM40,DLG3,DUSP7,DVL2,EDN1,EDNRB,EEF1A1,EEF1A2,EFNA1,CELSR3,MARK2,DMTN,EPHA1,…	Downregulated in D3A
GO:0007219	Notch signaling pathway	146	60	46.63	0.01187	,JAG1,AKT1,APP,BCL6,BMP2,CDH6,CDK6,CDKN1B,CEBPA,CREBBP,ELF3,FOXA1,HES1,IL6ST,CD46,MDK,MFNG,MMP14,MYC,NOS3,NOTCH1,NOTCH2,NOTCH3,PBX1,RPS19,SEL1L,SOX9,STAT1,ADAM17,TGFB2,TGFBR2,SORBS2,CBFA2T2,ITGB1BP1,TSPAN5,PTP4A3,EPN2,PLXND1,DTX4,POFUT1,EPN1,SLC35C2,APH1A,EGFL7,NEURL1B,MAML3,HIF1AN,TCIM,POGLUT1,ZMIZ1,RBM15,IFT74,GDPD5,TSPAN14,APH1B,ITCH,MAML2,GATA5,MIB2,NRARP	Downregulated in D3A
GO:0051674	localization of cell	1042	366	332.8	0.01189	,ABL1,ADAM8,ADARB1,ADCY3,ADORA1,AGER,JAG1,AGT,AKT1,AKT2,ANG,APOB,APOD,APOE,APOH,APP,SHROOM2,RHOA,RHOB,ARHGAP4,ARRB2,ARSB,RERE,BBS2,BBS4,BCL2,BMP2,BMPR1A,BMPR2,BSG,BST2,TSPO,LDLRAD4,DDR1,CALR,CCKAR,KRIT1,SCARB1,CD74,CDK5,CDK6,CCR1,CCR3,COL1A1,COL1A2,COL3A1,COL5A1,CSF1,CTNNB1,CXADR,DAG1,DOCK1,DPYSL3,EDN1,EDNRB,EFNA1,EFNB2,CELSR3,MEGF8,MARK2,ENPEP,DMTN,EPHA1,EPHB4,EPS8,ERBB2,ERBB3,F2,F7,F10,FBLN1,FA…	Downregulated in D3A
GO:0048870	cell motility	1042	366	332.8	0.01189	,ABL1,ADAM8,ADARB1,ADCY3,ADORA1,AGER,JAG1,AGT,AKT1,AKT2,ANG,APOB,APOD,APOE,APOH,APP,SHROOM2,RHOA,RHOB,ARHGAP4,ARRB2,ARSB,RERE,BBS2,BBS4,BCL2,BMP2,BMPR1A,BMPR2,BSG,BST2,TSPO,LDLRAD4,DDR1,CALR,CCKAR,KRIT1,SCARB1,CD74,CDK5,CDK6,CCR1,CCR3,COL1A1,COL1A2,COL3A1,COL5A1,CSF1,CTNNB1,CXADR,DAG1,DOCK1,DPYSL3,EDN1,EDNRB,EFNA1,EFNB2,CELSR3,MEGF8,MARK2,ENPEP,DMTN,EPHA1,EPHB4,EPS8,ERBB2,ERBB3,F2,F7,F10,FBLN1,FA…	Downregulated in D3A
GO:0051965	positive regulation of synapse assembly	30	16	9.58	0.01215	,CBLN1,EPHB2,IL1RAP,THBS2,DLG5,CLSTN3,SEMA4D,ADGRL1,CLSTN1,ADNP,FLRT1,EEF2K,NLGN2,CLSTN2,AGRN,VSTM5	Downregulated in D3A
GO:0019432	triglyceride biosynthetic process	30	16	9.58	0.01215	,C3,SCARB1,ACSL1,GK,GPLD1,LDLR,PCK1,SREBF1,DGAT1,RGN,NR1H3,LPIN1,PNPLA3,DGAT2,FITM2,MOGAT3	Downregulated in D3A
GO:1903053	regulation of extracellular matrix organ...	30	16	9.58	0.01215	,ABL1,AGT,DDR1,CPB2,CST3,DAG1,FGFR4,HAS2,LRP1,MELTF,NOTCH1,RB1,SOX9,CLASP2,PHLDB1,RGCC	Downregulated in D3A
GO:0048708	astrocyte differentiation	55	26	17.57	0.01238	,ABL1,AGER,APP,BMP2,CDK6,F2,HES1,IL6ST,KRAS,LAMB2,LDLR,LRP1,NOTCH1,PAX6,PLP1,MAPK3,SHH,SMO,SOX9,TAL1,VIM,TSPAN2,LAMC3,PRPF19,SOX8,SOX6	Downregulated in D3A
GO:2000146	negative regulation of cell motility	191	76	61	0.01268	,ADARB1,ADORA1,JAG1,AKT1,APOD,APOE,APOH,RHOA,RHOB,ARHGAP4,BCL2,BMPR1A,BST2,LDLRAD4,CALR,KRIT1,CD74,COL3A1,DAG1,DPYSL3,EPHA1,FBLN1,LRP1,TACSTD2,MECP2,NOTCH1,MAP2K5,PTEN,PTPRK,RAP2A,RAP2B,CCL2,SHH,SRF,STC1,NR2F2,THBS1,TIMP1,STK24,IFITM1,HYAL2,ADAM15,WASL,RGN,DLG5,ITGB1BP1,ADGRG1,TCAF1,HDAC5,PTPRU,SEMA3A,SPINT2,ABHD2,NISCH,PADI2,LIMCH1,CLASP2,KANK1,PLCB1,SRGAP2,ZMYND8,RGCC,SPOCK3,AP1AR,CCL28,DUSP22,…	Downregulated in D3A
GO:0000902	cell morphogenesis	744	298	237.62	0.01282	,ABL1,ADAM8,ADARB1,ADCY1,APOE,APP,RHOA,RHOB,ARHGAP4,ARHGDIA,RERE,BCL2,BCL6,BMPR2,BSG,CFAP410,DDR1,CALR,CCKAR,CDH3,CDH6,CDK5,COL4A4,COL6A1,COL6A2,COL7A1,CRABP2,CTNNB1,CUX1,DAG1,COCH,DOCK1,DOK1,DPYSL2,DVL2,EFNA1,EFNA2,EFNB2,EFNB3,CELSR3,CELSR2,MEGF8,MARK2,EMX1,DMTN,EPHA1,EPHA7,EPHB2,EPHB4,EPS8,ERBB2,F2,FBLN1,FGA,FGB,FGD1,FMR1,FN1,GOLGA4,GPC1,GRB7,GRIN1,ARHGAP35,GSK3B,HAS2,MNX1,HPN,HES1,ID1,IFRD1,IT…	Downregulated in D3A
GO:0060349	bone morphogenesis	76	34	24.27	0.01288	,BMPR2,FOXN3,COL1A1,COL2A1,COL6A1,COL6A2,COL7A1,COCH,MEGF8,FGFR3,GNAS,HAS2,INPPL1,LRP6,LRP5,LTBP3,MBL2,MEF2D,MMP14,MSX1,NAB2,POR,SHOX2,SOX9,STC1,TGFBR2,THBS3,CHSY1,POC1A,RAB23,IMPAD1,IFT80,VWA1,SP5	Downregulated in D3A
GO:0032959	inositol trisphosphate biosynthetic proc...	14	9	4.47	0.01289	,P2RY1,PLCB3,PLCB4,PLCD1,PLCG1,PLCH2,PLCH1,PLCB1,PLCE1	Downregulated in D3A
GO:0046718	viral entry into host cell	92	40	29.38	0.01297	,GRK2,CAV2,SCARB1,SCARB2,CD74,CXADR,CD55,DAG1,EFNB2,EFNB3,EPS15,GAS6,HSPA1A,HSPA1B,ITGAV,ITGB5,RPSA,LDLR,LGALS1,CD46,NCAM1,NECTIN1,SLC1A5,TFRC,TMPRSS2,TYRO3,UVRAG,TRIM25,HYAL3,IFITM1,HYAL2,TNFRSF14,CLDN6,CLDN1,NUP153,SIVA1,HAVCR1,TRIM8,ITCH,CDHR3	Downregulated in D3A
GO:0051290	protein heterotetramerization	40	20	12.78	0.01307	,CD74,GRIN1,GRIN2B,INSR,LRP4,PKD2,RRM2,HSD17B8,H3C6,H3C8,H3C12,H3C10,H4C1,H4C4,H4C12,H4C3,H4C2,H3C7,CPSF6,CPSF7	Downregulated in D3A
GO:0007186	G protein-coupled receptor signaling pat...	421	156	134.46	0.0133	,ADCY1,ADCY3,ADCY5,ADCY6,ADCY7,ADORA1,ADRA2C,ADRB1,GRK2,GRK3,AGT,AKT1,APLP1,APOE,APP,RHOA,RHOB,ARRB2,C3,CACNA1D,CALM3,CAV2,CCKAR,ENTPD2,CCR1,CCR3,EDN1,EDNRB,CELSR3,CELSR2,F2,FGD1,GABRA2,GABRA3,GABRA4,GABRB1,GNA11,GNAI2,GNAL,GNAS,GNB2,GNGT1,GPR19,GPR21,RABGAP1,GPR35,GRK5,CXCL2,CXCL3,GSK3B,HTR1D,INSR,STMN1,LRP1,MET,MLN,GPR143,P2RY1,P2RY11,PALM,PDE3A,PDE3B,PDE4D,PDGFRB,PIK3R1,PLCB3,PLCB4,PLXNB1,KLK6…	Downregulated in D3A
GO:0045665	negative regulation of neuron differenti...	158	70	50.46	0.01337	,ADCY6,JAG1,APOE,APP,RHOA,ARHGAP4,ARHGDIA,CALR,CDK5,CTSZ,DPYSL3,EDNRB,EFNA1,EFNB2,EFNB3,EPHA7,EPHB2,GSK3B,HES1,ID1,IFRD1,LGALS1,LRP1,LRP4,NFATC4,NOTCH1,NOTCH3,PAX6,PBX1,PTEN,PTK2,PTPRS,REST,RNF6,SEMA3F,SHH,SOX9,NR2F1,THRB,TP73,TSC1,VIM,SEMA3B,CBFA2T2,BAG5,LRIG2,GDF11,HMG20A,SEMA3A,SEMA6B,SEMA4D,SEMA3C,INPP5F,DKK1,KANK1,SNAPIN,INPP5J,SOX8,SEMA4C,CDK5RAP2,SEMA6A,SEMA4G,HES4,CTDSP1,IRX3,DIXDC1,CNTN4…	Downregulated in D3A
GO:0040007	growth	711	269	227.08	0.01385	,ABL1,ACACB,ACVR2B,ADARB1,ADRB1,AGT,AKT1,AMH,APOD,APOE,APP,RHOA,ARHGAP4,ATRX,BBS2,BBS4,BCL2,BCL2L1,BCL6,BCL9,BMPR1A,BMPR2,BST2,DDR1,CDK4,CDK5,CDKN1B,CDKN2A,COL6A1,COL6A2,COL7A1,CRABP2,CSF1,CSNK2A1,CTNNB1,DAG1,COCH,DHCR7,DPYSL2,EDN1,MEGF8,EMX1,EPHA7,ERBB2,ERCC1,ERCC2,EZH2,F2,FGFR3,FN1,GAS6,GPC3,GNAS,GOLGA4,GPR21,RABGAP1,GSK3B,H1-5,H3-3A,HNF4A,HPN,PRMT2,HSF1,HSPA1A,HSPA1B,IFRD1,IGF2,IGFBP7,ING1,INS…	Downregulated in D3A
GO:0030534	adult behavior	79	35	25.23	0.01395	,APP,ARRB2,BBS2,BBS4,CDK5,CHRNA4,CHRNA5,EFNB3,CLN8,EPS8,GRIN1,GRIN2D,MAFG,MECP2,NTF4,PBX3,PPARA,PTEN,SLC1A2,TSC1,UCHL1,NRXN3,NRXN2,HOMER1,CHL1,INPP5F,SHANK2,SLC7A11,CNTNAP2,HTRA2,HIPK2,ADAM22,OXR1,CHD7,TPGS1	Downregulated in D3A
GO:0001932	regulation of protein phosphorylation	1006	353	321.3	0.0142	,ABL1,ACVR2A,ACVR2B,ADAM8,ADARB1,ADCY1,ADCY3,ADCY5,ADCY6,ADCY7,ADORA1,ADRA2C,AGER,AGT,AKT1,AKT2,ALOX15,ANG,APOE,APP,RHOA,ARRB2,ATP6AP1,BCL2,BLM,BMP2,BMP8B,BMPR1A,BMPR2,BRAF,C3,LDLRAD4,CALM3,CAV2,CCND2,CCNF,CCNG1,CCNG2,CD74,CDC25A,CDC25C,CDK4,CDK5,CDKN1B,CDKN2A,CDKN2B,CEBPA,CKS1B,CCR1,CSF1,CSK,CTNNB1,DAG1,DAXX,SMIM40,DLG3,DUSP7,DVL2,EDN1,EDNRB,EFNA1,CELSR3,MARK2,DMTN,EPHA1,EPHA7,EPHB2,ERBB2,ERBB3,…	Downregulated in D3A
GO:0033688	regulation of osteoblast proliferation	12	8	3.83	0.01423	,ABL1,RHOA,BCL2,BMP2,ITGAV,PLXNB1,EIF2AK2,SOX8	Downregulated in D3A
GO:0010224	response to UV-B	12	8	3.83	0.01423	,BCL2,CRIP1,HMGN1,MME,RELA,XPC,HYAL3,HYAL2	Downregulated in D3A
GO:1905606	regulation of presynapse assembly	12	8	3.83	0.01423	,APP,CBLN1,IL1RAP,FZD1,CLSTN3,DKK1,VPS35,MDGA1	Downregulated in D3A
GO:0099174	regulation of presynapse organization	12	8	3.83	0.01423	,APP,CBLN1,IL1RAP,FZD1,CLSTN3,DKK1,VPS35,MDGA1	Downregulated in D3A
GO:1904030	negative regulation of cyclin-dependent ...	28	15	8.94	0.01428	,CDKN1B,CDKN2A,CDKN2B,CEBPA,HHEX,IPO5,MEN1,PTEN,TFAP4,NR2F2,LATS1,HEXIM1,LATS2,CAMK2N1,WEE2	Downregulated in D3A
GO:0009746	response to hexose	150	61	47.91	0.01444	,ACVR2B,ADCY5,AGER,APOA2,RHOA,BAD,CDKN1B,CFTR,COL6A2,CPB2,CTSV,GAS6,GLUL,GPLD1,HMGCR,HNF4A,IGF1R,KIF5B,LGALS1,LRP1,LRP5,MEN1,OPA1,PCK1,PFKL,PRKAA1,PTEN,RAP1A,SMARCA4,SOX4,SRI,SREBF1,SRF,VAMP2,TCF7L2,TGFBR2,THBS1,TIAM1,VSNL1,IRS2,BAIAP3,HMGN3,NAMPT,UNC13B,ATG7,RAB11FIP2,SIN3A,PHPT1,FIS1,MLXIPL,SELENOT,PIH1D1,APOM,WDR35,SLC26A6,AACS,LIN28A,JAGN1,ACVR1C,SLC9B2,RFX6	Downregulated in D3A
GO:0060291	long-term synaptic potentiation	53	25	16.93	0.01449	,ABL1,ADCY1,ADORA1,AGER,APOE,APP,EPHB2,GRIN2A,GRIN2B,GRIN2C,GRIN2D,GSK3B,MECP2,MME,NFATC4,PRKCZ,PTEN,STAU1,VAMP2,SCGN,SHANK2,CRTC1,PPP1R9A,SNAP47,EIF2AK4	Downregulated in D3A
GO:0046661	male sex differentiation	117	49	37.37	0.01461	,ACVR2A,AMH,ATRX,BCL2,BCL2L1,BIK,BMPR1A,COL9A3,CTNNB1,CTSV,DHCR24,ERCC1,H3-3A,HMGB2,HMGCS1,INSR,MMP14,PDGFRA,PDGFRB,ARID4A,SDC1,SHH,SOX9,SRD5A1,TFAP2C,TGFB2,TGFBR1,UBB,NCOA1,ADAM15,ADGRG1,REC8,BCL2L11,FSTL3,SEMA3A,SYCP2,PRDX4,FNDC3A,SOX8,ASB1,ARID4B,SIX4,LGR4,WDR48,BRIP1,ARID5B,TBC1D20,RNF38,ASPM	Downregulated in D3A
GO:0097104	postsynaptic membrane assembly	6	5	1.92	0.01461	,CEL,EPHB2,LRP4,NRXN2,NLGN2	Downregulated in D3A
GO:0016255	attachment of GPI anchor to protein	6	5	1.92	0.01461	,PIGK,PIGT,PGAP1,PIGS,PIGU	Downregulated in D3A
GO:2000192	negative regulation of fatty acid transp...	6	5	1.92	0.01461	,AKT1,AKT2,THBS1,CYP4F2,IRS2	Downregulated in D3A
GO:0010454	negative regulation of cell fate commitm...	6	5	1.92	0.01461	,HES1,FZD7,DKK1,SOSTDC1,LOXL3	Downregulated in D3A
GO:0060613	fat pad development	6	5	1.92	0.01461	,BBS4,UBB,ARRDC3,ARID5B,DGAT2	Downregulated in D3A
GO:0019695	choline metabolic process	6	5	1.92	0.01461	,ALDH7A1,BCHE,CHKA,SLC44A1,CHDH	Downregulated in D3A
GO:0003263	cardioblast proliferation	6	5	1.92	0.01461	,CTNNB1,EYA1,HES1,PIM1	Downregulated in D3A
GO:0003264	regulation of cardioblast proliferation	6	5	1.92	0.01461	,CTNNB1,EYA1,HES1,NOTCH1,PIM1	Downregulated in D3A
GO:0034392	negative regulation of smooth muscle cel...	6	5	1.92	0.01461	,APOH,ARRB2,EDN1,LRP6,DIPK2A	Downregulated in D3A
GO:0006171	cAMP biosynthetic process	6	5	1.92	0.01461	,ADCY1,ADCY3,ADCY5,ADCY6,ADCY7	Downregulated in D3A
GO:0051124	synaptic growth at neuromuscular junctio...	6	5	1.92	0.01461	,APP,LRP4,SHANK2,SIX4,AGRN	Downregulated in D3A
GO:0030223	neutrophil differentiation	6	5	1.92	0.01461	,FASN,LBR,DHRS7B,LEF1,JAGN1	Downregulated in D3A
GO:0062043	positive regulation of cardiac epithelia...	6	5	1.92	0.01461	,JAG1,NOTCH1,TGFB2,TGFBR1,TGFBR2	Downregulated in D3A
GO:0009611	response to wounding	463	170	147.88	0.01467	,ACHE,ADRA2C,AGER,ALOX15,APOD,APOE,APOH,RHOA,ARRB2,BCL2,BCL9,TSPO,SERPING1,DDR1,CAPZA1,CAPZA2,SCARB1,ENTPD2,CDH3,CDK5,CDKN1B,CCR1,COL1A1,COL1A2,COL3A1,COL5A1,CPB2,CYP1A1,DAG1,DHFR,DOCK1,DPYSL3,EDN1,DMTN,ERBB2,ERBB3,EVPL,EZH2,F2,F5,F7,F10,FBLN1,FGA,FGB,FN1,GAS6,GNA11,GNAS,GRIN2A,GRIN2C,ARHGAP35,H3-3A,HDAC1,HHEX,HMGCR,HNF4A,IFRD1,IRF2,ITGA9,ITPR1,LAMB2,LGALS1,LMAN1,LRP1,MAFG,MDK,NOS3,NOTCH1,P2RY1,P…	Downregulated in D3A
GO:0098742	cell-cell adhesion via plasma-membrane a...	128	53	40.88	0.01469	,BMP2,BSG,CBLN1,CDH3,CDH6,CDH16,CLDN4,CXADR,DSC2,DSC3,CELSR3,CELSR2,FAT2,IL1RAP,L1CAM,MBP,PCDH1,PCDH7,MAP2K5,PTPRF,PTPRS,NECTIN1,TGFB2,TGFBR2,CD164,CLDN12,LOC102723899,CLDN6,CLDN1,CELSR1,CLSTN3,MPZL2,ADGRL1,CLSTN1,KIFAP3,IGSF9B,CADM1,CLDN15,NECTIN3,FXYD5,FGFRL1,TENM3,PCDHB14,PCDHB2,IGSF9,CLSTN2,CDH24,VSTM2L,EMB,CLDN23,GATA5,CNTN4,CDHR3,MDGA1	Downregulated in D3A
GO:0007281	germ cell development	167	67	53.34	0.01507	,AKT1,AMH,ANG,BBS2,BBS4,BCL2,BCL2L1,CFTR,CTNNB1,DIAPH2,DLD,ERCC1,FANCG,H3-3A,HMGB2,MDK,MLH1,NPR2,OCA2,ODF2,PDE3A,SPINK1,SRC,TIAL1,UBE2B,MKKS,LGR5,PDE5A,CDYL,QKI,MARF1,REC8,NPM2,ABHD2,FNDC3A,DZIP1,POMZP3,SIRT2,TUT4,OSBP2,NECTIN3,DNAH1,PYGO1,CABYR,DAZAP1,YBX2,HOOK1,KDM3A,KNL1,MFSD14A,SLC26A6,SPAG16,LIN28A,TTC26,PANK2,JAM3,TSSK6,BRIP1,ACRBP,PAQR8,PYGO2,TPGS1,CATSPER2,TBC1D20,ASPM,SOHLH1,WEE2	Downregulated in D3A
GO:0051489	regulation of filopodium assembly	33	17	10.54	0.01509	,DPYSL3,DMTN,FMR1,MYO10,PALM,PRKCD,RAB5A,SRF,TGFBR1,WASL,ARHGAP44,ZMYND8,BCAS3,PPP1R9A,ESPN,DOCK11,AGRN	Downregulated in D3A
GO:0097107	postsynaptic density assembly	10	7	3.19	0.01529	,CBLN1,IL1RAP,PTEN,PTPRS,NRXN2,SHANK2,NLGN2	Downregulated in D3A
GO:0009886	post-embryonic animal morphogenesis	10	7	3.19	0.01529	,ATRX,FBN1,GNAS,HMGN1,MFAP2,MYO7A,BCL2L11	Downregulated in D3A
GO:0032098	regulation of appetite	10	7	3.19	0.01529	,BBS2,BBS4,NUCB2,PPARA,SLC22A3,MKKS,NENF	Downregulated in D3A
GO:0098698	postsynaptic specialization assembly	10	7	3.19	0.01529	,CBLN1,IL1RAP,PTEN,PTPRS,NRXN2,SHANK2,NLGN2	Downregulated in D3A
GO:0072203	cell proliferation involved in metanephr...	10	7	3.19	0.01529	,GPC3,MYC,PDGFRB,PTCH1,SHH,STAT1,OSR1	Downregulated in D3A
GO:0072520	seminiferous tubule development	10	7	3.19	0.01529	,ATRX,UBB,ADGRG1,REC8,WDR48,BRIP1,TBC1D20	Downregulated in D3A
GO:0043525	positive regulation of neuron apoptotic ...	43	21	13.73	0.01531	,RHOA,CASP2,CDC34,CDK5,ATF2,CTNNB1,CTSZ,EPHA7,ITGA1,MAP3K11,MYB,MYBL2,NQO2,SRPK2,TGFB2,TP53,HDAC4,BCL2L11,BACE1,FIS1,PCSK9	Downregulated in D3A
GO:0042593	glucose homeostasis	170	68	54.3	0.01552	,ADCY5,AGER,AKT1,BAD,CEBPA,CFTR,CPB2,CRY2,FGFR4,GAS6,GPLD1,GPR21,RABGAP1,HMGCR,FOXA1,HNF4A,IGF1R,INSR,KIF5B,LGALS1,LRP1,LRP5,MEN1,OAS1,OPA1,PAX6,PCK1,PIK3R1,PRCP,PRKAA1,PTCH1,RAP1A,RBP4,SLC16A1,SMARCA4,SOX4,SRI,SRF,HNF1A,TCF7L2,TIAM1,VSNL1,IRS2,BAIAP3,HMGN3,RPH3AL,UNC13B,RAB11FIP2,SIN3A,PHPT1,FIS1,MLXIPL,SELENOT,FAM3B,PIH1D1,MBD5,WDR35,NCOA5,NUCKS1,AACS,LIN28A,JAGN1,SLC9B2,SESN3,CRTC2,FOXK1,RFX6,…	Downregulated in D3A
GO:2000096	positive regulation of Wnt signaling pat...	8	6	2.56	0.01569	,ABL1,GPC3,MLLT3,ANKRD6,DKK1,NKD1	Downregulated in D3A
GO:0009635	response to herbicide	8	6	2.56	0.01569	,ALAD,CYP1A1,DAXX,SMIM40,HSF1,MAPK13,HTRA2	Downregulated in D3A
GO:0071830	triglyceride-rich lipoprotein particle c...	8	6	2.56	0.01569	,APOB,APOC1,APOE,LDLR,LMF1,LMF1	Downregulated in D3A
GO:0046929	negative regulation of neurotransmitter ...	8	6	2.56	0.01569	,ASIC1,FMR1,RAP1A,SLC30A1,PNKD,PPP1R9A	Downregulated in D3A
GO:0032096	negative regulation of response to food	8	6	2.56	0.01569	,BBS2,BBS4,NUCB2,PPARA,MKKS,NENF	Downregulated in D3A
GO:0032099	negative regulation of appetite	8	6	2.56	0.01569	,BBS2,BBS4,NUCB2,PPARA,MKKS,NENF	Downregulated in D3A
GO:0034382	chylomicron remnant clearance	8	6	2.56	0.01569	,APOB,APOC1,APOE,LDLR,LMF1,LMF1	Downregulated in D3A
GO:0045579	positive regulation of B cell differenti...	8	6	2.56	0.01569	,BAD,MMP14,SYK,PPP2R3C,PCID2,ATP11C	Downregulated in D3A
GO:0006782	protoporphyrinogen IX biosynthetic proce...	8	6	2.56	0.01569	,ALAD,ALAS1,CPOX,IREB2,PPOX,UROS	Downregulated in D3A
GO:0009749	response to glucose	145	59	46.31	0.01573	,ACVR2B,ADCY5,AGER,APOA2,RHOA,BAD,CDKN1B,CFTR,COL6A2,CPB2,CTSV,GAS6,GLUL,GPLD1,HMGCR,HNF4A,IGF1R,KIF5B,LGALS1,LRP1,LRP5,MEN1,OPA1,PCK1,PFKL,PRKAA1,PTEN,RAP1A,SMARCA4,SOX4,SRI,SREBF1,SRF,VAMP2,TCF7L2,TGFBR2,THBS1,TIAM1,VSNL1,IRS2,BAIAP3,HMGN3,UNC13B,ATG7,RAB11FIP2,SIN3A,PHPT1,FIS1,MLXIPL,SELENOT,PIH1D1,APOM,WDR35,AACS,LIN28A,JAGN1,ACVR1C,SLC9B2,RFX6	Downregulated in D3A
GO:0043087	regulation of GTPase activity	359	134	114.66	0.01602	,ADRB1,AKT2,ARHGAP4,ARHGDIA,ARRB2,BBS4,BCL6,BNIP2,CAV2,CHML,CHN2,DOCK1,DVL2,EPHA1,ERBB2,EZH2,FGD1,FOXJ1,ARHGAP35,GSK3B,AGFG2,IPO5,MYO9A,NEDD9,PLXNB1,PTK2,RAP1A,RAP1GDS1,RASA1,RGS10,RGS12,RP2,RSU1,CCL2,XCL1,TBCD,TIAM1,TSC1,TSC2,VAV2,EVI5,ARHGEF5,MKKS,RGS5,RANBP3,PKP4,ASAP2,ARHGEF7,RGN,ITGB1BP1,ARHGAP29,USP6NL,ARHGAP32,TBC1D5,RGP1,TBC1D4,SGSM2,ARHGAP44,IQSEC1,ARHGAP25,TNK2,RASGRP2,SPRY2,NET1,APC2,S…	Downregulated in D3A
GO:0030509	BMP signaling pathway	104	44	33.22	0.0164	,ABL1,ACVR2A,ACVR2B,AMH,BMP2,BMP8B,BMPR1A,BMPR2,MEGF8,FBN1,GPC3,HFE,HIVEP1,HES1,ID1,ITGA3,SMAD1,SMAD6,MSX1,NEO1,NOTCH1,NUMA1,PCSK6,MAPK3,SFRP5,SORL1,TGFBR3,FZD1,ZFYVE16,TOB1,FSTL3,DKK1,FKBP8,SOSTDC1,PDCD4,HIPK2,LEF1,CTDSPL2,SMURF1,SMURF2,HTRA3,SLC39A5,RGMB,BMP8A	Downregulated in D3A
GO:0034723	DNA replication-dependent nucleosome org...	26	14	8.3	0.01679	,RBBP4,H3C6,H3C8,H3C12,H3C10,H4C1,H4C4,H4C12,H4C3,H4C2,H3C7,CHAF1A,ASF1A,ASF1B	Downregulated in D3A
GO:0006335	DNA replication-dependent nucleosome ass...	26	14	8.3	0.01679	,RBBP4,H3C6,H3C8,H3C12,H3C10,H4C1,H4C4,H4C12,H4C3,H4C2,H3C7,CHAF1A,ASF1A,ASF1B	Downregulated in D3A
GO:0072001	renal system development	222	99	70.9	0.0168	,ACVR2B,JAG1,AGT,AKR1B1,ASS1,BCL2,BMP2,CENPF,COL4A4,CTNNB1,EFNB2,ENPEP,EPHA7,EYA1,FBN1,FOXJ1,GPC3,HAS2,HES1,ITGA3,LAMA5,LAMB2,LRP4,TACSTD2,SMAD1,SMAD6,MME,MMP17,MYC,MYO1E,NFIA,NID1,NOTCH1,NOTCH3,ODC1,OVOL1,PBX1,PDGFA,PDGFRA,PDGFRB,PGF,PKD2,PKHD1,PODXL,PROX1,PTCH1,RBP4,SDC1,SHH,SMO,SOX4,SOX9,STAT1,TGFB2,TGFBR1,TP73,TSC1,VEGFA,IFT88,LGR5,HYAL2,PROM1,RGN,DLG5,MAGED1,IFT140,BCL2L11,GDF11,FSTL3,SIX2,I…	Downregulated in D3A
GO:0048634	regulation of muscle organ development	96	41	30.66	0.01684	,ARRB2,BCL2,BMP2,BMPR1A,CENPF,CTNNB1,EDN1,EFNB2,ERBB3,GPC1,HMGCR,NOTCH1,PAK1,PIM1,PPARA,PRKAA1,PTEN,RBP4,SHH,SHOX2,TGFBR1,TGFBR2,TGFBR3,TP73,FZD7,HDAC4,USP19,SIRT2,DKK1,FBXO22,CDON,LEF1,SFMBT1,SIX4,SOX6,TBX20,JPH2,AKIRIN1,UQCC2,MTPN,MIR17HG	Downregulated in D3A
GO:0071560	cellular response to transforming growth...	179	71	57.17	0.01684	,ACVR2A,ACVR2B,PARP1,RHOA,ARRB2,BMPR1A,BMPR2,LDLRAD4,CAV2,CDKN2B,COL1A1,COL1A2,COL3A1,CREBBP,EDN1,FBN1,FMOD,NR3C1,HSPA1A,ID1,ITGA3,ITGB5,LTBP2,LTBP3,SMAD1,SMAD6,MEN1,FURIN,PDE3A,PDPK1,PML,PRKCZ,PTK2,PTPRK,XCL1,SOX5,SOX9,SRC,ADAM17,MAP3K7,TGFB2,TGFBR1,TGFBR2,TGFBR3,THBS1,TP53,UBB,HYAL2,CLDN1,MTMR4,ZFYVE9,PEG10,FAM89B,DKK3,HIPK2,WWOX,SOX6,FERMT1,DUSP22,SMURF1,EPB41L5,PRDM16,SMURF2,RASL11B,SNX25,HTR…	Downregulated in D3A
GO:0030198	extracellular matrix organization	258	113	82.88	4.8e-05	,A2M,ABL1,APBB2,ATP7A,SERPINH1,CD44,CD47,COL2A1,COL4A2,COL6A2,COL8A2,COL12A1,COL17A1,COL19A1,VCAN,CCN2,CTSL,CTSV,CYP1B1,DPP4,FBLN2,FGA,FGG,FOXF2,FMOD,FN1,GAS2,B4GALT1,HPN,HSPG2,ICAM1,ICAM2,ICAM4,CCN1,IHH,ITGA6,ITGA2,ITGA2B,ITGA3,ITGA5,ITGAV,ITGB6,ITGB8,LAMA3,LAMB1,LAMC1,LAMC2,LRP1,MATN3,MMP1,MMP7,MMP10,MMP11,MMP13,MMP14,MMP15,MMP19,MPV17,NF1,NFKB2,DDR2,TNFRSF11B,P4HA1,PDGFB,PECAM1,PLOD1,PLOD2,PRS…	Upregulated in 3A1
GO:0042149	cellular response to glucose starvation	36	23	11.57	8.8e-05	,ASNS,ATF4,HNRNPA1,HSPA5,NFE2L2,PRKAA2,TP53,UPP1,XBP1,MTMR3,EIF2AK3,PICK1,ATG14,SIK2,SZT2,RRP8,SESN1,IMPACT,ITFG2,CPEB4,SESN2,SESN3,C12orf66	Upregulated in 3A1
GO:0007175	negative regulation of epidermal growth ...	14	11	4.5	0.00048	,CBL,CBLB,PSEN1,TSG101,GPRC5A,SOCS5,ERRFI1,ZFYVE28,SNX6,CHMP6,SOCS4	Upregulated in 3A1
GO:0043619	regulation of transcription from RNA pol...	9	8	2.89	0.00073	,ARNT,ATF4,EPAS1,HIF1A,HMOX1,NFE2L2,SESN2,CHD6	Upregulated in 3A1
GO:0002011	morphogenesis of an epithelial sheet	45	25	14.46	0.00096	,ACVRL1,JAG1,CEACAM1,BMP7,CD44,CD151,TOR1A,MEGF8,FLNA,MTOR,ARHGAP35,HOXB4,CCN1,ITGA5,LRP6,SOS1,WNT5A,PDCD10,CLASP1,LIN7C,VANGL2,MPP5,PHACTR4,AJUBA,LAMA1	Upregulated in 3A1
GO:0007229	integrin-mediated signaling pathway	79	39	25.38	0.00103	,ABL1,APOA1,CEACAM1,DST,CD47,CD63,CDC42,CDH17,CCN2,EMP2,PTK2B,FLNA,FUT8,ILK,ITGA6,ITGA2,ITGA2B,ITGA3,ITGA5,ITGAV,ITGB6,ITGB8,LAMA3,LIMS1,ADAM11,MYH9,NEDD9,PTN,SRC,TEC,CUL3,SEMA7A,ADAM15,ADAM9,FERMT2,ADAMTS13,RCC2,PHACTR4,CCM2	Upregulated in 3A1
GO:0014009	glial cell proliferation	36	21	11.57	0.00104	,AREG,ASCL2,CLU,CREB1,CSF1R,EEF2,ETV5,PTK2B,MTOR,HES1,IDH2,LYN,NF2,PLAG1,PRKCH,PRKCI,PTN,SOX4,UFL1,DICER1,LGI4	Upregulated in 3A1
GO:0043312	neutrophil degranulation	373	148	119.83	0.00108	,SERPINA3,ABR,ACPP,AP2A2,AGA,AHSG,ALAD,ALDH3B1,ANXA3,RHOG,ARSA,BCR,CEACAM1,CAT,CD44,CD47,CD59,CD63,CTSC,CHI3L1,COPB1,CTSB,CTSD,CTSH,CD55,DDOST,DNASE1L1,DYNC1H1,DSP,EEF1A1,EEF2,SERPINB1,FABP5,FRK,FUCA1,XRCC6,GAA,B4GALT1,GLB1,GNS,GRN,GSN,GSTP1,HEXB,IDH1,IGF2R,ILF2,ITGAV,KPNB1,LAMP2,LCN2,LGALS3,LRMP,LTA4H,MAN2B1,MANBA,MGST1,MIF,CEACAM6,NDUFC2,PNP,PECAM1,PGM1,SERPINA1,SERPINB6,PIGR,PLD1,PRCP,MAPK1,PR…	Upregulated in 3A1
GO:0061309	cardiac neural crest cell development in...	6	6	1.93	0.0011	,JAG1,BMP4,BMP7,FOLR1,HES1,PITX2	Upregulated in 3A1
GO:0052696	flavonoid glucuronidation	6	6	1.93	0.0011	,UGT1A7,UGT1A6,UGT1A5,UGT1A4,UGT1A1,UGT1A3	Upregulated in 3A1
GO:0030335	positive regulation of cell migration	374	148	120.15	0.00122	,ABL1,ACTN4,ACVR1B,ANGPT1,ANXA1,ANXA3,ARF6,ATM,ATP7A,BMP4,BMP7,CAV1,CD151,CRKL,CSF1R,CTSH,LPAR1,EGF,EGFR,F3,PTK2B,FER,FGFR1,FLNA,FN1,MTOR,GAB1,GRN,HIF1A,HMOX1,HSPA5,HSPB1,ICAM1,IGF1,CCN1,IL1R1,IL6R,IL12A,ILK,INSR,ITGA6,ITGA2,ITGA2B,ITGA3,ITGA5,ITGAV,JAK2,JUN,LAMB1,LAMC2,LGALS3,LRP1,LYN,MCAM,MDM2,MET,MMP14,CEACAM6,NEDD9,NFE2L2,DDR2,P2RX4,PAK1,PDGFB,PECAM1,PIK3C2A,PIK3CD,PRKCE,MAPK1,LGMN,RELN,PTGS2…	Upregulated in 3A1
GO:0032288	myelin assembly	19	13	6.1	0.00127	,ANK2,CD9,ILK,PMP22,UGT8,MTMR2,FIG4,NFASC,DICER1,TENM4,MPP5,PIKFYVE,NCMAP	Upregulated in 3A1
GO:1901522	positive regulation of transcription fro...	19	13	6.1	0.00127	,ATF4,EP300,HIF1A,SMAD4,SMAD9,NFE2L2,TP53,VEGFA,XBP1,CREB3,CARF,SESN2,CHD6	Upregulated in 3A1
GO:0022400	regulation of rhodopsin mediated signali...	17	12	5.46	0.00129	,CALM1,CNGB1,CNGA1,FNTA,FNTB,CHURC1-FNTB,GUCA1B,GUCY2D,PDE6A,PPEF1,METAP2,METAP1,CAMKMT	Upregulated in 3A1
GO:0046395	carboxylic acid catabolic process	234	97	75.17	0.00154	,ABAT,ACACB,ACADM,ACADS,ACADSB,ACADVL,ACAT1,ACOX1,AGXT,ARG2,ATP2B4,BCAT1,CD44,CPT1A,CPT2,CRABP1,CRYM,CTH,ECI1,DECR1,DLST,SARDH,EHHADH,ETFDH,FABP1,MTOR,GAD1,GCDH,GSTZ1,HADHA,HADHB,HAL,HEXB,HGD,HMGCL,HMMR,IDUA,IRS1,MAT1A,ALDH6A1,MPST,MMUT,NOS2,OAT,PCCB,PCK2,PEX7,PEX13,PHYH,PON3,PRODH,LOC102724788,RENBP,SHMT2,SLC9A1,AKR1D1,TST,KYNU,LPIN2,AASS,AKR1A1,ECI2,SLC25A17,ALDH1L1,HIBADH,MLYCD,GCAT,HAAO,CEMIP…	Upregulated in 3A1
GO:0097193	intrinsic apoptotic signaling pathway	245	101	78.71	0.00155	,ABL1,ATF4,ATM,BCL2L1,BCL2L2,BDKRB2,BID,BRCA1,CASP4,CASP9,CAV1,CD44,CLU,CYLD,CYP1B1,DDIT3,DDX5,ENO1,EP300,ERN1,FHIT,MSH6,HIF1A,HMOX1,HNRNPK,HSPB1,JAK2,MDM2,MAP3K5,MIF,MSH2,NBN,NFE2L2,NONO,P4HB,PDK1,SEPTIN4,PRODH,LOC102724788,PTGS2,PTPN2,RPL11,RPS3,SKIL,SRC,TMBIM6,TNFRSF1A,TP53,XBP1,CUL5,CUL3,ARHGEF2,EIF2AK3,PPM1F,TOPORS,RACK1,CREB3,HYOU1,ARL6IP5,IVNS1ABP,SERINC3,ERP29,PDCD10,SNW1,KDM1A,PPP1R13B,R…	Upregulated in 3A1
GO:0060348	bone development	161	70	51.72	0.00156	,ALPL,ATP6AP1,BMP4,SERPINH1,FOXN3,COL2A1,COL6A2,COL12A1,COCH,MEGF8,EP300,FGFR2,GJA1,GLG1,HOXA11,HOXB4,IGF1,IHH,INSIG1,LRP6,MATN2,MATN3,MEIS1,MMP13,MMP14,PEX7,PHEX,PITX2,PRPSAP2,PTPN6,RARB,RYR1,SRC,STC1,TAL1,THPO,TP53,TULP3,DCHS1,FGF18,PAPSS2,DHRS3,TRIP11,SH2B3,WASF2,SEMA4D,TTC9,IFT172,FOXP1,SBDS,INSIG2,MBTPS2,SCARA3,TMEM38B,PDGFC,CYP26B1,BBX,XYLT1,MCPH1,LRRK1,TRIM45,COL27A1,LRP5L,OSR2,SLC38A10,SP…	Upregulated in 3A1
GO:0034754	cellular hormone metabolic process	91	43	29.23	0.0018	,AFP,ALDH1A3,COMT,CRABP1,CYP1B1,CYP3A5,CYP19A1,DGKQ,AKR1C2,EGR1,FDX1,HSD17B3,HSD17B2,SRD5A2,AKR1D1,SULT1A1,TTR,UGT2B7,RDH16,HSD17B6,AKR1C3,ALDH1A2,SGPL1,CACNA1H,DHRS3,DHRS2,CYP46A1,DKK3,RDH11,HSD17B11,HSD17B14,HSD17B7,BCO1,UGT1A7,UGT1A1,UGT1A3,RETSAT,CYP26B1,AKR1B10,SCPEP1,SRD5A3,RDH12,PLB1	Upregulated in 3A1
GO:0032101	regulation of response to external stimu...	522	208	167.69	0.00224	,A2M,ABAT,ABR,AHSG,ANXA1,ANXA5,BIRC2,BIRC3,XIAP,APOA1,APOH,ARG2,SERPINC1,ATM,BCL6,BCR,CEACAM1,C1R,C1S,C2,C4BPA,C4BPB,C5,C8A,CACNB3,CALM1,CAV1,CD9,CD47,CD59,CTSC,CLU,CNGB1,CNGA1,CR2,CYLD,CYP19A1,CD55,DDT,DDTL,DHX9,DNASE1,LPAR1,MEGF8,EGFR,F2,F3,PTK2B,FGA,FGFR1,FGG,FKBP1B,FNTA,FNTB,CHURC1-FNTB,MTOR,GBA,GJA1,GRN,GSTP1,GUCA1B,GUCY2D,HLA-E,FOXA2,HRG,HSPB1,IGF1,IL1R1,IL6R,IL12A,IL18,ITGA2,JAK2,KNG1,LRP1…	Upregulated in 3A1
GO:0031581	hemidesmosome assembly	10	8	3.21	0.0026	,DST,CD151,COL17A1,ITGA6,LAMA3,LAMC1,LAMC2,PLEC	Upregulated in 3A1
GO:0016042	lipid catabolic process	257	104	82.56	0.00271	,ACACB,ACADM,ACADS,ACADVL,ACAT1,ACOX1,APOA1,CES1,CPT1A,CPT2,CRABP1,CYP1B1,CYP19A1,ECI1,DECR1,EHHADH,ETFDH,FABP1,FABP5,FABP6,MTOR,FUCA1,GALC,GBA,GCDH,HADHA,HADHB,HEXB,IDH1,IRS1,LRP1,MMUT,NAGA,PAFAH2,PCCB,PCK2,PEX7,PEX13,PHYH,PLA2G2A,PLCG2,PLD1,PRKCE,PSAP,PLAAT4,SMPD1,SORL1,AKR1D1,YWHAH,PLA2G7,PLA2G6,HSD17B6,AKR1C3,SGPL1,LPIN2,SNX17,ECI2,SLC25A17,NEU3,CYP46A1,PLAAT3,MLYCD,CES3,PLD3,FGF21,SMPDL3B,PL…	Upregulated in 3A1
GO:0043408	regulation of MAPK cascade	529	200	169.94	0.00271	,ABL1,ALOX12B,ANGPT1,ARRB1,ATP6AP1,CEACAM1,BMP4,BMP7,C5,CAV1,CD44,CHI3L1,CRKL,CSF1R,CSPG4,CCN2,CYLD,DDT,DDTL,DUSP4,DUSP6,DVL3,LPAR1,EGF,EGFR,EPHB2,ERN1,MECOM,PTK2B,FKTN,FGA,FGFR1,FGFR2,FGG,FOXO1,FN1,GBA,GPR37,GSTP1,ICAM1,IGBP1,IGF1,IGFBP4,CCN1,ILK,INHBA,INHBB,INSR,JAK2,JUN,KRAS,LRP1,LYN,NBR1,SMAD4,MAP3K5,MIF,MAP3K9,MAP3K10,NF1,NF2,P2RY1,PAK1,PDGFB,PLA2G2A,PRKCE,MAPK1,PSAP,PSEN1,PSMD10,PTPN2,PTPN6…	Upregulated in 3A1
GO:0071236	cellular response to antibiotic	116	52	37.27	0.00272	,ABL1,ADCY1,AHR,ANXA1,APEX1,ATP7A,AXL,CFTR,CLU,CYP1B1,ECT2,EFNA5,EGR1,FABP1,FDX1,FOXO1,FOXO3,GPR37,HNRNPA1,HSPA5,ID3,ITPR2,LCN2,MDM2,MAP3K5,MET,NFE2L2,PDGFB,PRKCE,PSAP,PYCR1,RPS3,SLC9A1,SRC,TNFAIP3,TP53,TRPC6,RNF112,KLF4,HDAC6,ACTR2,RACK1,ZNF277,PDCD10,SIRT1,UGT1A1,ANKZF1,IMPACT,PINK1,PDGFD,TP53INP1,PLA2G4F	Upregulated in 3A1
GO:0009888	tissue development	1399	523	449.43	0.003	,ABL1,ACADVL,ACAT1,ACVR1B,ACVRL1,AP2A1,AP2A2,JAG1,AHSG,ALDH1A3,ALPL,ANXA1,ANXA4,AREG,ARG2,ARNTL,ASCL2,ATF4,ATM,ATP2B1,ATP7A,BCR,BFSP1,CEACAM1,PRDM1,BMP4,BMP7,FOXL2,ZFP36L1,KLF5,BTG1,CAT,CAV1,RUNX1,LOC100506403,RUNX3,SERPINH1,CCNT2,CD9,CD44,CD151,CDC42,CDH3,CES1,CFL2,CHI3L1,AP2M1,TPP1,CLTC,COL2A1,COL4A2,COL6A2,COL12A1,COL17A1,COL19A1,CLDN3,CPT1A,CREB1,CRYGS,CSF1R,CSRP2,CSTA,CCN2,CTSB,CTSH,CTSL,CTS…	Upregulated in 3A1
GO:0009311	oligosaccharide metabolic process	36	20	11.57	0.00305	,CTBS,FBP1,FUT8,GAA,B4GALT1,HEXB,IDUA,MAN2B1,MANBA,MGAT2,NAGA,ST3GAL2,B3GALNT1,ST3GAL6,NEU3,TREH,MAN1B1,MAN2B2,ST6GALNAC1,ST6GALNAC5	Upregulated in 3A1
GO:1901031	regulation of response to reactive oxyge...	27	16	8.67	0.0033	,BMP7,FOXO3,GCH1,GPR37,MET,NFE2L2,PSAP,PYCR1,HDAC6,RACK1,FBLN5,SZT2,SESN1,PINK1,SESN2,SESN3	Upregulated in 3A1
GO:1905522	negative regulation of macrophage migrat...	5	5	1.61	0.00342	,C5,CYP19A1,DDT,DDTL,MIF,EMILIN1	Upregulated in 3A1
GO:0072126	positive regulation of glomerular mesang...	5	5	1.61	0.00342	,EGR1,IL6R,PDGFB,CFLAR,PDGFD	Upregulated in 3A1
GO:0006487	protein N-linked glycosylation	73	35	23.45	0.00342	,ENTPD5,DAD1,DDOST,FUT8,GFPT1,B4GALT1,STT3A,MGAT1,MGAT2,PGM3,PMM1,ST6GAL1,ST3GAL1,VCP,B3GALNT1,GAL3ST1,ALG3,B4GALT7,MGAT4A,ALG6,UBE2J1,TMEM165,UGGT1,MAN1C1,ALG8,ALG12,SRD5A3,ALG9,DHDDS,MAGT1,ALG10,ALG2,MCFD2,MGAT5B,OST4	Upregulated in 3A1
GO:0003333	amino acid transmembrane transport	58	29	18.63	0.00344	,PSEN1,RGS2,RGS4,SLC1A2,SLC1A4,SLC3A1,SLC6A9,SLC7A2,SLC43A1,SLC25A12,SLC7A7,ARL6IP5,SLC7A9,SLC7A8,SLC7A11,STK39,SLC38A2,SLC38A4,LRRC8D,SLC38A7,SLC38A1,SLC16A10,SLC36A4,SLC15A4,SLC25A29,SLC38A10,SLC38A6,SLC38A8,SLC38A11	Upregulated in 3A1
GO:0055114	oxidation-reduction process	814	297	261.5	0.00353	,ACACB,ACADM,ACADS,ACADSB,ACADVL,ACAT1,ACO2,ACOX1,ADSL,ALDH3A1,ALDH1A3,ALDH3B1,ALDH3B2,ALDH9A1,ALDOB,ALOX12B,AOX1,APEX1,APOA1,ASPH,BID,BLVRA,BLVRB,CALM1,CAT,CP,CPT1A,CPT2,CRYM,CYB5A,CYP1B1,CYP2D7,CYP2J2,CYP3A5,CYP19A1,ECI1,AKR1C2,DECR1,DIO1,DLST,SARDH,EHHADH,ENO1,ENO2,ETFDH,FABP1,FDX1,FMO4,FMO5,MTOR,G6PD,GAA,GCDH,GFPT1,GMPR,GPD2,GPX2,GPX7,GSTA1,HADHA,HADHB,HGD,HIF1A,HK1,HK2,HMOX1,HSD17B3,HSD17B2,…	Upregulated in 3A1
GO:0016311	dephosphorylation	389	150	124.97	0.00377	,ACP2,ACPP,ALPI,ALPL,ALPP,ALPG,APEX1,CALM1,CALM2,CAMK2G,CDKN3,DUSP4,DUSP6,FBP1,FKBP1B,MTOR,GBA,IGBP1,INPP1,INPP4A,ITGA2,JAK2,LGALS3,MYH3,PPP1R12A,NT5E,OCRL,PFKFB2,PON3,PPEF1,PPM1A,PPM1B,PPM1G,PPP1CB,PPP2CB,PPP2R1B,PPP2R2A,PPP2R2B,PPP2R5E,PPP3R1,PPP6C,PSPH,PTN,PTPN2,PTPN6,PTPN13,PTPRB,PTPRE,PTPRJ,PTPRK,PTPRM,PTPRR,ROCK1,SBF1,SMPD1,SRC,STYX,PPP1R11,HSP90B1,PTP4A2,DUSP11,CDC14B,MTMR1,SYNJ2,MTMR3,MTM…	Upregulated in 3A1
GO:0045666	positive regulation of neuron differenti...	279	111	89.63	0.00383	,AP2A1,APBB1,ATF1,BCL6,BDNF,BMP4,BMP7,SCARB2,CSNK1D,CSNK1E,DBN1,DVL3,ECT2,LPAR1,EFNA5,MEGF8,EIF4G1,EP300,ETV5,PTK2B,FGFR1,FKBP1B,FN1,MTOR,FYN,GLI2,GRN,ARHGAP35,FOXA1,HOXD3,HSPA5,ILK,ITGA6,ITGA3,LRP1,LTK,LYN,CAPRIN1,MAP6,NBL1,MICOS10-NBL1,NFE2L2,PAK1,SERPINI1,PLXNA1,PLXNA2,PRKCI,RELN,PSEN1,PTN,RARB,RGS2,SKIL,CDKL5,SYT1,TCF4,TIMP2,TRPC6,VEGFA,VLDLR,WNT5A,RNF112,RND2,SF3A2,FZD4,RASAL1,SEMA7A,NCOA1,S…	Upregulated in 3A1
GO:0008406	gonad development	166	70	53.33	0.00395	,AFP,ANG,ARRB1,ATM,BCL2L1,BCL2L2,FOXL2,CBL,CRKL,CTSV,CYP19A1,FOXO3,FLNA,GAS2,GATA6,GJA1,HOXA10,HOXA11,HSPA5,ICAM1,IDH1,INHBA,INHBB,INSR,LRP2,SMAD4,MGST1,MMP14,MMP19,MSH2,RAB13,ARID4A,KDM5A,REN,RRM1,SLIT3,SRC,SRD5A2,TFAP2C,TGFBR1,TMF1,VEGFA,WNT5A,ZP3,CSDE1,FZD4,AKR1C3,NCOA1,TNFSF10,ADAM15,SGPL1,EIF2B4,EIF2B2,EIF2B5,ADGRG1,PCYT1B,BASP1,DMC1,SIRT1,PATZ1,NUPR1,SIX4,NUP107,WDR19,KIF18A,ARID5B,AGO4,ASP…	Upregulated in 3A1
GO:0072376	protein activation cascade	56	28	17.99	0.00401	,A2M,APOH,SERPINC1,C1R,C1S,C2,C4BPA,C4BPB,C5,C8A,CD59,CLU,CR2,CD55,F2,F3,FGA,FGG,KNG1,PRCP,MASP1,TFPI,VTN,VWF,COLEC10,C1RL,SCARA3,SUSD4	Upregulated in 3A1
GO:0001889	liver development	118	52	37.91	0.0042	,ACAT1,ACO2,ANXA1,ARF6,ASNS,ATP7A,CEACAM1,CAD,CSNK2A2,EGFR,GATA6,HFE,HMGCL,HMOX1,HPN,HES1,IGF2R,IHH,ITGA2,JARID2,JUN,KRAS,MET,MPST,NF1,PCK2,PIK3CA,PKD2,PTN,RARB,SRSF5,TAF10,TGFBR3,TNFAIP3,VTN,XBP1,DDX39B,CUL3,CFLAR,ALDH1A2,RB1CC1,PRMT5,CIT,SEC63,RHBDD3,NPHP3,UGT1A1,MESP1,GNPNAT1,E2F8,ARID5B,PNPT1	Upregulated in 3A1
GO:0061912	selective autophagy	44	23	14.14	0.00435	,LGALS8,TP53,SQSTM1,ATG5,SPTLC2,RB1CC1,HDAC6,RNF41,CALCOCO2,ATG14,CLEC16A,WIPI2,KLHL3,TBK1,RETREG1,TOMM7,VPS13C,VPS13D,TIGAR,PINK1,SESN2,LRSAM1,STING1	Upregulated in 3A1
GO:0001841	neural tube formation	92	42	29.56	0.00446	,ABL1,BMP4,BMP7,DVL3,FOLR1,ARHGAP35,HIF1A,LRP2,LRP6,MTHFD1,SOX4,SPINT1,ST14,STK3,TRAF6,TULP3,WNT5A,FZD3,ARID1A,TEAD2,LHX2,MED12,DLC1,DEAF1,GLMN,SCRIB,PLXNB2,MTHFD1L,IFT172,NPHP3,SEMA4C,IFT57,SALL4,VANGL2,MIB1,OVOL2,PHACTR4,TCTN1,GRHL2,CTHRC1,PRICKLE1,GDF7	Upregulated in 3A1
GO:0006575	cellular modified amino acid metabolic p...	164	69	52.69	0.00448	,ACADM,ALDH9A1,CPT1A,CRYM,DIO1,SARDH,FOLR1,G6PD,GATM,GCH1,GCLC,GCLM,GSTA1,GSTA2,GSTP1,GSTT2,GSTZ1,HAGH,HPN,IDH1,MGST1,MTHFD1,NFE2L1,NFE2L2,P4HA1,P4HB,PLA2G2A,PLOD1,PLOD2,PRODH,LOC102724788,SHMT2,SLC5A5,PAX8,GGH,SLC5A6,P4HA2,PEMT,MTHFD2,ALDH1L1,SERINC3,PLAAT3,SLC7A11,MTHFD1L,OPLAH,GNMT,CNPY3-GNMT,SULT1B1,DMGDH,ERO1A,PLA2G2E,APIP,PLA1A,CNDP2,ERO1B,SERINC1,AASDHPPT,CHAC1,PTDSS2,EGLN3,OSBPL10,PLA2G4E…	Upregulated in 3A1
GO:0006693	prostaglandin metabolic process	30	17	9.64	0.0047	,ACOX1,ANXA1,AKR1C2,FABP5,GSTA1,MIF,PTGIS,PTGS2,TNFRSF1A,AKR1C3,PTGES3,SIRT1,PNPLA8,PTGES2,PTGR2,PLA2G4F,ZADH2	Upregulated in 3A1
GO:0048103	somatic stem cell division	21	13	6.75	0.00474	,ZFP36L2,FGFR1,FGFR2,HOXB4,FZD7,NUMB,ARHGEF2,RAB10,VANGL2,AKNA,LBH,DOCK7,ASPM	Upregulated in 3A1
GO:0010614	negative regulation of cardiac muscle hy...	21	13	6.75	0.00474	,ATP2B4,FOXO1,G6PD,JARID2,LMNA,SMAD4,P2RX4,PAK1,RGS2,RGS4,TNFRSF1A,YY1,ERRFI1	Upregulated in 3A1
GO:0031667	response to nutrient levels	380	156	122.08	0.00494	,ACACB,ACAT1,ADRB1,ADSL,ALAD,ALB,ALDH3A1,ALPL,APOA1,ASNS,SERPINC1,ATF4,ATP2B1,BMP7,C2,CACNB3,CAD,CAT,CBL,COMT,CREB1,CTSV,DAD1,DGKQ,DDIT3,EEF2,EGFR,EIF2S1,EIF4EBP1,EIF4G1,ACSL1,ACSL3,FKBP1B,FOXO1,FOXO3,FOLR1,MTOR,FYN,G6PD,GBA,GCLC,GCLM,GSN,GSTP1,HFE,HMGCL,HMOX1,FOXA2,HNRNPA1,HSPA5,ICAM1,INHBB,ITGA2,JUN,KCNJ11,LAMP2,LCN2,LDHA,MARS1,MAX,MDM2,MAP3K5,MMP7,NFE2L2,NUCB2,TNFRSF11B,OXT,P2RX4,P2RY1,PCK2,PH…	Upregulated in 3A1
GO:0034329	cell junction assembly	194	84	62.32	0.00503	,ABL1,ACTG1,ACTN4,ACTN1,ACVRL1,ANK2,ARVCF,BCR,DST,CAV1,RUNX1,LOC100506403,CD9,CD151,CDC42,CDH3,CDH11,CDH17,COL17A1,CLDN3,ECT2,EFNA5,PTK2B,FLNA,FLNC,FN1,GJA1,GJB1,HRG,ILK,ITGA6,ITGA2,ITGA5,LAMA3,LAMC1,LAMC2,LIMS1,LRP1,MMP14,MYO9A,PECAM1,PKP2,PLEC,PRKCH,PRKCI,PKN2,PTPRJ,PTPRK,RAB13,RAP1B,ROCK1,SLC9A1,SRC,STRN,TJP1,TRIP6,UGT8,VCL,VEGFA,WNT11,FZD5,MAP4K4,PPM1F,RAPGEF2,PATJ,DLC1,TESK2,FERMT2,PKP3,NFAS…	Upregulated in 3A1
GO:0002698	negative regulation of immune effector p...	77	36	24.74	0.00507	,A2M,ABR,ANGPT1,ANXA1,APOA1,BCL6,BCR,CEACAM1,C4BPA,C4BPB,CD47,CD59,CD55,FER,GRN,HFE,HLA-E,HMOX1,LGALS3,PCBP2,PPM1B,HTRA1,PTPN6,SEC14L1,TARBP2,TMBIM6,TSPAN6,TNFSF4,UFD1,RIOK3,SOCS5,TRIM38,SPINK5,IL20RB,GPATCH3,NLRX1	Upregulated in 3A1
GO:0030968	endoplasmic reticulum unfolded protein r...	111	49	35.66	0.00513	,ACADVL,ASNS,ATF4,CANX,CLGN,TPP1,CTH,DDIT3,EIF2S1,EP300,ERN1,EXTL3,GFPT1,HSPA5,LMNA,NFE2L2,PTPN2,SRPRA,SSR1,HSPA13,HSP90B1,VCP,XBP1,STC2,MBTPS1,EIF2AK3,CTDSP2,PREB,RACK1,CREB3,HYOU1,AGR2,PDIA5,KDELR3,FICD,SEC31A,PPP1R15A,FGF21,ERO1A,MBTPS2,DNAJB11,WIPI1,TSPYL2,HERPUD2,CREB3L2,CDK5RAP3,CREB3L1,CREB3L4,CREBRF	Upregulated in 3A1
GO:0048596	embryonic camera-type eye morphogenesis	19	12	6.1	0.00528	,ALDH1A3,BMP7,FOXF2,IHH,LRP6,TBX2,TH,WNT5A,FZD5,ARID1A,HIPK2,PHACTR4	Upregulated in 3A1
GO:2001024	negative regulation of response to drug	19	12	6.1	0.00528	,ABAT,GPR37,MET,NFE2L2,PSAP,PYCR1,RGS2,RGS4,RACK1,ARL6IP5,STK39,PINK1	Upregulated in 3A1
GO:1901605	alpha-amino acid metabolic process	187	77	60.07	0.00541	,ACAT1,AGXT,ARG2,ASNS,ATP2B4,ATP7A,BCAT1,CAD,COMT,CRYM,CTH,DLST,SARDH,GAD1,GATM,GCDH,GFPT1,GCLC,GCLM,GSTZ1,HAL,HGD,HMGCL,MAT1A,ALDH6A1,MPST,MTHFD1,MMUT,NOS2,OAT,P4HA1,P4HB,PLOD1,PLOD2,PRODH,LOC102724788,PSPH,PYCR1,SARS1,SHMT2,TH,TST,SLC25A12,KYNU,P4HA2,SLC7A7,AASS,PEMT,SERINC3,HIBADH,SEPHS2,SIRT4,GCAT,HAAO,SLC7A11,GLS2,GNMT,CNPY3-GNMT,PSAT1,ERO1A,APIP,SEPSECS,THNSL2,KYAT3,CTPS2,ERO1B,MCCC1,AASDHP…	Upregulated in 3A1
GO:0050730	regulation of peptidyl-tyrosine phosphor...	174	78	55.9	0.00551	,ABL1,ANGPT1,AREG,BDNF,CAV1,CBL,CBLB,CD44,CSF1R,CSPG4,DGKQ,EFNA5,EGF,EGFR,PTK2B,MTOR,FYN,HRG,HES1,ICAM1,IGF1,IL6R,IL12A,IL18,ITGA5,JAK2,LYN,MIF,NEDD9,NF2,PDGFB,PECAM1,PRKCE,RELN,PSEN1,PTPN2,PTPN6,PTPRJ,SPINK1,SRC,STAT3,TAL1,TEC,TNFRSF1A,TP53,TSG101,VEGFA,VTN,YES1,GPRC5A,ARHGEF2,SH3BP5,SOCS5,MVP,SH2B3,RACK1,HAX1,SEMA4D,CLCF1,ARL2BP,IBTK,CNOT7,ERRFI1,PARP14,BANK1,PDGFC,ZFYVE28,SNX6,CHMP6,LRRK1,PDGF…	Upregulated in 3A1
GO:0031953	negative regulation of protein autophosp...	7	6	2.25	0.00556	,CAV1,JUN,ENPP1,MVP,ERRFI1,IMPACT	Upregulated in 3A1
GO:0007171	activation of transmembrane receptor pro...	7	6	2.25	0.00556	,ANGPT1,DGKQ,EFNA5,EGF,PRLR,PDGFC	Upregulated in 3A1
GO:0052697	xenobiotic glucuronidation	7	6	2.25	0.00556	,UGT1A7,UGT1A6,UGT1A5,UGT1A4,UGT1A1,UGT1A3	Upregulated in 3A1
GO:1904262	negative regulation of TORC1 signaling	17	11	5.46	0.00582	,ATM,DEPDC5,SZT2,SESN1,ITFG2,FNIP2,SESN2,SESN3,C12orf66,RNF152,CASTOR3	Upregulated in 3A1
GO:0007033	vacuole organization	144	61	46.26	0.00605	,ACP2,SCARB2,LYST,TPP1,CLN3,GAA,GBA,GRN,HEXB,NAGLU,NDP,PSEN1,RAB1A,ULK1,MBTPS1,MTMR3,ATG5,VPS4B,SEC22B,FEZ2,ULK2,RB1CC1,FIG4,WDR45,ATG14,TRAPPC8,RAB3GAP1,SCFD1,STX12,GABARAPL1,WIPI2,NUPR1,CHMP4A,CHMP5,RAB14,TMEM106B,STX17,WIPI1,ATG2B,LAPTM4B,TMEM165,WDR45B,ATG101,AKTIP,PINK1,GNPTAB,PIP4K2C,VMP1,RAB33B,FAM160A2,TMEM175,CCDC115,HOOK3,HPS4,IFT20,LRSAM1,TP53INP1,PIKFYVE,STING1,IRGM,TMEM41B	Upregulated in 3A1
GO:0010811	positive regulation of cell-substrate ad...	96	43	30.84	0.00616	,ABL1,APOA1,CDC42,CRKL,EMP2,PTK2B,FBLN2,FGA,FGG,FLNA,FN1,HRG,CCN1,ILK,ITGA6,ITGA3,ITGA5,JAK2,LIMS1,CEACAM6,NEDD9,PRKCE,PTN,PTPRJ,ROCK1,VEGFA,VTN,MAP4K4,PPM1F,ARPC2,AGR2,TRIOBP,EMILIN1,EGFL6,DISC1,CARMIL1,PREX1,PLEKHA2,DOCK5,EMILIN2,EMID1,COL26A1,CCDC80	Upregulated in 3A1
GO:0070838	divalent metal ion transport	311	121	99.91	0.00622	,ABL1,ANK2,ANXA5,ATP2A3,ATP2B1,ATP2B4,CACNA1C,CACNA1F,CACNB3,CALM1,CALM2,CAMK2G,CAV1,CCN2,DDIT3,DMD,EGF,EPB41,F2,PTK2B,FKBP1B,FYN,G6PD,GJA1,GNAO1,HSPA2,ICAM1,ITGAV,ITPR2,LGALS3,LYN,MYO5A,SLC11A2,P2RX4,PDE2A,PDGFB,PKD2,PLCG2,PRKCE,PSEN1,PTGS2,PTPN6,RGS4,RYR1,RYR2,RYR3,SLC8A1,SLC9A1,SPINK1,STC1,STIM1,TMBIM6,TRPC6,UCN,BEST1,SLC30A2,SLC30A3,SLC39A7,CUL5,PLA2G6,STC2,RGS9,CACNA1I,CACNA1H,SLC24A1,AKAP6,…	Upregulated in 3A1
GO:0046324	regulation of glucose import	45	23	14.46	0.00622	,CREBL2,GPC3,GRB10,HK2,IGF1,INSR,IRS1,NFE2L2,ENPP1,PRKCI,RNASEL,RTN2,SLC1A2,STXBP3,CLTCL1,SLC25A27,C2CD5,RHOQ,FGF21,KLF15,PRKAG2,APPL2,ASPSCR1	Upregulated in 3A1
GO:0006898	receptor-mediated endocytosis	188	77	60.4	0.00633	,AP2A1,AP2A2,ALB,ANGPT1,APOA1,ARF6,ARRB1,CEACAM1,CANX,CAV1,CBL,CD9,SCARB2,CD63,AP2M1,CLU,CLN3,CLTB,CLTC,EGF,EPS15,FOLR1,HFE,HIP1,HNRNPK,HSPG2,IGF2R,INSR,LRP1,LRP2,LRP6,M6PR,PLCG2,MASP1,ATXN2,SDCBP,SFTPD,SORL1,HSP90B1,VEGFA,EZR,VLDLR,VTN,CLTCL1,NUMB,MARCO,MTMR2,WASF1,HIP1R,PDLIM7,CD163,PICK1,SNX17,FCHSD2,RAMP1,HYOU1,RAB31,AAK1,RAB21,KIAA1107,BTBD8,DNAJC13,SCRIB,LDLRAP1,CACNG4,DBNL,SNX9,FNBP1L,SCYL…	Upregulated in 3A1
GO:0002921	negative regulation of humoral immune re...	9	7	2.89	0.00657	,A2M,C4BPA,C4BPB,CD59,CD55,PTPN6,SPINK5	Upregulated in 3A1
GO:0045717	negative regulation of fatty acid biosyn...	13	9	4.18	0.0067	,ACADVL,CEACAM1,BRCA1,INSIG1,ERLIN2,WDTC1,SIRT1,INSIG2,TRIB3	Upregulated in 3A1
GO:0009887	animal organ morphogenesis	760	284	244.15	0.00672	,ABL1,ABR,ACVRL1,AP2A1,AP2A2,JAG1,ALDH1A3,ALPL,AREG,BCR,CEACAM1,PRDM1,BMP4,BMP7,FOXL2,CAV1,SERPINH1,CDC42,FOXN3,AP2M1,CLTC,COL2A1,COL6A2,COL8A2,COL12A1,CRKL,CSF1R,CCN2,CTSH,COCH,DSP,DVL3,EDA,MEGF8,MEGF9,EGFR,EP300,EPHB2,ETV5,FGD1,FGFR1,FGFR2,FOXF2,FOXO1,FOXO3,FOLR1,MTOR,GAA,GATA6,GBA,GCNT1,GJA1,GPC3,GLG1,GLI2,GNAO1,HIF1A,FOXA1,HOXA1,HOXA7,HOXA11,HOXB4,HOXB7,HOXC4,HOXC8,HOXC9,HOXC11,HOXC13,HOXD3,H…	Upregulated in 3A1
GO:0042074	cell migration involved in gastrulation	11	8	3.53	0.00685	,MEGF8,GPC3,WNT5A,WNT11,RIC8A,AMOT,CRB2,APELA	Upregulated in 3A1
GO:0030949	positive regulation of vascular endothel...	11	8	3.53	0.00685	,ARNT,GRB10,HIF1A,ITGA5,VEGFA,VTN,FGF18,MIR10B	Upregulated in 3A1
GO:0048791	calcium ion-regulated exocytosis of neur...	11	8	3.53	0.00685	,SYT1,RIMS3,RAB3GAP1,RIMS1,SYT17,SYT8,SYT2,RIMS4	Upregulated in 3A1
GO:0090331	negative regulation of platelet aggregat...	11	8	3.53	0.00685	,ABAT,CEACAM1,CD9,FGG,SERPINE2,SH2B3,UBASH3B,ADAMTS18	Upregulated in 3A1
GO:0010573	vascular endothelial growth factor produ...	24	14	7.71	0.00717	,ARNT,ATF4,BRCA1,C5,CYP1B1,HIF1A,PTGS2,RORA,SARS1,ADGRG1,EIF2AK3,HPSE,NOX1,NDRG2	Upregulated in 3A1
GO:0010675	regulation of cellular carbohydrate meta...	110	48	35.34	0.00725	,ACACB,SCARB2,CLK2,DGKQ,EP300,PTK2B,FBP1,FOXO1,MTOR,FOXA2,IGF1,IGFBP4,INSR,IRS1,KHK,NFE2L1,P2RY1,PDK1,PDK3,ENPP1,PFKFB2,POMC,PPP1CB,PRKCE,PTPN2,RANBP2,RORA,SRC,STAT3,TFF3,TP53,OGT,SLC25A12,NCOA2,DUSP12,SIRT1,MLYCD,NUPR1,GNMT,CNPY3-GNMT,INPP5K,DDIT4,TIGAR,PPP4R3B,PPP1R3B,RUBCNL,SESN2,PPP1R3E,PPP1R3G	Upregulated in 3A1
GO:0007405	neuroblast proliferation	43	22	13.81	0.00727	,EML1,FGFR1,FGFR2,HIF1A,NF1,PTN,TP53,VEGFA,FZD3,NUMB,ARHGEF2,RAB10,KDM1A,PLXNB2,DISC1,RACGAP1,NDE1,DMRTA2,AKNA,DOCK7,KCTD11,ASPM	Upregulated in 3A1
GO:0030574	collagen catabolic process	31	17	9.96	0.00733	,COL19A1,CTSB,CTSD,CTSL,MMP1,MMP7,MMP10,MMP11,MMP13,MMP14,MMP15,MMP19,PRSS2,ADAM15,PHYKPL,ADAMTS14,TMPRSS6	Upregulated in 3A1
GO:0005976	polysaccharide metabolic process	89	40	28.59	0.00752	,AP2A1,CALM1,CLTC,EGF,EXT1,EXT2,EXTL3,MTOR,GAA,IGF1,INSR,IRS1,KHK,MANBA,PDGFB,ENPP1,PGM1,PHKA2,PHKB,POMC,PPP1CB,PYGL,UGP2,RB1CC1,B3GNT2,GNMT,CNPY3-GNMT,PRKAG2,INPP5K,PGM2,CHST7,B3GNT4,PPP1R3B,RUBCNL,B3GNT5,B3GNT9,PPP1R3E,B3GNT7,PGM2L1,NHLRC1,PPP1R3G	Upregulated in 3A1
GO:0001818	negative regulation of cytokine producti...	181	74	58.15	0.00771	,ANGPT1,ANXA1,ANXA4,APOA1,ARG2,ARRB1,ATP2B1,AXL,BCL6,CEACAM1,CDH3,CYLD,SERPINB1,F2,FGFR1,FN1,GATA6,GBA,GSTP1,HFE,HMOX1,IGF1,IL12A,INHBA,INHBB,PCBP2,POMC,PPM1B,PTPN6,REL,RELB,SARS1,SFTPD,PPP1R11,TNFAIP3,TNFSF4,UFD1,EZR,WNT11,YY1,IL1R2,TAX1BP1,RPS6KA5,CD83,KLF4,IL27RA,SOCS5,GPNMB,DICER1,DDX58,PDCD4,TBK1,HERC5,HDAC7,IL20RB,ERRFI1,RNF216,BANK1,APPL2,LAPTM4B,LGR4,OTUD5,TWSG1,NDRG2,SIGIRR,GPATCH3,CHID1…	Upregulated in 3A1
GO:0045766	positive regulation of angiogenesis	113	49	36.3	0.00775	,ABL1,ACVRL1,ANXA1,ANXA3,BRCA1,BTG1,RUNX1,LOC100506403,CHI3L1,CTSH,CYP1B1,F3,PTK2B,GAB1,GATA6,GRN,HIF1A,HK2,HMOX1,HSPB1,ITGA5,ITGB8,JAK1,NFE2L2,PIK3C2A,PTGIS,PTGS2,STAT3,STIM1,NR2E1,VEGFA,WNT5A,XBP1,ADAM12,FGF18,KLF4,AKT3,RAPGEF3,SASH1,SIRT1,SRPX2,HIPK2,ANGPTL4,HDAC7,JCAD,ADM2,MTDH,LRG1,MIR10B,APELA	Upregulated in 3A1
GO:0002831	regulation of response to biotic stimulu...	105	46	33.73	0.00775	,BIRC2,BIRC3,ARG2,CEACAM1,CD55,DHX9,GRN,HRG,IL12A,MIF,PCBP2,PGC,PPM1B,HTRA1,SEC14L1,TARBP2,TSPAN6,TNFAIP3,TRAF6,UFD1,RIOK3,PUM1,PQBP1,TRIM38,TRAF3IP2,SPINK5,CD160,SASH1,DDX58,FOXP1,TBK1,HERC5,RNF216,TRIM44,PPP2R3C,TIGAR,SIGIRR,GPATCH3,NLRX1,TRIM5,LRSAM1,CARD16,IL23R,APOBEC3F,IL27,STING1	Upregulated in 3A1
GO:0007423	sensory organ development	378	149	121.43	0.00776	,ABR,ACTL6A,ACVRL1,JAG1,ALDH1A3,ASCL2,ATP2B1,ATP2B4,BCR,BFSP1,PRDM1,BMP4,BMP7,FOXL2,CACNA1C,CEBPD,COL2A1,COL8A2,CRYGS,CYP1B1,EGFR,EPHB2,FGFR1,FGFR2,FOXF2,GJA1,GLI2,GPD2,ARHGAP35,HIF1A,HOXA1,HOXC13,HPN,HES1,IHH,INHBA,INSIG1,JUN,LIMK2,LRP6,MAF,MAX,MEIS1,MITF,MPV17,MYCL,NAGLU,NDP,NF1,NF2,NHS,PDE6A,ATP8B1,PITX2,PRKCI,MAPK1,PSAP,PSEN1,PTN,PTPRM,RARB,RING1,RP1,LOC107984125,RRM1,SALL2,SKIL,SOS1,SOX2,STA…	Upregulated in 3A1
GO:0001525	angiogenesis	376	152	120.79	0.00799	,ABL1,ACVRL1,JAG1,ANG,ANGPT1,ANXA1,ANXA3,APOH,CEACAM1,BMP4,BRCA1,KLF5,BTG1,CAV1,RUNX1,LOC100506403,CHI3L1,COL4A2,COL8A2,CSPG4,CCN2,CTSH,CYP1B1,TYMP,EFNA3,EGF,EMP2,EPAS1,EPHB2,EPHB3,F3,PTK2B,FGFR1,FGFR2,FN1,GAB1,GATA6,B4GALT1,GRN,HIF1A,HK2,HMOX1,NR4A1,HOXA7,HRG,HSPB1,HSPG2,CCN1,IHH,IL18,ITGA5,ITGAV,ITGB8,JAK1,JUN,MCAM,MEIS1,MFGE8,MMP14,MMP19,MYH9,NF1,NFE2L2,NOTCH3,NPR1,PECAM1,PIK3C2A,PIK3CA,PRCP,P…	Upregulated in 3A1
GO:0097237	cellular response to toxic substance	187	76	60.07	0.00828	,ABL1,ALB,ANXA1,APEX1,ATP7A,AXL,BMP7,CAT,SLC31A1,CYP1B1,ECT2,EGR1,FABP1,FOXO1,FOXO3,GCH1,GPR37,GPX2,GPX7,GSTA1,GSTP1,GSTZ1,HMOX1,HNRNPA1,ITPR2,KCNJ11,LCN2,MDM2,MAP3K5,MET,MGST1,MGST3,NFE2L2,PDGFB,PRKCE,PSAP,PTGS2,PYCR1,RPS3,SOD3,SRC,TH,TNFAIP3,TRPC6,TXNRD1,RNF112,KLF4,ABCG2,CCS,HDAC6,AKR1A1,RACK1,FBLN5,TXNRD2,ZNF277,PDCD10,SZT2,SIRT1,ABTB2,SESN1,RDH11,UGT1A1,ANKZF1,IMPACT,APOM,AKR1B10,NXN,PINK1,P…	Upregulated in 3A1
GO:0006027	glycosaminoglycan catabolic process	41	21	13.17	0.0085	,CD44,VCAN,CSPG4,FMOD,FUCA1,GPC3,GLB1,GNS,HEXB,HMMR,HSPG2,IDS,IDUA,NAGLU,SLC9A1,SDC3,HPSE,CEMIP2,LYG1,HGSNAT,LYG2	Upregulated in 3A1
GO:0031344	regulation of cell projection organizati...	521	193	167.37	0.00853	,ABL1,AP2A1,APBB1,ARF6,RHOG,ATF1,ATP7A,BDNF,BMP7,KLF5,CAV1,SCARB2,CD38,CD44,CDC42,CRKL,CYLD,DBN1,DVL3,LPAR1,EFNA5,MEGF8,EP300,EPHB2,EPHB3,PTK2B,FER,FGFR1,FKBP1B,FN1,MTOR,FYN,GFI1,GRN,ARHGAP35,HRG,HSPA5,ICAM1,IFRD1,ILK,ITGA6,ITGA2,ITGA3,LCN2,LRP1,LTK,LYN,CAPRIN1,MAP6,MDM2,MYO9A,MYO10,NFE2L2,PAK1,ATP8B1,PFN2,SERPINI1,PLD1,PLS1,PLXNA1,PLXNA2,PMP22,PRKCI,RELN,PSEN1,PTN,RAP1GAP,RDX,RGS2,RP1,LOC1079841…	Upregulated in 3A1
GO:0001934	positive regulation of protein phosphory...	704	259	226.16	0.00854	,ABL1,ACVR1B,ACVRL1,ADCY1,ALOX12B,ANG,ANGPT1,AREG,ARRB1,ATM,ATP2B4,ATP6AP1,BDNF,BMP4,BMP7,C5,CALM1,CALM2,CAV1,CCND3,CCNT1,CCNT2,CD44,CDK9,CENPE,CHI3L1,CLU,CREBL2,CRKL,CSF1R,CSNK1D,CSPG4,CCN2,DGKQ,DDT,DDTL,DUSP6,DVL3,ECT2,LPAR1,EFNA5,EGF,EGFR,EGR1,EIF4G1,EMP2,ERN1,F2,ACSL1,PTK2B,FGA,FGFR1,FGFR2,FGG,MTOR,FYN,XRCC6,GPR37,HFE,HES1,HSPA2,ICAM1,IGF1,IGFBP4,CCN1,IL6R,IL12A,IL18,ILK,INHBA,INHBB,INSR,ITGA…	Upregulated in 3A1
GO:0044282	small molecule catabolic process	378	157	121.43	0.00856	,ABAT,ACACB,ACADM,ACADS,ACADSB,ACADVL,ACAT1,ACOX1,AGXT,ALDH3B1,ALDH3B2,ALDOB,ARG2,ATP2B4,BCAT1,ENTPD5,CD44,CPT1A,CPT2,CRABP1,CRYM,CTH,ECI1,DECR1,DLST,SARDH,TYMP,EHHADH,ENO1,ENO2,ETFDH,FABP1,MTOR,FUT1,FUT4,FUT8,GAD1,GALE,GCDH,GLB1,GPD2,GSTZ1,HAGH,HADHA,HADHB,HAL,HEXB,HGD,HK1,HK2,HMGCL,HMMR,HPRT1,IDUA,INPP1,IRS1,KHK,MAT1A,MGAT1,ALDH6A1,MPST,MMUT,NOS2,PNP,NT5E,OAT,OCRL,PCCB,PCK2,PEX7,PEX13,PFKFB2,PG…	Upregulated in 3A1
GO:0071456	cellular response to hypoxia	168	69	53.97	0.0087	,ARNT,ATP7A,BACH1,GRIK1-AS2,BMP7,BNIP3L,ZFP36L1,EGR1,EIF4EBP1,ENO1,EP300,EPAS1,FABP1,FOXO3,MTOR,GATA6,HIF1A,HMOX1,ICAM1,LMNA,MDM2,NFE2L2,P4HB,PDK1,PDK3,PRKCE,PSMA1,PSMA3,PSMA6,PSMB5,PSMC1,PSMC4,PSMC6,PSMD2,PSMD5,PSMD9,PSMD10,PSMD11,PSMD13,PTGIS,PTGS2,PTN,RORA,RPS27A,SLC8A1,SLC9A1,SRC,STC1,TMBIM6,TP53,TRPC6,VEGFA,STC2,CFLAR,PSMD6,RBX1,NDRG1,HYOU1,PSME4,SIRT4,SIRT1,ANKRD1,HIPK2,ERO1A,TIGAR,PINK1,AJ…	Upregulated in 3A1
GO:0036152	phosphatidylethanolamine acyl-chain remo...	20	12	6.43	0.00938	,PLA2G2A,PLAAT4,PLA2G6,PLAAT3,PLA2G2E,PNPLA8,PLAAT2,ABHD4,PLBD1,PLA2G4E,MBOAT1,PLA2G4F	Upregulated in 3A1
GO:0036119	response to platelet-derived growth fact...	20	12	6.43	0.00938	,ATP7A,CBL,CREB1,FER,FYN,MARS1,PTN,RDX,SRC,YES1,ERRFI1,PDGFD	Upregulated in 3A1
GO:0030216	keratinocyte differentiation	114	49	36.62	0.00943	,JAG1,ANXA1,BCR,ZFP36L1,RUNX1,LOC100506403,CDH3,CSTA,CTSL,CTSV,DSP,FLNB,FOSL2,HOXA7,KRT6A,KRT18,PKP2,PPL,PRKCH,PRSS8,PSAP,PLAAT4,ROCK1,ST14,TSG101,WNT5A,AKR1C3,ADAM9,YAP1,TXNIP,SPINK5,PKP3,EXPH5,CLIC4,KRT23,GRHL1,ERRFI1,KRT20,CYP26B1,OVOL2,SAV1,PERP,GRHL2,SGPP1,KRTAP3-1,TMEM79,KRTAP4-1,KDF1,CD109,KRTAP5-6	Upregulated in 3A1
GO:0016052	carbohydrate catabolic process	163	67	52.36	0.00943	,ALDOB,ARNT,CALM1,SCARB2,ENTPD5,CTBS,ENO1,ENO2,FBP1,FUT1,FUT4,FUT8,GAA,GALE,GLB1,GPD2,HEXB,HIF1A,HK1,HK2,IGF1,INSR,KHK,LDHA,MAN2B1,MANBA,NAGA,NUP98,PFKFB2,PGM1,PHKA2,PHKB,PPP1CB,PRKAA2,PSEN1,PYGL,RANBP2,STAT3,TP53,TPR,OGT,SLC25A12,RB1CC1,AKR1A1,FUT9,NEU3,TREH,MAN2B2,ZBTB20,NUPR1,CRYL1,PRKAG2,DDIT4,PGM2,ABHD10,DHTKD1,TIGAR,NUP107,RBKS,NUP37,PPP1R3B,NUP35,GALM,GK5,PGM2L1,NUP43,IDNK	Upregulated in 3A1
GO:0055006	cardiac cell development	64	30	20.56	0.00956	,JAG1,BMP4,MTOR,G6PD,IGF1,LMNA,SMAD4,MYBPC1,NEB,PAK1,RGS2,RGS4,MAP2K4,SGCB,SLC8A1,TBX3,TGFBR3,TTN,VEGFA,YY1,DDX39B,MYOM1,AKAP6,ATG5,PARP2,SPRY1,PDLIM5,BVES,PDCD4,ALPK2	Upregulated in 3A1
GO:0046488	phosphatidylinositol metabolic process	144	60	46.26	0.00973	,ATM,CDS1,CSF1R,INPP1,INPP4A,OCRL,PDGFB,PIGA,PIGC,PIGF,PIGH,PIK3C2A,PIK3CA,PIK3CD,PI4KA,PLA2G2A,PLCG2,PTPN13,SBF1,ZP3,GPAA1,MTMR1,SOCS2,SYNJ2,MTMR3,MTMR2,MTMR7,SOCS5,FIG4,PIGK,PLAAT3,EFR3A,PIGN,PGAP2,PLA2G2E,RAB14,INPP5K,PI4K2B,PIGV,TTC7A,PLEKHA2,MPPE1,PLEKHA3,PIP4K2C,PLBD1,PIGZ,PITPNM3,SLA2,PIGO,PLEKHA8,PIP4P1,AGAP2,PLA2G4E,PIP5KL1,TTC7B,PIKFYVE,LCLAT1,PLA2G4F,PI4KAP2,PI4KAP1	Upregulated in 3A1
GO:1903530	regulation of secretion by cell	479	178	153.88	0.00979	,ABAT,ABL1,ABR,ADCY1,ANG,ANGPT1,SLC25A6,ANXA1,ANXA4,ANXA5,APBA1,APBB1,APOA1,ARF6,ARG2,ARNTL,ARRB1,ATP6AP1,BCR,CEACAM1,FOXL2,C5,CACNA1C,CD38,CFTR,CPT1A,CREB1,CSF1R,CYP19A1,DHX9,DPP4,EFNA5,EGFR,SERPINB1,FER,FGA,FGFR1,FGG,FKBP1B,FN1,GJA1,HFE,HIF1A,HK1,HLA-E,HMOX1,FOXA2,ICA1,IDH2,IGF1,INHBA,INHBB,IRS1,ITPR2,JAK2,KCNJ11,LRP1,LYN,SMAD4,MAOB,MIF,NF1,NOS2,OXT,P2RY1,PFKFB2,PFN2,SEPTIN5,SEPTIN4,POMC,PRKCE,…	Upregulated in 3A1
GO:2000177	regulation of neural precursor cell prol...	59	28	18.95	0.00987	,EGF,FOXO1,FOXO3,FLNA,GLI2,HIF1A,ILK,LRP2,LYN,NF1,NF2,PTN,SLC6A4,SPINT1,NR2E1,TP53,VEGFA,WNT5A,FZD3,ADGRG1,LHX2,KDM1A,DISC1,APPL2,DMRTA2,KCTD11,ASPM,RASSF10	Upregulated in 3A1
GO:2001171	positive regulation of ATP biosynthetic ...	27	15	8.67	0.00992	,ARNT,ENTPD5,ENO1,HIF1A,IGF1,INSR,PFKFB2,PRKAA2,PSEN1,STAT3,TAZ,VCP,SLC25A12,ZBTB20,PINK1	Upregulated in 3A1
GO:0034446	substrate adhesion-dependent cell spread...	85	38	27.31	0.01	,ABL1,ACTN4,APOA1,AXL,CDC42,CRKL,EFNA5,MEGF9,EPHB3,FER,FGA,FGG,FLNA,FN1,HSPG2,ILK,ITGAV,LAMB1,LAMC1,LAMC2,LIMS1,NEDD9,RAB1A,SRC,FZD4,FZD7,ARPC2,FERMT2,TRIOBP,BVES,LAMB4,CARMIL1,PARVA,RCC2,AKIP1,PREX1,DOCK5,SRCIN1	Upregulated in 3A1
GO:0043405	regulation of MAP kinase activity	250	98	80.31	0.01015	,ARRB1,BMP4,BMP7,C5,CAV1,CRKL,CSPG4,DUSP4,DUSP6,DVL3,LPAR1,EGF,EGFR,EPHB2,ERN1,PTK2B,FGFR1,GBA,GSTP1,IGF1,ILK,INSR,JAK2,KRAS,LYN,MAP3K5,MIF,MAP3K9,MAP3K10,NF1,PAK1,PDGFB,MAPK1,PSEN1,PTPN6,PTPRJ,RGS2,RGS4,RPS3,RPS27A,MAP2K4,SMPD1,SORL1,SRC,TGFBR1,TPD52L1,TRAF6,TSG101,VEGFA,WNT5A,FZD5,FZD4,MAP4K3,PDE5A,ADAM9,TNFRSF11A,FGF18,MAP3K14,SPAG9,MAP3K13,GDF15,SH2B3,HIPK3,RASGRP1,SPRY1,GADD45G,ERP29,MAP4K5,…	Upregulated in 3A1
GO:0048015	phosphatidylinositol-mediated signaling	128	54	41.12	0.01033	,ANGPT1,CEACAM1,ZFP36L1,CAT,CBL,ENTPD5,CSF1R,EGFR,F2,FGFR1,FYN,GAB1,GSN,IGF1,IL18,INSR,IRS1,JAK2,LTK,LYN,NF1,PDGFB,SERPINE2,PIK3C2A,PIK3CA,PIK3CD,PI4KA,PLCG2,MAPK1,RELN,PTPN6,PTPN13,RGL2,RPS6KB1,SRC,EZR,ZP3,OGT,IER3,KLF4,GAB2,RASGRP1,HAX1,SEMA4D,CD160,SIRT1,EXOC1,PDGFC,PIP4K2C,PDGFD,UNC5B,PEAR1,PI4KAP2,PI4KAP1	Upregulated in 3A1
GO:1903317	regulation of protein maturation	80	36	25.7	0.0106	,A2M,BIRC2,BIRC3,XIAP,C1R,C1S,C2,C4BPA,C4BPB,C5,C8A,CAST,CD59,CLU,CR2,CD55,ENO1,F2,GLG1,GSN,HPN,MDM2,MMP14,MYH9,SERPINE2,SOX4,SRC,VTN,IL1R2,SPON1,SIRT4,SUSD4,PLGRKT,CHAC1,CARD16,LDLRAD3	Upregulated in 3A1
GO:0045920	negative regulation of exocytosis	18	11	5.78	0.01066	,ABR,ANXA1,BCR,CEACAM1,HMOX1,RAP1B,STXBP3,VPS4B,STXBP6,RAB33B,TRIM9	Upregulated in 3A1
GO:0048017	inositol lipid-mediated signaling	131	55	42.08	0.01086	,ANGPT1,CEACAM1,ZFP36L1,CAT,CBL,ENTPD5,CSF1R,EGFR,F2,FGFR1,FYN,GAB1,GSN,IGF1,IL18,INSR,IRS1,JAK2,LTK,LYN,NF1,PDGFB,SERPINE2,PIK3C2A,PIK3CA,PIK3CD,PI4KA,PLCG2,PLD1,MAPK1,RELN,PTPN6,PTPN13,RGL2,RPS6KB1,SRC,EZR,ZP3,OGT,IER3,KLF4,GAB2,RASGRP1,HAX1,SEMA4D,CD160,SIRT1,EXOC1,PDGFC,PIP4K2C,PDGFD,UNC5B,PEAR1,PI4KAP2,PI4KAP1	Upregulated in 3A1
GO:0043407	negative regulation of MAP kinase activi...	62	29	19.92	0.01112	,BMP4,BMP7,CAV1,DUSP4,DUSP6,GBA,GSTP1,LYN,NF1,PTPN6,PTPRJ,RGS2,RGS4,SMPD1,SORL1,SH2B3,HIPK3,SPRY1,STK38,PDCD4,MBIP,INPP5K,CDK5RAP3,SPRY4,DUSP19,DUSP18,PAQR3,SPRED1,SPRED2	Upregulated in 3A1
GO:0060420	regulation of heart growth	52	25	16.71	0.0118	,ACACB,DUSP6,FGFR1,FGFR2,MTOR,G6PD,GATA6,GJA1,IGF1,JARID2,MEIS1,PAK1,MAPK1,RGS2,RGS4,TBX2,TGFBR1,TGFBR3,YY1,DDX39B,AKAP6,PARP2,BASP1,YAP1,SAV1	Upregulated in 3A1
GO:0009070	serine family amino acid biosynthetic pr...	16	10	5.14	0.01203	,AGXT,CTH,MTHFD1,PSPH,SHMT2,SERINC3,SEPHS2,PSAT1,SRR,AGXT2	Upregulated in 3A1
GO:0061050	regulation of cell growth involved in ca...	16	10	5.14	0.01203	,MTOR,G6PD,IGF1,PAK1,RGS2,RGS4,YY1,DDX39B,AKAP6,PARP2	Upregulated in 3A1
GO:0072329	monocarboxylic acid catabolic process	118	50	37.91	0.01203	,ABAT,ACACB,ACADM,ACADS,ACADVL,ACAT1,ACOX1,AGXT,CPT1A,CPT2,CRABP1,ECI1,DECR1,EHHADH,ETFDH,FABP1,MTOR,GCDH,HADHA,HADHB,IDUA,IRS1,MMUT,PCCB,PCK2,PEX7,PEX13,PHYH,PON3,AKR1D1,LPIN2,AKR1A1,ECI2,SLC25A17,MLYCD,CRYL1,HAO2,CYP39A1,AIG1,ECHDC2,ECHDC1,CYP26B1,AGXT2,SESN2,ACAD11,ABHD1,LDHD,NUDT7,IDNK,PLIN5	Upregulated in 3A1
GO:0048193	Golgi vesicle transport	337	128	108.26	0.01221	,AP2A1,ANK2,ARCN1,AREG,ARF4,ARL1,BNIP1,CD59,CENPE,CTSC,COPA,COPB1,CSNK1D,CD55,DYNC1H1,DYNC1I2,EPS15,F2,ACSL3,FOLR1,GOLGA2,GOLGB1,INSIG1,KIF3C,KIF22,KRT18,MIA2,MYO5A,SERPINA1,PPP6C,PRKCI,PROC,RAB1A,VPS52,SNX2,SORL1,SPAST,SPTAN1,SPTB,SPTBN1,SPTBN2,UVRAG,VCP,CUL3,USO1,NAPG,AP3D1,VAPA,CYTH3,COPB2,COG1,PICK1,GOSR1,SEC22B,PREPL,GCC2,SEC24D,SGSM2,GOLGA5,DOP1B,ATP9A,PREB,CNIH1,RACK1,VTI1B,HYOU1,DCTN2,EXO…	Upregulated in 3A1
GO:0070613	regulation of protein processing	78	35	25.06	0.01224	,A2M,BIRC2,BIRC3,XIAP,C1R,C1S,C2,C4BPA,C4BPB,C5,C8A,CAST,CD59,CLU,CR2,CD55,ENO1,F2,GLG1,GSN,HPN,MDM2,MMP14,MYH9,SERPINE2,SRC,VTN,IL1R2,SPON1,SIRT4,SUSD4,PLGRKT,CHAC1,CARD16,LDLRAD3	Upregulated in 3A1
GO:0002576	platelet degranulation	102	44	32.77	0.01245	,A2M,SERPINA3,ACTN4,ACTN1,AHSG,ALB,ANXA5,APLP2,APOA1,APOH,CALM1,CD9,CD63,CLU,EGF,FGA,FGG,FLNA,FN1,HRG,IGF1,ITGA2B,KNG1,LAMP2,LYN,PDGFB,PECAM1,SERPINA1,SERPINA4,PSAP,QSOX1,RAB27B,TIMP3,TTN,VCL,VEGFA,VWF,PHACTR2,VTI1B,MAGED2,ENDOD1,GTPBP2,CHID1,CD109	Upregulated in 3A1
GO:0007586	digestion	86	38	27.63	0.01247	,SERPINA3,ALPI,APOA1,CCKBR,COPA,AKR1C2,TYMP,EPB41,FABP1,GUCY2C,HRH2,OXT,PGC,PLS1,PRSS1,PRSS2,PRSS3,SI,SLC2A2,AKR1D1,TFF1,TFF3,UCN,EZR,PIR,HIP1R,GCNT3,STK39,NPC1L1,SNX10,CYP39A1,INAVA,PBLD,WNK1,ADM2,APOA5,CAPN8,SLC9A4	Upregulated in 3A1
GO:0002526	acute inflammatory response	94	41	30.2	0.01252	,A2M,SERPINA3,AHSG,SERPINC1,C1R,C1S,C2,C4BPA,C4BPB,C5,C8A,CD59,CLU,CR2,CD55,DNASE1,F2,F3,FN1,B4GALT1,GSTP1,HFE,HLA-E,ICAM1,IL6R,SERPINA1,PRCP,PTGS2,STAT3,TNFSF4,VTN,ZP3,TNFRSF11A,CD163,APOL2,RHBDD3,NUPR1,IL20RB,UGT1A1,SUSD4,SIGIRR	Upregulated in 3A1
GO:0098754	detoxification	94	41	30.2	0.01252	,ALB,ATP7A,BMP7,CAT,ABCC2,FABP1,GCH1,GPX2,GPX7,GSTA1,GSTP1,GSTZ1,MGST1,MGST3,MT1E,MT1X,MT2A,NFE2L2,PON3,PTGS2,SOD3,TXNRD1,ABCG2,CCS,AKR1A1,FBLN5,TXNRD2,SZT2,SESN1,RDH11,MARC2,APOM,AKR1B10,NXN,SESN2,TP53INP1,TXNRD3,PXDNL,RDH12,IYD,GPX8	Upregulated in 3A1
GO:0010906	regulation of glucose metabolic process	94	41	30.2	0.01252	,ACACB,CLK2,DGKQ,EP300,FBP1,FOXO1,MTOR,FOXA2,IGF1,IGFBP4,INSR,IRS1,KHK,NFE2L1,PDK1,PDK3,ENPP1,PFKFB2,POMC,PPP1CB,PTPN2,RANBP2,RORA,SRC,TFF3,TP53,OGT,SLC25A12,NCOA2,DUSP12,SIRT1,MLYCD,GNMT,CNPY3-GNMT,INPP5K,TIGAR,PPP4R3B,PPP1R3B,RUBCNL,SESN2,PPP1R3E,PPP1R3G	Upregulated in 3A1
GO:0048871	multicellular organismal homeostasis	346	131	111.15	0.01271	,SERPINA3,ABAT,ABCA4,ACACB,ACADVL,ACTG1,ADCY1,ADRB1,ALB,ALOX12B,ARNTL,ATF4,ATP6AP1,CAV1,CD38,CDH3,CFTR,TPP1,CNGB1,COL2A1,CPT2,CSF1R,CST4,CCN2,CTSH,DDIT3,DECR1,DYNC1H1,EGFR,EGR1,EIF4G1,EPAS1,ESRRG,FABP5,ACSL1,PTK2B,FOXO1,GATM,GBA,GJA1,GRB10,HFE,HOXC10,HSPB1,IHH,IL18,JAK2,KRAS,LCN2,MET,MYO5B,NF1,SLC11A2,NRDC,TNFRSF11B,OXT,P2RX4,PIGR,PIK3CA,PRCP,PRKAA2,PRKAB2,PRLR,PTGS2,RP1,LOC107984125,SCNN1A,SFTPD…	Upregulated in 3A1
GO:0060627	regulation of vesicle-mediated transport	398	149	127.86	0.01288	,ABL1,ABR,ACTN4,ADCY1,AP2A1,AHSG,ANGPT1,ANXA1,APBA1,APOA1,ARF6,ARRB1,ATP6AP1,AXL,BCR,CEACAM1,C2,C4BPA,C4BPB,CAV1,CBL,CD47,CD63,CD151,CFTR,CLU,DGKQ,TOR1A,EGF,ACSL3,FER,FGA,FGG,GPC3,HFE,HIP1,HMOX1,HNRNPK,IL2RG,INSIG1,ITGA2,ITGAV,LGALS3,LRP1,LYN,MFGE8,P2RY1,PFN2,PLCG2,SEPTIN5,SEPTIN4,MAPK1,PTPRJ,RAB3B,RAB5B,RAB27B,RAP1B,RDX,ROCK1,ATXN2,SDCBP,SFTPD,SORL1,SRC,STXBP3,VAMP1,SYT1,TSG101,VEGFA,EZR,VTN,WNT…	Upregulated in 3A1
GO:1903318	negative regulation of protein maturatio...	30	16	9.64	0.0129	,A2M,BIRC2,BIRC3,XIAP,C4BPA,C4BPB,CAST,CD59,CD55,GLG1,MDM2,SERPINE2,IL1R2,SIRT4,CHAC1,CARD16	Upregulated in 3A1
GO:0010955	negative regulation of protein processin...	30	16	9.64	0.0129	,A2M,BIRC2,BIRC3,XIAP,C4BPA,C4BPB,CAST,CD59,CD55,GLG1,MDM2,SERPINE2,IL1R2,SIRT4,CHAC1,CARD16	Upregulated in 3A1
GO:0006816	calcium ion transport	269	104	86.42	0.01294	,ABL1,ANK2,ANXA5,ATP2A3,ATP2B1,ATP2B4,CACNA1C,CACNA1F,CACNB3,CALM1,CALM2,CAMK2G,CAV1,CCN2,DDIT3,DMD,EGF,EPB41,F2,PTK2B,FKBP1B,FYN,G6PD,GJA1,GNAO1,HSPA2,ICAM1,ITGAV,ITPR2,LGALS3,LYN,MYO5A,P2RX4,PDE2A,PDGFB,PKD2,PLCG2,PRKCE,PSEN1,PTGS2,PTPN6,RGS4,RYR1,RYR2,RYR3,SLC8A1,SLC9A1,SPINK1,STC1,STIM1,TMBIM6,TRPC6,UCN,BEST1,CUL5,PLA2G6,STC2,RGS9,CACNA1I,CACNA1H,SLC24A1,AKAP6,ATG5,ATP2C2,KCNE3,RAMP1,GNB5,AFG…	Upregulated in 3A1
GO:0008585	female gonad development	73	33	23.45	0.01297	,AFP,ANG,ARRB1,ATM,BCL2L1,FOXL2,CYP19A1,FOXO3,GAS2,HSPA5,ICAM1,IDH1,INHBA,INHBB,INSR,SMAD4,MMP14,MMP19,SLIT3,SRC,VEGFA,ZP3,FZD4,SGPL1,EIF2B4,EIF2B2,EIF2B5,PCYT1B,DMC1,SIRT1,NUPR1,NUP107,ARID5B	Upregulated in 3A1
GO:0001101	response to acid chemical	255	99	81.92	0.01323	,ALAD,ASNS,ATM,ATP2B4,ATP7A,BCL2L1,CAT,CD9,CD38,CLK2,ABCC2,CPT1A,CREB1,CCN2,CTSH,AKR1C2,EEF2,EGFR,EGR1,ACSL1,PTK2B,FGFR2,FOXO1,FOLR1,MTOR,FYN,GJA1,GCLC,GCLM,GSN,GSTP1,HMGCL,HSD17B2,ICAM1,ID3,IGF2R,IGFBP7,IRS1,ITGA2,LTK,LYN,OXT,PDGFB,PDK3,PKD2,PRKAA2,PRKCE,PTGS2,PTN,RARB,SHMT2,SLC1A2,SLC6A4,SMARCD1,SRC,TBX1,TMBIM6,TGFBR3,TH,TNFSF4,VEGFA,WNT5A,WNT11,XBP1,YES1,YY1,FZD4,FZD7,TEAD2,AKR1C3,NCOA1,ALDH1A…	Upregulated in 3A1
GO:0010574	regulation of vascular endothelial growt...	23	13	7.39	0.0134	,ARNT,ATF4,BRCA1,C5,CYP1B1,HIF1A,PTGS2,RORA,SARS1,EIF2AK3,HPSE,NOX1,NDRG2	Upregulated in 3A1
GO:0010042	response to manganese ion	14	9	4.5	0.01344	,ATF4,ATP7A,EIF2S1,HSPA5,PTGS2,TH,ADAM9,EIF2AK3,BACE1	Upregulated in 3A1
GO:1901565	organonitrogen compound catabolic proces...	1072	384	344.38	0.01347	,ABAT,ACADSB,ACAT1,AP2A1,AP2A2,AGXT,ALAD,AOX1,BIRC2,ARG2,ARNTL,ARRB1,ATM,ATP2B4,BCAT1,CEACAM1,BLVRA,BLVRB,BNIP3L,C4BPA,C4BPB,CAV1,CBL,CD44,CDC27,CTSC,AP2M1,CLU,TPP1,CLN3,CLTC,COMT,CRYM,CSNK1D,CSNK1E,CSNK2A2,VCAN,CSPG4,CTBS,CTH,CTSB,CTSD,CTSE,CTSH,CTSL,CTSV,CYLD,CYP3A5,DDIT3,DLST,SARDH,TOR1A,TYMP,EEF1A1,EGF,EGFR,PTK2B,FHIT,FOXF2,FOXO1,FLNA,FMOD,MTOR,FUCA1,FYN,GAD1,GALC,GBA,GCDH,GJA1,GPC3,GLB1,GCLC…	Upregulated in 3A1
GO:0016485	protein processing	196	78	62.97	0.01354	,A2M,BIRC2,BIRC3,XIAP,APOH,ASPH,C1R,C1S,C2,C4BPA,C4BPB,C5,C8A,CAST,CD59,CES1,CLU,CLN3,CPD,CPM,CR2,CTSE,CTSH,CD55,ENO1,F2,F3,FGA,FGG,GLG1,GSN,HPN,IHH,MDM2,MMP14,MYH9,PCSK5,SERPINE2,LGMN,PRSS3,PSEN1,REN,SRC,TMPRSS2,VTN,IL1R2,OGT,ECE2,ATP6AP2,SPON1,AFG3L2,METAP2,ADAMTS13,NCSTN,SIRT4,PISD,BACE2,C2CD3,IFT172,CYFIP2,APH1A,C1RL,SUSD4,PLGRKT,ERO1B,XPNPEP3,PERP,CHAC1,FKRP,DYNC2H1,TBC1D10A,AOPEP,ATP23,CARD…	Upregulated in 3A1
GO:0009112	nucleobase metabolic process	35	18	11.24	0.01367	,ACPP,AOX1,CAD,TYMP,MTOR,GMPR,HPRT1,ALDH6A1,MTHFD1,MAPK1,RRM1,TTR,XDH,GDA,KDM1A,MTHFD1L,GMPR2,CTPS2	Upregulated in 3A1
GO:0008347	glial cell migration	35	18	11.24	0.01367	,CRKL,CSPG4,HEXB,IDH2,LAMB1,LRP1,MATN2,MMP14,P2RX4,P2RY1,RELN,NR2E1,ADGRG1,SYNE2,SCRIB,SUN2,DISC1,RTN4	Upregulated in 3A1
GO:0120035	regulation of plasma membrane bounded ce...	512	188	164.48	0.0137	,ABL1,AP2A1,APBB1,ARF6,RHOG,ATF1,ATP7A,BDNF,BMP7,KLF5,CAV1,SCARB2,CD38,CD44,CDC42,CRKL,CYLD,DBN1,DVL3,LPAR1,EFNA5,MEGF8,EP300,EPHB2,EPHB3,PTK2B,FER,FGFR1,FKBP1B,FN1,MTOR,FYN,GFI1,GRN,ARHGAP35,HRG,HSPA5,ICAM1,IFRD1,ILK,ITGA6,ITGA3,LRP1,LTK,LYN,CAPRIN1,MAP6,MDM2,MYO9A,MYO10,NFE2L2,PAK1,ATP8B1,PFN2,SERPINI1,PLD1,PLS1,PLXNA1,PLXNA2,PMP22,PRKCI,RELN,PSEN1,PTN,RAP1GAP,RDX,RGS2,RP1,LOC107984125,SKIL,SRC…	Upregulated in 3A1
GO:0034599	cellular response to oxidative stress	242	99	77.74	0.01382	,ABL1,ALDH3B1,ANXA1,APEX1,ARNT,ARNTL,ATF4,ATP7A,AXL,BMP7,CAT,CYP1B1,ECT2,EGFR,EIF2S1,EPAS1,ETV5,FABP1,FER,FOXO1,FOXO3,FOS,FUT8,FYN,G6PD,GCH1,GPR37,GPX2,GPX7,GSTP1,HIF1A,HMOX1,HSPB1,JAK2,JUN,LCN2,MDM2,MAP3K5,MET,MGST1,MPV17,NFE2L1,NFE2L2,NONO,P4HB,PDK1,PKD2,PRKAA2,MAPK1,MAPK8,MAPK9,PRODH,LOC102724788,PSAP,PTPRK,PYCR1,RAD52,RPS3,SOD3,SRC,TNFAIP3,TP53,TRPC6,TXNRD1,VRK2,RNF112,AKR1C3,CFLAR,KLF4,LONP1…	Upregulated in 3A1
GO:0016055	Wnt signaling pathway	422	157	135.57	0.01394	,ABL1,AP2A1,AP2A2,XIAP,ARNTL,AXL,CALM1,CAV1,RUNX1,LOC100506403,CDC42,CDH3,AP2M1,CLTC,CSNK1D,CSNK1E,CSNK1G3,CSNK2A2,CYLD,DDIT3,DVL3,EDA,EGF,EGFR,EGR1,FGFR2,FOXO1,FOXO3,FOLR1,GPC3,GNAO1,GNAQ,GRK6,GRB10,IGFBP4,IGFBP6,ILK,ITGA3,LRP1,LRP6,MET,MITF,NDP,PDE6A,PKD2,PLCG2,PPM1A,PPP3R1,PRKAA2,PSEN1,PSMA1,PSMA3,PSMA6,PSMB5,PSMC1,PSMC4,PSMC6,PSMD2,PSMD5,PSMD9,PSMD10,PSMD11,PSMD13,RPS27A,RYR2,FBXW4,SOX2,SOX4,…	Upregulated in 3A1
GO:1902532	negative regulation of intracellular sig...	428	164	137.5	0.01399	,ABL1,ARNTL,ARRB1,ATM,ATP2B4,BCL2L1,BCL2L2,BCL6,BDKRB2,BID,BMP4,BMP7,CALM1,CALM2,CAV1,CD44,CLU,CYLD,DDIT3,DUSP4,DUSP6,LPAR1,ENO1,EPHB2,MECOM,FBP1,FKTN,FHL2,FKBP1B,FOXO1,MTOR,GBA,ARHGAP35,GSTP1,HIF1A,HSPB1,IGBP1,ITGA3,LYN,SMAD4,MDM2,MET,MIF,NF1,NF2,NFE2L2,NONO,PDE2A,SERPINE2,PKD2,PPM1A,PPM1B,PPP2CB,PRKAA2,PSMD10,PTGS2,PTPN2,PTPN6,PTPRJ,PTPRR,RGS2,RGS4,RORA,SEC14L1,SMPD1,SORL1,SPINK1,SRC,TMBIM6,TIM…	Upregulated in 3A1
GO:0044273	sulfur compound catabolic process	40	20	12.85	0.01399	,ACAT1,AGXT,VCAN,CSPG4,CTH,FMOD,GLB1,GNS,HEXB,IDS,IDUA,MAT1A,MPST,TST,MLYCD,TXN2,CHAC1,NUDT7,GADL1,CHAC2	Upregulated in 3A1
GO:0071384	cellular response to corticosteroid stim...	45	22	14.46	0.014	,ANXA1,ATP2B1,ZFP36L1,ZFP36L2,CASP9,ABCC2,EGFR,EIF4EBP1,FOXO1,FOXO3,GSTP1,ICAM1,ND3,PCK2,SSTR2,STC1,AKR1C3,CFLAR,ERRFI1,DDIT4,UGT1A1,CREBRF	Upregulated in 3A1
GO:0050727	regulation of inflammatory response	230	90	73.89	0.014	,A2M,ABR,AHSG,ANXA1,BIRC2,BIRC3,XIAP,APOA1,ATM,BCL6,BCR,C1R,C1S,C2,C4BPA,C4BPB,C5,C8A,CD47,CD59,CTSC,CLU,CR2,CYLD,CYP19A1,CD55,DDT,DDTL,DHX9,DNASE1,EGFR,F2,GBA,GRN,GSTP1,HLA-E,IGF1,IL1R1,IL18,ITGA2,JAK2,LYN,ABCC1,NFE2L1,NFKBIA,NOS2,NT5E,PDE2A,PLA2G2A,PROC,PSMA1,PSMA6,PTGIS,PTGS2,PTPN2,RORA,CCL14,SLC7A2,TNFAIP3,TNFRSF1A,TNFSF4,VTN,WNT5A,ZP3,IL1R2,PLA2G7,SEMA7A,TNFRSF11A,MFHAS1,KLF4,SOCS5,NR1D2,TNI…	Upregulated in 3A1
GO:0046545	development of primary female sexual cha...	76	34	24.42	0.01414	,ACVR1B,AFP,ANG,ARRB1,ATM,BCL2L1,FOXL2,CYP19A1,FOXO3,GAS2,HSPA5,ICAM1,IDH1,INHBA,INHBB,INSR,SMAD4,MMP14,MMP19,SLIT3,SRC,VEGFA,ZP3,FZD4,SGPL1,EIF2B4,EIF2B2,EIF2B5,PCYT1B,DMC1,SIRT1,NUPR1,NUP107,ARID5B	Upregulated in 3A1
GO:0080134	regulation of response to stress	1137	409	365.26	0.01436	,A2M,ABAT,ABL1,ABR,AHSG,ANXA1,ANXA5,APBB1,BIRC2,BIRC3,XIAP,APOA1,APOH,ARG2,ARNTL,SERPINC1,ATF4,ATM,ATP2B4,ATP7A,BCL2L1,BCL6,BCR,BDKRB2,CEACAM1,BID,BMP7,BRCA1,C1R,C1S,C2,C4BPA,C4BPB,C5,C8A,CAMK2G,CASP9,CAV1,CD9,CD44,CD47,CD59,CDK9,CTSC,CLU,CR2,CCN2,CTSB,CTSL,CYLD,CYP19A1,CD55,DDIT3,DDT,DDTL,DDX5,DHX9,COCH,DNASE1,DVL3,EGFR,EIF4G1,ENO1,EP300,ERCC4,ERN1,MECOM,F2,F3,PTK2B,FKTN,FGA,FGG,FKBP1B,FOXO1,FOX…	Upregulated in 3A1
GO:1901215	negative regulation of neuron death	152	62	48.83	0.01459	,AARS1,ANGPT1,ARRB1,ATF4,AXL,BCL2L1,BDNF,CBL,CLN3,CREB1,EIF4G1,PTK2B,FYN,GBA,GCLC,GCLM,GRN,HIF1A,HMOX1,ILK,JAK2,JUN,KRAS,LRP1,MSH2,NONO,PIK3CA,PRKCI,LGMN,PSEN1,PSMC1,REL,ROCK1,MAP2K4,SORL1,STAT3,UCN,ALKBH1,PARP2,RACK1,GPNMB,HYOU1,SIRT1,CLCF1,SLC7A11,FBXO7,FGF21,HIPK2,CHMP4A,SIX4,RETREG1,TIGAR,SNX6,NMNAT1,PINK1,CPEB4,BHLHB9,BTBD10,AGAP2,NCOA7,UNC5B,GPRASP2,ARMCX5-GPRASP2	Upregulated in 3A1
GO:1902414	protein localization to cell junction	12	8	3.86	0.01477	,ACTN4,DSP,FLNA,MAPK9,KIF3A,SCRIB,NECTIN3,HEG1	Upregulated in 3A1
GO:0034310	primary alcohol catabolic process	12	8	3.86	0.01477	,ALDH3B1,ALDH3B2,SULT1A2,SULT1A1,AKR1C3,SULT1C4,SULT1B1,AKR1B10	Upregulated in 3A1
GO:0002829	negative regulation of type 2 immune res...	6	5	1.93	0.01501	,ANXA1,ARG2,BCL6,IL27RA,SOCS5	Upregulated in 3A1
GO:0071355	cellular response to interleukin-9	6	5	1.93	0.01501	,IL2RG,JAK1,STAT3,STAT5A,STAT5B	Upregulated in 3A1
GO:0046884	follicle-stimulating hormone secretion	6	5	1.93	0.01501	,FOXL2,INHBA,INHBB,SMAD4,TBX3	Upregulated in 3A1
GO:0048702	embryonic neurocranium morphogenesis	6	5	1.93	0.01501	,HOXA1,MTHFD1,TULP3,MED12,MTHFD1L	Upregulated in 3A1
GO:2000258	negative regulation of protein activatio...	6	5	1.93	0.01501	,A2M,C4BPA,C4BPB,CD59,CD55	Upregulated in 3A1
GO:0038113	interleukin-9-mediated signaling pathway	6	5	1.93	0.01501	,IL2RG,JAK1,STAT3,STAT5A,STAT5B	Upregulated in 3A1
GO:0051305	chromosome movement towards spindle pole	6	5	1.93	0.01501	,CENPE,KPNB1,DLGAP5,ACTR3,ACTR2	Upregulated in 3A1
GO:0045916	negative regulation of complement activa...	6	5	1.93	0.01501	,A2M,C4BPA,C4BPB,CD59,CD55	Upregulated in 3A1
GO:0198738	cell-cell signaling by wnt	423	157	135.89	0.01526	,ABL1,AP2A1,AP2A2,XIAP,ARNTL,AXL,CALM1,CAV1,RUNX1,LOC100506403,CDC42,CDH3,AP2M1,CLTC,CSNK1D,CSNK1E,CSNK1G3,CSNK2A2,CYLD,DDIT3,DVL3,EDA,EGF,EGFR,EGR1,FGFR2,FOXO1,FOXO3,FOLR1,GPC3,GNAO1,GNAQ,GRK6,GRB10,IGFBP4,IGFBP6,ILK,ITGA3,LRP1,LRP6,MET,MITF,NDP,PDE6A,PKD2,PLCG2,PPM1A,PPP3R1,PRKAA2,PSEN1,PSMA1,PSMA3,PSMA6,PSMB5,PSMC1,PSMC4,PSMC6,PSMD2,PSMD5,PSMD9,PSMD10,PSMD11,PSMD13,RPS27A,RYR2,FBXW4,SOX2,SOX4,…	Upregulated in 3A1
GO:0036293	response to decreased oxygen levels	296	122	95.09	0.01532	,ABAT,ACTN4,ACVRL1,ADSL,ALAD,ALDH3A1,ANG,BIRC2,ARNT,ASCL2,ATF4,ATM,ATP7A,BACH1,GRIK1-AS2,BMP7,BNIP3L,ZFP36L1,CACNB3,CAT,CAV1,CBL,CD38,CLDN3,CREB1,CCN2,DPP4,EGR1,EIF4EBP1,ENO1,EP300,EPAS1,FABP1,PTK2B,FOXO3,MTOR,GATA6,HIF1A,HK2,HMOX1,ICAM1,ITGA2,ITPR2,KCNMA1,LDHA,LMNA,SMAD4,MB,MDM2,MMP14,NF1,NFE2L2,NOS2,SLC11A2,P4HB,PAK1,PDK1,PDK3,PLOD1,PLOD2,PRKCE,PSMA1,PSMA3,PSMA6,PSMB5,PSMC1,PSMC4,PSMC6,PSMD2,PS…	Upregulated in 3A1
GO:0046660	female sex differentiation	87	38	27.95	0.01541	,ACVR1B,AFP,ANG,ARRB1,ATM,AXL,BCL2L1,FOXL2,CYP19A1,FOXO3,GAS2,HSPA5,ICAM1,IDH1,INHBA,INHBB,INSR,LRP2,SMAD4,MMP14,MMP19,SLIT3,SRC,TBX3,VEGFA,WNT5A,ZP3,FZD4,SGPL1,EIF2B4,EIF2B2,EIF2B5,PCYT1B,DMC1,SIRT1,NUPR1,NUP107,ARID5B	Upregulated in 3A1
GO:0031346	positive regulation of cell projection o...	302	115	97.02	0.01549	,AP2A1,APBB1,ATF1,ATP7A,BDNF,BMP7,SCARB2,CDC42,DBN1,DVL3,LPAR1,EFNA5,MEGF8,EP300,PTK2B,FGFR1,FKBP1B,FN1,MTOR,FYN,GRN,ARHGAP35,HSPA5,ILK,ITGA6,ITGA2,ITGA3,LCN2,LRP1,LTK,LYN,CAPRIN1,MAP6,NFE2L2,PAK1,SERPINI1,PLXNA1,PLXNA2,PRKCI,RELN,PSEN1,PTN,RGS2,RP1,LOC107984125,SKIL,SRC,CDKL5,SYT1,TGFBR1,VEGFA,VLDLR,WNT5A,RND2,SF3A2,FZD4,RASAL1,SEMA7A,CFLAR,MAP3K13,CEP135,RAPGEF2,PLEKHM1,FIG4,WASHC5,ACTR2,ARPC2,…	Upregulated in 3A1
GO:0000272	polysaccharide catabolic process	21	12	6.75	0.01556	,CALM1,GAA,MANBA,PGM1,PHKA2,PHKB,PPP1CB,PYGL,RB1CC1,PGM2,PPP1R3B,PGM2L1	Upregulated in 3A1
GO:0044247	cellular polysaccharide catabolic proces...	21	12	6.75	0.01556	,CALM1,GAA,MANBA,PGM1,PHKA2,PHKB,PPP1CB,PYGL,RB1CC1,PGM2,PPP1R3B,PGM2L1	Upregulated in 3A1
GO:0051924	regulation of calcium ion transport	158	64	50.76	0.01565	,ABL1,ANK2,ATP2B1,CACNA1C,CACNB3,CALM1,CALM2,CAMK2G,CAV1,DMD,EGF,EPB41,F2,PTK2B,FKBP1B,FYN,G6PD,GJA1,GNAO1,HSPA2,ICAM1,LGALS3,LYN,MYO5A,P2RX4,PDGFB,PKD2,PLCG2,PRKCE,PTGS2,PTPN6,RGS4,RYR2,SLC8A1,SLC9A1,SPINK1,STC1,STIM1,TMBIM6,TRPC6,UCN,BEST1,PLA2G6,STC2,RGS9,AKAP6,ATG5,ATP2C2,KCNE3,GNB5,TSPAN13,TRPV2,SARAF,INPP5K,TMEM38B,SELENON,THADA,AHNAK,SLC8B1,CRACR2A,UBASH3B,SESTD1,EFHB,STRIT1	Upregulated in 3A1
GO:1902533	positive regulation of intracellular sig...	758	271	243.51	0.0157	,ABL1,ACTN4,ALOX12B,ANGPT1,BIRC2,BIRC3,APOA1,AREG,RHOG,ARRB1,ATM,ATP6AP1,AXL,BCL2L1,BID,BMP4,C5,CALM1,CALM2,CAT,CAV1,CBL,CD44,CHI3L1,CRKL,CSF1R,CSPG4,CCN2,CTH,CYP1B1,AKR1C2,DDIT3,DDT,DDTL,DDX5,DUSP6,DVL3,ECT2,EDA,LPAR1,EGF,EGFR,EP300,ERN1,F2,F3,PTK2B,FGA,FGFR1,FGFR2,FGG,FLNA,MTOR,FYN,GAB1,GJA1,GPR37,HIP1,HMOX1,HES1,ICAM1,IGF1,IGFBP4,IL6R,IL12A,IL18,ILK,INSR,IRS1,JAK2,JUN,KRAS,LIMS1,LRP1,LYN,MAP3K…	Upregulated in 3A1
GO:0046068	cGMP metabolic process	10	7	3.21	0.01583	,GUCY2C,GUCY2D,NPR1,PDE2A,PDE9A,RORA,PDE5A	Upregulated in 3A1
GO:0051573	negative regulation of histone H3-K9 met...	10	7	3.21	0.01583	,BRCA1,SMARCB1,KDM1A,KDM4C,SIRT1,KDM4D,KDM3A	Upregulated in 3A1
GO:0051409	response to nitrosative stress	10	7	3.21	0.01583	,ATM,DDIT3,DUSP6,GCLC,GCLM,ATG5,STOX1	Upregulated in 3A1
GO:0046164	alcohol catabolic process	48	23	15.42	0.01611	,ALDH3B1,ALDH3B2,GPD2,INPP1,OCRL,AKR1D1,SULT1A2,SULT1A1,AKR1C3,SYNJ2,MTMR2,MTMR7,SNX17,CYP46A1,SULT1C4,SULT1B1,CYP39A1,INPP5K,TRERF1,AKR1B10,SRD5A3,HSD3B7,GK5	Upregulated in 3A1
GO:0035672	oligopeptide transmembrane transport	8	6	2.57	0.01618	,CDH17,ABCC1,SLC15A1,SLC15A2,SLC7A11,SLC15A4	Upregulated in 3A1
GO:0038110	interleukin-2-mediated signaling pathway	8	6	2.57	0.01618	,PTK2B,IL2RG,JAK1,PTPN2,STAT5A,STAT5B	Upregulated in 3A1
GO:0072201	negative regulation of mesenchymal cell ...	8	6	2.57	0.01618	,BMP4,LMNA,NFIB,PTN,WNT5A,WNT11	Upregulated in 3A1
GO:0008300	isoprenoid catabolic process	8	6	2.57	0.01618	,CRABP1,AKR1C3,BCO1,CYP26B1,AKR1B10,SRD5A3	Upregulated in 3A1
GO:0072524	pyridine-containing compound metabolic p...	161	65	51.72	0.01618	,ALDOB,AOX1,ARNT,CD38,ENTPD5,ENO1,ENO2,FBP1,G6PD,GPD2,HIF1A,HK1,HK2,IDH1,IDH2,IGF1,INSR,LDHA,MDH1,ME1,PNP,NT5E,NUP98,PDHA1,PFKFB2,PGM1,PRKAA2,PSEN1,PTGIS,PTGS2,RANBP2,STAT3,TALDO1,TP53,TPR,VCP,PDHX,OGT,SLC25A12,KYNU,TP53I3,H6PD,NMNAT2,HAAO,PGLS,ZBTB20,NUPR1,NOX1,PSAT1,PRKAG2,DDIT4,NMRK1,PGM2,DHTKD1,TIGAR,NUP107,RBKS,NMNAT1,NUP37,NAPRT,NUP35,NUDT17,PGM2L1,NUP43,NMNAT3	Upregulated in 3A1
GO:0090066	regulation of anatomical structure size	360	135	115.65	0.01627	,ABL1,ADD3,ADRB1,ARF6,ATP2B1,ATP7A,BDKRB2,BDNF,CAPG,CAV1,CD38,CFL2,AP2M1,CLCN3,CLNS1A,CREB1,DBN1,EFNA5,MEGF8,EGFR,PTK2B,FER,FGA,FGG,FN1,MTOR,GCH1,GJA1,GCLC,GCLM,GMFB,ARHGAP35,GSN,HMOX1,HRH2,ICAM1,IFRD1,ILK,KCNMA1,KNG1,LRP1,NEB,NPR1,P2RY1,PAK1,PFN2,PIK3C2A,PLS1,PRKCE,PTGS2,PTPRM,RAB3B,RDX,RGS2,ROCK1,SLC6A4,SLC8A1,SLC12A2,SPTAN1,SPTB,SPTBN1,SPTBN2,CDKL5,TMOD1,UCN,VEGFA,EZR,WNT5A,XK,RND2,PLA2G6,SEMA…	Upregulated in 3A1
GO:0071385	cellular response to glucocorticoid stim...	43	21	13.81	0.0164	,ANXA1,ATP2B1,ZFP36L1,ZFP36L2,CASP9,ABCC2,EGFR,EIF4EBP1,FOXO1,FOXO3,GSTP1,ICAM1,ND3,PCK2,SSTR2,STC1,CFLAR,ERRFI1,DDIT4,UGT1A1,CREBRF	Upregulated in 3A1
GO:0015837	amine transport	43	21	13.81	0.0164	,ABAT,TOR1A,OXT,P2RY1,PSEN1,RAB3B,RGS2,RGS4,SYT1,TH,UCN,ARL6IP5,RAB3GAP1,STK39,RHCG,SYT17,PINK1,SLC22A16,SYT8,SYT12,SYT2	Upregulated in 3A1
GO:0009409	response to cold	38	19	12.21	0.01641	,ACADVL,ADRB1,ATP2B1,CIRBP,FOXO1,FOS,GMPR,HSPA2,NFE2L1,NFKBIA,RBM3,SLC9A1,UCP2,EIF2AK3,SLC25A27,ZNF516,APPL2,TMEM135,LRP11	Upregulated in 3A1
GO:0044275	cellular carbohydrate catabolic process	38	19	12.21	0.01641	,CALM1,SCARB2,GAA,GPD2,MANBA,PGM1,PHKA2,PHKB,PPP1CB,PYGL,RB1CC1,TREH,PGM2,ABHD10,TIGAR,PPP1R3B,GK5,PGM2L1,IDNK	Upregulated in 3A1
GO:0010799	regulation of peptidyl-threonine phospho...	38	19	12.21	0.01641	,BMP7,CALM1,CALM2,CHI3L1,DGKQ,EGF,EIF4G1,MAPK1,TRPC6,WNT5A,PRKAG2,CAB39,INPP5K,DDIT4,SPRED1,CADM4,SPRED2,STOX1,IRGM	Upregulated in 3A1
GO:0060976	coronary vasculature development	38	19	12.21	0.01641	,PRDM1,BMP4,MEGF8,GATA6,GPC3,LRP2,LTBP1,PCSK5,TBX1,TGFBR1,TGFBR3,VEGFA,SNX17,MESP1,DYNC2H1,PRICKLE1,SPRED1,ARID2,APELA	Upregulated in 3A1
GO:0072659	protein localization to plasma membrane	220	86	70.68	0.01646	,ANK2,ARF6,RHOG,BCL2L1,CACNB3,AP2M1,CLTC,EGFR,EMP2,EPHB2,ACSL3,FLNA,ITGA3,KCNJ11,KRT18,LGALS3,LRP1,LRP6,MMP14,MYO5A,P2RY1,PKP2,PLS1,PRKCE,PRKCH,PRKCI,PRKG2,RAB3B,RAB13,RDX,ROCK1,SPTBN1,TNFRSF1A,EZR,STX7,DCHS1,NUMB,SQSTM1,MAP7,BAG4,RAB3D,PREPL,RAPGEF2,C2CD5,ARHGAP44,ATP2C2,RAMP1,RACK1,VTI1B,AGR2,EXOC5,RAB10,RAB31,PKP3,TNIK,NFASC,EFR3A,RHOQ,SCRIB,TSPAN15,PPIL2,RAB26,NECTIN3,GORASP2,GGA1,LDLRAP1,PAC…	Upregulated in 3A1
GO:0009653	anatomical structure morphogenesis	1957	726	628.69	0.01661	,ABL1,ABR,ACTG1,ACTN4,ACTL6A,ACTN1,ACVRL1,ADCY1,AP2A1,AP2A2,JAG1,ALDH1A3,ALPL,ANG,ANGPT1,ANK2,ANXA1,ANXA3,APBB1,APBB2,APOA1,APOH,AREG,RND3,RHOG,ASPH,ATM,RERE,ATP7A,AXL,BCL2L1,BCL6,BCR,BDNF,CEACAM1,PRDM1,BMP4,BMP7,FOXL2,BRCA1,ZFP36L1,KLF5,BTG1,CACNA1C,CASP9,CAV1,RUNX1,LOC100506403,SERPINH1,CD9,CD44,CD151,CDC42,CDH3,CDH11,CDH17,CFL2,FOXN3,CHI3L1,AP2M1,CLU,CLTC,COL2A1,COL4A2,COL6A2,COL8A2,COL12A1,CL…	Upregulated in 3A1
GO:0031347	regulation of defense response	532	194	170.91	0.01671	,A2M,ABR,AHSG,ANXA1,BIRC2,BIRC3,XIAP,APOA1,ARG2,ATM,BCL6,BCR,CEACAM1,C1R,C1S,C2,C4BPA,C4BPB,C5,C8A,CAV1,CD47,CD59,CTSC,CLU,CR2,CTSB,CTSL,CYLD,CYP19A1,CD55,DDT,DDTL,DHX9,COCH,DNASE1,EGFR,EP300,F2,FGA,FGG,FYN,XRCC6,GBA,GFI1,GJA1,GRN,GSTP1,HLA-E,ICAM2,IGF1,IL1R1,IL12A,IL18,ITGA2,JAK1,JAK2,KRAS,LYN,ABCC1,NFE2L1,NFKBIA,NONO,NOS2,NPAS2,NT5E,PAK1,PCBP2,PDE2A,PGC,PLA2G2A,PLCG2,PPM1B,PRKCE,PROC,LGMN,HTRA1…	Upregulated in 3A1
GO:0070371	ERK1 and ERK2 cascade	209	82	67.14	0.01708	,ABL1,ANGPT1,ARRB1,ATP6AP1,CEACAM1,BMP4,ZFP36L1,ZFP36L2,CD44,CHI3L1,CRKL,CSF1R,CCN2,CTSH,DDT,DDTL,DUSP4,DUSP6,EGF,EGFR,EPHB2,PTK2B,FGA,FGFR2,FGG,FN1,GSTP1,ICAM1,IGF1,CCN1,ITGAV,JUN,LRP1,LYN,SMAD4,MIF,P2RY1,PDGFB,PLA2G2A,MAPK1,PTPN2,PTPN6,PTPRR,RAP1B,ROS1,CCL14,CCL20,SRC,STYX,THPO,TIMP3,EZR,SEMA7A,MARCO,TNFRSF11A,FGF18,CFLAR,MFHAS1,KLF4,RAPGEF2,RASGRP1,SPRY1,TNIP1,PRMT5,GPNMB,EMILIN1,SIRT3,FGF21,A…	Upregulated in 3A1
GO:0002064	epithelial cell development	156	63	50.12	0.01757	,JAG1,ARNTL,BFSP1,PRDM1,BMP4,KLF5,CLDN3,FGFR1,FLNA,FLNB,FOSL2,B4GALT1,GJA1,HIF1A,FOXA1,HRH2,ICAM1,IHH,MET,PDE2A,PDGFB,PECAM1,PROC,PSAP,RAB13,RAP1B,RARB,ARID4A,RDX,ROCK1,ROS1,ST14,STC1,TJP1,TMOD1,TNFRSF1A,VEGFA,EZR,WNT5A,XBP1,VEZF1,SLC4A7,RAPGEF2,RAPGEF3,HOXB13,TRIOBP,EXPH5,SCRIB,TFCP2L1,ADAMTSL4,C1GALT1,TIGAR,HEG1,GRHL2,POF1B,WNT5B,CCM2,TMEM79,COL23A1,FRMD6,KDF1,DACT2,SLC9A4	Upregulated in 3A1
GO:0072593	reactive oxygen species metabolic proces...	198	78	63.61	0.01768	,BIRC2,ARF4,ARG2,ATP2B4,ATP7A,BCR,BMP7,BRCA1,CAT,CAV1,CD47,CLU,CCN2,CYP1B1,EGFR,F2,PTK2B,FOXO1,FOXO3,MTOR,FYN,G6PD,GCH1,GSTP1,HIF1A,HK2,ICAM1,CCN1,INSR,JAK2,MAOB,MPV17,ND2,NFE2L2,NOS2,P2RX4,PDGFB,PDK3,PKD2,PON3,PRCP,PTGIS,PTGS2,RORA,SFTPD,SLC7A2,SOD3,STAT3,TP53,XDH,AKR1C3,CFLAR,KLF4,ATG5,SH3PXD2A,CCS,HDAC6,RNF41,FBLN5,NOXA1,SZT2,SIRT5,SIRT3,NOX1,GLS2,SESN1,DDIT4,RFK,PARL,INAVA,TIGAR,PREX1,AGXT2,P…	Upregulated in 3A1
GO:0014020	primary neural tube formation	85	37	27.31	0.0177	,ABL1,BMP4,BMP7,DVL3,FOLR1,ARHGAP35,HIF1A,LRP2,LRP6,MTHFD1,SPINT1,ST14,TRAF6,TULP3,WNT5A,FZD3,ARID1A,TEAD2,LHX2,MED12,DLC1,DEAF1,GLMN,SCRIB,PLXNB2,MTHFD1L,IFT172,NPHP3,SEMA4C,IFT57,SALL4,VANGL2,OVOL2,PHACTR4,GRHL2,CTHRC1,PRICKLE1	Upregulated in 3A1
GO:0015804	neutral amino acid transport	26	14	8.35	0.0177	,NFE2L1,RGS2,RGS4,SLC1A4,SLC3A1,SLC6A9,SLC43A1,SLC7A9,SLC7A8,SLC38A2,SLC38A7,SLC38A1,SFXN1,SLC36A4	Upregulated in 3A1
GO:0043114	regulation of vascular permeability	26	14	8.35	0.0177	,ABR,ANGPT1,BCR,BDKRB2,CEACAM1,ARHGAP35,NPR1,PDE2A,PTPRJ,SRC,UCN,VEGFA,YES1,PTP4A3	Upregulated in 3A1
GO:0035107	appendage morphogenesis	112	47	35.98	0.01771	,ASPH,BMP4,BMP7,CACNA1C,COL2A1,MEGF8,FGFR1,FGFR2,GJA1,GPC3,GLI2,HOXA10,HOXA11,HOXC10,HOXC11,HOXD9,IHH,LRP6,SMAD4,MYH3,PCSK5,PLXNA2,PSEN1,RARB,FBXW4,SOX4,TBX2,TBX3,TULP3,WNT5A,ZBTB16,RECK,ALDH1A2,C2CD3,B9D1,ZNF219,MAP3K20,CYP26B1,SALL4,WDR19,DYNC2H1,GRHL2,FRAS1,PKDCC,OSR2,FREM2,RNF165	Upregulated in 3A1
GO:0035108	limb morphogenesis	112	47	35.98	0.01771	,ASPH,BMP4,BMP7,CACNA1C,COL2A1,MEGF8,FGFR1,FGFR2,GJA1,GPC3,GLI2,HOXA10,HOXA11,HOXC10,HOXC11,HOXD9,IHH,LRP6,SMAD4,MYH3,PCSK5,PLXNA2,PSEN1,RARB,FBXW4,SOX4,TBX2,TBX3,TULP3,WNT5A,ZBTB16,RECK,ALDH1A2,C2CD3,B9D1,ZNF219,MAP3K20,CYP26B1,SALL4,WDR19,DYNC2H1,GRHL2,FRAS1,PKDCC,OSR2,FREM2,RNF165	Upregulated in 3A1
GO:0035767	endothelial cell chemotaxis	19	11	6.1	0.01805	,FGFR1,NR4A1,HRG,HSPB1,MET,P2RX4,LGMN,RAB13,VEGFA,FGF18,PLEKHG5	Upregulated in 3A1
GO:0046457	prostanoid biosynthetic process	19	11	6.1	0.01805	,ANXA1,FABP5,MIF,PTGIS,PTGS2,AKR1C3,PTGES3,SIRT1,PNPLA8,PTGES2,PLA2G4F	Upregulated in 3A1
GO:0036120	cellular response to platelet-derived gr...	19	11	6.1	0.01805	,ATP7A,CBL,CREB1,FYN,MARS1,PTN,RDX,SRC,YES1,ERRFI1,PDGFD	Upregulated in 3A1
GO:0005980	glycogen catabolic process	19	11	6.1	0.01805	,CALM1,GAA,PGM1,PHKA2,PHKB,PPP1CB,PYGL,RB1CC1,PGM2,PPP1R3B,PGM2L1	Upregulated in 3A1
GO:0001516	prostaglandin biosynthetic process	19	11	6.1	0.01805	,ANXA1,FABP5,MIF,PTGIS,PTGS2,AKR1C3,PTGES3,SIRT1,PNPLA8,PTGES2,PLA2G4F	Upregulated in 3A1
GO:0090050	positive regulation of cell migration in...	19	11	6.1	0.01805	,ABL1,ANXA1,HMOX1,PIK3C2A,PTGS2,VEGFA,AKT3,SRPX2,HDAC7,JCAD,MIR10B	Upregulated in 3A1
GO:0030111	regulation of Wnt signaling pathway	292	111	93.81	0.01809	,ABL1,XIAP,ARNTL,CAV1,RUNX1,LOC100506403,CDH3,CSNK1D,CSNK1E,CSNK1G3,CYLD,DDIT3,DVL3,EDA,EGF,EGFR,EGR1,FGFR2,FOXO1,FOXO3,FOLR1,GPC3,GNAQ,GRB10,IGFBP4,IGFBP6,ILK,ITGA3,LRP1,LRP6,PPM1A,PSEN1,PSMA1,PSMA3,PSMA6,PSMB5,PSMC1,PSMC4,PSMC6,PSMD2,PSMD5,PSMD9,PSMD10,PSMD11,PSMD13,SOX2,SOX4,SRC,STK3,TLE1,TNFAIP3,VCP,WNT5A,WNT11,FZD7,RECK,CUL3,TNKS,USP34,PSMD6,RBX1,HMGXB4,ATP6AP2,RACK1,YAP1,PSME4,CTDNEP1,CBY1,…	Upregulated in 3A1
GO:0033138	positive regulation of peptidyl-serine p...	64	29	20.56	0.0184	,ANGPT1,ARRB1,ATP2B4,CAV1,CD44,CREBL2,EGFR,EIF4G1,MIF,PAK1,PFN2,PIK3CA,PTGS2,UCN,VEGFA,WNT5A,BCAR3,MIG7,BAG4,HDAC6,RAPGEF3,HAX1,PDCD10,TBK1,FNIP2,PINK1,CAPRIN2,DOCK7,STOX1,IRGM	Upregulated in 3A1
GO:0018958	phenol-containing compound metabolic pro...	64	29	20.56	0.0184	,ABAT,ATP7A,CDH3,COMT,CRYM,DDT,DDTL,DIO1,EPAS1,GCH1,GPR37,HPN,HPRT1,MAOA,MAOB,MYO5A,NPR1,PMEL,SLC5A5,SULT1A2,SULT1A1,TH,WNT5A,PAX8,SNCAIP,RAPGEF2,SLC7A11,SULT1B1,BTBD9,IYD	Upregulated in 3A1
GO:0008654	phospholipid biosynthetic process	221	86	71	0.01862	,ALPI,APOA1,ATM,CDS1,CSNK2A2,DGKA,DGKQ,FABP5,ACSL3,HEXB,HMGCS2,IDH1,INPP4A,OCRL,PDGFB,PIGA,PIGC,PIGF,PIGH,PIK3C2A,PIK3CA,PIK3CD,PI4KA,PLA2G2A,PLCG2,PLD1,PTPN13,SBF1,TAZ,ZP3,PLA2G6,GPAA1,MTMR1,SYNJ2,MTMR3,MTMR2,MTMR7,PCYT1B,SPTLC2,LPIN2,FIG4,LPGAT1,PIGK,PEMT,PLAAT3,PIGN,RAB38,PISD,PGAP2,HDHD5,PLA2G2E,ACP6,RAB14,INPP5K,CRLS1,TMEM38B,PI4K2B,PIGV,CHPT1,SERINC1,PLEKHA2,MPPE1,PLEKHA3,SRD5A3,PIP4K2C,DHD…	Upregulated in 3A1
GO:0046903	secretion	1169	447	375.54	0.01883	,A2M,SERPINA3,ABAT,ABL1,ABR,ACPP,ACTN4,ACTN1,ADCY1,AP2A2,AGA,AGXT,AHSG,ALAD,ALB,ALDH3B1,ALOX12B,ANG,ANGPT1,SLC25A6,ANXA1,ANXA3,ANXA4,ANXA5,APBA1,APBB1,APLP2,APOA1,APOH,ARL4D,ARF6,ARG2,RHOG,ARNTL,ARRB1,ARSA,SERPINC1,ATP6AP1,ATP7A,AXL,BCR,BDKRB2,CEACAM1,FOXL2,C5,CACNA1C,CAD,CALM1,CAMK2G,CANX,CAT,CAV1,CBL,CCKBR,CD9,CD38,CD44,CD47,CD59,CD63,CTSC,CFTR,CHI3L1,CLU,ABCC2,COMT,COPA,COPB1,CPT1A,CREB1,CSF1R…	Upregulated in 3A1
GO:1902667	regulation of axon guidance	31	16	9.96	0.01884	,MEGF8,VEGFA,WNT5A,SEMA7A,SEMA4F,SEMA4D,SEMA4B,ZSWIM8,SEMA5B,SEMA4C,SEMA6A,ZSWIM5,ZSWIM6,SEMA4A,ZSWIM4,TUBB2B	Upregulated in 3A1
GO:0002931	response to ischemia	41	20	13.17	0.01922	,CASP9,CAV1,CSF1R,EEF2,EGR1,EIF4EBP1,GJA1,HK2,KCNJ11,MAP3K5,P2RX4,TP53,SQSTM1,HYOU1,BVES,MLYCD,PANX1,TIGAR,PINK1,CPEB4	Upregulated in 3A1
GO:0030900	forebrain development	270	103	86.74	0.01994	,ALDH1A3,ANXA3,ATP2B4,ATP7A,AXL,BMP4,CREB1,CRKL,CSF1R,CSNK2A2,LPAR1,EGFR,EPHB2,EPHB3,EXT1,FGFR1,FGFR2,FLNA,FYN,GLI2,GNAO1,ARHGAP35,HIF1A,HPRT1,HES1,INHBA,KRAS,LAMB1,LRP1,LRP2,LRP6,NF1,NF2,NFIB,NOTCH3,PCM1,PEX13,PITX2,RELN,PSEN1,PTN,RARB,RRM1,TRA2B,SLC1A2,SLC8A1,SOX2,SRC,SSTR2,TACC1,TAL2,TBX3,TH,NR2E1,WNT5A,ARID1A,EOMES,SEMA7A,CHRD,NCOA1,NUMB,NRP2,ALDH1A2,EIF2B5,TBX19,ADGRG1,LHX2,RAPGEF2,DLC1,TACC…	Upregulated in 3A1
GO:0034976	response to endoplasmic reticulum stress	260	109	83.53	0.01997	,ACADVL,ASNS,ATF4,BCL2L1,CANX,CASP4,CAV1,CLGN,CFTR,CLU,TPP1,CTH,DDIT3,TOR1A,EEF2,EIF2S1,EP300,ERN1,EXTL3,GFPT1,HSPA5,JUN,LMNA,MAP3K5,ATXN3,NFE2L1,NFE2L2,P4HB,PPP2CB,PSMC6,PTPN2,SEL1L,SRPRA,SSR1,HSPA13,TMBIM6,TP53,HSP90B1,UFD1,VCP,XBP1,RNF103,PLA2G6,STC2,MBTPS1,EIF2B5,USP13,UBE4A,EIF2AK3,CTDSP2,PREB,RACK1,CREB3,HYOU1,AGR2,PDIA5,SERINC3,OS9,ERP29,KDELR3,FICD,ERLIN2,MAN1B1,SEC31A,UBXN4,FAF2,UFL1,ECP…	Upregulated in 3A1
GO:0036473	cell death in response to oxidative stre...	67	30	21.52	0.02009	,ATF4,CYP1B1,FOXO3,FYN,GPR37,HIF1A,HSPB1,JAK2,MAP3K5,MET,NFE2L2,NONO,P4HB,PDK1,PRODH,LOC102724788,PSAP,PYCR1,RNF112,HDAC6,RACK1,ARL6IP5,PDCD10,SIRT1,SLC7A11,FBXO7,NOX1,GSKIP,DIABLO,PINK1,NCOA7	Upregulated in 3A1
GO:0045216	cell-cell junction organization	121	50	38.87	0.02029	,ACTN4,ANK2,ARVCF,CAV1,RUNX1,LOC100506403,CD9,CDH3,CDH11,CDH17,CLDN3,CSF1R,DSP,ECT2,GJA1,GJB1,LIMS1,NF2,PECAM1,PKP2,PRKCH,PRKCI,PKN2,RAB13,ROCK1,STRN,TGFBR1,TJP1,UGT8,VCL,WNT11,FZD5,PATJ,PKP3,NFASC,GRHL1,PARD6A,HDAC7,HEG1,CDH26,PERP,MPP5,GRHL2,POF1B,CCM2,TLN2,MTDH,PLEKHA7,CLDN19,FLCN,SDK1	Upregulated in 3A1
GO:0010660	regulation of muscle cell apoptotic proc...	54	25	17.35	0.02042	,APOH,ARRB1,ATF4,BMP7,PTK2B,HMOX1,IGF1,IL12A,ILK,JAK2,LRP6,LTK,MAP3K5,NFE2L2,RGL2,MAP2K4,TP53,PAX8,CFLAR,SIRT5,SIRT4,SIRT1,NUPR1,PDCD4,TIGAR	Upregulated in 3A1
GO:0001667	ameboidal-type cell migration	319	124	102.48	0.0207	,ABL1,ACVR1B,ACVRL1,ANGPT1,ANXA1,ANXA3,APOA1,APOH,ARF6,ARHGDIB,CEACAM1,BMP4,BMP7,CTSH,CYP1B1,DPP4,MEGF8,EMP2,PTK2B,FER,FGFR1,FN1,FOLR1,MTOR,GPC3,GRN,HIF1A,HMOX1,NR4A1,HRG,HSPB1,ILK,ITGA2,ITGA3,JUN,LGALS8,MET,MYH9,NF1,NFE2L2,DDR2,P2RX4,PAK1,PDGFB,PECAM1,PFN2,PIK3C2A,PIK3CA,PITX2,PRCP,PRKCE,PKN2,LGMN,PRSS3,PTGS2,PTN,PTPRM,PTPRR,RAB13,S100P,SLC8A1,SRC,STAT5A,STC1,TBX1,TGFBR1,NR2E1,VEGFA,WNT5A,WNT11,…	Upregulated in 3A1
GO:0071276	cellular response to cadmium ion	24	13	7.71	0.02076	,ATP7A,EGFR,FOS,GSN,HMOX1,JUN,MT1E,MT1X,MT2A,MAPK1,MAPK8,MAPK9,AKR1C3	Upregulated in 3A1
GO:0060251	regulation of glial cell proliferation	24	13	7.71	0.02076	,ASCL2,CREB1,ETV5,MTOR,HES1,IDH2,LYN,PLAG1,PRKCH,PRKCI,PTN,UFL1,DICER1	Upregulated in 3A1
GO:0007157	heterophilic cell-cell adhesion via plas...	24	13	7.71	0.02076	,CEACAM5,ICAM1,ITGA5,CEACAM6,DCHS1,CD164,NECTIN3,TENM4,AMIGO1,NECTIN4,JAML,CRB2,AMIGO2	Upregulated in 3A1
GO:0046135	pyrimidine nucleoside catabolic process	17	10	5.46	0.02089	,TYMP,NT5E,UPP1,APOBEC3B,ENTPD4,NT5C,UPB1,NT5M,APOBEC3D,APOBEC3F	Upregulated in 3A1
GO:0051301	cell division	515	262	196.39	6e-07	,ANXA11,APC,BIRC5,ARF1,RHOA,RHOB,RHOC,ARL3,BBS4,CCND1,BLM,BUB1B,CALM3,CCNA2,CCNB1,CCND2,CCNF,CDK1,SEPTIN7,CDC25A,CDC25B,CDC25C,CDK2,CDK4,CDK5,CDK6,CDK7,CETN2,CFL1,RCC1,CKS1B,DRD2,ENSA,ERCC2,EREG,FGF13,GNAI2,NR3C1,HELLS,HNRNPU,IGF2,INCENP,KIF2A,KIT,KIF11,KIFC1,LIG1,LIG4,LLGL2,MAD2L1,MAP4,MDK,MYC,MYH10,NAP1L2,SEPTIN2,NKX3-1,NOTCH1,YBX1,NUMA1,PAFAH1B1,PAX6,CHMP1A,PDGFA,CDK14,PGF,PIN1,PLK1,PPP1CA,PTC…	Downregulated in 3A1
GO:0043928	exonucleolytic nuclear-transcribed mRNA ...	32	25	12.2	4.6e-06	,DDX6,EXOSC9,CNOT8,TTC37,LSM6,EXOSC8,DIS3,EXOSC7,EXOSC2,EDC4,LSM4,LSM3,DCPS,EXOSC3,EXOSC1,LSM7,EXOSC4,DCP1A,EXOSC5,CNOT6,LSM2,EDC3,WDR61,EXOSC6,DCP2	Downregulated in 3A1
GO:0006364	rRNA processing	210	123	80.08	2.5e-05	,BYSL,DKC1,FBL,SNU13,NOP2,NVL,PA2G4,EXOSC9,PWP2,RPL7A,RPL26,RPL35A,RPS7,RPS14,RPS15,RPS17,RPS19,RPS21,RPS24,RPS27,RPS28,RRP1,NOP14,DDX18,RPL14,SART1,RRP9,DDX21,NOLC1,UTP14C,BMS1,URB1,RCL1,MPHOSPH6,POP7,NPM3,NSA2,EMG1,NOP56,RPP30,RPP38,UTP14A,WDR3,EBNA1BP2,DDX52,KRR1,LSM6,RPL35,EXOSC8,XRN2,DIS3,PDCD11,EXOSC7,RRP1B,RRS1,BOP1,EXOSC2,MTREX,GTPBP4,DCAF13,NOL11,RSL1D1,SENP3,UTP25,RPUSD2,DIMT1,UTP20,GEM…	Downregulated in 3A1
GO:0006122	mitochondrial electron transport, ubiqui...	14	13	5.34	3.2e-05	,CYC1,MECP2,CYTB,UQCRB,UQCRC1,UQCRC2,UQCRFS1,UQCRH,UQCR11,UQCRQ,CYCS,UQCRHL,UQCC3	Downregulated in 3A1
GO:1901796	regulation of signal transduction by p53...	163	87	62.16	5e-05	,AKT1,BARD1,BCL2,BLM,PTTG1IP,CD74,CDK2,CDK5,CHD3,CHEK1,CSNK2A1,CSNK2B,DNA2,DYRK1A,HDAC1,HIC1,MSX1,NOP2,PIN1,PMAIP1,PML,POU4F1,PRKAA1,MAPK11,RAD1,RAD9A,RAD17,RBBP4,RBBP7,RBBP8,RFC2,RFC3,RFC4,RFC5,RPA1,RPL26,RPS7,SNAI1,SSRP1,AURKA,STK11,TAF2,TAF4,TAF4B,TAF5,TAF6,TAF7,TAF9,TAF11,TOP3A,TP53BP2,TP73,UBB,BRPF1,DYRK2,MAPKAPK5,TRIM24,CDK5R1,EXO1,AURKB,MTA2,EEF1E1,ZMPSTE24,KAT5,HEXIM1,EHMT2,TOPBP1,CHEK2,T…	Downregulated in 3A1
GO:0006367	transcription initiation from RNA polyme...	160	84	61.01	0.00014	,BAX,CCND1,CBFB,CCNB1,CCNH,CDK1,CDK4,CDK7,CDK8,CDKN1A,E2F2,E2F3,ERCC2,ERCC3,ESRRA,NR5A2,NR6A1,NR3C1,GTF2A2,GTF2E1,GTF2E2,GTF2F1,GTF2F2,GTF2H2,GTF2H2C,GTF2I,HMGB1,HNF4A,HNF4G,MAZ,MECP2,NOTCH1,POLR2B,POLR2C,POLR2D,POLR2E,POLR2G,POLR2I,POLR2J,POLR2K,POLR2L,PPARA,PPARG,MED1,PSMC2,PSMC3,PSMC5,PTEN,RARG,SOX9,SRF,TAF2,TAF4,TAF4B,TAF5,TAF6,TAF7,TAF9,TAF11,HNF1A,HNF1B,TEAD4,NR2F1,THRA,THRB,NR2C2,PPM1D,MED…	Downregulated in 3A1
GO:0006271	DNA strand elongation involved in DNA re...	20	18	7.63	0.00016	,DNA2,FEN1,LIG1,MCM3,MCM4,MCM7,PCNA,POLA1,POLD2,POLE,RFC3,RFC4,GINS1,RNASEH2A,POLD3,GINS2,GINS3,RNASEH1	Downregulated in 3A1
GO:0006260	DNA replication	256	139	97.62	0.00019	,ACHE,ATRX,BARD1,BLM,CCNA2,CDK1,CDC34,CDK2,CHEK1,DNA2,DUT,EREG,FEN1,HMGA1,IGHMBP2,LIG1,LIG4,MCM2,MCM3,MCM4,MCM6,MCM7,MSH3,NFIA,TONSL,ORC1,PCNA,POLA1,POLD1,POLD2,POLE,POLG,POLH,PPP2CA,PPP2R1A,PTMS,RAD1,PURA,RAD9A,RAD17,RAD51,RBBP4,RBBP6,RBBP7,RBBP8,UPF1,RFC1,RFC2,RFC3,RFC4,RFC5,RPA1,RRM2,SETMAR,SSBP1,SSRP1,TERF2,TNFAIP1,TOP1,TOP3A,SLBP,CDK2AP1,CHAF1B,SMC1A,ZPR1,DNAJA3,SMC3,CCNE2,EXO1,RECQL4,PCLAF,…	Downregulated in 3A1
GO:0016032	viral process	736	359	280.66	0.00021	,ADAR,GRK2,AP2B1,AP1G1,BIN1,ANPEP,SLC25A4,ANXA2,TRIM23,ARF1,RHOA,ASGR1,ASGR2,B2M,BAD,BAX,BCL2,BST2,C1QBP,CAV2,CCNA2,CD8B,SCARB1,CD74,CDK1,CDC25C,CEBPA,CFL1,RCC1,CHD1,AP1S1,AP2S1,CTBP2,CXADR,DAG1,DAXX,SMIM40,DDB1,DDX6,DLG1,DYRK1A,EIF2D,EFNB2,EFNB3,EPHA2,EIF4A2,EIF4E,ERCC2,ERCC3,FBLN1,FDPS,NR5A2,GAS6,KAT2A,GTF2A2,GTF2E1,GTF2F1,GTF2F2,H2AX,HDAC1,HMGA1,HPX,HSPA1A,HSPA1B,HSP90AB1,IDE,CFI,IFI16,IFI27,S…	Downregulated in 3A1
GO:0000466	maturation of 5.8S rRNA from tricistroni...	22	17	8.39	0.00021	,EXOSC9,RPS21,NOP14,URB1,RCL1,EXOSC8,EXOSC7,RRS1,BOP1,EXOSC2,UTP20,EXOSC3,WDR12,KRI1,ERI3,NOL9,FTSJ3	Downregulated in 3A1
GO:0071897	DNA biosynthetic process	173	89	65.97	0.00023	,PARP4,ARRB2,CDKN1A,CDKN2D,DKC1,FGFR4,HNRNPA2B1,HNRNPD,HNRNPU,HSP90AA1,HSP90AB1,LIG1,LIG4,MAP3K4,MEN1,MYC,NVL,PCNA,PDGFRB,PHB,POLA1,POLD1,POLD2,POLE,POLG,POLH,PPARG,PPIA,PRKCQ,RFC1,RFC2,RFC3,RFC4,RFC5,RPA1,TCP1,TERF2,TERT,TFDP1,TK1,TK2,TYMS,UBB,TRIM25,MAPKAPK5,SPHK1,USP10,RGN,AURKB,ISG15,PCLAF,TELO2,MAD2L2,CCT7,CCT8,POLD3,GDF1,CERS1,POLQ,CCT5,SMG6,SMG5,PARM1,POT1,SH2B1,FBXO4,DNAJC2,POLK,DTL,POLE3…	Downregulated in 3A1
GO:0070125	mitochondrial translational elongation	87	49	33.18	0.00042	,MRPL49,MRPL12,MRPS12,TUFM,MRPS31,MRPL28,MRPS30,MRPS27,ERAL1,MRPL46,MRPL42,MRPL13,MRPL22,MRPS16,MRPS7,MRPS2,MRPL37,MRPL27,MRPS17,MRPL48,MRPS33,MRPL39,MRPS21,MRPL50,MRPL16,AURKAIP1,MRPS22,MRPS14,MRPS25,MRPL14,MRPS26,MRPS15,MRPS11,MRPS6,MRPL41,MRPL38,MRPL36,MRPL34,MRPL11,MRPS34,MRPL57,MRPL43,GFM1,GADD45GIP1,MRPS36,MRPL53,CHCHD1,MRPL55,MRPL21	Downregulated in 3A1
GO:0000398	mRNA splicing, via spliceosome	331	156	126.22	0.00044	,C1QBP,CSTF1,CSTF2,DDX1,DYRK1A,ELAVL2,ELAVL1,FUS,GTF2F1,GTF2F2,HMX2,HNRNPA2B1,HNRNPD,HNRNPF,HNRNPL,HNRNPU,MBNL1,MFAP1,SNU13,YBX1,POLR2B,POLR2C,POLR2D,POLR2E,POLR2G,POLR2I,POLR2J,POLR2K,POLR2L,PTBP1,RBM4,SFPQ,SRSF1,SRSF2,SRSF6,SMN1,SMN1,SMN2,SNRNP70,SNRPA1,SNRPB,SNRPB2,SNRPD1,SNRPD2,SNRPE,SNRPF,SNRPG,SON,SRPK1,SRPK2,TIA1,SF1,COIL,DHX16,PRPF18,SRSF9,BUD31,PRPF4B,SART1,PRPF4,SRSF11,EFTUD2,SNRNP40,AQ…	Downregulated in 3A1
GO:0034475	U4 snRNA 3'-end processing	8	8	3.05	0.00045	,EXOSC9,EXOSC8,EXOSC7,EXOSC2,EXOSC3,EXOSC4,EXOSC5,EXOSC6	Downregulated in 3A1
GO:0019083	viral transcription	169	86	64.45	0.00046	,CHD1,GTF2F1,GTF2F2,HDAC1,RPSA,NUP88,POLR2B,POLR2C,POLR2D,POLR2E,POLR2G,POLR2I,POLR2J,POLR2K,POLR2L,PSMC3,RPL4,RPL6,RPL7A,RPL8,RPL13,RPL15,RPL21,RPL22,RPL23A,RPL24,RPL26,RPL29,RPL32,RPL34,RPL35A,RPL37,RPL37A,RPL38,RPL41,RPLP0,RPLP1,RPS5,RPS7,RPS14,RPS15,RPS17,RPS19,RPS21,RPS23,RPS24,RPS27,RPS28,SEC13,SMARCA4,TAF11,TFAP4,NELFA,HMGA2,RAE1,RPL14,NUP155,NUP93,NUP58,TRIM14,POM121,NUP153,TRIM13,IFITM3,…	Downregulated in 3A1
GO:0070126	mitochondrial translational termination	88	49	33.56	0.0006	,MRPL49,MRPL12,MRPS12,MRPS31,MRPL28,MRPS30,MRPS27,ERAL1,MRPL46,MRPL42,MRPL13,MRPL22,MRPS16,MRPS7,MRPS2,MRPL37,MRPL27,MRPS17,MRPL48,MRPS33,MRPL39,MRPS21,MTRF1L,MRPL50,MRPL16,AURKAIP1,MRPS22,MRPS14,MRPS25,MRPL14,MRPS26,MRPS15,MRPS11,MRPS6,MRPL41,MRPL38,MRPL36,MRPL34,MRPL11,MRPS34,MRPL57,GFM2,MRPL43,GADD45GIP1,MRPS36,MRPL53,CHCHD1,MRPL55,MRPL21	Downregulated in 3A1
GO:0032958	inositol phosphate biosynthetic process	27	19	10.3	0.00068	,HRH1,ITPKA,NTSR1,P2RY6,PLCB3,PLCB4,PLCG1,PTH1R,PPIP5K1,IP6K1,PLCH1,PLCB1,PPIP5K2,PLCE1,IP6K2,IPPK,ITPKC,PLCD3,IPMK	Downregulated in 3A1
GO:0051607	defense response to virus	160	81	61.01	0.00081	,ADAR,BCL2,POLR3D,BST2,C1QBP,DDX1,IFI6,IFI16,IFI27,IFIT1,IFIT3,IFNAR2,IL10RB,ILF3,IRF1,IRF2,IRF7,MICB,MX1,MX2,OAS1,OAS2,OAS3,PLSCR1,PMAIP1,PML,DNAJC3,RELA,ABCE1,SKP2,STAT1,TRAF3,TRIM25,IFITM1,HYAL2,FADD,DDX21,AIMP1,ISG15,TSPAN32,G3BP1,ZMPSTE24,IRF9,IFITM3,POLR3F,POLR3G,ZMYND11,POLR3A,PUM2,IFIT5,SAMHD1,SIN3A,ANKRD17,APOBEC3C,SETD2,POLR3K,EXOSC4,SHFL,DDX60,NPLOC4,POLR3E,ZC3HAV1,EXOSC5,SELENOK,FAM11…	Downregulated in 3A1
GO:0006977	DNA damage response, signal transduction...	53	32	20.21	0.00083	,BAX,CASP2,CCNB1,CDK1,CDC25C,CDK2,CDKN1A,CDKN1B,ARID3A,E2F1,E2F4,PRMT1,PCNA,PML,RPL26,AURKA,TFDP1,TFDP2,BTG2,CRADD,CNOT9,CNOT8,CARM1,CHEK2,CNOT1,CNOT10,TRIAP1,GTSE1,PCBP4,CNOT6,TNKS1BP1,E2F7	Downregulated in 3A1
GO:0006353	DNA-templated transcription, termination	74	42	28.22	0.00085	,CCNH,CDK7,CSTF1,CSTF2,ERCC2,ERCC3,GTF2H2,GTF2H2C,MAZ,POLR2E,POLR2K,POLR2L,SMN1,SMN1,SMN2,SNRPB,SNRPE,SNRPF,SNRPG,UBTF,SLBP,MTERF1,TTF2,TAF1B,TAF1A,POLR1C,ZMPSTE24,CD3EAP,CPSF4,CLP1,NUDT21,XRN2,NCBP2,CSTF2T,ZNF473,SSU72,CPSF1,CPSF3,POLR3K,SCAF4,POLR1E,CPSF7,POLR1B,TWISTNB	Downregulated in 3A1
GO:0042273	ribosomal large subunit biogenesis	66	43	25.17	0.00086	,GTF3A,EIF6,SNU13,NOP2,NVL,RPL6,RPL7A,RPL23A,RPL24,RPL26,RPL35A,RPL38,RPLP0,SURF6,DDX18,RPL14,URB1,EBNA1BP2,RPL35,DHX30,RRS1,BOP1,GTPBP4,NOC2L,RSL1D1,MRTO4,NIP7,NOP16,NLE1,WDR74,PAK1IP1,BRIX1,NHP2,WDR12,PPAN,MRPL11,NOL9,LAS1L,RPF2,TRAF7,ZNF622,FTSJ3,RPL7L1	Downregulated in 3A1
GO:0019934	cGMP-mediated signaling	22	16	8.39	0.00104	,ADORA2B,AQP1,EDNRB,GUCA2B,NPPB,NPR2,PDE3A,PRKAR1A,PRKAR1B,PRKAR2A,PRKG1,THBS1,PDE10A,LINC00473,ADNP,PDZD3,CGAS	Downregulated in 3A1
GO:0002407	dendritic cell chemotaxis	10	9	3.81	0.00112	,C1QBP,CALR,CCR1,GAS6,HMGB1,CXCR4,ARHGEF5,TRPM4,ANO6	Downregulated in 3A1
GO:0034427	nuclear-transcribed mRNA catabolic proce...	10	9	3.81	0.00112	,EXOSC9,EXOSC8,EXOSC7,EXOSC2,EXOSC3,EXOSC4,EXOSC5,EXOSC6,DIS3L2	Downregulated in 3A1
GO:0006368	transcription elongation from RNA polyme...	77	43	29.36	0.00117	,CCNH,CDK7,ERCC2,ERCC3,EZH2,GTF2F1,GTF2F2,GTF2H2,GTF2H2C,HNRNPU,MLLT1,MLLT3,POLR2B,POLR2C,POLR2D,POLR2E,POLR2G,POLR2I,POLR2J,POLR2K,POLR2L,SSRP1,ELOC,NELFA,ELP1,RNF8,ZMYND11,ADRM1,NCBP2,ELL2,RTF1,NELFB,SETD2,NELFCD,CDK12,PAF1,PBRM1,PCID2,ENY2,WDR61,ELOF1,EAF1,LEO1,RNF168	Downregulated in 3A1
GO:0046719	regulation by virus of viral protein lev...	7	7	2.67	0.00117	,DDB1,IFIT1,STAT1,STAU1,DYNLT1,HACD3,TBC1D20	Downregulated in 3A1
GO:0042044	fluid transport	15	12	5.72	0.00117	,AQP1,AQP3,AQP7,LOC112267859,EDN1,EDNRB,HAS2,ITPR1,UPK3A,HYAL2,AHCYL1,SLC26A6,PDZD3	Downregulated in 3A1
GO:0000083	regulation of transcription involved in ...	26	18	9.91	0.00128	,DHFR,E2F1,E2F4,E2F6,ID2,ORC1,PCNA,POLA1,RB1,RRM2,TFDP1,TFDP2,TYMS,KLF11,ZPR1,FBXO5,CDT1,E2F7	Downregulated in 3A1
GO:1900180	regulation of protein localization to nu...	97	52	36.99	0.00135	,PARP1,AKT1,APOD,BYSL,CDK1,CDH1,DKC1,GLUL,IPO5,SMAD3,NVL,PIK3R1,PIN1,PLK1,PRKCD,SMO,STK11,TCP1,TERT,TGFB1,HYAL2,HDAC3,ZPR1,NOLC1,BAG3,NUP58,TRIM28,NUTF2,CCT7,CCT8,PKIG,CHP1,PARK7,CCT5,TARDBP,NUP62,SIN3A,TMEM98,FBXO4,GTSE1,SUFU,RAB23,FERMT1,RBM22,CHP2,ILRUN,TRIM8,RASSF5,PARP9,LZTS2,GLIS2,DTX3L	Downregulated in 3A1
GO:0070131	positive regulation of mitochondrial tra...	17	13	6.48	0.0015	,C1QBP,MRPS27,TRUB2,COA3,NGRN,CDK5RAP1,TRMT10C,UQCC1,FASTKD3,RCC1L,UQCC2,RPUSD3,NSUN4	Downregulated in 3A1
GO:0010608	posttranscriptional regulation of gene e...	572	258	218.12	0.00161	,ACO1,ADAR,AKT1,AKT2,APP,RHOA,BCL3,C1QBP,CALR,CDK4,DAPK1,DAPK3,DDX1,DHFR,DKC1,DPH2,E2F1,EIF4A2,EIF4E,EIF4EBP2,EIF5,EIF5A,ELAVL1,ERBB2,GCNT2,GLE1,MKNK2,GRB7,H3-3A,HNRNPA2B1,HNRNPD,HNRNPU,HSPA1A,ILF3,EIF3E,IREB2,EIF6,TNPO1,KRT17,SMAD1,SMAD2,SMAD3,MOV10,MYCN,MYD88,NCL,YBX1,NUP88,PA2G4,PER1,EXOSC9,POLR2B,POLR2C,POLR2D,POLR2E,POLR2G,POLR2I,POLR2J,POLR2K,POLR2L,PPARG,PPP1CA,PPP3CA,PRKCD,MAP2K1,DNAJC3,P…	Downregulated in 3A1
GO:0035456	response to interferon-beta	19	14	7.25	0.00178	,BST2,CAPN2,CDC34,UBE2K,IFI16,IFNAR2,IRF1,PLSCR1,STAT1,UBE2G2,IFITM1,IKBKE,IFITM3,XAF1	Downregulated in 3A1
GO:0000470	maturation of LSU-rRNA	21	15	8.01	0.00202	,SNU13,RPL7A,DDX18,URB1,RPL35,BOP1,GTPBP4,RSL1D1,NHP2,WDR12,NOL9,LAS1L,RPF2,FTSJ3,RPL7L1	Downregulated in 3A1
GO:0009314	response to radiation	347	163	132.32	0.0021	,PARP1,AKT1,AKT2,APP,AQP1,RHOB,BAX,CCND1,BCL2,BCL3,BLM,CDC25A,CDK5,CDKN1A,CDKN2D,CHEK1,ERCC8,COL3A1,CRIP1,CRY2,CYBA,DDB1,DDB2,DNMT3A,DNMT3B,DRD2,E2F4,ERCC2,ERCC3,EYA1,FANCD2,FANCG,FEN1,GNA11,GNB1,GNGT1,GPX1,GTF2H2,GTF2H2C,H2AX,HMGN1,HMGCR,HMGCS1,HRH1,HSF1,ID2,IFI16,ITGB1,JUNB,JUND,KARS1,KIT,LIG4,MC1R,MECP2,MEIS2,MAP3K4,MEN1,MME,MYC,NEDD4,NPHP1,OGG1,PCNA,PDE6C,PER1,PIK3R1,PML,POLD1,POLG,POLH,PPID,…	Downregulated in 3A1
GO:0042776	mitochondrial ATP synthesis coupled prot...	23	16	8.77	0.00222	,ATP5F1C,ATP5F1D,ATP5F1E,ATP5PB,ATP5MC1,ATP5MC3,ATP5ME,ATP5PF,ATP5PO,CYC1,ATP6,ATP5MF,ATP5PD,ATP5MG,STOML2,ATPSCKMT	Downregulated in 3A1
GO:0070199	establishment of protein localization to...	25	17	9.53	0.00237	,DKC1,H1-5,TCP1,TERT,MACROH2A1,CCT7,CCT8,CCT5,SPIDR,NIPBL,POT1,PIH1D1,WRAP53,MACROH2A2,ACD,NABP2,LRWD1	Downregulated in 3A1
GO:0006281	DNA repair	506	233	192.95	0.00238	,PARP1,PARP4,ATRX,BARD1,BLM,CCNH,CDK1,CDK2,CDK7,CDKN2D,CETN2,CHEK1,CHRNA4,ERCC8,DDB1,DDB2,DDX1,DNA2,ERCC2,ERCC3,EYA1,FANCA,FANCD2,FANCG,FEN1,FH,FOXM1,FUS,GPS1,GTF2H2,GTF2H2C,H2AX,HMGB1,HMGB2,HMGN1,HMGA1,HSF1,IGHMBP2,LIG1,LIG4,MC1R,MCM2,MCM3,MCM4,MCM6,MCM7,MEN1,MLH1,MSH3,TONSL,NTHL1,OGG1,PCNA,PML,PMS1,PMS2P3,POLA1,POLD1,POLD2,POLE,POLG,POLH,POLR2B,POLR2C,POLR2D,POLR2E,POLR2G,POLR2I,POLR2J,POLR2K,P…	Downregulated in 3A1
GO:0008033	tRNA processing	126	64	48.05	0.00246	,CSTF2,DDX1,HSD17B10,KARS1,TARBP1,LAGE3,ELP1,USP14,LCMT2,POP7,RPP30,RPP38,FARS2,WDR4,CPSF4,POP1,CLP1,DUS4L,LSM6,SEPHS1,ELP5,THUMPD3,PTCD1,MOCS3,CPSF1,TRNT1,TRMT112,TRMT6,CDK5RAP1,POLR3K,PUS7,ANKRD16,ELP6,NSUN2,RPP25,TRMT10C,TYW1,TRMU,METTL2B,DUS3L,TRMT11,ELAC2,DUS1L,TSEN34,QTRT2,METTL8,PUS1,TSEN2,URM1,QTRT1,GTPBP3,TP53RK,TRMT61A,MTFMT,PUSL1,METTL6,ADAT2,TRUB1,NSUN6,FAM98B,TSEN54,DPH3,METTL2A,ZBTB…	Downregulated in 3A1
GO:0007568	aging	229	116	87.33	0.00247	,ADM,AGER,AGT,AKT1,AMH,APOD,APP,ASS1,B2M,BCL2,BMPR1A,TSPO,CALR,CASP2,CDK1,CDK6,CDKN1A,CDKN1C,CDKN2A,CDKN2B,CHEK1,CNP,CTNNA1,CYP1A1,DAG1,DDC,NQO1,DLD,DNMT3A,EDN1,EDNRB,ENDOG,EPO,ERCC2,FOXM1,GJB2,GPX4,GSS,H2AX,HMGCR,HMGA1,ID2,IDE,IRAK1,JUND,MME,MNT,ATP6,NDUFS6,OGG1,OPA1,SERPINE1,PCK1,PDE4D,PDGFRB,SERPINF1,PML,POLG,PPP3CA,PRKCD,MAP2K1,PRNP,PTEN,PTH1R,RBL1,RELA,RPN2,CX3CL1,SOD1,SOD2,SREBF1,SRF,NEK4,T…	Downregulated in 3A1
GO:0032201	telomere maintenance via semi-conservati...	27	18	10.3	0.00247	,DNA2,FEN1,PCNA,POLA1,POLD1,POLD2,POLE,UPF1,RFC1,RFC2,RFC3,RFC4,RFC5,RPA1,TERF2,POLD3,POLE3,POLE4	Downregulated in 3A1
GO:0007005	mitochondrion organization	477	238	181.9	0.00248	,PARP1,AKT1,ALAS1,SLC25A4,ARRB2,ATP2A1,ATP5F1C,ATP5F1D,ATP5F1E,ATP5PB,ATP5MC1,ATP5MC3,ATP5ME,ATP5PF,ATP5PO,BAD,BAX,BCL2,BCS1L,BIK,TSPO,CALM3,CAV2,CDK5,CEBPA,CNP,COX7A2,ATF2,CXADR,DHODH,DNA2,E2F1,MARK2,CTTN,ESRRA,FANCG,IFI6,GABPA,KAT2A,GPX1,HSD17B10,HTT,HSPA1A,HSPA4,HSP90AA1,LETM1,MAN2A1,MEF2A,MIPEP,ATP6,MX1,MX2,NDUFA1,NDUFA2,NDUFA5,NDUFA8,NDUFAB1,NDUFB2,NDUFB3,NDUFB4,NDUFB6,NDUFB7,NDUFB8,NDUFB10,…	Downregulated in 3A1
GO:0006268	DNA unwinding involved in DNA replicatio...	14	11	5.34	0.00249	,BLM,HMGA1,MCM2,MCM4,MCM6,MCM7,PURA,RAD51,RPA1,RECQL4,TWNK	Downregulated in 3A1
GO:0045736	negative regulation of cyclin-dependent ...	29	19	11.06	0.00255	,APC,CDKN1A,CDKN1B,CDKN1C,CDKN2A,CDKN2B,CDKN2D,CEBPA,HHEX,IPO5,MEN1,PLK1,PTEN,TFAP4,NR2F2,HEXIM1,LATS2,CDK5RAP1,WEE2	Downregulated in 3A1
GO:0042769	DNA damage response, detection of DNA da...	37	23	14.11	0.00258	,PARP1,CFAP410,DDB1,DNAJA1,PCNA,POLD1,POLD2,RFC1,RFC2,RFC3,RFC4,RFC5,RPA1,UBB,UBE2B,HMGA2,CUL4A,POLD3,DTL,RAD18,WDR48,MRPS26,MRPS11	Downregulated in 3A1
GO:0000462	maturation of SSU-rRNA from tricistronic...	35	22	13.35	0.0026	,BYSL,PWP2,RPS14,RPS19,RPS21,NOP14,BMS1,RCL1,RRS1,DCAF13,UTP25,UTP20,HEATR1,TSR1,UTP3,DHX37,MRPS11,KRI1,NOL10,UTP23,UTP4,FAM207A	Downregulated in 3A1
GO:0006323	DNA packaging	161	79	61.39	0.00287	,ATRX,CCNB1,CDK1,CDKN2A,DAXX,SMIM40,DFFB,CENPI,H1-3,H1-5,H2AX,H3-3A,HELLS,HMGB2,HMGA1,MCM2,NAP1L2,CHMP1A,RBBP4,RBBP7,SOX9,SRPK1,TSPYL1,HMGA2,CHAF1B,H2BC13,H2BC15,H2BC14,H2BC10,H2BC17,H2BC21,H3C12,H3C10,HAT1,RUVBL1,BANF1,H2BC11,H1-10,RNF8,MACROH2A1,SART3,CHAF1A,SMC4,AKAP8,TENT4A,OIP5,BAHD1,WAPL,NCAPD3,ITGB3BP,KAT6B,NIPBL,NOC2L,UBN1,NUSAP1,POLE3,PAF1,NCAPG2,HJURP,MACROH2A2,ASF1B,KNL1,CENPK,SMYD3,CE…	Downregulated in 3A1
GO:0090068	positive regulation of cell cycle proces...	240	122	91.52	0.0029	,AIF1,AKT1,APP,RHOA,ATRX,BAX,CCND1,CASP2,CCNB1,CCND2,CDK1,CDC25A,CDC25B,CDC25C,CDK2,CDK4,CDKN1A,CDKN1B,CYP1A1,DRD2,ARID3A,E2F1,E2F4,EDN1,EREG,EZH2,FEN1,HNRNPU,PRMT1,ID2,IGF2,MAD2L1,MECP2,MSX1,MSX2,NUMA1,PCNA,PDGFRB,PML,POU4F1,MED1,RB1,RPL26,SFPQ,SMARCD3,SSTR5,AURKA,SVIL,ADAM17,TERT,TFDP1,TFDP2,TGFB1,TP73,UBE2B,XRCC3,BTG2,HMGA2,CUL4A,CDC14A,CRADD,RAB11A,CDK5R1,SPHK1,CNOT9,AURKB,CNOT8,KIF3B,ROCK2,K…	Downregulated in 3A1
GO:0000070	mitotic sister chromatid segregation	145	72	55.29	0.00294	,APC,ATRX,BUB1B,CCNB1,HNRNPU,INCENP,KIFC1,MAD2L1,NUMA1,CHMP1A,PLK1,PPP2R1A,RB1,TUBG1,XRCC3,ZNF207,SMC1A,MAD1L1,CDC23,RAB11A,PRC1,ZW10,BUB3,AURKB,PTTG1,TRIP13,KIF23,MACROH2A1,KIF14,SMC4,AKAP8,KATNB1,MAD2L2,PIBF1,SPAG5,TENT4A,ZWINT,PDS5B,RRS1,NCAPD3,NUP62,KIF4A,NIPBL,ANAPC15,FBXO5,VPS4A,DYNC1LI1,NUSAP1,ANAPC5,ANAPC11,CDCA8,SLF2,RIOK2,PCID2,CENPK,ANAPC1,DSCC1,PHF23,DSN1,NAA50,CDT1,SLF1,PSRC1,KNSTRN,…	Downregulated in 3A1
GO:0016075	rRNA catabolic process	16	12	6.1	0.00305	,EXOSC9,EXOSC8,DIS3,EXOSC7,EXOSC2,DROSHA,EXOSC3,PELO,EXOSC4,EXOSC5,TRIR,EXOSC6	Downregulated in 3A1
GO:2001198	regulation of dendritic cell differentia...	6	6	2.29	0.00307	,AGER,CEBPB,HMGB1,TMEM176B,TMEM176A,ZBTB46	Downregulated in 3A1
GO:0099151	regulation of postsynaptic density assem...	6	6	2.29	0.00307	,CBLN1,IL1RAP,PTPRD,PTPRS,LRFN1,LRFN4	Downregulated in 3A1
GO:0046718	viral entry into host cell	91	48	34.7	0.00312	,GRK2,ANPEP,CAV2,SCARB1,CD74,CDK1,CXADR,DAG1,EFNB2,EFNB3,EPHA2,GAS6,HSPA1A,HSPA1B,IDE,ITGB1,ITGB5,KPNA3,LAMP1,RPSA,LDLR,LGALS1,NCAM1,PPIA,PTX3,NECTIN1,SLC1A5,DYNLT1,TFRC,TYRO3,TRIM25,CXCR4,HYAL3,IFITM1,VAMP8,HYAL2,TNFRSF14,CLDN6,XPR1,NUP153,IFITM3,SIVA1,F11R,SLC52A2,TRIM11,TRIM8,ITCH,CDHR3	Downregulated in 3A1
GO:0006120	mitochondrial electron transport, NADH t...	52	30	19.83	0.00323	,DLD,NDUFA1,NDUFA2,NDUFA4,NDUFA5,NDUFA8,NDUFAB1,NDUFB2,NDUFB3,NDUFB4,NDUFB6,NDUFB7,NDUFB8,NDUFB10,NDUFC1,NDUFS2,NDUFS3,NDUFV1,NDUFS4,NDUFS5,NDUFS6,NDUFV3,PARK7,DNAJC15,NDUFAF1,NDUFB11,NDUFA12,COQ9,NDUFA11,NDUFS7	Downregulated in 3A1
GO:0051785	positive regulation of nuclear division	52	30	19.83	0.00323	,EDN1,EREG,HNRNPU,IGF2,MSX1,MSX2,NUMA1,PDGFRB,RB1,AURKA,TGFB1,UBE2B,SPHK1,MACROH2A1,NPM2,UBE2C,SIRT2,PLCB1,NUP62,NIPBL,SH2B1,NUSAP1,ANAPC5,ANAPC11,SLF2,NSFL1C,CDT1,SLF1,CDCA5,NSMCE2	Downregulated in 3A1
GO:0006325	chromatin organization	669	302	255.11	0.00341	,ACTB,ATRX,CAMK2D,CCNA2,CCNB1,CDK1,CDK2,CDK5,CDKN2A,CHD1,CHD3,CHEK1,ATF2,DAPK3,DAXX,SMIM40,DDB1,DDB2,DNMT1,DNMT3A,DNMT3B,ELK4,FBL,EYA1,EZH2,CENPI,GATA2,KAT2A,GPX4,NR3C1,H1-3,H1-5,H2AX,H2AZ1,H3-3A,HDAC1,HELLS,HMGB1,HMGB2,HMGN1,HMGA1,HNRNPU,PRMT2,PRMT1,IGF2,MCM2,MECP2,MEN1,MKI67,MLLT6,MYC,NAP1L2,PER1,PHB,PPP5C,PRKAA1,PRKCD,PKN1,PTMA,RB1,RBBP4,RBBP5,RBBP7,RBL1,RELA,DPF2,SAFB,SATB1,SETMAR,SFPQ,SKI,SK…	Downregulated in 3A1
GO:0000028	ribosomal small subunit assembly	18	13	6.86	0.00351	,RPSA,PWP2,RPL38,RPS5,RPS14,RPS15,RPS19,RPS27,RPS28,ERAL1,RPS27L,MRPS7,MRPS11	Downregulated in 3A1
GO:0006123	mitochondrial electron transport, cytoch...	18	13	6.86	0.00351	,COX4I1,COX6A1,COX6B1,COX6C,COX7B,COX7C,COX8A,COX15,COX2,COX3,NDUFA4,COX5A,CYCS	Downregulated in 3A1
GO:2000134	negative regulation of G1/S transition o...	97	58	36.99	0.00366	,BAX,CCND1,BCL2,CASP2,CCNB1,CDK1,SEPTIN7,CDC25C,CDK2,CDK4,CDK6,CDKN1A,CDKN1B,CDKN2A,CDKN2B,CDKN2D,ARID3A,E2F1,E2F4,EZH2,PRMT2,PRMT1,PCNA,PML,PTEN,RB1,RBL1,RPL26,CCL2,AURKA,TFDP1,TFDP2,BTG2,GFI1B,RIPK1,CRADD,CNOT9,CNOT8,CTDSPL,CDK2AP2,CARM1,CHEK2,CNOT1,CNOT10,KANK2,BRD7,RPS27L,DACT1,TRIAP1,GTSE1,RFWD3,PCBP4,CNOT6,FBXO31,JADE1,TNKS1BP1,NACC2,E2F7	Downregulated in 3A1
GO:0051561	positive regulation of mitochondrial cal...	11	9	4.19	0.00404	,ATP2A1,RAP1GDS1,TGM2,BCAP31,MICU1,FIS1,SLC25A23,MCU,MICU2	Downregulated in 3A1
GO:0000479	endonucleolytic cleavage of tricistronic...	11	9	4.19	0.00404	,RPS21,NOP14,RCL1,RRS1,BOP1,UTP20,KRI1,NOL9,UTP23	Downregulated in 3A1
GO:0006406	mRNA export from nucleus	105	58	40.04	0.00404	,EIF4E,EIF5A,GLE1,HHEX,HNRNPA2B1,NUP88,POLR2D,UPF1,SEC13,SRSF1,SRSF2,SRSF6,SLBP,RAE1,SRSF9,MCM3AP,SRSF11,NUP155,NUP93,DHX38,NUP58,ZC3H11A,POM121,NUP153,ALYREF,DDX39A,NXF1,NUP50,CPSF4,RNPS1,DDX19B,U2AF2,CASC3,NCBP2,NUP205,NUP210,NUP160,SMG6,SMG5,NUP188,NUP62,UPF2,SETD2,NXT1,RBM15B,CPSF1,CPSF3,ALKBH5,MAGOHB,DDX19A,NDC1,NUP133,PCID2,ENY2,THOC6,NUP85,FYTTD1,POM121C	Downregulated in 3A1
GO:0031100	animal organ regeneration	59	33	22.5	0.00406	,ADM,BAAT,CCND1,CCNA2,CDK1,CDK4,CDKN1A,CEBPB,CPB2,CSNK2B,EZH2,F7,GAS6,LCP1,CYTB,NOTCH1,PCNA,PGF,PKM,PPARG,MED1,PPAT,PTCH1,RAP1A,AURKA,TGFB1,TGFBR2,TYMS,RGN,LPIN1,UPF2,SULF2,WDR35	Downregulated in 3A1
GO:0048146	positive regulation of fibroblast prolif...	40	24	15.25	0.00408	,AGT,ANXA2,AQP1,CCNA2,CCNB1,CD74,CDK4,CDK6,CDKN1A,E2F1,EREG,GAS6,LIG4,MYC,NDUFS4,PDGFA,PDGFRA,PDGFRB,PML,S100A6,TGFB1,SPHK1,WAPL,RNASEH2B	Downregulated in 3A1
GO:0051170	import into nucleus	135	67	51.48	0.00408	,AGT,AKT1,APOD,PTTG1IP,CDH1,CDKN1A,CSE1L,KPNA3,TNPO1,IPO5,SMAD3,NUP88,PIK3R1,PML,MED1,PPP3CA,PRKCD,SMN1,SMN1,SMN2,SMO,SNRPB,SNRPD1,SNRPD2,SNRPE,SNRPF,SNRPG,SYK,TGFB1,HYAL2,HDAC3,ZPR1,NOLC1,BAG3,NUP155,FAM53B,NUP93,NUP58,POM121,NUP153,SNUPN,TRIM28,NUTF2,NUP50,PKIG,DDX20,CHP1,TARDBP,NUP188,TNPO3,NUP62,GEMIN5,NXT1,TNPO2,GEMIN4,IPO11,IPO11-LRRC70,FAM53C,LOC100128966,SUFU,RAB23,TMCO6,FERMT1,RBM22,IPO9…	Downregulated in 3A1
GO:0032469	endoplasmic reticulum calcium ion homeos...	22	15	8.39	0.00413	,APP,ATP2A1,ATP2A2,BAX,BCL2,CAMK2D,GRINA,ITPR1,PML,RAP1GDS1,TGM2,BCAP31,FIS1,TMCO1,SELENOK	Downregulated in 3A1
GO:0051052	regulation of DNA metabolic process	361	167	137.66	0.00435	,PARP1,PARP4,AKT1,ARRB2,ATRX,BAX,BLM,CCNA2,CDK1,CDK2,CDKN1A,CHEK1,ERCC8,DFFA,DKC1,DNA2,DNMT1,ENDOG,ERCC2,EREG,EYA1,FGFR4,FOXM1,FUS,H1-3,H1-5,H2AX,HMGB1,HNRNPA2B1,HNRNPD,HNRNPU,HSF1,HSP90AA1,HSP90AB1,MECP2,MAP3K4,MEN1,MLH1,MSH3,MYC,NVL,OGG1,PCNA,PDGFRB,PML,POLH,PPARG,PPP2CA,PPP2R1A,PRKCD,PRKCQ,RAD17,RAD51,RBBP6,UPF1,RFC2,RFC3,RFC4,RFC5,SETMAR,TCP1,TERF2,TFDP1,TFRC,TGFB1,TNFAIP1,TP53BP1,UBE2B,UBE2N…	Downregulated in 3A1
GO:0006370	7-methylguanosine mRNA capping	32	20	12.2	0.00445	,CCNH,CDK7,ERCC2,ERCC3,GTF2F1,GTF2F2,GTF2H2,GTF2H2C,POLR2B,POLR2C,POLR2D,POLR2E,POLR2G,POLR2I,POLR2J,POLR2K,POLR2L,RNGTT,NCBP2,CMTR1,RAMAC	Downregulated in 3A1
GO:0086004	regulation of cardiac muscle cell contra...	28	18	10.68	0.00447	,ADORA1,BIN1,ATP1A1,ATP2A1,ATP2A2,CAMK2D,DLG1,DSC2,FGF13,GJA5,PDE4D,SRI,SUMO1,HCN4,AKAP9,RANGRF,TRPM4,RNF207	Downregulated in 3A1
GO:0042455	ribonucleoside biosynthetic process	30	19	11.44	0.00448	,ADK,AMD1,APRT,CTPS1,DHODH,GUK1,IMPDH1,IMPDH2,MTAP,NME1,NME4,UCK2,UMPS,GMPS,CMPK1,UCKL1,PRTFDC1,UCK1,ADAL	Downregulated in 3A1
GO:0016071	mRNA metabolic process	779	362	297.06	0.00467	,ADAR,AKT1,APP,BARD1,C1QBP,CCNB1,CCNH,CDK7,CSTF1,CSTF2,DDX1,DDX6,DKC1,DYRK1A,E2F1,ELAVL2,ELAVL1,ERCC2,EREG,ERCC3,FUS,GTF2F1,GTF2F2,GTF2H2,GTF2H2C,HMX2,HNRNPA2B1,HNRNPD,HNRNPF,HNRNPL,HNRNPU,HSF1,HSPA1A,HSPA1B,EIF3E,TNPO1,RPSA,MBNL1,MFAP1,MLH1,MOV10,MYD88,SNU13,YBX1,EXOSC9,POLR2B,POLR2C,POLR2D,POLR2E,POLR2G,POLR2I,POLR2J,POLR2K,POLR2L,MED1,PPP2CA,PPP2R1A,PRKCD,PSMA4,PSMA7,PSMB2,PSMB3,PSMB8,PSMB9,PS…	Downregulated in 3A1
GO:0006626	protein targeting to mitochondrion	88	46	33.56	0.00472	,TSPO,HSPA4,HSP90AA1,MIPEP,PRKAA1,SREBF1,UQCRC2,BAP1,AIP,PDCD5,PMPCB,NPEPPS,BAG3,TOMM20,MFN2,SAE1,ARIH2,TIMM17A,TOMM40,PITRM1,TOMM34,PMPCA,SAMM50,TIMM13,TIMM10,TIMM8B,DNAJC15,FIS1,SH3GLB1,LEPROT,AGK,USP36,RHOU,UBL5,MICALL2,GRPEL1,IMMP2L,TOMM40L,TIMM50,UBE2J2,CHCHD4,GRPEL2,ROMO1,TOMM5,TIMM23,TIMM23B	Downregulated in 3A1
GO:0006457	protein folding	187	89	71.31	0.00491	,B2M,BAG1,CALR,CD74,CSNK2A1,CSNK2B,DFFA,FKBP1A,FKBP4,FKBP5,GNAI2,GNB1,GNB2,PDIA3,DNAJA1,HSPA1A,HSPA1B,HSP90AA1,HSP90AB1,HSPE1,DNAJC4,NKTR,NPPB,PFDN1,PFDN2,PFDN4,PPIA,PPIB,PPID,PRKCSH,DNAJC3,RP2,SGTA,SNRNP70,TBCA,TBCD,TCP1,TTC1,DNAJC7,VBP1,MOGS,MKKS,SPHK1,AIP,DNAJA3,PDCD5,PPIG,MPDU1,BAG5,BAG3,BAG2,MLEC,PPIF,PDIA6,TRAP1,CWC27,PPIH,PFDN6,CRTAP,CCT7,CCT8,NUDC,HSPH1,CLPX,HSPA4L,CCT5,MESD,GANAB,NUDCD3,…	Downregulated in 3A1
GO:0030279	negative regulation of ossification	51	29	19.45	0.00501	,BCL2,CDK6,CCR1,ID1,ID2,LRP4,LTBP3,SMAD3,SMAD6,MDK,MEN1,NOTCH1,SRGN,PTCH1,SKI,SOX9,TGFB1,LIMD1,NOG,HDAC4,CHSY1,DKK1,SUFU,TRPM4,BCOR,SMURF1,KREMEN2,TMEM64,RFLNB	Downregulated in 3A1
GO:0065004	protein-DNA complex assembly	206	97	78.55	0.00506	,PARP1,ATRX,CCNH,CDK7,CETN2,DAXX,SMIM40,DDB1,DDB2,ERCC2,ERCC3,CENPI,GTF2A2,GTF2H2,GTF2H2C,BRF1,H1-3,H1-5,H2AX,H3-3A,HELLS,HMGB1,HMGB2,MCM2,MCM3,MCM4,MCM6,MCM7,NAP1L2,PSMC2,PSMC3,PSMC5,RAD51,RB1,RBBP4,RBBP7,RPA1,SMARCA4,SOX9,SOX12,TAF6,TAF7,TAF11,HNF1B,THRA,TSPYL1,UBB,UBTF,XPA,XPC,CHAF1B,H2BC13,H2BC15,H2BC14,H2BC10,H2BC17,H2BC21,H3C12,H3C10,CUL4A,HAT1,RUVBL1,H2BC11,H1-10,TAF1B,GTF3C5,MACROH2A1,SAR…	Downregulated in 3A1
GO:1900034	regulation of cellular response to heat	75	40	28.6	0.00518	,BAG1,CAMK2D,FKBP4,HSBP1,HSF1,HSPA1A,HSPA1B,HSP90AA1,HSP90AB1,NUP88,RPA1,SEC13,DNAJC7,YWHAE,RAE1,BAG5,BAG3,BAG2,NUP155,NUP93,NUP58,POM121,NUP153,NUP50,HSPH1,NUP205,NUP210,NUP160,NUP188,NUP62,HSPB8,DNAJC2,NDC1,NUP133,RPTOR,CCAR2,MLST8,NUP85,AKT1S1,POM121C	Downregulated in 3A1
GO:0030575	nuclear body organization	13	10	4.96	0.0052	,PML,SRPK2,SUMO1,SF1,ZPR1,USPL1,CELF3,HABP4,SERBP1,WRAP53	Downregulated in 3A1
GO:0035812	renal sodium excretion	13	10	4.96	0.0052	,ADORA1,AGT,DRD2,EDN1,EDNRB,GNAI2,MLLT6,NPPB,SNX5,SPX	Downregulated in 3A1
GO:0071028	nuclear mRNA surveillance	13	10	4.96	0.0052	,EXOSC9,PRPF18,EXOSC8,EXOSC7,EXOSC2,EXOSC3,EXOSC4,PCID2,EXOSC5,EXOSC6	Downregulated in 3A1
GO:0016973	poly(A)+ mRNA export from nucleus	13	10	4.96	0.0052	,GLE1,HHEX,MCM3AP,NUP93,ZC3H11A,NXF1,DDX19B,DDX19A,PCID2,ENY2	Downregulated in 3A1
GO:0010224	response to UV-B	13	10	4.96	0.0052	,BCL2,CDKN1A,CRIP1,HMGN1,MME,RELA,STK11,XPC,HYAL3,HYAL2	Downregulated in 3A1
GO:0006333	chromatin assembly or disassembly	150	73	57.2	0.00523	,ATRX,CDKN2A,CHD3,DAXX,SMIM40,CENPI,H1-3,H1-5,H2AX,H3-3A,HELLS,HMGB2,HMGA1,MCM2,NAP1L2,RBBP4,RBBP7,SMARCA4,SMARCC1,SMARCD2,SMARCD3,SMARCE1,SOX9,TSPYL1,HMGA2,CHAF1B,H2BC13,H2BC15,H2BC14,H2BC10,H2BC17,H2BC21,H3C12,H3C10,HIRIP3,HAT1,RUVBL1,H2BC11,H1-10,BAZ1B,MTA2,MACROH2A1,SART3,CHAF1A,OIP5,BAHD1,ITGB3BP,KAT6B,NOC2L,UBN1,POLE3,PAF1,PBRM1,HJURP,MACROH2A2,ASF1B,KNL1,CENPK,SMYD3,CENPH,CENPM,CENPO,SUV39…	Downregulated in 3A1
GO:0009156	ribonucleoside monophosphate biosyntheti...	164	85	62.54	0.00529	,ADK,PARP1,ADSS2,AK2,AMPD2,APP,APRT,ATP5F1C,ATP5F1D,ATP5F1E,ATP5PB,ATP5MC1,ATP5MC3,ATP5ME,ATP5PF,ATP5PO,BPGM,CYC1,DHODH,GALK1,GART,GPD1,GPI,IMPDH1,IMPDH2,EIF6,ATP6,COX2,NUP88,PFKFB3,PFKL,PFKM,PFKP,PGAM1,PGK1,PKLR,PKM,PPARA,PPAT,PRKAA1,PRPS1,PRPS2,SEC13,TGFB1,TMSB4X,TPI1,UCK2,UMPS,RAE1,GMPS,ATP5MF,NUP155,NUP93,HDAC4,NUP58,POM121,NUP153,SLC25A13,ATP5PD,PAICS,ATP5MG,NUP50,SLC2A6,ECD,NUP205,NUP210,NU…	Downregulated in 3A1
GO:0046822	regulation of nucleocytoplasmic transpor...	93	48	35.46	0.00544	,APOD,BARD1,CDH1,CDK5,EMD,GAS6,IFI27,IPO5,SMAD3,MX2,NEDD4,PIK3R1,PRKCD,RBM4,SMO,SP100,TGFB1,YWHAE,CAMK1,HYAL2,HDAC3,ZPR1,NOLC1,BAG3,NUP58,NUP153,TRIM28,NUTF2,CPSF6,PKIG,CHP1,PARK7,NCBP2,TARDBP,NUP62,SETD2,CTDSPL2,GTSE1,SUFU,RAB23,FERMT1,RBM22,RIOK2,XPO5,CHP2,RBM26,XPO4,UHMK1	Downregulated in 3A1
GO:0006164	purine nucleotide biosynthetic process	244	119	93.05	0.0055	,ACACA,ACLY,ADCY3,ADCY6,ADCY9,ADK,ADORA2B,PARP1,ADSS2,AK2,AMPD2,APP,APRT,ATP5F1C,ATP5F1D,ATP5F1E,ATP5PB,ATP5MC1,ATP5MC3,ATP5ME,ATP5PF,ATP5PO,BPGM,CYC1,DLD,SLC26A2,FASN,GALK1,GART,GPD1,GPI,GUCA2A,GUCA2B,GUK1,IMPDH1,IMPDH2,EIF6,ATP6,COX2,NME1,NME4,NOS3,NPPB,NPR2,NUP88,PFKFB3,PFKL,PFKM,PFKP,PGAM1,PGK1,PKLR,PKM,PPARA,PPAT,PRKAA1,PRPS1,PRPS2,SCD,SEC13,SLC25A1,TGFB1,TMSB4X,TPI1,RAE1,GMPS,TECR,ATP5MF,NU…	Downregulated in 3A1
GO:0032465	regulation of cytokinesis	73	39	27.84	0.00552	,RHOA,BBS4,CALM3,CDC25B,CETN2,DRD2,INCENP,PIN1,PLK1,SSTR5,AURKA,SVIL,CDC14A,RAB11A,PRC1,AURKB,KIF3B,KIF23,KIF20B,RAB11FIP3,CCP110,KLHL21,KIF14,KIF20A,ENTR1,NUP62,AHCTF1,VPS4A,GIT1,SETD2,PIK3R4,SH3GLB1,PRPF40A,KLHL9,MYO19,ZFYVE19,KLHL13,E2F7,CENPV	Downregulated in 3A1
GO:1904589	regulation of protein import	47	27	17.92	0.00552	,APOD,CDH1,IPO5,SMAD3,PIK3R1,PRKCD,SMO,TGFB1,ARHGEF5,HYAL2,HDAC3,ZPR1,PDCD5,NOLC1,BAG3,NUP58,TRIM28,NUTF2,PKIG,CHP1,TARDBP,NUP62,SUFU,RAB23,FERMT1,RBM22,CHP2	Downregulated in 3A1
GO:0009260	ribonucleotide biosynthetic process	242	118	92.28	0.00585	,ACACA,ACLY,ADCY3,ADCY6,ADCY9,ADK,PARP1,ADSS2,AK2,AMPD2,APP,APRT,ATP5F1C,ATP5F1D,ATP5F1E,ATP5PB,ATP5MC1,ATP5MC3,ATP5ME,ATP5PF,ATP5PO,BPGM,CTPS1,CYC1,DHODH,DLD,SLC26A2,FASN,GALK1,GART,GPD1,GPI,GUK1,IMPDH1,IMPDH2,EIF6,ATP6,COX2,NME1,NME4,NPPB,NPR2,NUP88,PFKFB3,PFKL,PFKM,PFKP,PGAM1,PGK1,PKLR,PKM,PPARA,PPAT,PRKAA1,SCD,SEC13,SLC25A1,TGFB1,TMSB4X,TPI1,UCK2,UMPS,RAE1,GMPS,TECR,ATP5MF,NUP155,NUP93,HDAC4,…	Downregulated in 3A1
GO:0045071	negative regulation of viral genome repl...	43	25	16.4	0.00605	,BST2,IFI16,IFIT1,ILF3,MX1,OAS1,OAS3,PLSCR1,SRPK1,SRPK2,HMGA2,IFITM1,BANF1,ISG15,TRIM28,IFITM3,TASOR,IFIT5,APOBEC3C,MPHOSPH8,SHFL,ZC3HAV1,FAM111A,PARP10,EIF2AK4	Downregulated in 3A1
GO:1990542	mitochondrial transmembrane transport	92	53	35.08	0.00607	,ACACA,ATP5F1C,ATP5F1D,ATP5F1E,ATP5PB,ATP5MC1,ATP5MC3,ATP5ME,ATP5PF,ATP5PO,SLC25A20,CYC1,LETM1,ATP6,OPA1,SLC25A1,ATP5MF,TOMM20,SLC25A13,SLC25A15,MICU1,TIMM17A,TOMM40,ATP5PD,ATP5MG,MPC2,TIMM13,TIMM10,DNAJC15,STOML2,SLC25A37,MPC1,MCUB,AGK,MRS2,SLC25A23,SLC25A22,GRPEL1,SLC25A32,SFXN3,SLC25A28,TOMM40L,SLC25A33,MCU,TIMM50,SFXN2,CHCHD4,ATPSCKMT,GRPEL2,ROMO1,MICU2,TIMM23,TIMM23B	Downregulated in 3A1
GO:0035809	regulation of urine volume	15	11	5.72	0.00611	,ADCY6,ADM,AKR1B1,DRD2,EDN1,EDNRB,GNAI2,HAS2,MLLT6,NPPB,HYAL2	Downregulated in 3A1
GO:1902969	mitotic DNA replication	15	11	5.72	0.00611	,LIG1,MCM2,MCM3,MCM4,MCM6,POLA1,RAD51,GINS1,ZMPSTE24,CHEK2,RTF2	Downregulated in 3A1
GO:1903429	regulation of cell maturation	15	11	5.72	0.00611	,BCL2,EDNRB,NPR2,OPA1,PPP2R1A,RAC3,AURKA,KIF14,SIRT2,GAL,WEE2	Downregulated in 3A1
GO:0009199	ribonucleoside triphosphate metabolic pr...	290	157	110.59	0.00612	,PARP1,AK2,ABCD1,APP,RHOA,ATP5F1C,ATP5F1D,ATP5F1E,ATP5PB,ATP5MC1,ATP5MC3,ATP5ME,ATP5PF,ATP6V1B2,ATP5PO,BAD,BPGM,TSPO,CCNB1,CDK1,COX4I1,COX6A1,COX6B1,COX6C,COX7A2,COX7B,COX7C,COX8A,COX15,CTPS1,CYC1,DLD,GALK1,GPD1,GPI,GUK1,HSPA1A,HSPA1B,IMPDH1,IMPDH2,EIF6,ITPA,MECP2,MOCS2,ATP6,COX2,COX3,CYTB,NDUFA1,NDUFA2,NDUFA4,NDUFA5,NDUFA8,NDUFAB1,NDUFB2,NDUFB3,NDUFB4,NDUFB6,NDUFB7,NDUFB8,NDUFB10,NDUFC1,NDUFS2,N…	Downregulated in 3A1
GO:0032091	negative regulation of protein binding	80	42	30.51	0.00612	,ACTB,AKT1,ARRB2,B2M,BAX,CTSZ,DAB2,LOC112267931,DVL1,GTF2F1,ID1,IFIT1,LRPAP1,NKX3-1,PEX14,PIN1,PPARA,PPP1CA,PRKCD,AURKA,TDG,CAMK1,AURKB,NOG,ITGB1BP1,BAG2,STUB1,CARM1,NES,PIM2,PARK7,DKK1,ADNP,GPSM1,LEF1,DACT1,GNL3L,EPB41L5,PSME3IP1,MITD1,TTBK2,ZFPM1,PCSK9	Downregulated in 3A1
GO:0007569	cell aging	89	46	33.94	0.00621	,B2M,BCL2,BMPR1A,CALR,CDK1,CDK6,CDKN1A,CDKN2A,CDKN2B,CHEK1,FOXM1,H2AX,HMGA1,ID2,MME,MNT,OPA1,SERPINE1,PML,PRKCD,MAP2K1,PTEN,RBL1,SOD1,SRF,NEK4,TERF2,TERT,HMGA2,MAPKAPK5,DNAJA3,EEF1E1,NAMPT,ZMPSTE24,CHEK2,MORC3,NUP62,ULK3,RSL1D1,FBXO5,MARCHF5,PRMT6,SMC6,CGAS,ROMO1,NSMCE2	Downregulated in 3A1
GO:0034551	mitochondrial respiratory chain complex ...	8	7	3.05	0.00624	,BCS1L,UQCRB,UQCC1,SLC25A33,UQCC2,LYRM7,UQCC3	Downregulated in 3A1
GO:0060337	type I interferon signaling pathway	69	37	26.31	0.00625	,ADAR,BST2,IFI6,UBE2K,HLA-F,HSP90AB1,IFI27,IFIT1,IFIT3,IFNAR1,IFNAR2,IRAK1,IRF1,IRF2,IRF6,IRF7,MX1,MX2,MYD88,OAS1,OAS2,OAS3,PSMB8,PTPN1,ABCE1,SP100,STAT1,IFITM1,FADD,ISG15,IKBKE,IRF9,IFITM3,SAMHD1,IP6K2,XAF1,CACTIN	Downregulated in 3A1
GO:0000281	mitotic cytokinesis	69	37	26.31	0.00625	,APC,ARF1,RHOA,RHOB,RHOC,ARL3,BBS4,CFL1,INCENP,MYH10,CHMP1A,PLK1,RASA1,RTKN,SON,UNC119,USP8,ROCK2,KIF23,KIF20B,PDCD6IP,KIF20A,RAB35,NUP62,KIF4A,CKAP2,VPS4A,NUSAP1,CHMP3,CEP55,BIN3,CDT1,LZTS2,CHMP4B,MITD1,KLHDC8B,SNX33	Downregulated in 3A1
GO:0045540	regulation of cholesterol biosynthetic p...	41	24	15.63	0.00631	,ACACA,CYP51A1,DHCR7,FASN,FDFT1,FDPS,HMGCR,HMGCS1,IDI1,LSS,MVD,MVK,NFYA,POR,PRKAA1,SCD,SOD1,SQLE,SREBF1,TM7SF2,GGPS1,ERLIN1,SCAP,ELOVL6	Downregulated in 3A1
GO:0051101	regulation of DNA binding	96	49	36.61	0.00661	,PARP1,AGER,BCL3,CALM3,CSNK2B,E2F1,ERCC2,FOXC1,HMGB1,HMGB2,ID1,ID2,IFI16,MSX1,MSX2,NME1,PAX6,POU4F1,PPARG,RB1,SKI,SMO,SUMO3,SP100,SRI,TFAP4,TGFB1,TMSB4X,SUMO1,HMGA2,CPNE1,TRIM28,ZMPSTE24,MAD2L2,PARK7,HABP4,SIRT2,WAPL,NIPBL,SIN3A,LEF1,ZBTB7A,HJURP,ZNF462,ILRUN,ACD,CDT1,DOT1L,CDCA5	Downregulated in 3A1
GO:0007096	regulation of exit from mitosis	17	12	6.48	0.00678	,CDKN1B,CDKN1C,TGFB1,CDC14A,CDC23,ZW10,MAD2L1BP,NPM2,UBE2C,SIRT2,PPP1R9B,CDCA5	Downregulated in 3A1
GO:0001522	pseudouridine synthesis	17	12	6.48	0.00678	,DKC1,TRUB2,RPUSD2,PUS7,NOP10,NHP2,PUS1,PUS7L,RPUSD1,PUSL1,TRUB1,RPUSD3	Downregulated in 3A1
GO:0045830	positive regulation of isotype switching	17	12	6.48	0.00678	,MLH1,TFRC,TGFB1,TP53BP1,NSD2,MAD2L2,PAXIP1,EXOSC3,SHLD2,ATAD5,EXOSC6,SHLD3	Downregulated in 3A1
GO:0021766	hippocampus development	54	30	20.59	0.00685	,BBS4,CDK5,CDK6,EZH2,FGF13,HDAC1,HSD3B1,KIF5B,MDK,NME1,PAFAH1B1,PTEN,PTPRS,SMO,SRD5A1,SRF,YWHAE,LRP8,BTG2,MKKS,CDK5R1,EIF2B3,FEZ1,STT3A-AS1,KIF14,XRN2,PHLPP2,UQCRQ,LEF1,UBA6,TENT2	Downregulated in 3A1
GO:0034655	nucleobase-containing compound catabolic...	561	255	213.93	0.00721	,AHCY,AKT1,ABCD1,APP,BAX,BPGM,ENTPD6,CNP,DDX6,DFFA,DFFB,DKC1,DNA2,DUT,E2F1,ELAVL1,ENDOG,FEN1,GALK1,GPD1,GPI,GPX1,HINT1,HMGB1,HMGB2,HNRNPD,HNRNPU,HSF1,HSPA1A,HSPA1B,EIF3E,EIF6,ITPA,TNPO1,RPSA,MLH1,MOV10,MYD88,YBX1,NTHL1,NUP88,OAS2,OGG1,PDE4D,PDE8A,PFKFB3,PFKL,PFKM,PFKP,PGAM1,PGK1,PKLR,PKM,EXOSC9,POLR2D,POLR2G,PPARA,PPP2CA,PPP2R1A,PRKAA1,PRKCD,PSMA4,PSMA7,PSMB2,PSMB3,PSMB8,PSMB9,PSMB10,PSMC2,PSMC3,…	Downregulated in 3A1
GO:0032392	DNA geometric change	115	62	43.85	0.00722	,PARP1,ATRX,BLM,CETN2,CHD1,CHD3,ERCC8,DDB1,DDB2,DDX1,DNA2,ERCC2,ERCC3,GTF2F2,GTF2H2,GTF2H2C,HMGB1,HMGB2,HMGA1,HNRNPA2B1,IGHMBP2,MCM2,MCM3,MCM4,MCM6,MCM7,PURA,RAD51,RFC2,RFC3,RFC4,RFC5,RPA1,SUPV3L1,UBB,XPA,XPC,MTERF1,RAD54L,CUL4A,RUVBL1,RECQL4,GINS1,G3BP1,POLQ,DHX30,RAD54L2,POT1,GINS2,ERCC6L,CHD7,TWNK,RAD18,WRNIP1,DSCC1,ACTR5,PIF1,CHD9,BRIP1,MCM8,FBH1,ACTR8,DHX36	Downregulated in 3A1
GO:0090501	RNA phosphodiester bond hydrolysis	128	67	48.81	0.00723	,CSTF2,ENDOG,FEN1,MOV10,EXOSC9,POLR2I,RPS21,TSNAX,NOP14,EXO1,CNOT8,RCL1,POP7,RNASEH2A,RPP30,RPP38,CPSF4,POP1,NUDT21,CPSF6,EXOSC8,XRN2,DIS3,NCBP2,EXOSC7,CNOT1,RRS1,BOP1,CSTF2T,SMG6,EXOSC2,SAMHD1,SND1,UTP20,DCPS,DROSHA,CPSF1,EXOSC3,EXOSC1,CPSF3,POLR3K,YBEY,EXOSC4,RPP25,NHP2,EXOSC5,CNOT6,ELAC2,KRI1,TRIR,ERI3,TSEN34,RNASEH2B,NOL9,CPSF7,EDC3,TSEN2,ISG20L2,UTP23,HELZ2,ANGEL2,EXOSC6,DIS3L2,DCP2,RNASEH1,…	Downregulated in 3A1
GO:0090307	mitotic spindle assembly	52	29	19.83	0.00724	,BIRC5,RHOA,HNRNPU,HSPA1A,HSPA1B,KIF2A,KIF11,KIFC1,MYBL2,CHMP1A,PLK1,ZNF207,SMC1A,RAB11A,SMC3,AURKB,KIF3B,KIF23,STAG1,PIBF1,CHEK2,TPX2,ABRAXAS2,KIF4A,BCCIP,CCSAP,CHMP4B,SPICE1,MZT1	Downregulated in 3A1
GO:0032981	mitochondrial respiratory chain complex ...	63	34	24.02	0.00754	,BCS1L,NDUFA1,NDUFA2,NDUFA5,NDUFA8,NDUFAB1,NDUFB2,NDUFB3,NDUFB4,NDUFB6,NDUFB7,NDUFB8,NDUFB10,NDUFC1,NDUFS2,NDUFS3,NDUFV1,NDUFS4,NDUFS5,NDUFS6,NDUFV3,NDUFAF3,ACAD9,NDUFAF4,NDUFAF1,ECSIT,NDUFB11,NDUFA12,NDUFAF5,DMAC1,NDUFAF2,NDUFA11,NDUFAF8,NDUFS7	Downregulated in 3A1
GO:0090316	positive regulation of intracellular pro...	131	64	49.95	0.00769	,AKT2,CDH1,CDK5,EMD,ERBB2,GAS6,KIF5B,IPO5,SMAD3,OAZ1,OAZ2,PCNT,PDZK1,PIK3R1,PRKAA1,PRKCD,PRNP,SMO,TGFB1,YWHAE,BAP1,CAMK1,HYAL2,HDAC3,CDK5R1,ZPR1,PDCD5,ITGB1BP1,NPEPPS,BAG3,KIF20B,TCAF1,TM9SF4,SAE1,BCAP31,TRIM28,NUTF2,ARIH2,CIB1,CHP1,ICE1,TARDBP,B3GAT3,FIS1,SH3GLB1,SAR1B,CTDSPL2,GTSE1,LEPROT,RBM22,EDEM2,MMP24-AS1-EDEM2,RIOK2,SAR1A,USP36,RHOU,UBL5,CHP2,XPO4,RIPOR1,MICALL2,PRR5L,UBE2J2,SLC51B,SLC35D3	Downregulated in 3A1
GO:0006297	nucleotide-excision repair, DNA gap fill...	23	15	8.77	0.0077	,LIG1,LIG4,PCNA,POLD1,POLD2,POLE,RFC1,RFC2,RFC3,RFC4,RFC5,RPA1,UBB,POLD3,POLK	Downregulated in 3A1
GO:0051984	positive regulation of chromosome segreg...	27	17	10.3	0.00772	,CCNB1,FEN1,HNRNPU,NUMA1,RB1,SFPQ,MACROH2A1,SIRT2,NIPBL,ANAPC5,ANAPC11,SLF2,RAD18,SMC6,CDT1,SLF1,NSMCE2	Downregulated in 3A1
GO:0051602	response to electrical stimulus	25	16	9.53	0.00776	,ADSS2,AIF1,CD14,NQO1,EEF1A2,EPO,HNRNPD,OPA1,PALM,PTEN,RAB3A,S100A13,BTG2,AKAP9,CYFIP1,NSMF	Downregulated in 3A1
GO:0007093	mitotic cell cycle checkpoint	159	85	60.63	0.00777	,APC,BAX,CCND1,BLM,BUB1B,CASP2,CCNB1,CDK1,CDC25C,CDK2,CDKN1A,CDKN1B,CDKN2B,ATF2,DLG1,ARID3A,E2F1,E2F4,PRMT1,MAD2L1,ORC1,PCNA,PLK1,PML,RAD9A,RAD17,RB1,RPL24,RPL26,SETMAR,AURKA,TFDP1,TFDP2,TGFB1,TOP2B,XPC,XRCC3,ZNF207,BTG2,HMGA2,MAD1L1,CRADD,NAE1,CNOT9,ZW10,BUB3,AURKB,TRIP13,CNOT8,TAOK2,MAD2L1BP,MAD2L2,CARM1,TOPBP1,ZWINT,CHEK2,CNOT1,CNOT10,ANAPC15,VPS4A,DONSON,RPS27L,DYNC1LI1,TRIAP1,GTSE1,TIPIN,ZWI…	Downregulated in 3A1
GO:0006283	transcription-coupled nucleotide-excisio...	72	38	27.46	0.00793	,CCNH,CDK7,ERCC8,DDB1,ERCC2,ERCC3,GPS1,GTF2H2,GTF2H2C,HMGN1,LIG1,PCNA,POLD1,POLD2,POLR2B,POLR2C,POLR2D,POLR2E,POLR2G,POLR2I,POLR2J,POLR2K,POLR2L,RFC1,RFC2,RFC3,RFC4,RFC5,RPA1,UBB,XPA,CUL4A,COPS2,AQR,POLD3,COPS8,COPS6,PRPF19,POLK	Downregulated in 3A1
GO:0044085	cellular component biogenesis	2645	1144	1008.62	0.00803	,ACACA,ACHE,ACTB,ADAR,ADD1,ADD2,PARP1,AP2B1,AGT,AIF1,BIN1,ANXA2,ANXA6,APC,BIRC5,APOA4,APOD,APP,ARF1,RHOA,RHOB,RHOC,ARL3,ATP5F1D,ATRX,B2M,BAD,BAX,BBS4,BCL2,BCL9,BCS1L,BIK,BLM,BYSL,C1QBP,CFAP410,CALR,CAMK2D,CAPZA1,CAPZA2,CAV2,CBFB,CBLN1,CCNB1,CCNH,CD74,CDK1,SEPTIN7,CDC34,CDH1,CDH6,CDH7,CDK2,CDK5,CDK7,CDKN1B,CDKN2A,CEL,CETN2,RCC1,AP2S1,COL1A1,COL6A1,COX7A2,COX15,CSNK2B,CSRP1,CTNNA1,CTNND1,CTSZ,CYBA,…	Downregulated in 3A1
GO:0018243	protein O-linked glycosylation via threo...	5	5	1.91	0.00805	,GALNT1,GALNT2,GALNT3,GALNT16,GALNT11	Downregulated in 3A1
GO:0042482	positive regulation of odontogenesis	5	5	1.91	0.00805	,BMP2,CSF1,EDN1,TGFB1,WNT6	Downregulated in 3A1
GO:0033567	DNA replication, Okazaki fragment proces...	5	5	1.91	0.00805	,DNA2,FEN1,LIG1,RNASEH2A,RNASEH1	Downregulated in 3A1
GO:0019755	one-carbon compound transport	5	5	1.91	0.00805	,AQP1,AQP3,AQP7,LOC112267859,CA2,UPK3A	Downregulated in 3A1
GO:1905274	regulation of modification of postsynapt...	5	5	1.91	0.00805	,RHOA,ITSN1,TIAM1,BAIAP2,CYFIP1	Downregulated in 3A1
GO:0098883	synapse pruning	5	5	1.91	0.00805	,C3,CDK5,EPHA4,CX3CL1,DKK1	Downregulated in 3A1
GO:0070370	cellular heat acclimation	5	5	1.91	0.00805	,HSBP1,HSPA1A,HSPA1B,RBBP7,HSBP1L1	Downregulated in 3A1
GO:0007213	G protein-coupled acetylcholine receptor...	10	8	3.81	0.0088	,GRK2,GNA11,GNAI2,GNB1,RGS10,CDK5R1,PLCB1,AGRN	Downregulated in 3A1
GO:0001822	kidney development	207	96	78.94	0.0089	,AGT,AKR1B1,ARL3,ASS1,BAX,BCL2,BMP2,CA2,CDKN1C,COL4A4,DLG1,EFNB2,EPHA4,EPHA7,EYA1,FBN1,FOXC1,HAS2,ID2,LAMA5,LAMB2,LRP4,TACSTD2,SMAD1,SMAD2,SMAD3,SMAD5,SMAD6,MME,MYC,MYO1E,NID1,NKX3-1,NOTCH1,ODC1,PDGFA,PDGFRA,PDGFRB,SERPINF1,PGF,PKHD1,PODXL,PPAT,PRKX,PTCH1,SDC1,SDC4,SMO,SOX9,STAT1,HNF1B,TGFB1,TGFB2,TP73,UPK3A,WNT6,IFT88,HYAL2,FADD,NRP1,RGN,DLG5,NOG,MAGED1,GDF11,ZMPSTE24,FSTL3,IFT27,JMJD6,NUP160,RP…	Downregulated in 3A1
GO:0022618	ribonucleoprotein complex assembly	242	116	92.28	0.00894	,ADAR,C1QBP,DDX1,DDX6,EIF2D,EIF5,GRB7,HSP90AA1,HSP90AB1,EIF3E,EIF6,RPSA,SNU13,NOP2,POLR2D,PRKAA1,PWP2,RPL6,RPL23A,RPL24,RPL38,RPLP0,RPS5,RPS14,RPS15,RPS19,RPS23,RPS27,RPS28,SRSF1,SRSF6,SMN1,SMN1,SMN2,SNRPB,SNRPD1,SNRPD2,SNRPE,SNRPF,SNRPG,SRPK1,SRPK2,TAF9,EIF4H,SF1,COIL,PRPF18,RUVBL1,EIF3B,EIF3H,EIF3J,SRSF9,EIF2S2,LIMD1,SART1,SART3,SNUPN,G3BP1,CELF1,USP39,TXNL4A,SF3A3,CLP1,NUDT21,CPSF6,PSIP1,CELF3…	Downregulated in 3A1
GO:0007007	inner mitochondrial membrane organizatio...	44	25	16.78	0.009	,ATP5F1C,ATP5F1D,ATP5F1E,ATP5PB,ATP5MC1,ATP5MC3,ATP5ME,ATP5PF,ATP5PO,LETM1,ATP6,OPA1,TMEM11,ATP5MF,ATP5PD,ATP5MG,SAMM50,TIMM13,TIMM10,CHCHD3,DNAJC11,AGK,MICOS13,ROMO1,UQCC3	Downregulated in 3A1
GO:0009301	snRNA transcription	68	36	25.93	0.00903	,CDK7,GTF2A2,GTF2E1,GTF2E2,GTF2F1,GTF2F2,POLR2B,POLR2C,POLR2D,POLR2E,POLR2G,POLR2I,POLR2J,POLR2K,POLR2L,SNAPC4,TAF5,TAF6,TAF9,TAF11,USPL1,NCBP2,ELL2,ICE1,INTS7,INTS6,SRRT,PHAX,INTS10,RPRD1A,INTS9,RPRD1B,NABP2,ICE2,INTS5,INTS14	Downregulated in 3A1
GO:0009167	purine ribonucleoside monophosphate meta...	290	156	110.59	0.00922	,ADK,PARP1,ADSS2,AK2,ABCD1,AMPD2,APP,APRT,RHOA,ATP5F1C,ATP5F1D,ATP5F1E,ATP5PB,ATP5MC1,ATP5MC3,ATP5ME,ATP5PF,ATP6V1B2,ATP5PO,BAD,BPGM,TSPO,CCNB1,CDK1,COX4I1,COX6A1,COX6B1,COX6C,COX7A2,COX7B,COX7C,COX8A,COX15,CYC1,DLD,DLG1,GALK1,GART,GPD1,GPI,GUK1,HSPA1A,HSPA1B,IMPDH1,IMPDH2,EIF6,MECP2,MPP1,ATP6,COX2,COX3,CYTB,NDUFA1,NDUFA2,NDUFA4,NDUFA5,NDUFA8,NDUFAB1,NDUFB2,NDUFB3,NDUFB4,NDUFB6,NDUFB7,NDUFB8,NDUF…	Downregulated in 3A1
GO:0016569	covalent chromatin modification	406	178	154.82	0.00958	,ATRX,CAMK2D,CCNA2,CCNB1,CDK1,CDK2,CDK5,CHD1,CHEK1,ATF2,DDB1,DDB2,DNMT1,DNMT3A,DNMT3B,ELK4,FBL,EYA1,EZH2,GATA2,KAT2A,H1-3,H1-5,HDAC1,HELLS,PRMT2,PRMT1,IGF2,MECP2,MEN1,MLLT6,NAP1L2,PER1,PHB,PPP5C,PRKAA1,PRKCD,PKN1,RBBP5,DPF2,SATB1,SETMAR,SFPQ,SKI,SKP1,SREBF1,AURKA,TAF5,TAF7,TAF9,MAP3K7,TBL1X,TGFB1,UBE2B,UBE2N,NSD2,PCGF2,BRPF1,HMGA2,BAP1,HAT1,RUVBL1,SAP30,HDAC3,LDB1,MCM3AP,MBD2,RPS6KA4,RNF8,BAZ1B,M…	Downregulated in 3A1
GO:0044772	mitotic cell cycle phase transition	520	250	198.29	0.00971	,AIF1,AKT1,APC,APP,BAX,CCND1,BCL2,BLM,BUB1B,CALM3,CASP2,CCNA2,CCNB1,CCND2,CCNF,CCNH,CDK1,SEPTIN7,CDC25A,CDC25B,CDC25C,CDC34,CDK2,CDK4,CDK6,CDK7,CDKN1A,CDKN1B,CDKN1C,CDKN2A,CDKN2B,CDKN2D,CETN2,RCC1,CYP1A1,DDB1,DHFR,ARID3A,E2F1,E2F4,E2F6,EIF4E,ENSA,EPS8,ERCC2,ERCC3,EZH2,FOXM1,PRMT2,PRMT1,HSP90AA1,ID2,ITGB1,MAD2L1,MCM2,MCM3,MCM4,MCM6,MCM7,MECP2,MYC,PPP1R12B,ODF2,ORC1,PAFAH1B1,PCNA,PCNT,CDK14,ABCB1,P…	Downregulated in 3A1
GO:0007088	regulation of mitotic nuclear division	147	75	56.06	0.00981	,APC,ATRX,BUB1B,CAV2,CCNB1,CDC25C,CDKN1B,CDKN1C,RCC1,CHEK1,DAPK3,EDN1,EREG,HNRNPU,HSPA1A,HSPA1B,IGF2,KIF11,MAD2L1,MKI67,NUMA1,CHMP1A,PDGFRB,PIN1,PLK1,RB1,AURKA,TGFB1,XRCC3,ZNF207,SMC1A,MAD1L1,CDC14A,CDC23,SPHK1,PKMYT1,SMC3,ZW10,BUB3,AURKB,PTTG1,TRIP13,MACROH2A1,KIF20B,MAD2L1BP,STAG1,NPM2,MAD2L2,UBE2C,SIRT2,NUP62,NIPBL,ANAPC15,SH2B1,FBXO5,MTBP,DYNC1LI1,NUSAP1,ANAPC5,ANAPC11,AURKAIP1,SLF2,RIOK2,PCI…	Downregulated in 3A1
GO:0010629	negative regulation of gene expression	1544	642	588.78	0.0103	,ADAR,PARP1,AIF1,AKT1,BIRC5,APP,ATRX,BARD1,BBS4,CCND1,BCL3,BMP2,C1QBP,CALR,CBFB,CCNB1,CDK2,CDK5,CDK6,CDKN1A,CDKN1B,CDKN1C,CDKN2A,CDX2,CEBPA,CEBPB,CCR1,CPB2,ATF2,CREM,CRY2,CTBP2,CTSZ,CUX1,DAB2,LOC112267931,DAP,DAPK1,DAPK3,DAXX,SMIM40,DDX6,DHFR,DLG1,DLX4,DNMT1,DNMT3A,DNMT3B,DYRK1A,E2F1,E2F2,E2F3,E2F4,E2F6,EDN1,EDNRB,EIF4E,EIF4EBP2,ELAVL1,ELF3,ELK4,EPO,EREG,ESRRA,ETV6,EZH2,FOXC1,FOXM1,FLOT2,GABPA,GA…	Downregulated in 3A1
GO:0009416	response to light stimulus	238	113	90.76	0.01049	,PARP1,AKT1,AKT2,APP,AQP1,BAX,CCND1,BCL2,BCL3,CDC25A,CDK5,CDKN1A,CDKN2D,CHEK1,ERCC8,CRIP1,CRY2,DDB1,DDB2,DRD2,E2F4,ERCC2,ERCC3,FEN1,GNA11,GNB1,GNGT1,GPX1,GTF2H2,GTF2H2C,HMGN1,HMGCR,HMGCS1,HRH1,ID2,ITGB1,JUND,KIT,MC1R,MECP2,MEIS2,MAP3K4,MEN1,MME,MYC,NEDD4,NPHP1,OGG1,PCNA,PDE6C,PER1,PIK3R1,PML,POLD1,POLG,POLH,PPID,PPP1CA,PRKAA1,RBM4,RELA,RPL26,SLC1A3,RO60,STK11,TRPC3,UBE2B,XPA,XPC,HYAL3,BHLHE40,HYA…	Downregulated in 3A1
GO:0035813	regulation of renal sodium excretion	12	9	4.58	0.01069	,ADORA1,AGT,DRD2,EDN1,EDNRB,GNAI2,NPPB,SNX5,SPX	Downregulated in 3A1
GO:0016338	calcium-independent cell-cell adhesion v...	12	9	4.58	0.01069	,BMP2,CLDN4,CLDN7,CX3CL1,CLDN12,LOC102723899,CLDN6,CLDN2,CLDN15,CLDN23	Downregulated in 3A1
GO:0045931	positive regulation of mitotic cell cycl...	135	65	51.48	0.01081	,AIF1,AKT1,APP,CCND1,CCNB1,CCND2,CDK1,CDC25A,CDC25B,CDC25C,CDK4,CYP1A1,EDN1,EIF4E,EREG,HNRNPU,HSF1,IGF2,MAD2L1,MECP2,MEIS2,NKX3-1,NUMA1,PAFAH1B1,PDGFRB,RB1,SMARCD3,AURKA,ADAM17,TERT,TGFB1,XRCC3,CUL4A,RAB11A,SPHK1,MACROH2A1,KIF20B,UBE2C,PLCB1,USP22,NUP62,NIPBL,SIN3A,SH2B1,ANKRD17,POLDIP2,FBXO5,MTBP,TMOD3,LOC112268148,DYNC1LI1,NUSAP1,ANAPC5,DTL,ANAPC11,SLF2,PCID2,KMT2E,NSFL1C,MEPCE,RPTOR,CDT1,SLF1,…	Downregulated in 3A1
GO:0009144	purine nucleoside triphosphate metabolic...	291	156	110.97	0.01089	,ADK,PARP1,AK2,ABCD1,APP,RHOA,ATP5F1C,ATP5F1D,ATP5F1E,ATP5PB,ATP5MC1,ATP5MC3,ATP5ME,ATP5PF,ATP6V1B2,ATP5PO,BAD,BPGM,TSPO,CCNB1,CDK1,COX4I1,COX6A1,COX6B1,COX6C,COX7A2,COX7B,COX7C,COX8A,COX15,CYC1,DLD,GALK1,GPD1,GPI,GUK1,HSPA1A,HSPA1B,IMPDH1,IMPDH2,EIF6,ITPA,MECP2,MOCS2,ATP6,COX2,COX3,CYTB,NDUFA1,NDUFA2,NDUFA4,NDUFA5,NDUFA8,NDUFAB1,NDUFB2,NDUFB3,NDUFB4,NDUFB6,NDUFB7,NDUFB8,NDUFB10,NDUFC1,NDUFS2,NDU…	Downregulated in 3A1
GO:0072132	mesenchyme morphogenesis	36	21	13.73	0.01093	,BMP2,BMPR1A,FOXC1,SMAD2,SMAD3,MSX1,MSX2,MYC,NOS3,NOTCH1,ROBO1,SNAI1,SOX9,TGFB2,TGFBR2,NOG,LEF1,TBX20,EXOC4,OSR1,GATA5	Downregulated in 3A1
GO:0006360	transcription by RNA polymerase I	62	33	23.64	0.01096	,CCNH,CDK7,ERBB2,ERCC2,ERCC3,GTF2H2,GTF2H2C,NCL,POLR2E,POLR2K,POLR2L,POU4F1,MED1,SMARCA4,TCOF1,UBTF,TAF1B,TAF1A,POLR1C,MACROH2A1,ZMPSTE24,CD3EAP,PHF8,NOL11,PIH1D1,HEATR1,MACROH2A2,DHX33,POLR1E,IPPK,UTP15,POLR1B,TWISTNB,RASL11A	Downregulated in 3A1
GO:0009205	purine ribonucleoside triphosphate metab...	284	153	108.3	0.01118	,PARP1,AK2,ABCD1,APP,RHOA,ATP5F1C,ATP5F1D,ATP5F1E,ATP5PB,ATP5MC1,ATP5MC3,ATP5ME,ATP5PF,ATP6V1B2,ATP5PO,BAD,BPGM,TSPO,CCNB1,CDK1,COX4I1,COX6A1,COX6B1,COX6C,COX7A2,COX7B,COX7C,COX8A,COX15,CYC1,DLD,GALK1,GPD1,GPI,GUK1,HSPA1A,HSPA1B,IMPDH1,IMPDH2,EIF6,ITPA,MECP2,MOCS2,ATP6,COX2,COX3,CYTB,NDUFA1,NDUFA2,NDUFA4,NDUFA5,NDUFA8,NDUFAB1,NDUFB2,NDUFB3,NDUFB4,NDUFB6,NDUFB7,NDUFB8,NDUFB10,NDUFC1,NDUFS2,NDUFS3,…	Downregulated in 3A1
GO:0031497	chromatin assembly	126	61	48.05	0.01153	,ATRX,CDKN2A,DAXX,SMIM40,CENPI,H1-3,H1-5,H2AX,H3-3A,HELLS,HMGB2,HMGA1,MCM2,NAP1L2,RBBP4,RBBP7,SOX9,TSPYL1,HMGA2,CHAF1B,H2BC13,H2BC15,H2BC14,H2BC10,H2BC17,H2BC21,H3C12,H3C10,HAT1,RUVBL1,H2BC11,H1-10,MACROH2A1,SART3,CHAF1A,OIP5,BAHD1,ITGB3BP,KAT6B,NOC2L,UBN1,POLE3,PAF1,HJURP,MACROH2A2,ASF1B,KNL1,CENPK,SMYD3,CENPH,CENPM,CENPO,NAA60,GRWD1,PARP10,H2BC12,H2BU1,CDAN1,CENPV,CENPX,H2BC18,H3C13	Downregulated in 3A1
GO:2001020	regulation of response to DNA damage sti...	192	89	73.22	0.01161	,PARP1,BCL2,PTTG1IP,CD74,CDKN2D,CHEK1,ERCC8,DYRK1A,EYA1,FOXM1,FUS,H2AX,HIC1,HMGB1,HSF1,MSX1,MYC,NKX3-1,OGG1,PCNA,PMAIP1,PML,POLH,PRKCD,RAD9A,RAD51,RPL26,SETMAR,SNAI1,NEK4,TAF9,TERF2,TP53BP1,TPT1,UBE2N,UBE2V2,NSD2,DEK,HMGA2,CUL4A,PARG,RNF8,EEF1E1,FEM1B,TRIM28,ZMPSTE24,MAD2L2,POLQ,CHEK2,TRIM32,PAXIP1,FAM168A,SPIDR,FBXO5,FBXO4,SETD2,TRIAP1,TERF2IP,LOC105371348,SHLD2,PARPBP,WDR70,WRAP53,RFWD3,OTUB1,S…	Downregulated in 3A1
GO:0006356	regulation of transcription by RNA polym...	32	19	12.2	0.01189	,ERBB2,NCL,POLR2K,POLR2L,POU4F1,MED1,SMARCA4,UBTF,MACROH2A1,ZMPSTE24,PHF8,NOL11,PIH1D1,HEATR1,MACROH2A2,DHX33,IPPK,UTP15,RASL11A	Downregulated in 3A1
GO:0043576	regulation of respiratory gaseous exchan...	14	10	5.34	0.01199	,ADORA1,GLS,MECP2,NTSR1,PBX3,SLC5A3,PASK,MTG2,FTO,MTG1	Downregulated in 3A1
GO:0044062	regulation of excretion	14	10	5.34	0.01199	,ADORA1,AGT,DRD2,EDN1,EDNRB,GNAI2,NPPB,SLC9A3R1,SNX5,SPX	Downregulated in 3A1
GO:0000463	maturation of LSU-rRNA from tricistronic...	14	10	5.34	0.01199	,DDX18,URB1,RPL35,BOP1,GTPBP4,WDR12,NOL9,RPF2,FTSJ3,RPL7L1	Downregulated in 3A1
GO:0043174	nucleoside salvage	14	10	5.34	0.01199	,ADK,APRT,DCK,MTAP,TK1,TK2,UCK2,UCKL1,PRTFDC1,UCK1	Downregulated in 3A1
GO:0034644	cellular response to UV	78	40	29.74	0.01208	,PARP1,AQP1,BAX,CDC25A,CDKN1A,CHEK1,CRIP1,DDB1,DDB2,E2F4,MC1R,MME,MYC,NEDD4,PCNA,PIK3R1,POLD1,POLH,PPID,RPL26,STK11,XPA,XPC,HYAL3,HYAL2,AURKB,POLD3,GDF1,CERS1,NOC2L,POLK,TRIAP1,PBK,NSMCE3,ACTR5,BMF,H2AW,COPS9,SDE2,DHX36,EIF2AK4	Downregulated in 3A1
GO:0009152	purine ribonucleotide biosynthetic proce...	230	111	87.71	0.01233	,ACACA,ACLY,ADCY3,ADCY6,ADCY9,ADK,PARP1,ADSS2,AK2,AMPD2,APP,APRT,ATP5F1C,ATP5F1D,ATP5F1E,ATP5PB,ATP5MC1,ATP5MC3,ATP5ME,ATP5PF,ATP5PO,BPGM,CYC1,DLD,SLC26A2,FASN,GALK1,GART,GPD1,GPI,GUK1,IMPDH1,IMPDH2,EIF6,ATP6,COX2,NME1,NME4,NPPB,NPR2,NUP88,PFKFB3,PFKL,PFKM,PFKP,PGAM1,PGK1,PKLR,PKM,PPARA,PPAT,PRKAA1,SCD,SEC13,SLC25A1,TGFB1,TMSB4X,TPI1,RAE1,GMPS,TECR,ATP5MF,NUP155,NUP93,HDAC4,NUP58,POM121,NUP153,SL…	Downregulated in 3A1
GO:0008038	neuron recognition	30	18	11.44	0.01234	,APP,BSG,EFNB3,CELSR3,EPHA4,NRCAM,ROBO1,CXCR4,NRP1,CDK5R1,PALLD,CNTNAP2,NPTN,TNFRSF21,IGSF9,VSTM2L,EMB,CNTN4	Downregulated in 3A1
GO:0022904	respiratory electron transport chain	108	70	41.18	0.01242	,CCNB1,CDK1,COX4I1,COX6A1,COX6B1,COX6C,COX7B,COX7C,COX8A,COX15,CYC1,DLD,ETFA,GPD1,MECP2,COX2,COX3,CYTB,NDUFA1,NDUFA2,NDUFA4,NDUFA5,NDUFA8,NDUFAB1,NDUFB2,NDUFB3,NDUFB4,NDUFB6,NDUFB7,NDUFB8,NDUFB10,NDUFC1,NDUFS2,NDUFS3,NDUFV1,NDUFS4,NDUFS5,NDUFS6,NDUFV3,SDHA,SDHB,SDHC,UQCRB,UQCRC1,UQCRC2,UQCRFS1,UQCRH,ALDH5A1,COX5A,SLC25A13,MYBBP1A,UQCR11,PARK7,UQCRQ,DNAJC15,NDUFAF1,CYCS,NDUFB11,SDHAF2,NDUFA12,COQ9…	Downregulated in 3A1
GO:0090398	cellular senescence	58	31	22.12	0.01248	,B2M,BMPR1A,CALR,CDK6,CDKN1A,CDKN2A,CDKN2B,H2AX,HMGA1,ID2,OPA1,PML,PRKCD,MAP2K1,RBL1,SRF,NEK4,TERF2,TERT,HMGA2,MAPKAPK5,EEF1E1,NAMPT,ZMPSTE24,ULK3,RSL1D1,FBXO5,PRMT6,SMC6,CGAS,NSMCE2	Downregulated in 3A1
GO:0070198	protein localization to chromosome, telo...	28	17	10.68	0.01275	,ATRX,DKC1,TCP1,TERF2,TERT,MACROH2A1,CCT7,CCT8,CCT5,POT1,GNL3,TERF2IP,LOC105371348,GNL3L,WRAP53,ACD,NABP2,TNKS2	Downregulated in 3A1
GO:0070633	transepithelial transport	16	11	6.1	0.01283	,AQP1,CXADR,EDN1,EDNRB,ITPR1,P2RY6,SLC23A2,SLC23A1,AHCYL1,RHBG,SLC26A6	Downregulated in 3A1
GO:0044321	response to leptin	16	11	6.1	0.01283	,BBS4,CCND1,CCNA2,EDN1,FGB,LEPR,PTEN,UGCG,MKKS,ADIPOR1,PID1	Downregulated in 3A1
GO:0017000	antibiotic biosynthetic process	16	11	6.1	0.01283	,CYBA,CYP1A1,COX2,SOD1,ZNF205,DUOX2,ACSS2,ACSS1,NANP,MPV17L,DUOXA2	Downregulated in 3A1
GO:0042795	snRNA transcription by RNA polymerase II	67	35	25.55	0.01288	,CDK7,GTF2A2,GTF2E1,GTF2E2,GTF2F1,GTF2F2,POLR2B,POLR2C,POLR2D,POLR2E,POLR2G,POLR2I,POLR2J,POLR2K,POLR2L,SNAPC4,TAF5,TAF6,TAF9,TAF11,NCBP2,ELL2,ICE1,INTS7,INTS6,SRRT,PHAX,INTS10,RPRD1A,INTS9,RPRD1B,NABP2,ICE2,INTS5,INTS14	Downregulated in 3A1
GO:0032508	DNA duplex unwinding	106	57	40.42	0.0129	,PARP1,ATRX,BLM,CETN2,CHD1,CHD3,ERCC8,DDB1,DDB2,DDX1,DNA2,ERCC2,ERCC3,GTF2F2,GTF2H2,GTF2H2C,HMGA1,IGHMBP2,MCM2,MCM3,MCM4,MCM6,MCM7,PURA,RAD51,RFC2,RFC3,RFC4,RFC5,RPA1,SUPV3L1,UBB,XPA,XPC,CUL4A,RUVBL1,RECQL4,GINS1,G3BP1,POLQ,DHX30,RAD54L2,POT1,GINS2,ERCC6L,CHD7,TWNK,RAD18,WRNIP1,DSCC1,ACTR5,PIF1,CHD9,BRIP1,MCM8,FBH1,ACTR8,DHX36	Downregulated in 3A1
GO:0042306	regulation of protein import into nucleu...	45	25	17.16	0.01301	,APOD,CDH1,IPO5,SMAD3,PIK3R1,PRKCD,SMO,TGFB1,HYAL2,HDAC3,ZPR1,NOLC1,BAG3,NUP58,TRIM28,NUTF2,PKIG,CHP1,TARDBP,NUP62,SUFU,RAB23,FERMT1,RBM22,CHP2	Downregulated in 3A1
GO:0000184	nuclear-transcribed mRNA catabolic proce...	115	56	43.85	0.01308	,EIF3E,RPSA,PPP2CA,PPP2R1A,UPF1,RPL4,RPL6,RPL7A,RPL8,RPL13,RPL15,RPL21,RPL22,RPL23A,RPL24,RPL26,RPL29,RPL32,RPL34,RPL35A,RPL37,RPL37A,RPL38,RPL41,RPLP0,RPLP1,RPS5,RPS7,RPS14,RPS15,RPS17,RPS19,RPS21,RPS23,RPS24,RPS27,RPS28,RPL14,RNPS1,RPL35,CASC3,NCBP2,SMG6,SMG5,RPL13A,GSPT2,RPL36,UPF2,NBAS,MAGOHB,SMG8,DCP1A,SMG9,UPF3A,HELZ2,DCP2	Downregulated in 3A1
GO:0071168	protein localization to chromatin	26	16	9.91	0.0131	,EZH2,H1-5,PLK1,RB1,MACROH2A1,CARM1,WAPL,TASOR,NIPBL,SETD2,PIH1D1,MACROH2A2,MCM8,CDCA5,ESCO2,LRWD1	Downregulated in 3A1
GO:0032069	regulation of nuclease activity	18	12	6.86	0.01331	,AKT1,DFFA,HMGB1,HMGB2,HSPA1A,OAS1,OAS2,OAS3,PCNA,PRKCD,ABCE1,TERF2	Downregulated in 3A1
GO:1903055	positive regulation of extracellular mat...	18	12	6.86	0.01331	,AGT,CPB2,DAG1,SMAD3,MELTF,RB1,FSCN1,SOX9,TGFB1,CLASP2,COLGALT1,CARMIL2	Downregulated in 3A1
GO:0043496	regulation of protein homodimerization a...	18	12	6.86	0.01331	,BAX,BCL2,ID1,PCBD1,TRAF2,TRAF4,PARK7,CRBN,GNL3L,AIDA,SYAP1,TICAM1	Downregulated in 3A1
GO:0035561	regulation of chromatin binding	22	14	8.39	0.01352	,CTBP2,PPP3CA,TDG,MBD2,BTAF1,WAPL,GMNN,MEPCE,CDT1,MED25,PARP9,FBH1,PYGO2,DTX3L	Downregulated in 3A1
GO:0099172	presynapse organization	22	14	8.39	0.01352	,APP,CBLN1,CEL,DVL1,EFNB2,IL1RAP,LRP4,PTEN,PTPRD,DKK1,SNAPIN,VPS35,LRFN4,MDGA1	Downregulated in 3A1
GO:0040020	regulation of meiotic nuclear division	20	13	7.63	0.01352	,CALR,MSX1,MSX2,PDE3A,PRKAR1A,RAD1,UBE2B,TRIP13,NPM2,SIRT2,PLCB1,FBXO5,WEE2	Downregulated in 3A1
GO:0099054	presynapse assembly	20	13	7.63	0.01352	,APP,CBLN1,CEL,DVL1,EFNB2,IL1RAP,LRP4,PTEN,PTPRD,DKK1,VPS35,LRFN4,MDGA1	Downregulated in 3A1
GO:0006397	mRNA processing	478	226	182.28	0.01357	,ADAR,APP,BARD1,C1QBP,CCNB1,CCNH,CDK7,CSTF1,CSTF2,DDX1,DYRK1A,ELAVL2,ELAVL1,ERCC2,ERCC3,FUS,GTF2F1,GTF2F2,GTF2H2,GTF2H2C,HMX2,HNRNPA2B1,HNRNPD,HNRNPF,HNRNPL,HNRNPU,HSF1,MBNL1,MFAP1,SNU13,YBX1,POLR2B,POLR2C,POLR2D,POLR2E,POLR2G,POLR2I,POLR2J,POLR2K,POLR2L,PTBP1,RBBP6,RBM4,SAFB,SFPQ,SRSF1,SRSF2,SRSF6,SMN1,SMN1,SMN2,SNRNP70,SNRPA1,SNRPB,SNRPB2,SNRPD1,SNRPD2,SNRPE,SNRPF,SNRPG,SON,SRPK1,SRPK2,TIA1,SF1…	Downregulated in 3A1
GO:0046034	ATP metabolic process	259	142	98.76	0.0137	,PARP1,AK2,ABCD1,APP,RHOA,ATP5F1C,ATP5F1D,ATP5F1E,ATP5PB,ATP5MC1,ATP5MC3,ATP5ME,ATP5PF,ATP6V1B2,ATP5PO,BAD,BPGM,TSPO,CCNB1,CDK1,COX4I1,COX6A1,COX6B1,COX6C,COX7A2,COX7B,COX7C,COX8A,COX15,CYC1,DLD,GALK1,GPD1,GPI,GUK1,HSPA1A,HSPA1B,EIF6,MECP2,ATP6,COX2,COX3,CYTB,NDUFA1,NDUFA2,NDUFA4,NDUFA5,NDUFA8,NDUFAB1,NDUFB2,NDUFB3,NDUFB4,NDUFB6,NDUFB7,NDUFB8,NDUFB10,NDUFC1,NDUFS2,NDUFS3,NDUFV1,NDUFS4,NDUFS5,NDUF…	Downregulated in 3A1
GO:0045840	positive regulation of mitotic nuclear d...	43	24	16.4	0.01379	,EDN1,EREG,HNRNPU,IGF2,NUMA1,PDGFRB,RB1,AURKA,TGFB1,SPHK1,MACROH2A1,UBE2C,NUP62,NIPBL,SH2B1,NUSAP1,ANAPC5,ANAPC11,SLF2,NSFL1C,CDT1,SLF1,CDCA5,NSMCE2	Downregulated in 3A1
GO:0051054	positive regulation of DNA metabolic pro...	196	95	74.74	0.01382	,PARP1,AKT1,ARRB2,ATRX,BAX,CDK1,CDK2,ERCC8,DKC1,DNA2,DNMT1,ENDOG,ERCC2,EREG,EYA1,FGFR4,FOXM1,FUS,H2AX,HMGB1,HNRNPA2B1,HNRNPD,HSF1,HSP90AA1,HSP90AB1,MECP2,MAP3K4,MLH1,MYC,NVL,PCNA,PDGFRB,PML,PRKCD,PRKCQ,RAD51,RFC2,RFC3,RFC4,RFC5,SETMAR,TCP1,TFRC,TGFB1,TNFAIP1,TP53BP1,UBE2B,UBE2N,NSD2,MAPKAPK5,RNF8,AURKB,TRIM28,NPM2,MAD2L2,CCT7,CCT8,DBF4,CCT5,PAXIP1,FAM168A,TASOR,SPIDR,PARM1,POT1,FBXO4,GNL3,CACYBP,…	Downregulated in 3A1
GO:0042254	ribosome biogenesis	285	168	108.68	0.01413	,BYSL,C1QBP,DKC1,FBL,GLUL,GTF3A,EIF6,RPSA,SNU13,NOP2,NUP88,NVL,PA2G4,EXOSC9,PTEN,PWP2,ABCE1,RPL6,RPL7A,RPL23A,RPL24,RPL26,RPL35A,RPL38,RPLP0,RPS5,RPS7,RPS14,RPS15,RPS17,RPS19,RPS21,RPS24,RPS27,RPS28,SURF6,CUL4A,RRP1,NOP14,DDX18,RPL14,SART1,RRP9,DDX21,NOLC1,UTP14C,BMS1,URB2,URB1,RCL1,MPHOSPH6,POP7,NPM3,NSA2,EMG1,MYBBP1A,NOP56,RPP30,RPP38,UTP14A,WDR3,EBNA1BP2,DDX52,KRR1,LSM6,RPL35,EXOSC8,XRN2,DIS3,…	Downregulated in 3A1
GO:0009142	nucleoside triphosphate biosynthetic pro...	155	79	59.11	0.01442	,ADK,PARP1,APP,ATP5F1C,ATP5F1D,ATP5F1E,ATP5PB,ATP5MC1,ATP5MC3,ATP5ME,ATP5PF,ATP5PO,BPGM,CTPS1,CYC1,DTYMK,GALK1,GPD1,GPI,IMPDH1,IMPDH2,EIF6,ATP6,COX2,NME1,NME4,NUP88,PFKFB3,PFKL,PFKM,PFKP,PGAM1,PGK1,PKLR,PKM,PPARA,PRKAA1,SEC13,TGFB1,TMSB4X,TPI1,TYMS,UCK2,RAE1,ATP5MF,NUP155,NUP93,HDAC4,NUP58,POM121,NUP153,SLC25A13,ATP5PD,ATP5MG,NUP50,SLC2A6,ECD,NUP205,NUP210,NUP160,NUP188,NUP62,STOML2,ZBTB7A,CMPK1,…	Downregulated in 3A1
GO:0070341	fat cell proliferation	7	6	2.67	0.01446	,E2F1,E2F3,GATA2,TFDP1,PID1,FTO	Downregulated in 3A1
GO:0070344	regulation of fat cell proliferation	7	6	2.67	0.01446	,E2F1,E2F3,GATA2,TFDP1,PID1,FTO	Downregulated in 3A1
GO:0042045	epithelial fluid transport	7	6	2.67	0.01446	,AQP1,EDN1,EDNRB,ITPR1,AHCYL1,SLC26A6	Downregulated in 3A1
GO:0071493	cellular response to UV-B	7	6	2.67	0.01446	,CDKN1A,CRIP1,MME,STK11,HYAL3,HYAL2	Downregulated in 3A1
GO:0060033	anatomical structure regression	7	6	2.67	0.01446	,AMH,AMHR2,BMPR1A,SMAD5,NINJ1,LEF1	Downregulated in 3A1
GO:0014821	phasic smooth muscle contraction	7	6	2.67	0.01446	,DLG1,DRD2,EDN1,EDNRB,HTR1D,KIT	Downregulated in 3A1
GO:1901201	regulation of extracellular matrix assem...	7	6	2.67	0.01446	,AGT,HAS2,SMAD3,NOTCH1,SOX9,TGFB1	Downregulated in 3A1
GO:1903251	multi-ciliated epithelial cell different...	7	6	2.67	0.01446	,E2F4,CCNO,CEP152,CEP63,CCDC78,MCIDAS	Downregulated in 3A1
GO:0098909	regulation of cardiac muscle cell action...	7	6	2.67	0.01446	,ATP2A2,CAMK2D,FGF13,HCN4,AKAP9,RANGRF	Downregulated in 3A1
GO:0016078	tRNA catabolic process	7	6	2.67	0.01446	,EXOSC9,POP1,EXOSC8,EXOSC7,EXOSC2,EXOSC3	Downregulated in 3A1
GO:0097581	lamellipodium organization	63	33	24.02	0.01473	,EPHA2,CTTN,ITGB1,KIT,ABLIM1,RREB1,FSCN1,SNX1,VAV2,NCK2,ARHGEF7,HDAC4,ABI1,ARPC5,TWF2,KANK1,CYFIP1,SRGAP2,CORO1C,SH2B1,AUTS2,PARVB,BRK1,BIN3,GOLPH3,AKIRIN1,NUP85,MTSS2,WHAMM,CARMIL2,SPATA13,ARPIN,MIR196A1	Downregulated in 3A1
GO:0098742	cell-cell adhesion via plasma-membrane a...	125	60	47.67	0.01503	,BMP2,BSG,CBLN1,CDH1,CDH6,CDH7,CDH16,CLDN4,CLDN7,CXADR,DSC2,DSC3,CELSR3,CELSR2,FAT2,IL1RAP,ITGB1,L1CAM,PCDH1,PCDH7,PCDH9,PTPRD,PTPRS,NECTIN1,ROBO1,CX3CL1,TGFB2,TGFBR2,CLDN12,LOC102723899,CLDN6,CLDN2,CELSR1,MPZL2,MMP24,ADGRL1,KIFAP3,IGSF9B,PALLD,CADM1,FLRT3,CLDN15,NPTN,FXYD5,FGFRL1,PCDH18,TENM3,PCDHGA1,PCDHB14,PCDHB2,IGSF9,CLSTN2,LRFN4,MYADM,VSTM2L,EMB,CLDN23,GATA5,CNTN4,CDHR3,MDGA1	Downregulated in 3A1
GO:0042255	ribosome assembly	57	35	21.74	0.01519	,C1QBP,EIF6,RPSA,NOP2,PWP2,RPL6,RPL23A,RPL24,RPL38,RPLP0,RPS5,RPS14,RPS15,RPS19,RPS27,RPS28,DHX30,RRS1,BOP1,ERAL1,MRPL22,RPS27L,MRPS7,MRPS2,MRTO4,NIP7,NLE1,BRIX1,PPAN,MRPS11,MRPL11,EFL1,RPF2,TRAF7,NSUN4	Downregulated in 3A1
GO:0033683	nucleotide-excision repair, DNA incision	39	22	14.87	0.01545	,PARP1,DDB1,DDB2,ERCC2,ERCC3,GTF2H2,GTF2H2C,NTHL1,OGG1,PCNA,POLD1,POLD2,RFC1,RFC2,RFC3,RFC4,RFC5,RPA1,UBB,XPA,CUL4A,POLD3,POLK	Downregulated in 3A1
GO:0001961	positive regulation of cytokine-mediated...	39	22	14.87	0.01545	,CD74,CSF1,EDN1,GAS6,UBE2K,HPX,HSPA1A,HSPA1B,IRF7,PAFAH1B1,MED1,ADAM17,TRAF2,CXCR4,RIPK1,FADD,CPNE1,IKBKE,AGPAT1,AGPAT2,TRIM32,PARP9	Downregulated in 3A1
GO:0006221	pyrimidine nucleotide biosynthetic proce...	39	22	14.87	0.01545	,CTPS1,DHODH,DTYMK,DUT,NME1,NME4,PRPS1,TYMS,UCK2,UMPS,CDS2,AGPAT1,AGPAT2,CMPK1,UCKL1,AGPAT5,AGPAT3,AGPAT4,CDADC1,UCK1,CMPK2,TAMM41	Downregulated in 3A1
GO:2000278	regulation of DNA biosynthetic process	95	47	36.23	0.01556	,PARP4,ARRB2,CDKN1A,DKC1,FGFR4,HNRNPA2B1,HNRNPD,HNRNPU,HSP90AA1,HSP90AB1,MAP3K4,MEN1,MYC,NVL,PDGFRB,PPARG,PRKCQ,RFC2,RFC3,RFC4,RFC5,TCP1,TERF2,TFDP1,MAPKAPK5,RGN,AURKB,CCT7,CCT8,GDF1,CERS1,CCT5,SMG6,SMG5,PARM1,POT1,SH2B1,FBXO4,DNAJC2,GNL3L,WRAP53,ACD,DSCC1,STN1,PIF1,TNKS2,NEK7,DCP2	Downregulated in 3A1
GO:0048524	positive regulation of viral process	102	50	38.9	0.01583	,ADAR,ANXA2,CAV2,CD74,CFL1,CHD1,DDB1,NR5A2,GTF2F1,GTF2F2,IFIT1,LGALS1,NOTCH1,PC,POLR2B,POLR2C,POLR2D,POLR2E,POLR2G,POLR2I,POLR2J,POLR2K,POLR2L,PPIA,PPIB,PPID,RAD23A,SMARCA4,SRPK1,SRPK2,STAU1,TAF11,TFAP4,TOP2B,NELFA,SMC3,VAPB,PPIH,RRP1B,LARP1,NELFB,VPS4A,LEF1,HACD3,NELFCD,CHMP3,TRIM11,ZNF502,TBC1D20,CHMP4B	Downregulated in 3A1
GO:2000779	regulation of double-strand break repair	70	36	26.69	0.01585	,PARP1,CHEK1,FOXM1,FUS,HSF1,OGG1,PML,RAD51,SETMAR,TP53BP1,NSD2,DEK,HMGA2,MAD2L2,POLQ,SPIDR,SETD2,TERF2IP,LOC105371348,SHLD2,PARPBP,WDR70,WRAP53,OTUB1,SLF2,TEX15,MMS19,CYREN,PARP9,SLF1,NUDT16L1,SPIRE2,FBH1,CGAS,DTX3L,RNF169,SHLD3	Downregulated in 3A1
GO:0006606	protein import into nucleus	116	56	44.23	0.01606	,AGT,AKT1,APOD,PTTG1IP,CDH1,CDKN1A,CSE1L,KPNA3,TNPO1,IPO5,SMAD3,NUP88,PIK3R1,PML,MED1,PPP3CA,PRKCD,SMO,SYK,TGFB1,HYAL2,HDAC3,ZPR1,NOLC1,BAG3,NUP155,FAM53B,NUP93,NUP58,POM121,NUP153,SNUPN,TRIM28,NUTF2,NUP50,PKIG,CHP1,TARDBP,NUP188,TNPO3,NUP62,NXT1,TNPO2,IPO11,IPO11-LRRC70,FAM53C,LOC100128966,SUFU,RAB23,TMCO6,FERMT1,RBM22,IPO9,NUP133,NXT2,CHP2,NUP85,POM121C	Downregulated in 3A1
GO:0006301	postreplication repair	50	27	19.07	0.01614	,PCNA,POLD1,POLD2,POLH,RFC1,RFC2,RFC3,RFC4,RFC5,RPA1,UBB,UBE2B,UBE2N,UBE2V2,TRIM25,USP10,ISG15,PCLAF,MAD2L2,POLD3,POLK,DTL,NPLOC4,RAD18,PARP10,NSMCE1,FAAP20	Downregulated in 3A1
GO:0006296	nucleotide-excision repair, DNA incision...	37	21	14.11	0.01632	,PARP1,DDB1,DDB2,ERCC2,ERCC3,GTF2H2,GTF2H2C,NTHL1,PCNA,POLD1,POLD2,RFC1,RFC2,RFC3,RFC4,RFC5,RPA1,UBB,XPA,CUL4A,POLD3,POLK	Downregulated in 3A1
GO:1903311	regulation of mRNA metabolic process	286	127	109.06	0.0164	,AKT1,BARD1,C1QBP,CCNB1,DYRK1A,E2F1,ELAVL1,HMX2,HNRNPA2B1,HNRNPD,HNRNPL,HNRNPU,HSF1,HSPA1A,TNPO1,MBNL1,MOV10,MYD88,YBX1,EXOSC9,POLR2G,PRKCD,PSMA4,PSMA7,PSMB2,PSMB3,PSMB8,PSMB9,PSMB10,PSMC2,PSMC3,PSMC5,PSMD8,PSME1,PTBP1,RBM4,UPF1,SAFB,SRSF1,SRSF2,SRSF6,SNRNP70,SON,SRPK1,SRPK2,TIA1,UBB,VIM,YWHAB,BTG2,ANP32A,SRSF9,TBRG4,CNOT8,ROCK2,PSMF1,SAFB2,SART3,RNF40,SAP18,SYNCRIP,PAIP1,IGF2BP1,KHDRBS3,CELF1,AH…	Downregulated in 3A1
GO:0007010	cytoskeleton organization	1033	434	393.92	0.01654	,ACTB,ADD1,ADD2,AIF1,BIN1,APC,BIRC5,SHROOM2,AQP1,ARF1,RHOA,RHOB,RHOC,ARHGDIA,ATRX,BBS4,BCL2,BST2,CFAP410,CALR,CAPN2,CAPZA1,CAPZA2,CCNB1,CCNF,CDK1,CDK2,CDK5,CDKN1B,CETN2,CFL1,RCC1,CHD3,CHEK1,CNN1,CNP,CSRP1,CXADR,DAG1,DAPK3,DIAPH1,DIAPH2,DLG1,DPYSL3,DVL1,DYRK1A,E2F4,EDN1,MARK2,CTTN,EPB41L1,EPS8,EVPL,FGF13,FKBP4,GAS8,KAT2A,HTT,HNRNPU,HSPA1A,HSPA1B,ID1,INPPL1,ITGB1,ITGB5,ITPKA,KIF2A,KIT,KIF11,KIFC1,K…	Downregulated in 3A1
GO:0010833	telomere maintenance via telomere length...	77	39	29.36	0.01672	,PARP1,DKC1,HNRNPA2B1,HNRNPU,HSP90AA1,HSP90AB1,MAP3K4,PRKCQ,RAD51,RFC1,RPA1,TCP1,TERF2,TERT,MAPKAPK5,AURKB,TELO2,CCT7,CCT8,CCT5,SMG6,SMG5,POT1,FBXO4,TERF2IP,LOC105371348,GNL3L,WRAP53,NOP10,NHP2,DCLRE1B,ACD,STN1,PIF1,TNKS2,SLX4,TNKS1BP1,NEK7,DCP2,DHX36	Downregulated in 3A1
GO:0043312	neutrophil degranulation	366	187	123.2	2.4e-12	,ACPP,AP2A2,ALDH3B1,ALDOA,AMPD3,ANPEP,ANXA2,ANXA3,APRT,RHOG,ARSA,BCR,CD44,CD47,CD59,CD63,ADGRE5,CTSC,CHI3L1,CNN2,COPB1,MAPK14,CTSB,CTSD,CTSH,CTSS,DDX3X,CYB5R3,DNASE1L1,DOCK2,SERPINB1,FOLR3,FRK,FTL,FUCA1,FUCA2,XRCC6,GDI2,B4GALT1,GNS,GPI,GSTP1,GYG1,HEXB,HMOX2,HSPA8,HSP90AA1,HSP90AB1,ILF2,IMPDH2,ITGAM,ITGB2,JUP,KPNB1,LCN2,LGALS3,LRMP,LTA4H,MGST1,MIF,CEACAM6,NDUFC2,NEU1,NME2,NRAS,OLR1,PA2G4,PGAM1,PGM…	Upregulated in 3A2
GO:0043248	proteasome assembly	13	13	4.38	7e-07	,PSMD4,PSMD5,PSMD9,PSMD10,PSMD11,PSMD13,PSMG1,ADRM1,ECPAS,POMP,OTUD6B,PSMG2,PSMG4	Upregulated in 3A2
GO:0070125	mitochondrial translational elongation	87	50	29.28	4.2e-06	,MRPL58,MRPL12,MRPS12,DAP3,MRPL33,MRPL19,TSFM,MRPL28,MRPL3,ERAL1,MRPL46,MRPS28,MRPS18B,MRPL18,MRPL15,MRPL22,MRPS16,MRPS18C,MRPL2,MRPL4,MRPS7,MRPS2,MRPL51,MRPL30,MRPL27,MRPL35,MRPS23,AURKAIP1,PTCD3,MRPL20,MRPS18A,MRPS10,MRPS22,MRPL47,MRPS35,MRPL17,MRPS11,MRPS9,MRPS5,MRPL41,MRPL40,MRPL32,MRPL1,MRPL44,MRPL45,GFM1,MRPL54,MRPL52,MRPL10,MRPL21	Upregulated in 3A2
GO:0050852	T cell receptor signaling pathway	150	77	50.49	5.4e-06	,ADA,BTN1A1,CACNB3,CD4,CD28,CRKL,CTLA4,CYLD,DUSP3,GATA3,GBP1,HLA-DPA1,HLA-DPB1,HRAS,LGALS3,PAWR,PIK3CA,PIK3CD,PLCG2,MAPK1,PRNP,PSMA1,PSMA3,PSMA5,PSMA6,PSMB1,PSMB3,PSMB4,PSMB5,PSMB10,PSMC1,PSMC4,PSMC6,PSMD1,PSMD2,PSMD3,PSMD4,PSMD5,PSMD7,PSMD8,PSMD9,PSMD10,PSMD11,PSMD12,PSMD13,PTPN2,PTPN6,PTPRJ,SKP1,TEC,TRAF6,UBE2N,EZR,RIPK2,EIF2B4,EIF2B3,EIF2B2,EIF2B5,BCL10,RAB29,BCAR1,PSMD6,PSME3,PSMD14,BTNL3,BTN…	Upregulated in 3A2
GO:0031145	anaphase-promoting complex-dependent cat...	76	44	25.58	1.2e-05	,CCNB1,CDK1,CDC20,CDC27,PLK1,PSMA1,PSMA3,PSMA5,PSMA6,PSMB1,PSMB3,PSMB4,PSMB5,PSMB10,PSMC1,PSMC4,PSMC6,PSMD1,PSMD2,PSMD3,PSMD4,PSMD5,PSMD7,PSMD8,PSMD9,PSMD10,PSMD11,PSMD12,PSMD13,RPS27A,AURKA,UBA52,UBC,UBE2D1,CUL3,CDC23,PSMD6,PSME3,PSMD14,PSME4,UBE2S,ANAPC4,ANAPC7,FBXO31	Upregulated in 3A2
GO:0010972	negative regulation of G2/M transition o...	83	47	27.94	1.4e-05	,BRCA1,CDK1,CDC6,FHL1,FOXO4,MRE11,NBN,PSMA1,PSMA3,PSMA5,PSMA6,PSMB1,PSMB3,PSMB4,PSMB5,PSMB10,PSMC1,PSMC4,PSMC6,PSMD1,PSMD2,PSMD3,PSMD4,PSMD5,PSMD7,PSMD8,PSMD9,PSMD10,PSMD11,PSMD12,PSMD13,SKP1,AURKA,NAE1,PSMD6,RBX1,PSME3,PSMD14,PSME4,SYF2,VPS4A,MRNIP,TAOK3,PINX1,USP47,MIIP,CLSPN	Upregulated in 3A2
GO:0070498	interleukin-1-mediated signaling pathway	88	49	29.62	1.7e-05	,EGR1,IL1A,IRAK1,PSMA1,PSMA3,PSMA5,PSMA6,PSMB1,PSMB3,PSMB4,PSMB5,PSMB10,PSMC1,PSMC4,PSMC6,PSMD1,PSMD2,PSMD3,PSMD4,PSMD5,PSMD7,PSMD8,PSMD9,PSMD10,PSMD11,PSMD12,PSMD13,RPS27A,SKP1,TRAF6,UBA52,UBC,UBE2N,VRK2,IL1R2,RIPK2,SQSTM1,RPS6KA5,PSMD6,RBX1,PSME3,PSMD14,TAB1,PSME4,FBXW11,IRAK4,TOLLIP,PELI1,TNIP2	Upregulated in 3A2
GO:0070126	mitochondrial translational termination	88	49	29.62	1.7e-05	,MRPL58,MRPL12,MRPS12,DAP3,MRPL33,MRPL19,MRPL28,MRPL3,ERAL1,MRPL46,MRPS28,MRPS18B,MRPL18,MRPL15,MRPL22,MRPS16,MRPS18C,MRPL2,MRPL4,MRPS7,MRPS2,MRPL51,MRPL30,MRPL27,MRPL35,MRPS23,AURKAIP1,PTCD3,MRPL20,MRPS18A,MRPS10,MRPS22,MRPL47,MRPS35,MRPL17,MRPS11,MRPS9,MRPS5,MRPL41,MRPL40,MRPL32,MRPL1,MRPL44,MRPL45,MRRF,MRPL54,MRPL52,MRPL10,MRPL21	Upregulated in 3A2
GO:0033209	tumor necrosis factor-mediated signaling...	128	66	43.09	2.1e-05	,ACTN4,BIRC2,BIRC3,APOA1,CASP1,CASP4,CASP8,CD70,CYLD,EDA,F2RL1,PTK2B,GSTP1,TNFRSF9,ILK,JAK2,KARS1,KRT8,KRT18,LIMS1,TNFRSF11B,PSMA1,PSMA3,PSMA5,PSMA6,PSMB1,PSMB3,PSMB4,PSMB5,PSMB10,PSMC1,PSMC4,PSMC6,PSMD1,PSMD2,PSMD3,PSMD4,PSMD5,PSMD7,PSMD8,PSMD9,PSMD10,PSMD11,PSMD12,PSMD13,PTPN2,TNFAIP3,TNFRSF1B,TRADD,TAX1BP1,MAP3K14,BAG4,PSMD6,PSME3,PSMD14,RACK1,PIAS3,PSME4,CDIP1,TNFRSF12A,CCDC3,TXNDC17,CARD16,T…	Upregulated in 3A2
GO:0038095	Fc-epsilon receptor signaling pathway	94	51	31.64	3e-05	,CALM1,FER,GRB2,JUN,LYN,NFATC3,PIK3CA,PLCG2,PPP3R1,MAPK1,MAPK8,MAPK9,PSMA1,PSMA3,PSMA5,PSMA6,PSMB1,PSMB3,PSMB4,PSMB5,PSMB10,PSMC1,PSMC4,PSMC6,PSMD1,PSMD2,PSMD3,PSMD4,PSMD5,PSMD7,PSMD8,PSMD9,PSMD10,PSMD11,PSMD12,PSMD13,RAC1,MAP2K4,SKP1,SOS1,TEC,TRAF6,BCL10,GAB2,PSMD6,PSME3,PSMD14,TAB1,PSME4,FBXW11,CARD11	Upregulated in 3A2
GO:1904871	positive regulation of protein localizat...	9	9	3.03	5.5e-05	,CCT6A,DKC1,TCP1,CCT3,CCT7,CCT4,CCT2,CCT8,CCT5	Upregulated in 3A2
GO:0061024	membrane organization	674	274	226.87	5.6e-05	,ABCA1,ACTB,ACTG1,AP2A1,AP2A2,AP2B1,BIN1,ANK3,SLC25A5,ANXA1,ANXA2,ANXA6,ANXA7,ARF1,ARRB1,ATP1B1,ATP5F1A,ATP5F1B,ATP5F1C,ATP5F1D,ATP5MC2,ATP5MC3,ATP5ME,BAK1,BID,BNIP1,BOK,CASP8,CAV1,CCNB1,CD4,CD9,CD59,CDK1,CDC42,CTSC,AP2M1,AP2S1,CLU,CLTA,CLTB,CLTC,CRKL,DAB2,LOC112267931,DLG1,DOCK2,HBEGF,DVL1,TOR1A,EGFR,EMP2,CTTN,F2RL1,FOLR3,GNAI3,SFN,GPER1,GRB2,HIP1,HK2,HSPA4,HSPA8,HSP90AA1,INSIG1,ITGA2,ITGAM,ITGB…	Upregulated in 3A2
GO:0061418	regulation of transcription from RNA pol...	73	41	24.57	6.3e-05	,EGR1,EPAS1,HIF1A,PSMA1,PSMA3,PSMA5,PSMA6,PSMB1,PSMB3,PSMB4,PSMB5,PSMB10,PSMC1,PSMC4,PSMC6,PSMD1,PSMD2,PSMD3,PSMD4,PSMD5,PSMD7,PSMD8,PSMD9,PSMD10,PSMD11,PSMD12,PSMD13,RPS27A,ELOC,UBA52,UBC,CUL2,PSMD6,RBX1,PSME3,PSMD14,CITED2,PSME4,EGLN1,EGLN2,EGLN3	Upregulated in 3A2
GO:0043488	regulation of mRNA stability	159	77	53.52	7.5e-05	,APEX1,ZFP36L1,CIRBP,MAPK14,DHX9,EIF4G1,HNRNPC,HSPA8,TNPO1,HNRNPM,NPM1,YBX1,PRKCA,PSMA1,PSMA3,PSMA5,PSMA6,PSMB1,PSMB3,PSMB4,PSMB5,PSMB10,PSMC1,PSMC4,PSMC6,PSMD1,PSMD2,PSMD3,PSMD4,PSMD5,PSMD7,PSMD8,PSMD9,PSMD10,PSMD11,PSMD12,PSMD13,UPF1,RNASEL,ROCK1,RPS27A,UBA52,UBC,XPO1,YWHAB,YWHAZ,ZFP36,FXR1,AXIN2,YBX3,PABPC4,TBRG4,MAPKAPK2,PSMD6,PSME3,PSMD14,HNRNPR,RIDA,SYNCRIP,SAMD4A,PSME4,LARP1,NOCT,SERBP1,CS…	Upregulated in 3A2
GO:0050690	regulation of defense response to virus ...	27	19	9.09	0.00011	,AP2A1,AP2A2,AP1B1,AP2B1,AP1G1,ARF1,CD4,CD28,AP2M1,AP2S1,DOCK2,RAC1,AP1S2,AP1M1,AP1M2,SCRIB,KPNA6,ATP6V1H,AP1S3	Upregulated in 3A2
GO:0035970	peptidyl-threonine dephosphorylation	16	13	5.39	0.00013	,DUSP1,DUSP4,DUSP5,PPM1A,PPM1B,PPM1G,PPP2CA,PPP2CB,PPM1D,PPM1F,PPM1E,PDP1,DUSP18	Upregulated in 3A2
GO:0019886	antigen processing and presentation of e...	78	42	26.26	0.00019	,AP2A1,AP2A2,AP1B1,AP2B1,AP1G1,ARF1,CANX,CAPZB,CENPE,AP2M1,AP2S1,CLTA,CLTC,CTSD,CTSE,CTSL,CTSS,DYNC1I2,DYNC1LI2,HLA-DPA1,HLA-DPB1,KIF3C,LGMN,SPTBN2,TRAF6,RAB7A,DYNLL1,AP1S2,AP1M1,SEC24D,AP1M2,ACTR1A,DCTN2,SEC24A,KIF2C,SEC31A,RACGAP1,DCTN4,ACTR10,KIF18A,RILP,AP1S3	Upregulated in 3A2
GO:0055114	oxidation-reduction process	790	333	265.92	0.00021	,ACADS,ACADVL,ACAT1,ACO1,ACO2,ACOX1,ADSL,ALDH1A1,ALDH1B1,ALDH1A3,ALDH3B1,ALDH9A1,ALDH3A2,ALDOA,ALDOB,ALOX12B,AOX1,APEX1,APOA1,ASPH,ATP5F1D,BID,BLVRA,BLVRB,CALM1,CBR1,CCNB1,CDK1,COX4I1,COX6B1,COX7B,COX10,COX11,CPT2,CRYM,CRYZ,CS,MAPK14,SLC25A10,CYB5A,CYP4B1,CYP19A1,CYP27A1,CYP27B1,AKR1C1,AKR1C2,DECR1,DHODH,CYB5R3,NQO1,DIO1,DLAT,DLST,SARDH,EHHADH,ENO1,ENO2,ETFDH,FABP1,FDX1,FMO4,FMO5,FTL,G6PD,GAPDH,G…	Upregulated in 3A2
GO:0006734	NADH metabolic process	32	21	10.77	0.00022	,ALDOA,ALDOB,ENO1,ENO2,GAPDH,GPD1,GPD2,GPI,HK1,HK2,MDH1,PFKP,PGAM1,PGK1,PKM,VCP,SLC25A12,TIGAR,NUDT12,NUDT17,PGM2L1	Upregulated in 3A2
GO:1904874	positive regulation of telomerase RNA lo...	15	12	5.05	0.00031	,CCT6A,DKC1,TCP1,CCT3,CCT7,CCT4,CCT2,CCT8,RUVBL2,CCT5,SHQ1,NHP2	Upregulated in 3A2
GO:0071222	cellular response to lipopolysaccharide	113	56	38.04	0.00033	,ABCA1,AXL,BCR,CASP1,ABCC2,MAPK14,GFI1,GSTP1,ICAM1,IRF8,IL18,CXCL10,IRAK1,IRF3,LCN2,LYN,MIF,CXCL9,NFKBIB,NOS2,SERPINE1,PRKCA,PRKCE,MAPK1,MAPK8,PTAFR,UPF1,CXCL11,TFPI,TGFB1,TLR2,TNFAIP3,TNFRSF1B,TRAF6,WNT5A,XBP1,ZFP36,PABPN1,ADAM9,RIPK2,BCL10,LITAF,CTR9,TRIB1,PRPF8,ANKRD1,IL36G,TNIP2,ZC3H12A,TRIM5,TRIM41,MTDH,CARD16,NLRP7,SGMS1,NUGGC	Upregulated in 3A2
GO:0006364	rRNA processing	206	98	69.34	0.00033	,BYSL,DDX10,DKC1,SNU13,NOP2,PA2G4,EXOSC10,RNASEL,RPL7,RPL11,RPL26,SUV39H1,NOP14,RIOK3,DDX18,DDX21,WDR46,EIF4A3,MPHOSPH6,C1D,NOP56,RPP38,TBL3,POP4,RPP40,UTP14A,WDR3,EBNA1BP2,DDX52,RRP1B,WDR43,RRS1,BOP1,RRP8,PES1,MTREX,GTPBP4,DCAF13,NGDN,RSL1D1,UTP20,RRP7A,NOB1,MRM2,FCF1,TFB1M,UTP11,SBDS,MRTO4,POP5,NOP58,WBP11,GAR1,DDX49,DDX56,ZNHIT6,WDR55,TEX10,RPP25,TRMT61B,SHQ1,NAT10,LYAR,NHP2,DDX27,TSR1,RIOK2,U…	Upregulated in 3A2
GO:0007595	lactation	37	23	12.45	0.00036	,APRT,SERPINC1,CCND1,CAD,CAV1,DHODH,GOT2,HIF1A,HK2,COX2,MTX1,NME1,PPAT,PRLR,STAT5A,UMPS,VDR,XBP1,XDH,SOCS2,KALRN,GPAT4,UPRT	Upregulated in 3A2
GO:0016579	protein deubiquitination	242	107	81.46	0.00036	,ACTB,ACTL6A,BIRC2,BIRC3,BRCA1,CCNA2,CDK1,CDC20,CYLD,GATA3,KAT2A,HIF1A,SMAD7,FOXO4,NEDD8,POLB,PSMA1,PSMA3,PSMA5,PSMA6,PSMB1,PSMB3,PSMB4,PSMB5,PSMB10,PSMC1,PSMC4,PSMC6,PSMD1,PSMD2,PSMD3,PSMD4,PSMD5,PSMD7,PSMD8,PSMD9,PSMD10,PSMD11,PSMD12,PSMD13,RAD23B,RPS27A,SKP2,TRIM21,TAF10,TNFAIP3,TRAF6,UBA52,UBC,UBE2D1,UFD1,USP1,VCP,USP7,STAM,USP13,USP14,USP2,USP10,HGS,BABAM2,USP34,PSMD6,JOSD1,USP15,PSME3,PSMD1…	Upregulated in 3A2
GO:1904851	positive regulation of establishment of ...	10	9	3.37	0.00038	,CCT6A,DKC1,TCP1,CCT3,CCT7,CCT4,CCT2,CCT8,CCT5	Upregulated in 3A2
GO:0006886	intracellular protein transport	976	389	328.52	0.00048	,ACOX1,ADPRH,AP2A1,AP2A2,AP1B1,AP2B1,AP1G1,AGXT,ANGPT1,ANK3,ARCN1,ARF1,ARF3,ARF4,ARF6,ATP1B1,BAAT,BCR,BID,BMP4,PTTG1IP,CACNB3,CDH1,CDKN1A,AP2M1,AP2S1,AP3S1,CLU,CLTA,CLTB,CLTC,COPA,COPB1,MAPK14,CSE1L,CSNK2A2,ECT2,EHHADH,EIF5A,CTTN,FLNA,GCKR,SFN,HIP1,HMGCL,HRAS,HSD17B4,HSPA4,HSPA5,HSPA8,HSPA9,HSP90AA1,HSPD1,IFI27,INSIG1,ITGAM,ITGB2,EIF6,JUP,KCNE1,KPNB1,KPNA2,KPNA3,TNPO1,LCP1,LMNA,M6PR,MPV17,MYO1C,M…	Upregulated in 3A2
GO:0006521	regulation of cellular amino acid metabo...	53	30	17.84	0.00049	,NQO1,PSMA1,PSMA3,PSMA5,PSMA6,PSMB1,PSMB3,PSMB4,PSMB5,PSMB10,PSMC1,PSMC4,PSMC6,PSMD1,PSMD2,PSMD3,PSMD4,PSMD5,PSMD7,PSMD8,PSMD9,PSMD10,PSMD11,PSMD12,PSMD13,PSMD6,PSME3,PSMD14,PARK7,PSME4	Upregulated in 3A2
GO:0002223	stimulatory C-type lectin receptor signa...	88	45	29.62	0.00052	,HRAS,ICAM2,LYN,NRAS,PLCG2,PRKACB,PSMA1,PSMA3,PSMA5,PSMA6,PSMB1,PSMB3,PSMB4,PSMB5,PSMB10,PSMC1,PSMC4,PSMC6,PSMD1,PSMD2,PSMD3,PSMD4,PSMD5,PSMD7,PSMD8,PSMD9,PSMD10,PSMD11,PSMD12,PSMD13,RELB,SKP1,TRAF6,BCL10,RPS6KA5,PSMD6,PSME3,PSMD14,TAB1,PSME4,FBXW11,MUC13,CARD11,MUC17,MUC20	Upregulated in 3A2
GO:0006954	inflammatory response	428	176	144.07	0.00062	,A2M,ABCF1,ACVR1,ADA,ADM,ANXA1,BIRC2,BIRC3,XIAP,APOA1,SERPINC1,AXL,BCR,BDKRB2,C1QBP,C1R,C1S,C2,C4BPB,C5,C8A,CASP4,CD28,CD44,CD47,CD59,ADGRE5,CTSC,CHI3L1,CLU,CPN2,CR2,MAPK14,CSF1R,CYLD,CYP19A1,DDT,DDTL,DHX9,ECM1,EGFR,EPHA2,ETS1,F2R,F2RL1,F3,FANCA,GATA3,GBA,GGT1,B4GALT1,GGT5,GPER1,GPX4,GSTP1,HIF1A,HMOX1,HSPG2,HYAL1,ICAM1,IFNGR1,IGF1,IGFBP4,IL1A,IL4R,IL6R,IL18,CXCL10,IRF3,ITGA2,ITGAM,ITGB2,JAK2,JUN,…	Upregulated in 3A2
GO:0006418	tRNA aminoacylation for protein translat...	45	26	15.15	0.00076	,AARS1,CARS1,DARS1,FARSA,GARS1,HARS1,KARS1,MARS1,NARS1,PPA1,RARS1,TARS1,VARS1,WARS1,AIMP2,EEF1E1,FARSB,HARS2,PPA2,YARS2,SARS2,DARS2,NARS2,TARS2,MARS2,EARS2	Upregulated in 3A2
GO:0038061	NIK/NF-kappaB signaling	131	62	44.09	0.00077	,ACTN4,BIRC2,BIRC3,CHI3L1,CYLD,EDA,EGFR,IL18,ILK,IRAK1,LGALS9,LIMS1,NFKB2,PRDX1,PPM1A,PPM1B,PPP4C,PSMA1,PSMA3,PSMA5,PSMA6,PSMB1,PSMB3,PSMB4,PSMB5,PSMB10,PSMC1,PSMC4,PSMC6,PSMD1,PSMD2,PSMD3,PSMD4,PSMD5,PSMD7,PSMD8,PSMD9,PSMD10,PSMD11,PSMD12,PSMD13,REL,RELB,SKP1,TLR2,TRAF6,TRIP6,TRADD,MAP3K14,LITAF,RASSF2,PSMD6,PSME3,PSMD14,PSME4,FBXW11,CARD10,HDAC7,UACA,AKIP1,ZC3H12A,TRIM40	Upregulated in 3A2
GO:0050821	protein stabilization	154	71	51.84	0.00085	,APOA1,ATP1B1,ATP1B3,CCNH,CCT6A,CDK7,CDKN1A,CLU,CPN2,DVL1,DVL3,EPHA4,FLNA,GAPDH,HIP1,HSP90AA1,HSP90AB1,HSPD1,IGF1,SMAD7,PEX6,PFN1,PHB,PEX19,RPL11,TAF9,TCP1,CCT3,WFS1,USP7,PRKRA,NAPG,USP13,HIP1R,USP2,BAG2,RASSF2,TSPAN1,CCT7,CCT4,CCT2,CCT8,PTGES3,CDC37,PDCD10,PARK7,PHB2,AAK1,CCT5,USP33,OTUD3,GTPBP4,STX12,A1CF,GOLGA7,TAF9B,CDC37L1,IFT46,NCLN,RTN4,USP36,SAV1,FKBPL,PINK1,MTMR9,TNIP2,NAA15,COG3,HPS4,ZS…	Upregulated in 3A2
GO:0036499	PERK-mediated unfolded protein response	18	13	6.06	0.00094	,ATF3,ATF4,BOK,DDIT3,EIF2S1,HSPA5,PTPN1,PTPN2,NCK2,EIF2AK3,HERPUD1,AGR2,PPP1R15A	Upregulated in 3A2
GO:0032060	bleb assembly	9	8	3.03	0.00104	,LPAR1,EMP1,EMP2,EMP3,PMP22,ROCK1,ANLN,ANO6	Upregulated in 3A2
GO:0031398	positive regulation of protein ubiquitin...	100	49	33.66	0.00104	,ANGPT1,BIRC2,BIRC3,XIAP,ARRB1,BRCA1,PTTG1IP,CAV1,CDC20,HSPA5,SMAD7,PLK1,SEPTIN4,MAPK9,PSMD10,RAB1A,SKP2,TRAF6,UBE2D1,UBE2L3,UBE2N,WFS1,AIMP2,CUL3,RIPK2,HDAC3,BCL10,NMI,CTR9,PDCD6,KDM1A,HSPBP1,RCHY1,UBE2S,UBQLN1,DCUN1D1,CHFR,PELI1,FANCM,SENP2,PINK1,BIRC7,NDFIP1,DCUN1D5,DCUN1D3,PRICKLE1,COMMD1,CENPX,PEF1	Upregulated in 3A2
GO:0043001	Golgi to plasma membrane protein transpo...	37	22	12.45	0.00113	,ANK3,ACSL3,KRT18,SPTBN1,VAMP7,BLZF1,PREPL,OPTN,RACK1,LYPLA1,VAMP5,RAB10,RAB31,GGA2,GGA3,MACF1,KIAA0754,GGA1,GOLGA7,GOLPH3L,KIF13A,C16orf70,PKDCC	Upregulated in 3A2
GO:0090263	positive regulation of canonical Wnt sig...	118	56	39.72	0.00125	,XIAP,CAV1,CSNK1E,DAPK3,DDX3X,EDA,EGFR,ILK,JUP,PPM1A,PSMA1,PSMA3,PSMA5,PSMA6,PSMB1,PSMB3,PSMB4,PSMB5,PSMB10,PSMC1,PSMC4,PSMC6,PSMD1,PSMD2,PSMD3,PSMD4,PSMD5,PSMD7,PSMD8,PSMD9,PSMD10,PSMD11,PSMD12,PSMD13,SFRP4,VCP,AXIN2,USP34,PSMD6,PSME3,PSMD14,YAP1,PSME4,DAAM2,BAMBI,ADGRA2,GSKIP,GPRC5B,NLE1,USP47,WNK2,CAPRIN2,ZBED2,LRRK1,TBL1XR1,WLS	Upregulated in 3A2
GO:0009108	coenzyme biosynthetic process	216	102	72.71	0.00138	,ACAT1,ALDOA,ALDOB,ATIC,ENTPD5,DLAT,ENO1,ENO2,ACSL3,FBP1,GALK1,GAPDH,GART,GCDH,GCH1,GCKR,GPD1,GPI,GSTZ1,HIF1A,HK1,HK2,IDH2,IGF1,EIF6,LDHA,MOCS1,MOCS2,MTHFD1,NDUFA9,NNMT,NUP98,OGDH,PCBD1,PDHA1,PDHB,PFKFB2,PFKP,PGAM1,PGK1,PGM1,PKM,PRKAA2,PRKAG1,PTGIS,PTGS2,PTS,QDPR,RANBP2,SPR,STAT3,SLC25A16,PDHX,NFS1,HACD1,PPT2,NUP93,AKR1A1,LIAS,ECD,NMNAT2,MLYCD,HAAO,MPC2,ZBTB20,NMRK2,COQ2,MMADHC,COQ6,COQ4,PRKAG2,P…	Upregulated in 3A2
GO:0042167	heme catabolic process	6	6	2.02	0.00145	,AMBP,BLVRA,BLVRB,HMOX1,HMOX2,UGT1A1	Upregulated in 3A2
GO:0019371	cyclooxygenase pathway	6	6	2.02	0.00145	,CBR1,PTGIS,PTGS2,AKR1C3,PTGES3,PTGES2	Upregulated in 3A2
GO:0006189	'de novo' IMP biosynthetic process	6	6	2.02	0.00145	,ADSL,ATIC,GART,PFAS,PPAT,PAICS	Upregulated in 3A2
GO:0006099	tricarboxylic acid cycle	31	19	10.43	0.00148	,ACO1,ACO2,CS,DLAT,DLST,IDH2,IDH3A,IDH3G,MDH1,ME2,OGDH,PDHA1,PDHB,SDHB,SDHD,SUCLG2,SUCLG1,ME3,OGDHL	Upregulated in 3A2
GO:0009113	purine nucleobase biosynthetic process	11	9	3.7	0.00148	,ADA,APRT,GART,HPRT1,MTHFD1,PPAT,PRPS1,SHMT1,PAICS	Upregulated in 3A2
GO:0060546	negative regulation of necroptotic proce...	11	9	3.7	0.00148	,SLC25A4,BIRC2,BIRC3,BOK,CAV1,YBX3,FADD,CFLAR,PELI1	Upregulated in 3A2
GO:0060071	Wnt signaling pathway, planar cell polar...	94	46	31.64	0.00151	,AP2A1,AP2A2,AP2B1,CDC42,AP2M1,AP2S1,CLTC,DAB2,LOC112267931,DVL1,DVL3,ROR1,PFN1,PSMA1,PSMA3,PSMA5,PSMA6,PSMB1,PSMB3,PSMB4,PSMB5,PSMB10,PSMC1,PSMC4,PSMC6,PSMD1,PSMD2,PSMD3,PSMD4,PSMD5,PSMD7,PSMD8,PSMD9,PSMD10,PSMD11,PSMD12,PSMD13,RAC1,RYK,WNT5A,WNT11,PSMD6,PSME3,PSMD14,PSME4,PRICKLE1,PRICKLE2	Upregulated in 3A2
GO:0000054	ribosomal subunit export from nucleus	13	10	4.38	0.00178	,EIF6,NPM1,RAN,ABCE1,XPO1,RRS1,ZNF593,SDAD1,RIOK2,LTV1	Upregulated in 3A2
GO:0000463	maturation of LSU-rRNA from tricistronic...	13	10	4.38	0.00178	,RPL7,DDX18,BOP1,PES1,GTPBP4,ZNHIT6,NOL9,RPF2,FTSJ3,RPL7L1	Upregulated in 3A2
GO:0032703	negative regulation of interleukin-2 pro...	13	10	4.38	0.00178	,GATA3,GBP1,PRNP,TRIM27,TNFAIP3,EZR,ZFP36,HDAC7,IL20RB,NAV3	Upregulated in 3A2
GO:0032802	low-density lipoprotein particle recepto...	13	10	4.38	0.00178	,AP2A1,AP2A2,AP2B1,ANXA2,AP2M1,AP2S1,CLTA,CLTC,VLDLR,MYLIP	Upregulated in 3A2
GO:0050706	regulation of interleukin-1 beta secreti...	23	15	7.74	0.00194	,APOA1,ARG2,CASP1,SERPINB1,HK1,LGALS9,TNFAIP3,WNT5A,RIPK2,PANX1,FOXP1,NLRP2,ZC3H12A,CARD16,NLRP7	Upregulated in 3A2
GO:0090025	regulation of monocyte chemotaxis	15	11	5.05	0.00197	,DUSP1,CXCL10,LYN,NBL1,MICOS10-NBL1,SERPINE1,LGMN,PLA2G7,CREB3,GREM1,S100A14,ANO6	Upregulated in 3A2
GO:0007005	mitochondrion organization	473	189	159.21	0.00202	,SLC25A4,SLC25A5,ATP5F1A,ATP5F1B,ATP5F1C,ATP5F1D,ATP5MC2,ATP5MC3,ATP5ME,BAK1,BCS1L,BID,BOK,CASP8,CLU,COX10,CSNK2A2,DHODH,EIF4G1,CTTN,EPAS1,IFI6,GBA,NIPSNAP2,KAT2A,GCLC,GCLM,SFN,GPER1,HIF1A,HK2,HMGCL,HSPA4,HSP90AA1,HSPD1,IFIT2,IGF1,JUN,LETM1,LIG3,LMNA,MPV17,ND1,ND3,MX2,NDUFA1,NDUFA6,NDUFA9,NDUFA10,NDUFB3,NDUFB5,NDUFB6,NDUFB9,NDUFB10,NDUFC1,NDUFC2,NDUFS1,NDUFS2,NDUFS6,NDUFV2,NMT1,PDE2A,PHB,SEPTIN4,…	Upregulated in 3A2
GO:0009119	ribonucleoside metabolic process	78	39	26.26	0.00203	,ACPP,ADA,AK4,AMD1,AMPD3,APRT,CAD,CTPS1,DHODH,DLG1,GNAI3,HPRT1,IMPDH2,MOCS1,MOCS2,MPP1,MTRR,NME1,NME2,RAN,UMPS,UPP1,CASK,NFS1,GTPBP1,APOBEC3B,ENTPD4,APOBEC2,NT5C2,RHOQ,APOBEC3C,APIP,MFN1,ENOPH1,NUDT18,MRI1,CARD11,UPRT,APOBEC3D	Upregulated in 3A2
GO:0045662	negative regulation of myoblast differen...	17	12	5.72	0.00205	,BMP4,DDIT3,ID3,IL18,CXCL10,TBX3,TGFB1,SRA1,NMRK2,DLL1,MBNL3,PRICKLE1	Upregulated in 3A2
GO:0070372	regulation of ERK1 and ERK2 cascade	184	81	61.93	0.00206	,ANGPT1,ARRB1,ATF3,BMP4,CD4,CD44,CHI3L1,CRKL,CSF1R,DDT,DDTL,DLG1,DRD2,DUSP1,DUSP3,DUSP4,DUSP6,EGFR,EPHA2,F2R,F2RL1,PTK2B,FLT1,GBP1,GCNT2,GPER1,GSTP1,HRAS,HTR2B,ICAM1,CCN1,JUN,KARS1,LGALS9,LIF,LYN,MIF,P2RY6,PDE8A,PDGFB,PHB,PLA2G2A,PRKCA,MAP2K1,PTPN1,PTPN2,PTPN6,PTPN11,RAP1B,RRAS,CCL15,STYX,TGFB1,THPO,TIMP3,EZR,SEMA7A,RIPK2,FGF18,CFLAR,MFHAS1,KLF4,AKAP12,RASGRP1,TNIP1,ABCA7,PRMT5,CIB1,RGS14,EMILIN1…	Upregulated in 3A2
GO:0046034	ATP metabolic process	259	118	87.18	0.00208	,AK4,ALDOA,ALDOB,AMPD3,ATP1B1,ATP5F1A,ATP5F1B,ATP5F1C,ATP5F1D,ATP5MC2,ATP5MC3,ATP5ME,ATP6V1A,BID,CCNB1,ENTPD5,CDK1,COX4I1,COX6B1,COX7B,COX10,ENO1,ENO2,FBP1,GALK1,GAPDH,NIPSNAP2,GCKR,GPD1,GPI,HIF1A,HK1,HK2,HSPA8,IGF1,EIF6,LDHA,MSH2,COX1,COX2,CYTB,ND1,ND3,ND4L,MYH3,MYH4,NDUFA1,NDUFA4,NDUFA6,NDUFA9,NDUFA10,NDUFB3,NDUFB5,NDUFB6,NDUFB9,NDUFB10,NDUFC1,NDUFC2,NDUFS1,NDUFS2,NDUFS6,NDUFV2,NUP98,OGDH,PFKFB…	Upregulated in 3A2
GO:0009988	cell-cell recognition	34	20	11.44	0.00226	,ALDOA,CD9,DLG1,DOCK2,FOLR3,B4GALT1,LGALS3,PRF1,TCP1,CCT3,NCK2,UBAP2L,CCT7,CCT4,CCT2,CCT8,CCT5,CATSPERG,SPACA3,IZUMO1R	Upregulated in 3A2
GO:0009435	NAD biosynthetic process	43	24	14.47	0.00229	,ALDOA,ALDOB,ENO1,ENO2,GAPDH,GPI,HK1,HK2,NNMT,PFKP,PGAM1,PGK1,PKM,PTGIS,PTGS2,NMNAT2,HAAO,NMRK2,NMNAT1,NUDT12,PARP10,NAPRT,NAXE,PGM2L1	Upregulated in 3A2
GO:0043066	negative regulation of apoptotic process	640	249	215.43	0.00243	,AARS1,ACVR1,ADA,ANGPT1,SLC25A5,ANXA1,ANXA4,ANXA5,BIRC2,BIRC3,XIAP,BIRC5,AQP1,ARF4,ARG2,ARRB1,ATOX1,AXL,BDKRB2,BDNF,BID,BMP4,BNIP1,BOK,BRCA1,PTTG1IP,CAST,CASP3,CASP8,CAV1,CD28,CD38,CD44,CDK1,CDKN1A,CFL1,CLU,CSF1R,CSNK2A2,CTH,CTNNA1,CTSH,DAB2,LOC112267931,DAD1,DDX3X,NQO1,DPEP1,DUSP1,EGFR,EGR3,CTTN,ENO1,F2R,FABP1,PTK2B,FHL2,FLNA,IFI6,GATA3,GCLC,GCLM,GNAI3,SFN,GSTP1,HIF1A,HMOX1,HNRNPK,HRAS,HSPA5,HSP…	Upregulated in 3A2
GO:0031146	SCF-dependent proteasomal ubiquitin-depe...	91	44	30.63	0.00254	,PSMA1,PSMA3,PSMA5,PSMA6,PSMB1,PSMB3,PSMB4,PSMB5,PSMB10,PSMC1,PSMC4,PSMC6,PSMD1,PSMD2,PSMD3,PSMD4,PSMD5,PSMD7,PSMD8,PSMD9,PSMD10,PSMD11,PSMD12,PSMD13,SKP1,SKP2,STYX,CUL5,CUL4B,CUL3,CUL2,PSMD6,RBX1,PSME3,PSMD14,PSME4,FBXW11,WWTR1,FBXL5,FBXO6,FBXO31,FBXL18,FBXO33,FBXO48	Upregulated in 3A2
GO:0060397	JAK-STAT cascade involved in growth horm...	8	7	2.69	0.00275	,JAK2,LYN,PRLR,PTPN1,STAT3,STAT5A,STAT5B	Upregulated in 3A2
GO:0039536	negative regulation of RIG-I signaling p...	8	7	2.69	0.00275	,C1QBP,SEC14L1,UFD1,NPLOC4,GPATCH3,DHX58,NLRX1	Upregulated in 3A2
GO:0006909	phagocytosis	183	80	61.6	0.00276	,ABCA1,ACTB,ACTG1,ANXA1,ANXA3,APOA1,AXL,BCR,C2,C4BPB,CD47,CDC42,CRK,DOCK2,F2RL1,GRB2,HSP90AA1,HSP90AB1,IRF8,IL2RG,IL15RA,ITGA2,ITGAM,ITGB2,LYN,MFGE8,MYH9,MYO1C,P2RY6,PIK3CA,PLCG2,PRKCE,MAPK1,PTPRJ,PTX3,RAC1,VAMP7,TGFB1,TLR2,TUB,YES1,RAB7A,DYSF,PLA2G6,RHOBTB1,CD302,ABI1,ARPC3,ACTR3,ACTR2,ARPC2,WASF2,ABCA7,RACK1,BAIAP2,MERTK,NCKAP1,LMAN2,RAB31,CYFIP1,CORO1C,SH3BP1,CYFIP2,GULP1,RAB14,XKR8,PIP4P2,LYA…	Upregulated in 3A2
GO:0034250	positive regulation of cellular amide me...	129	59	43.42	0.0028	,C1QBP,CASP3,CD28,CIRBP,CLU,DDX3X,DHX9,EIF5A,EPHA4,PTK2B,IFNGR1,CCN1,ITGA2,EIF6,NPM1,MAPK1,PTAFR,RPL26,SMPD2,TARBP2,CNBP,FXR1,PICALM,PLA2G6,NSMAF,NCK2,YBX3,EIF3C,EIF3D,CDC123,EIF2B5,EIF4A3,RACK1,FASTKD2,SAMD4A,LARP4B,LARP1,PPP1R15A,YTHDF2,CDK5RAP1,DHX29,YTHDF1,TRMT10C,RMND1,PIWIL2,NAT10,LARP6,IMPACT,EIF5A2,MIF4GD,GUF1,PINK1,FASTKD3,POLDIP3,PYM1,MPV17L2,LARP4,NIBAN1,YTHDF3	Upregulated in 3A2
GO:0045807	positive regulation of endocytosis	114	53	38.37	0.00292	,ACTN4,AP2A1,AP2B1,ANGPT1,ANXA2,APOA1,ARF1,ARRB1,AXL,BCR,C2,CD47,CD63,CD151,CLU,DAB2,LOC112267931,DOCK2,DRD2,TOR1A,F2RL1,HIP1,HNRNPK,IL2RG,IL15RA,ITGA2,MFGE8,SERPINE1,PLCG2,PPP3CC,PTPRJ,PTX3,SFRP4,TSG101,TUB,VTN,WNT5A,HIP1R,PICK1,DNM1L,TSPAN1,ABCA7,MERTK,LMAN2,RAB31,RAB21,LDLRAP1,GREM1,DLL1,LYAR,SCYL2,CAMK1D,SPACA3,ANO6	Upregulated in 3A2
GO:0019221	cytokine-mediated signaling pathway	515	232	173.35	0.00306	,ACTN4,ANGPT1,ANXA1,ANXA2,BIRC2,BIRC3,BIRC5,APOA1,ARF1,AXL,CCND1,CANX,CASP1,CASP3,CASP4,CASP8,CAV1,CBFB,CD4,CD44,CD70,CDC42,CDKN1A,CEBPD,CFL1,CNN2,KLF6,CRK,CRKL,CSF1R,CYLD,ECM1,EDA,EGR1,F2RL1,F3,PTK2B,FER,IFI6,GATA3,GBP1,GBP2,GFI1,GRB2,GSTA2,GSTP1,HIF1A,HLA-DPA1,HLA-DPB1,HMOX1,HNRNPF,HSPA8,HSPA9,HSP90AA1,HSP90AB1,ICAM1,IRF8,IFI27,IFIT2,IFIT3,IFNGR1,IL1A,IL2RG,IL4R,IL6R,IL15RA,TNFRSF9,IL18,ILK,CXC…	Upregulated in 3A2
GO:1903076	regulation of protein localization to pl...	82	40	27.6	0.00319	,ACTB,ARF6,RHOG,AP2M1,CLTC,DAB2,LOC112267931,DLG1,EGFR,EPHA2,ACSL3,GBP1,GPER1,LGALS3,PLS1,PPP2R5A,PRKCE,PRKCI,PRNP,SPTBN1,STX3,TGFB1,EZR,CSRP3,PICALM,STX7,VAMP8,SQSTM1,AKAP5,RACK1,LYPLA1,VTI1B,CIB1,AGR2,RER1,RHOQ,LDLRAP1,VPS4A,PKDCC,LRRC15,GRASP	Upregulated in 3A2
GO:1902036	regulation of hematopoietic stem cell di...	65	33	21.88	0.00319	,CBFB,GATA3,HSPA9,PSMA1,PSMA3,PSMA5,PSMA6,PSMB1,PSMB3,PSMB4,PSMB5,PSMB10,PSMC1,PSMC4,PSMC6,PSMD1,PSMD2,PSMD3,PSMD4,PSMD5,PSMD7,PSMD8,PSMD9,PSMD10,PSMD11,PSMD12,PSMD13,PSMD6,PSME3,PSMD14,YAP1,PSME4,YTHDF2	Upregulated in 3A2
GO:0071346	cellular response to interferon-gamma	112	52	37.7	0.00329	,ACTG1,CASP1,CD44,CD47,DAPK3,FLNB,GAPDH,GBP1,GBP2,GBP3,HLA-DPA1,HLA-DPB1,HSP90AB1,ICAM1,IRF8,IFNGR1,IRF1,IRF3,IRF5,JAK1,JAK2,LGALS9,MT2A,MYO1C,NOS2,PTAFR,PTPN2,CCL15,SP100,TRIM21,STXBP3,TLR2,WNT5A,TRIM26,ZYX,PIAS1,NMI,ACTR3,ACTR2,TRIM22,TRIM38,SYNCRIP,TRIM31,CDC37,CDC42EP4,EVL,TRIM68,RAB20,NLRC5,TRIM5,PDE12,STXBP4	Upregulated in 3A2
GO:0030947	regulation of vascular endothelial growt...	24	15	8.08	0.00357	,FLT1,GRB10,HIF1A,ITGA5,PTPN1,VTN,FGF18,HGS,PDCD6,EMILIN1,PRKD2,MYOF,NIBAN2,CADM4,MIR10B	Upregulated in 3A2
GO:0043123	positive regulation of I-kappaB kinase/N...	143	64	48.13	0.00361	,BIRC2,BIRC3,CASP1,CASP8,CD4,CTH,ECM1,ECT2,EDA,LPAR1,EEF1D,F2R,F2RL1,FLNA,HMOX1,HTR2B,IRAK1,IRF3,LGALS9,ROR1,PPM1A,PRKCE,REL,S100A4,SLC20A1,TRAF5,TRAF6,UBE2N,TRADD,TNFSF10,RIPK2,FADD,CFLAR,BCL10,MAP3K14,DDX21,VAPA,LITAF,TFG,TRIM22,TRIM38,TRAF3IP2,PLK2,NEK6,MID2,ATP2C1,GOLT1B,IRAK4,GPRC5B,IL36G,TMEM9B,PELI1,MIER1,PINK1,TNIP2,WLS,NDFIP1,CARD11,AJUBA,TRIM5,MTDH,CARD16,CANT1,UNC5CL	Upregulated in 3A2
GO:0030838	positive regulation of actin filament po...	80	39	26.93	0.00362	,BIN1,ARF1,ARF6,DLG1,CTTN,PTK2B,FER,GMFB,GRB2,ICAM1,MYO1C,PFN1,PRKCE,TRIM27,VASP,NCK2,WASF1,HIP1R,PICK1,BAG4,RHOBTB1,ARPC3,ACTR3,ACTR2,ARPC2,BAIAP2,CDC42EP3,NCKAP1,IQGAP2,CDC42EP1,CYFIP1,CDC42EP4,SNX9,EVL,CARMIL1,SPIRE1,CORO1B,ARPC5L,WASHC2C	Upregulated in 3A2
GO:0002479	antigen processing and presentation of e...	63	32	21.21	0.00362	,PSMA1,PSMA3,PSMA5,PSMA6,PSMB1,PSMB3,PSMB4,PSMB5,PSMB10,PSMC1,PSMC4,PSMC6,PSMD1,PSMD2,PSMD3,PSMD4,PSMD5,PSMD7,PSMD8,PSMD9,PSMD10,PSMD11,PSMD12,PSMD13,TAP1,VAMP8,SNAP23,SEC22B,PSMD6,PSME3,PSMD14,PSME4	Upregulated in 3A2
GO:0031581	hemidesmosome assembly	10	8	3.37	0.00364	,DST,CD151,COL17A1,ITGA6,ITGB4,LAMA3,LAMC2,PLEC	Upregulated in 3A2
GO:0097067	cellular response to thyroid hormone sti...	10	8	3.37	0.00364	,CTSB,CTSH,CTSL,CTSS,GCLC,GCLM,RDX,GAS2L1	Upregulated in 3A2
GO:0022904	respiratory electron transport chain	105	52	35.34	0.00369	,BID,CCNB1,CDK1,COX4I1,COX6B1,COX7B,COX10,ETFDH,GPD1,GPD2,COX1,COX2,CYTB,ND1,ND3,ND4L,NDUFA1,NDUFA4,NDUFA6,NDUFA9,NDUFA10,NDUFB3,NDUFB5,NDUFB6,NDUFB9,NDUFB10,NDUFC1,NDUFC2,NDUFS1,NDUFS2,NDUFS6,NDUFV2,SDHB,SDHD,UQCRB,UQCRC2,UQCRFS1,SLC25A12,COX7A2L,MYBBP1A,UQCR11,PARK7,UQCRQ,DNAJC15,UQCR10,CYCS,COQ9,PINK1,SLC25A22,AIFM2,AFG1L,D2HGDH	Upregulated in 3A2
GO:0007015	actin filament organization	305	134	102.66	0.00383	,ACTN4,ACTN1,ALDOA,BIN1,APOA1,ARF1,ARF6,RND3,RHOG,ARRB1,CAPG,CAPZB,CD47,CDC42,CFL1,CFL2,DBN1,DLG1,LPAR1,EMP2,CTTN,F2RL1,PTK2B,FER,FLNA,GMFB,GRB2,HIP1,ICAM1,JAK2,LCP1,MARCKS,MYO1B,MYO1C,NF2,PAWR,PFN1,PLS1,PRKCE,PRKCI,RAC1,RDX,TRIM27,ROCK1,S100A10,SLC9A1,SPTAN1,SPTB,SPTBN1,SPTBN2,TNFAIP1,TPM1,TPM3,TPM4,TTN,VASP,EZR,WNT11,ZYX,RND2,NCK2,CUL3,GAS7,MYOM1,WASF1,HIP1R,PSTPIP2,TMSB10,PICK1,BAG4,BCAR1,MICA…	Upregulated in 3A2
GO:0006749	glutathione metabolic process	42	23	14.14	0.00389	,DPEP1,G6PD,GGT1,GGT5,GCLC,GCLM,GPX4,GSS,GSTA2,GSTM3,GSTM4,GSTP1,GSTT2,GSTZ1,MGST1,NFE2L1,PARK7,MMACHC,GLRX2,CNDP2,CHAC1,CHAC2,GSTT2B	Upregulated in 3A2
GO:0051156	glucose 6-phosphate metabolic process	20	13	6.73	0.00408	,G6PD,GPI,HK1,HK2,NFE2L1,PGAM1,TALDO1,DERA,PGM2,TIGAR,RBKS,HKDC1,G6PC3	Upregulated in 3A2
GO:0006898	receptor-mediated endocytosis	180	78	60.59	0.00409	,ADM,AP2A1,AP2A2,AP2B1,AMBP,ANGPT1,ANXA2,APOA1,ARF1,ARF6,ARRB1,CANX,CAV1,CD9,CD63,AP2M1,AP2S1,CLU,CLTA,CLTB,CLTC,DAB2,LOC112267931,DRD2,CTTN,GRK4,GRB2,HIP1,HNRNPK,HSP90AA1,HSPG2,HTR2B,ITGAM,ITGB2,LRP2,M6PR,OPHN1,SERPINE1,PI4KB,PLCG2,RAC1,SDCBP,SFRP4,EZR,VLDLR,VTN,CLTCL1,PICALM,APOL1,MTMR2,WASF1,HIP1R,PDLIM7,CD163,PICK1,SNX17,RABEPK,RAMP1,CAP1,HYOU1,HSPH1,RAB31,AAK1,PLA2R1,RAB21,SCRIB,LDLRAP1,GREM…	Upregulated in 3A2
GO:0097202	activation of cysteine-type endopeptidas...	12	9	4.04	0.00414	,ASPH,BAK1,CASP8,LGMN,RIPK2,FADD,CYFIP2,PERP,TBC1D10A	Upregulated in 3A2
GO:0072643	interferon-gamma secretion	12	9	4.04	0.00414	,F2RL1,GATA3,LGALS9,TRIM27,RASGRP1,TCIRG1,BTN3A1,CD244,ZC3H12A	Upregulated in 3A2
GO:1903039	positive regulation of leukocyte cell-ce...	136	61	45.78	0.00416	,ADA,ANXA1,CAV1,RUNX3,CBFB,CD4,CD28,CD44,CD47,CD70,CDC42,CTLA4,CYLD,DPP4,EGR3,ETS1,GATA3,GRB2,HLA-DPA1,HLA-DPB1,HSPD1,ICAM1,IGF1,IHH,IL4R,IL6R,IL18,IRAK1,ITGB2,LGALS9,LYN,PDCD1,PIK3CA,PTAFR,PTPN6,PTPN11,RAC1,RAG1,TGFB1,TRAF6,XBP1,YES1,NCK2,RIPK2,FADD,BCL10,AP3D1,DNAJA3,CD83,SOCS5,RASGRP1,EBI3,HSPH1,HHLA2,ZBTB1,VSIR,NFKBIZ,CARD11,NFKBID,TNFRSF13C,CD24	Upregulated in 3A2
GO:0042273	ribosomal large subunit biogenesis	67	38	22.55	0.00425	,GTF3A,EIF6,SNU13,NOP2,NPM1,RPL7,RPL11,RPL26,RPL38,DDX18,EBNA1BP2,FASTKD2,RRS1,BOP1,PES1,GTPBP4,NOC2L,RSL1D1,RPL26L1,MRTO4,NIP7,NOP16,NLE1,ZNHIT6,PAK1IP1,HEATR3,MRPL20,SDAD1,NHP2,DDX28,PPAN,MRPL1,NOL9,RPF2,ZNF622,MALSU1,FTSJ3,RPL7L1	Upregulated in 3A2
GO:0070232	regulation of T cell apoptotic process	18	12	6.06	0.00427	,ADA,ARG2,BMP4,HIF1A,LGALS3,LGALS9,PDCD1,RAG1,WNT5A,FADD,PRELID1,NFKBID	Upregulated in 3A2
GO:1905446	regulation of mitochondrial ATP synthesi...	5	5	1.68	0.00431	,CCNB1,CDK1,PARK7,DNAJC15,PINK1	Upregulated in 3A2
GO:0000957	mitochondrial RNA catabolic process	5	5	1.68	0.00431	,SUPV3L1,LRPPRC,SLIRP,PNPT1,PDE12	Upregulated in 3A2
GO:0010760	negative regulation of macrophage chemot...	5	5	1.68	0.00431	,C5,CYP19A1,DDT,DDTL,MIF,MMP28	Upregulated in 3A2
GO:1901857	positive regulation of cellular respirat...	5	5	1.68	0.00431	,CCNB1,CDK1,PARK7,PRELID1,PINK1	Upregulated in 3A2
GO:0048268	clathrin coat assembly	14	10	4.71	0.00436	,AP2B1,AP2S1,CLTA,CLTB,CLTC,HIP1,PIK3C2A,PICALM,HIP1R,CLINT1	Upregulated in 3A2
GO:0042254	ribosome biogenesis	282	141	94.92	0.00448	,BYSL,C1QBP,DDX3X,DDX10,DKC1,GTF3A,EIF6,SNU13,NOP2,NPM1,PA2G4,EXOSC10,RAN,RNASEL,ABCE1,RPL7,RPL11,RPL26,RPL38,RPS10,SUV39H1,XPO1,CUL4B,NOP14,RIOK3,DDX18,DDX21,WDR46,EIF4A3,CEBPZ,MPHOSPH6,C1D,MYBBP1A,NOP56,RPP38,TBL3,POP4,RPP40,UTP14A,WDR3,EBNA1BP2,DDX52,PWP1,FASTKD2,RRP1B,WDR43,RRS1,BOP1,RRP8,PES1,MTREX,GTPBP4,DCAF13,NGDN,NOC2L,RSL1D1,ERAL1,AATF,UTP20,RRP7A,NOB1,MRPL22,GNL2,MRM2,MTERF3,ZNF593,FCF…	Upregulated in 3A2
GO:0070555	response to interleukin-1	152	81	51.16	0.00455	,TLE5,ANXA1,CD38,CD47,CHI3L1,ABCC2,EGR1,ETS1,GBP1,GBP2,GBP3,GCLC,HIF1A,HYAL1,ICAM1,IGBP1,IL1A,IRAK1,LCN2,LGALS9,PRKCA,PRKCI,MAPK11,PSMA1,PSMA3,PSMA5,PSMA6,PSMB1,PSMB3,PSMB4,PSMB5,PSMB10,PSMC1,PSMC4,PSMC6,PSMD1,PSMD2,PSMD3,PSMD4,PSMD5,PSMD7,PSMD8,PSMD9,PSMD10,PSMD11,PSMD12,PSMD13,PTGIS,UPF1,RPS27A,CCL15,SKP1,TAF9,TFPI,TRAF6,UBA52,UBC,UBE2N,VRK2,IL1R2,RIPK2,SQSTM1,USP10,RPS6KA5,AKAP12,PSMD6,RBX1,PS…	Upregulated in 3A2
GO:0008219	cell death	1613	638	542.94	0.00466	,AARS1,ACTN4,ACTN1,ACVR1,ACVR1B,ADA,ADM,AP2B1,TLE5,ALDH1A3,BIN1,ANGPT1,SLC25A4,SLC25A5,ANXA1,ANXA4,ANXA5,ANXA6,APBB1,APEX1,BIRC2,BIRC3,XIAP,BIRC5,AQP1,ARF4,ARF6,ARG2,ARRB1,ATF3,ATF4,ATOX1,AXL,BAK1,BDKRB2,BDNF,BID,BMP4,BNIP1,BOK,BRCA1,BRCA2,ZFP36L1,BTG1,BUB1,C1QBP,PTTG1IP,CAPNS1,CAST,CASP1,CASP3,CASP4,CASP8,CASP9,CAV1,CD28,CD38,CD44,CD70,CDK1,CDKN1A,CFL1,CTSC,CHI3L1,CLU,CRKL,MAPK14,CSF1R,CSNK2A2,C…	Upregulated in 3A2
GO:0090090	negative regulation of canonical Wnt sig...	134	60	45.1	0.00466	,TLE5,CAV1,MAPK14,CSNK1A1,CYLD,DAB2,LOC112267931,DDIT3,DVL1,DVL3,EGR1,FRZB,IGFBP4,IGFBP6,PFDN5,PSMA1,PSMA3,PSMA5,PSMA6,PSMB1,PSMB3,PSMB4,PSMB5,PSMB10,PSMC1,PSMC4,PSMC6,PSMD1,PSMD2,PSMD3,PSMD4,PSMD5,PSMD7,PSMD8,PSMD9,PSMD10,PSMD11,PSMD12,PSMD13,SFRP4,SOX2,TLE1,WNT5A,WNT11,AXIN2,CUL3,PSMD6,RBX1,G3BP1,PSME3,PSMD14,RUVBL2,PSME4,TMEM131L,WWTR1,GREM1,SCYL2,MESP1,TLE6,BICC1,PRICKLE1	Upregulated in 3A2
GO:1903169	regulation of calcium ion transmembrane ...	96	45	32.31	0.0048	,BIN1,ATP1B1,CACNA1C,CACNB3,CALM1,CALM2,CASQ1,DMD,DRD2,F2R,PTK2B,G6PD,NIPSNAP2,GEM,GPER1,CXCL10,LYN,CXCL9,MYO5A,P2RY6,PLCG2,PRKCE,PRNP,PSEN2,PTPN6,RYR2,S100A1,CXCL11,SLC8A1,SLC9A1,TGFB1,DYSF,PLA2G6,GSTO1,AKAP6,KCNE3,TSPAN13,UBQLN1,SELENON,THADA,AHNAK,CRACR2A,UBASH3B,SESTD1,MRLN	Upregulated in 3A2
GO:0006915	apoptotic process	1451	564	488.41	0.00481	,AARS1,ACTN4,ACTN1,ACVR1,ACVR1B,ADA,ADM,TLE5,ALDH1A3,BIN1,ANGPT1,SLC25A4,SLC25A5,ANXA1,ANXA4,ANXA5,ANXA6,APBB1,APEX1,BIRC2,BIRC3,XIAP,BIRC5,AQP1,ARF4,ARF6,ARG2,ARRB1,ATF3,ATF4,ATOX1,AXL,BAK1,BDKRB2,BDNF,BID,BMP4,BNIP1,BOK,BRCA1,BRCA2,ZFP36L1,BTG1,BUB1,C1QBP,PTTG1IP,CAST,CASP1,CASP3,CASP4,CASP8,CASP9,CAV1,CD28,CD38,CD44,CD70,CDK1,CDKN1A,CFL1,CTSC,CHI3L1,CLU,CRKL,MAPK14,CSF1R,CSNK2A2,CTH,CTLA4,CTNN…	Upregulated in 3A2
GO:0032418	lysosome localization	52	27	17.5	0.00493	,FER,HMOX1,IL4R,LGALS9,LYN,MAP6,MYH9,PIK3CD,VAMP7,VAMP8,SNAP23,SPAG9,PLEKHM1,GAB2,RASGRP1,KIF1B,PLEKHM2,FAM98A,TMEM106B,DEF8,LAMTOR1,C12orf4,KXD1,NDEL1,BORCS5,UNC13D,MILR1	Upregulated in 3A2
GO:0070664	negative regulation of leukocyte prolife...	38	21	12.79	0.00496	,ARG2,BMP4,CASP3,CTLA4,DLG1,GSTP1,IHH,LGALS9,LYN,PAWR,PRNP,PTPN6,TGFB1,TNFAIP3,GLMN,TMEM131L,GREM1,IL20RB,TWSG1,PELI1,VSIR	Upregulated in 3A2
GO:0030574	collagen catabolic process	29	17	9.76	0.00502	,COL19A1,CTSB,CTSD,CTSL,CTSS,MMP1,MMP7,MMP10,MMP13,MMP15,MMP19,PEPD,MMP20,MMP24,VSIR,MMP28,PHYKPL	Upregulated in 3A2
GO:1903672	positive regulation of sprouting angioge...	29	17	9.76	0.00502	,ANXA1,HMOX1,ITGA5,JAK1,PIK3C2A,PKM,PTGS2,S100A1,KLF4,FGFBP1,CIB1,PLK2,SRPX2,DLL1,HDAC7,JCAD,MIR10B	Upregulated in 3A2
GO:0043410	positive regulation of MAPK cascade	353	142	118.82	0.00518	,ALOX12B,ANGPT1,ARRB1,BMP4,C5,CD4,CD44,CDK1,CHI3L1,CRK,CRKL,MAPK14,CSF1R,GADD45A,DDT,DDTL,DRD2,DUSP5,DUSP6,DVL3,LPAR1,EGFR,EPHA4,ERN1,F2R,F2RL1,PTK2B,FGFR1,FLT1,GCNT2,GPER1,HRAS,HTR2B,ICAM1,IGF1,IGFBP4,ILK,IRAK1,JAK2,JUN,KARS1,LGALS9,LIF,KITLG,MIF,MAP3K9,GADD45B,P2RY6,PDE8A,PDGFB,PHB,PLA2G2A,PRKCA,PRKCE,MAPK1,MAPK11,MAP2K1,MAP2K2,MAP2K3,PSAP,PTPN1,PTPN11,PTPRJ,RAP1B,ROCK1,RPS27A,RYK,CCL15,SDCBP,M…	Upregulated in 3A2
GO:0006090	pyruvate metabolic process	122	60	41.07	0.00522	,AGXT,ALDOA,ALDOB,ENTPD5,DLAT,ENO1,ENO2,FBP1,GALK1,GAPDH,GCKR,GPD1,GPI,GSTZ1,HIF1A,HK1,HK2,IGF1,EIF6,LDHA,LDHB,ME1,ME2,NUP98,OGDH,PCK2,PDHA1,PDHB,PFKFB2,PFKP,PGAM1,PGK1,PGM1,PKM,PRKAA2,PRKAG1,RANBP2,STAT3,VDAC1,PDHX,SLC25A12,SLC16A3,NUP93,ME3,ECD,MPC2,ZBTB20,PRKAG2,PDP1,OGDHL,TIGAR,NUP107,NUP37,NUP85,HKDC1,SEH1L,NUP35,PRXL2C,PGM2L1,NUP43	Upregulated in 3A2
GO:0007229	integrin-mediated signaling pathway	79	38	26.59	0.00538	,APOA1,DST,CD47,CD63,CDC42,CDH17,COL16A1,CTNNA1,EMP2,PTK2B,FLNA,ILK,ITGA6,ITGA2,ITGA5,ITGAM,ITGB2,ITGB4,ITGB7,ITGB8,LAMA3,LIMS1,MYH9,NME2,PTN,PTPN11,TEC,ZYX,CUL3,SEMA7A,ADAM9,BCAR1,FERMT2,ITGA11,ANGPTL3,LIMS2,PHACTR4,CCM2	Upregulated in 3A2
GO:0015804	neutral amino acid transport	27	16	9.09	0.00557	,NFE2L1,NFKBIE,RGS2,SLC1A4,SLC3A1,SLC3A2,SLC7A5,SLC7A9,SLC7A8,SLC6A20,SLC38A7,SLC38A1,SFXN1,SLC36A4,SLC38A9,SLC36A1	Upregulated in 3A2
GO:0006625	protein targeting to peroxisome	62	31	20.87	0.00561	,ACOX1,AGXT,BAAT,EHHADH,HMGCL,HSD17B4,MPV17,NOS2,PEX6,PEX12,PEX13,PHYH,PEX19,RPS27A,SCP2,UBA52,UBC,UBE2D1,UBE2D2,UBE2D3,PEX3,DDO,AGPS,ECI2,SLC27A2,MLYCD,AMACR,HAO2,PEX26,ACOT4,NUDT7	Upregulated in 3A2
GO:0097190	apoptotic signaling pathway	491	192	165.27	0.00565	,ACVR1,ACVR1B,SLC25A5,ANXA6,ATF3,ATF4,BAK1,BDKRB2,BDNF,BID,BMP4,BOK,BRCA1,BRCA2,PTTG1IP,CASP1,CASP3,CASP4,CASP8,CASP9,CAV1,CD28,CD38,CD44,CD70,CDKN1A,CTSC,CLU,CSNK2A2,CTH,CTNNA1,CTSH,CYLD,DAP,DAPK3,DDIT3,DDX3X,DDX5,EPHA2,CTTN,ENO1,ERN1,FGFR1,IFI6,GCLC,GCLM,GNAI3,SFN,GPER1,GSTP1,MSH6,HIF1A,HIP1,HMOX1,HNRNPK,HRAS,ICAM1,IFI27,IGF1,IL1A,IL6R,ITGA6,ITGAM,JAK2,JUN,KRT8,KRT18,LCN2,LGALS3,LGALS9,LMNA,MCL…	Upregulated in 3A2
GO:0006919	activation of cysteine-type endopeptidas...	67	33	22.55	0.00584	,BAK1,BID,BOK,CASP1,CASP4,CASP8,CASP9,CTSH,DAP,F2R,F3,HIP1,HSPD1,HSPE1,JAK2,PDCD2,VCP,XDH,TRADD,TNFSF10,FADD,HIP1R,AIFM1,EIF2AK3,PDCD6,DLC1,RACK1,BCL2L13,BEX3,CYCS,IFT57,NLRC4,EGLN3	Upregulated in 3A2
GO:0032434	regulation of proteasomal ubiquitin-depe...	107	49	36.02	0.00591	,CAV1,CLU,CSNK1A1,CSNK1E,DAB2,LOC112267931,DVL1,GBA,GCLC,DNAJB2,HSP90AB1,SMAD7,PLK1,MAPK9,PSMD10,RAD23B,RPL11,SDCBP,SGTA,SUMO2,AURKA,STYX,TAF9,VCP,USP7,PIAS1,USP14,RNF14,SOCS5,N4BP1,HERPUD1,RBX1,TRIB1,RACK1,GIPC1,PLK2,GLMN,PARK7,UFL1,RYBP,HSPBP1,RNF19A,RCHY1,UBQLN1,UCHL5,CHFR,SOCS4,PRICKLE1,COMMD1,SH3RF2	Upregulated in 3A2
GO:0045087	innate immune response	578	251	194.56	0.00604	,A2M,ACTG1,AP1G1,ANXA1,BIRC2,BIRC3,XIAP,APOA4,ARG2,AXL,C1QBP,C1R,C1S,C2,C4BPB,C5,C8A,CASP1,CASP4,CASP8,CAV1,CD44,CD47,CLU,CR2,CRK,CSF1R,CTSB,CTSL,CTSS,CYLD,CYP27B1,DAPK3,DDX3X,DHX9,DEFB1,DRD2,EGR1,ELF4,F2RL1,FLNB,IFI6,XRCC6,GAPDH,GATA3,GBP1,GBP2,GBP3,GCH1,GFI1,GPER1,HLA-DPA1,HLA-DPB1,MR1,HRAS,HSP90AB1,HSPD1,ICAM1,ICAM2,IRF8,IFI27,IFIT2,IFIT3,IFNGR1,IL18,IRAK1,IRF1,IRF3,IRF5,ITGAM,ITGB2,JAK1,JAK2,…	Upregulated in 3A2
GO:0044706	multi-multicellular organism process	154	67	51.84	0.00662	,ACVR1B,ADM,AMBP,ARHGDIB,BYSL,C1QBP,CAD,CD38,ABCC2,COL16A1,CTSB,CYP27B1,DHODH,EMP2,ETS1,FKBP4,B4GALT1,GOT2,H3-3B,HEXB,HPGD,IHH,ITGA2,ITGA5,LGALS9,LIF,MMP7,OXT,PCSK5,SERPINE2,PPAT,MAPK1,PRLR,PSG5,PSG7,PSG9,PTAFR,PTGIS,PTGS2,PTN,RGS2,SLC6A4,TAC3,TGFB1,UBE2A,UMPS,VDR,FOSL1,PLA2G6,DDO,PLA2G4C,STC2,KALRN,TRIM28,TMED2,KPNA6,MAFF,APOL2,TFCP2L1,CLIC5,UBE2Q1,ADIPOR2,TLE6,VMP1,POLR1B,UPRT,SH3PXD2B	Upregulated in 3A2
GO:0000188	inactivation of MAPK activity	23	14	7.74	0.00678	,CAV1,DUSP1,DUSP3,DUSP4,DUSP5,DUSP6,DUSP8,GPS1,PPP2CA,RGS3,DUSP14,DUSP16,DUSP18,SPRED2	Upregulated in 3A2
GO:0061620	glycolytic process through glucose-6-pho...	23	14	7.74	0.00678	,ALDOA,ALDOB,ENO1,ENO2,GALK1,GAPDH,GPI,HK1,HK2,PFKP,PGAM1,PGK1,PKM,PGM2L1	Upregulated in 3A2
GO:0080134	regulation of response to stress	1119	431	376.66	0.00683	,A2M,ADA,AP1G1,AMBP,ANXA1,ANXA2,ANXA5,APBB1,BIRC2,BIRC3,XIAP,APOA1,ARG2,SERPINC1,ATF4,BAK1,BCR,BDKRB2,BID,BOK,BRCA1,C1QBP,C1R,C1S,C2,C4BPB,C5,C8A,PTTG1IP,CASP8,CASP9,CAV1,CD9,CD28,CD44,CD47,CD59,CDKN1A,CTSC,CLU,CPN2,CR2,CRK,MAPK14,CTSB,CTSL,CTSS,CYLD,CYP19A1,GADD45A,DDIT3,DDT,DDTL,DDX5,DHX9,DLG1,DRD2,HBEGF,DUSP1,DUSP3,DVL3,EGFR,EIF4G1,ENO1,EPHA4,ERN1,ETS1,F2R,F2RL1,F3,FANCA,PTK2B,FKBP4,XRCC6,GATA…	Upregulated in 3A2
GO:0002250	adaptive immune response	231	96	77.76	0.00691	,ADA,ANXA1,ARG2,C1QBP,C1R,C1S,C2,C4BPB,C5,C8A,CD4,CD8A,CD28,CD70,CTSC,CLU,CR2,CTLA4,CTSH,CTSL,CTSS,DLG1,EMP2,PTK2B,GATA3,GNL1,MSH6,HLA-DPA1,HLA-DPB1,HPRT1,HRAS,HSPD1,ICAM1,IL4R,IL6R,IL18,IRF1,JAK2,LIG4,LYN,SMAD7,MSH2,NBN,NFKB2,PDCD1,PIK3CD,PRF1,PTPN6,PVR,RAG1,RELB,TRIM27,STAT3,TAP1,TEC,TGFB1,TNFAIP3,TNFRSF1B,TRAF6,EOMES,STX7,RIPK2,FADD,BCL10,GCNT3,SOCS5,EBI3,TCIRG1,BTN3A1,ZBTB1,CLCF1,PRKD2,LAMP3,…	Upregulated in 3A2
GO:0008360	regulation of cell shape	118	53	39.72	0.00697	,ALDOA,ANXA1,ANXA7,RND3,RHOG,CDC42,CRK,CSF1R,DAPK3,DLG1,LPAR1,PTK2B,HEXB,ICAM1,ITGB2,MYH9,MYH10,PLXNA2,PTN,RDX,TPM1,EZR,RND2,WDR1,PLXNC1,ZMPSTE24,DLC1,BAIAP2,CDC42EP3,FERMT2,CDC42EP1,RHOBTB3,CYFIP1,ARHGEF18,RHOQ,CDC42EP4,PLXNB2,BAMBI,SH3KBP1,RHOF,FBLIM1,TBCCD1,PARVA,FGD6,CDC42SE2,STRIP2,ERMN,SHROOM3,RHOU,FMNL3,PRAG1,SYNE3,PALM2AKAP2	Upregulated in 3A2
GO:0006091	generation of precursor metabolites and ...	435	198	146.42	0.00705	,ACADVL,ACAT1,ACO1,ACO2,ACOX1,ADSL,AK4,ALDH1A1,ALDH1B1,ALDOA,ALDOB,SLC25A4,AOX1,ASPH,ATP5F1A,ATP5F1B,ATP5F1C,ATP5F1D,ATP5MC2,ATP5MC3,ATP5ME,BID,CALM1,CCNB1,ENTPD5,CDK1,COX4I1,COX6B1,COX7B,COX10,COX11,CS,CYB5A,CYP19A1,NQO1,DLAT,DLST,ENO1,ENO2,ETFDH,FBP1,FDX1,GALK1,GAPDH,NIPSNAP2,GCKR,GFPT1,GLRX,GPD1,GPD2,GPI,GYG1,HIF1A,HK1,HK2,HMGCL,HMGCS2,IDH2,IDH3A,IDH3G,IGF1,EIF6,KHK,LDHA,MAOB,MDH1,ME1,ME2,MSH2…	Upregulated in 3A2
GO:0045616	regulation of keratinocyte differentiati...	32	18	10.77	0.0071	,ZFP36L1,CBFB,CTSL,CYP27B1,HOXA7,MSX2,NME2,PLAAT4,ROCK1,VDR,ZFP36,NCOA3,KRT36,MACROH2A1,ERRFI1,OVOL2,SGPP1,CD109	Upregulated in 3A2
GO:0008216	spermidine metabolic process	7	6	2.36	0.00723	,AMD1,SAT1,SRM,AGMAT,HDAC10,SAT2	Upregulated in 3A2
GO:0071287	cellular response to manganese ion	7	6	2.36	0.00723	,ATF4,EIF2S1,HSPA5,EIF2AK3,ATP13A2,SLC30A10	Upregulated in 3A2
GO:1903862	positive regulation of oxidative phospho...	7	6	2.36	0.00723	,CCNB1,CDK1,PGK1,VCP,PARK7,PINK1	Upregulated in 3A2
GO:0046395	carboxylic acid catabolic process	234	97	78.77	0.00723	,ACADS,ACADVL,ACAT1,ACOX1,AGXT,ALDH3A2,ARG2,BLMH,CD44,CPT2,CRABP1,CRYM,CTH,DECR1,DLST,SARDH,EHHADH,ETFDH,FAAH,FABP1,GCDH,GCSH,GLS,GOT2,GSTZ1,HADHA,HADHB,HEXB,HGD,HMGCL,HMMR,HSD17B4,HYAL1,ALDH6A1,MPST,MTRR,NOS2,OAT,OGDH,PCBD1,PCCB,PCK2,PEX13,PHYH,PPAT,PRODH,LOC102724788,QDPR,SCP2,SHMT1,SLC9A1,SULT2A1,TDO2,TGFB1,TST,DDO,LPIN2,GNPDA1,AASS,RIDA,AKR1A1,ECI2,SLC25A17,ALDH1L1,SLC27A4,SLC27A2,HIBADH,MLYC…	Upregulated in 3A2
GO:0080111	DNA demethylation	21	13	7.07	0.00742	,APEX1,GATA3,TDG,USP7,ALKBH1,APOBEC3B,TRIM28,APOBEC2,APOBEC3C,ALKBH2,APOBEC3D,STPG4,DPPA3	Upregulated in 3A2
GO:0009166	nucleotide catabolic process	147	69	49.48	0.00798	,ACAT1,ADA,ALDOA,ALDOB,AMPD3,ENTPD5,ENO1,ENO2,FBP1,GALK1,GAPDH,GCKR,GPD1,GPI,HIF1A,HK1,HK2,HPRT1,IGF1,EIF6,LDHA,NUP98,OGDH,PDE2A,PDE7A,PDE8A,PDE9A,PFKFB2,PFKP,PGAM1,PGK1,PGM1,PKM,PRKAA2,PRKAG1,RANBP2,STAT3,TDG,UPP1,VCP,XDH,SLC25A12,MBD4,ENTPD4,GDA,NUP93,NUDT4,ECD,NT5C2,MLYCD,SMUG1,ZBTB20,DERA,PRKAG2,OGDHL,TIGAR,NUP107,NUP37,NUDT18,NUP85,HKDC1,SEH1L,NUDT12,NUP35,PRXL2C,NUDT17,PGM2L1,NUDT7,NUP43	Upregulated in 3A2
GO:0030335	positive regulation of cell migration	365	145	122.86	0.008	,ACTN4,ACVR1,ACVR1B,ANGPT1,ANXA1,ANXA3,ARF6,ATP5F1A,ATP5F1B,BMP4,C1QBP,CAV1,CD151,CRK,CRKL,MAPK14,CSF1R,CTSH,DAB2,LOC112267931,DAPK3,HBEGF,LPAR1,EGFR,ETS1,F2R,F2RL1,F3,PTK2B,FER,FGFR1,FLNA,FLT1,GATA3,GCNT2,GPI,GPER1,HIF1A,HMOX1,HRAS,HSPA5,HYAL1,ICAM1,IGF1,CCN1,IL6R,ILK,CXCL10,ITGA6,ITGA2,ITGA5,JAK2,JUN,KARS1,LAMB1,LAMC2,LGALS3,LGALS9,LYN,MCAM,KITLG,FOXO4,MYO1C,CEACAM6,DDR2,P2RY6,SERPINE1,PDGFB,PF…	Upregulated in 3A2
GO:0009259	ribonucleotide metabolic process	464	207	156.18	0.00804	,ACAT1,ADSL,AK4,ALDOA,ALDOB,AMPD3,APRT,ATIC,ATP1B1,ATP5F1A,ATP5F1B,ATP5F1C,ATP5F1D,ATP5MC2,ATP5MC3,ATP5ME,ATP6V1A,BAAT,BID,CAD,CCNB1,ENTPD5,CDK1,COX4I1,COX6B1,COX7B,COX10,CTPS1,DHODH,DLAT,DLG1,DLST,EPHA2,ENO1,ENO2,ACSL3,FBP1,GALK1,GAPDH,GART,NIPSNAP2,GCDH,GCKR,GMPR,GNAI3,GPD1,GPI,GSTZ1,GUCY2C,HIF1A,HK1,HK2,HMGCL,HMGCS2,HPRT1,HSD17B4,HSPA8,IGF1,IMPDH2,EIF6,LDHA,MOCS1,MOCS2,MPP1,MSH2,COX1,COX2,CYTB…	Upregulated in 3A2
GO:0034471	ncRNA 5'-end processing	19	12	6.4	0.00806	,SSB,NOP14,USP14,RPP38,POP4,RPP40,POP1,UTP20,POP5,RPP25,TRMT10C,THG1L	Upregulated in 3A2
GO:0032941	secretion by tissue	19	12	6.4	0.00806	,ADA,ALOX12B,AQP1,COPA,NPR3,P2RY2,PRKCE,VAMP8,AGR2,STK39,SYTL2,WNK4	Upregulated in 3A2
GO:0006534	cysteine metabolic process	17	11	5.72	0.00865	,AGXT,CTH,GGT1,GCLC,GCLM,MPST,MTRR,TST,APIP,ENOPH1,MRI1	Upregulated in 3A2
GO:0033081	regulation of T cell differentiation in ...	17	11	5.72	0.00865	,ADA,BMP4,CLPTM1,EGR3,IHH,PTPN2,SOS1,ZEB1,RASGRP1,TMEM131L,NFKBID	Upregulated in 3A2
GO:0006144	purine nucleobase metabolic process	20	16	6.73	0.0087	,ACPP,ADA,AOX1,APRT,GART,GMPR,HPRT1,MTHFD1,PPAT,PRPS1,SHMT1,XDH,GDA,PAICS,KDM1A,URAD	Upregulated in 3A2
GO:0042129	regulation of T cell proliferation	91	42	30.63	0.00876	,ANXA1,ARG2,BMP4,CASP3,CD4,CD28,CD70,CTLA4,DLG1,HLA-DPA1,HLA-DPB1,IGF1,IHH,IL6R,IL18,IRF1,LGALS3,LGALS9,PAWR,PRNP,PTPN6,SOS1,TGFB1,TNFRSF1B,TRAF6,NCK2,RIPK2,FADD,DNAJA3,EBI3,GLMN,HHLA2,TMEM131L,IL20RB,TWSG1,PELI1,SH3RF1,VSIR,CARD11,TNFRSF13C,IL27,CD24	Upregulated in 3A2
GO:0043032	positive regulation of macrophage activa...	9	7	3.03	0.00877	,CTSC,HSPD1,IL4R,KARS1,WNT5A,TNIP2,SPACA3	Upregulated in 3A2
GO:0098974	postsynaptic actin cytoskeleton organiza...	9	7	3.03	0.00877	,ACTB,ACTG1,ARF1,DBN1,MYH10,WASF2,DBNL	Upregulated in 3A2
GO:0032481	positive regulation of type I interferon...	66	32	22.22	0.00879	,DDX3X,DHX9,XRCC6,HSPD1,IRAK1,IRF1,IRF3,IRF5,MRE11,NFKB2,PLCG2,POLR2E,POLR2H,POLR2K,POLR2L,PTPN11,TLR2,XRCC5,RIPK2,RIOK3,LRRFIP1,POLR1C,PQBP1,POLR3G,POLR3C,ZBTB20,CRCP,DDX41,DHX58,POLR3GL,TRIM15,POLR3H	Upregulated in 3A2
GO:0070268	cornification	49	25	16.49	0.0089	,CAPNS1,JUP,KRT6A,KRT8,KRT18,KRT31,KRT33B,KRT34,LOC100653049,KRT81,PI3,PKP2,PPL,SPRR3,ST14,KRT38,KRT37,KRT36,SPINK5,PKP3,KRT23,KRT20,CYP26B1,PERP,KRT40,KRT80	Upregulated in 3A2
GO:0006007	glucose catabolic process	28	16	9.42	0.00898	,ALDOA,ALDOB,ENO1,ENO2,GAPDH,GPI,HK1,HK2,PFKFB2,PFKP,PGAM1,PGK1,PKM,SLC25A12,TIGAR,PGM2L1	Upregulated in 3A2
GO:0070671	response to interleukin-12	42	22	14.14	0.00937	,ANXA2,ARF1,CD47,CDC42,CFL1,CNN2,GSTA2,HNRNPF,HSPA9,JAK1,JAK2,LCP1,MIF,P4HB,PPIA,RAP1B,SNRPA1,STAT4,TALDO1,TCP1,RIPK2,GSTO1	Upregulated in 3A2
GO:0035723	interleukin-15-mediated signaling pathwa...	11	8	3.7	0.0094	,CD4,GRB2,IL2RG,IL15RA,JAK1,STAT3,STAT5A,STAT5B	Upregulated in 3A2
GO:0006544	glycine metabolic process	13	9	4.38	0.00944	,AGXT,BAAT,GART,GCSH,SHMT1,RIDA,GCAT,AGXT2,SLC25A32	Upregulated in 3A2
GO:0097178	ruffle assembly	35	19	11.78	0.00949	,ARF6,RHOG,CAV1,HRAS,ICAM1,PFN1,RAC1,RDX,BAG4,PLEKHM1,CYFIP1,CORO1C,FAM98A,DBNL,SNX10,EVL,DEF8,EPS8L3,NDEL1	Upregulated in 3A2
GO:0071806	protein transmembrane transport	59	29	19.86	0.00976	,BCR,CLU,HSPA5,HSPA8,HSPD1,MCL1,PEX6,PEX12,PEX13,SRP54,SEC62,TOMM70,TOMM40,SEC61B,TRAM1,SEC61G,TIMM9,TIMM21,DNAJC15,SEC61A1,TIMM22,SEC61A2,PEX26,TOMM22,GRPEL1,TOMM40L,TIMM50,DNAJC19,TIMM23	Upregulated in 3A2
GO:0042274	ribosomal small subunit biogenesis	64	31	21.54	0.00999	,BYSL,NPM1,RPL38,RPS10,NOP14,RIOK3,WDR46,TBL3,DDX52,RRS1,DCAF13,NGDN,ERAL1,UTP20,RRP7A,NOB1,FCF1,MRPS7,NAT10,TSR1,RIOK2,UTP6,DHX37,MRPS11,MRPS9,UTP4,LTV1,FAM207A,RRP36,RRP7BP,SRFBP1	Upregulated in 3A2
GO:0050868	negative regulation of T cell activation	64	31	21.54	0.00999	,ANXA1,ARG2,BMP4,CASP3,RUNX3,CBFB,CTLA4,DLG1,DUSP3,IHH,IL4R,IRF1,LGALS3,LGALS9,SMAD7,PAWR,PRNP,PTPN2,PTPN6,TGFB1,SOCS5,RIPOR2,GLMN,TMEM131L,IL20RB,PAG1,TWSG1,PELI1,VSIR,ZC3H12A,NFKBID	Upregulated in 3A2
GO:0035036	sperm-egg recognition	26	15	8.75	0.01008	,ALDOA,CD9,FOLR3,B4GALT1,TCP1,CCT3,UBAP2L,CCT7,CCT4,CCT2,CCT8,CCT5,CATSPERG,SPACA3,IZUMO1R	Upregulated in 3A2
GO:0032781	positive regulation of ATPase activity	47	24	15.82	0.01014	,ALDOB,ATP1B1,ATP1B3,DHX9,DNAJB2,MYL3,PFN1,RYR2,TPM1,DYNLL1,DNAJA2,AHSA1,GABARAPL2,NCAPH,TOR1AIP1,CHTOP,DNAJC15,DNAJB11,DNAJC10,DNAJC24,AHSA2P,DNAJC19,HSCB,TOR1AIP2	Upregulated in 3A2
GO:1903364	positive regulation of cellular protein ...	120	53	40.39	0.01036	,PTTG1IP,CAV1,CTSC,CLU,CSNK1A1,CSNK1E,DAB2,LOC112267931,DVL1,PTK2B,GBA,GCLC,DNAJB2,HSP90AA1,LRP2,SMAD7,PLK1,MAPK9,PSMC1,PSMC4,PSMD10,RDX,SGTA,SUMO2,AURKA,TNFAIP3,VCP,EZR,PIAS1,USP13,BAG2,RNF14,SOCS5,HERPUD1,RBX1,TRIB1,RACK1,PLK2,HSPBP1,RNF19A,RCHY1,FBXL5,DISC1,UBQLN1,RNFT1,CHFR,MAGEF1,RNF128,RNF185,ATP5IF1,OSBPL7,SOCS4,PRICKLE1,SH3RF2	Upregulated in 3A2
GO:0006766	vitamin metabolic process	102	46	34.33	0.01046	,ACPP,AOX1,CBR1,CRABP1,CYB5A,CYP27A1,CYP27B1,CYB5R3,FGFR1,GFI1,GCLC,LRP2,MTHFD1,MTRR,PCCB,LGMN,PRSS3,SHMT1,SLC2A3,TCN2,TTPA,VDR,AKR1C3,ALDH1A2,SLC5A6,GSTO1,AKR1A1,ALDH1L1,HAAO,MMACHC,MMADHC,PSAT1,PDZD11,BCO1,PNPO,RFK,CYP26B1,MCCC1,AASDHPPT,THTPA,FLAD1,SLC19A3,SLC25A32,SLC46A1,CYP2R1,RDH10	Upregulated in 3A2
GO:0072524	pyridine-containing compound metabolic p...	158	79	53.18	0.01067	,ALDOA,ALDOB,AOX1,CD38,ENTPD5,ENO1,ENO2,FBP1,G6PD,GALK1,GAPDH,GCKR,GPD1,GPD2,GPI,HIF1A,HK1,HK2,IDH2,IGF1,EIF6,LDHA,LDHB,MDH1,ME1,ME2,NNMT,NUP98,OGDH,PDHA1,PDHB,PFKFB2,PFKP,PGAM1,PGK1,PGM1,PKM,PRKAA2,PRKAG1,PTGIS,PTGS2,RANBP2,STAT3,TALDO1,VCP,PDHX,SLC25A12,NUP93,ECD,NMNAT2,HAAO,MPC2,ZBTB20,NOX1,NMRK2,PSAT1,DERA,PRKAG2,PNPO,PGM2,OGDHL,TIGAR,NUP107,RBKS,NMNAT1,NUP37,NUP85,HKDC1,SEH1L,NUDT12,PARP10,N…	Upregulated in 3A2
GO:0010634	positive regulation of epithelial cell m...	115	51	38.71	0.01072	,ANGPT1,ANXA1,ANXA3,ARF6,ATP5F1A,ATP5F1B,BMP4,CTSH,HBEGF,ETS1,PTK2B,FGFR1,GATA3,GPI,HIF1A,HMOX1,HYAL1,ITGA2,JUN,PDGFB,PFN1,PIK3C2A,PRKCA,PRKCE,MAP2K3,LGMN,PTGS2,STAT5A,TGFB1,WNT5A,ADAM9,FGF18,NRP2,MAP4K4,BCAR1,PPM1F,FGFBP1,PDCD6,CIB1,PLK2,CLASP1,PRKD2,ADGRA2,FOXP1,SRPX2,HDAC7,RTN4,JCAD,DOCK5,ZC3H12A,MIR10B	Upregulated in 3A2
GO:0071902	positive regulation of protein serine/th...	245	100	82.47	0.01074	,ARRB1,CCND1,BMP4,C5,CALM1,CALM2,CCNB1,CCND3,CDK1,CDC6,CKS2,CRK,CRKL,MAPK14,CSF1R,GADD45A,DDX3X,DUSP5,DUSP6,DVL3,LPAR1,EGFR,EPHA4,ERN1,F2R,PTK2B,FGFR1,FLT1,HRAS,HSP90AB1,HTR2B,IGF1,ILK,IRAK1,JAK2,KARS1,KITLG,MIF,MAP3K9,GADD45B,PDGFB,PPP2CA,MAPK1,MAPK11,MAP2K1,MAP2K2,MAP2K3,PSMD10,PTPN1,PTPN11,RALB,RPS27A,MAP2K4,TGFB1,TPD52L1,TRAF6,UBA52,UBC,UBE2N,WNT5A,FZD8,MAP4K3,LAMTOR3,PEA15,ADAM9,RIPK2,CCNK,F…	Upregulated in 3A2
GO:0031347	regulation of defense response	524	218	176.38	0.01108	,A2M,ADA,AP1G1,ANXA1,BIRC2,BIRC3,XIAP,APOA1,ARG2,BCR,C1QBP,C1R,C1S,C2,C4BPB,C5,C8A,CASP8,CAV1,CD28,CD47,CD59,CTSC,CLU,CPN2,CR2,CRK,MAPK14,CTSB,CTSL,CTSS,CYLD,CYP19A1,DDT,DDTL,DHX9,DRD2,EGFR,ETS1,F2RL1,FANCA,XRCC6,GATA3,GBA,GFI1,GGT1,GPER1,GPX4,GSTP1,HRAS,HSP90AB1,HSPD1,ICAM2,IFNGR1,IGF1,IL18,IRAK1,IRF1,IRF3,ITGA2,ITGAM,ITGB2,JAK1,JAK2,KARS1,LGALS9,LYN,NFE2L1,NOS2,NRAS,SERPINE1,PDE2A,PHB,PLA2G2A,P…	Upregulated in 3A2
GO:1901606	alpha-amino acid catabolic process	87	40	29.28	0.01117	,ACAT1,AGXT,ARG2,BLMH,CRYM,DLST,SARDH,GCDH,GCSH,GLS,GOT2,GSTZ1,HGD,HMGCL,ALDH6A1,MTRR,NOS2,OAT,OGDH,PCBD1,PPAT,PRODH,LOC102724788,QDPR,SHMT1,TDO2,DDO,AASS,RIDA,HIBADH,GCAT,HAAO,HIBCH,ACAD8,GLS2,AADAT,MCCC1,AGXT2,PHYKPL,CARNMT1,AMDHD1	Upregulated in 3A2
GO:1900027	regulation of ruffle assembly	24	14	8.08	0.01129	,RHOG,CAV1,HRAS,ICAM1,PFN1,RDX,PLEKHM1,CYFIP1,CORO1C,FAM98A,EVL,DEF8,EPS8L3,NDEL1	Upregulated in 3A2
GO:2001171	positive regulation of ATP biosynthetic ...	24	14	8.08	0.01129	,ENTPD5,ENO1,GPD1,HIF1A,IGF1,COX2,PFKFB2,PRKAA2,STAT3,VCP,SLC25A12,ZBTB20,PINK1,PRXL2C	Upregulated in 3A2
GO:0002433	immune response-regulating cell surface ...	62	30	20.87	0.01135	,ACTB,ACTG1,CD47,CDC42,CRK,GRB2,HSP90AA1,HSP90AB1,LYN,MYO1C,PIK3CA,PLCG2,PRKCE,MAPK1,PTPRJ,RAC1,YES1,PLA2G6,ABI1,ARPC3,ACTR3,ACTR2,ARPC2,WASF2,BAIAP2,NCKAP1,CYFIP1,CYFIP2,WIPF2,WIPF3	Upregulated in 3A2
GO:0022600	digestive system process	62	30	20.87	0.01135	,ACO1,APOA1,APOA4,AQP1,COPA,AKR1C1,FABP1,NPR3,OXT,PLS1,SGK1,SLC2A2,SLC2A5,SLC5A1,TFF1,VDR,EZR,HIP1R,GCNT3,NMU,STRAP,STK39,NPC1L1,SNX10,LIMA1,MUC13,PBLD,WNK4,SLC46A1,SLC9A4	Upregulated in 3A2
GO:0038096	Fc-gamma receptor signaling pathway invo...	62	30	20.87	0.01135	,ACTB,ACTG1,CD47,CDC42,CRK,GRB2,HSP90AA1,HSP90AB1,LYN,MYO1C,PIK3CA,PLCG2,PRKCE,MAPK1,PTPRJ,RAC1,YES1,PLA2G6,ABI1,ARPC3,ACTR3,ACTR2,ARPC2,WASF2,BAIAP2,NCKAP1,CYFIP1,CYFIP2,WIPF2,WIPF3	Upregulated in 3A2
GO:0010038	response to metal ion	250	105	84.15	0.01146	,ACO1,ALOX5AP,ANK3,ANXA5,ANXA7,APBB1,AQP1,ATF4,ATP5F1D,CCND1,CA2,CALM1,CALM2,CASP3,CASP8,CASP9,CAV1,CCNB1,CDK1,CDH1,ABCC2,CYB5A,NQO1,DPEP1,DRD2,DUSP1,ECT2,EGFR,EIF2S1,PTK2B,FBP1,G6PD,GCLC,GSS,HIF1A,HMOX1,HSPA5,ICAM1,IL1A,ITPR3,JUN,KCNMA1,KHK,LIG4,MAOB,MT1E,MT1F,MT1X,MT2A,COX1,CYTB,NFE2L1,TNFRSF11B,PPP2CA,PPP2CB,PRKAA2,MAPK1,MAPK8,MAPK9,PRNP,LGMN,PTGS2,QDPR,RYR1,RYR2,RYR3,SYT1,TFF1,TNNC1,TTN,WNT5A…	Upregulated in 3A2
GO:0030490	maturation of SSU-rRNA	45	23	15.15	0.01156	,BYSL,NOP14,RIOK3,WDR46,TBL3,DDX52,RRS1,DCAF13,NGDN,UTP20,NOB1,FCF1,NAT10,TSR1,RIOK2,UTP6,DHX37,MRPS11,MRPS9,UTP4,FAM207A,RRP36,SRFBP1	Upregulated in 3A2
GO:0050870	positive regulation of T cell activation	126	55	42.41	0.01203	,ADA,ANXA1,CAV1,RUNX3,CBFB,CD4,CD28,CD47,CD70,CDC42,CTLA4,CYLD,DPP4,EGR3,GATA3,GRB2,HLA-DPA1,HLA-DPB1,HSPD1,IGF1,IHH,IL4R,IL6R,IL18,LGALS9,LYN,PDCD1,PIK3CA,PTPN6,PTPN11,RAC1,RAG1,TGFB1,TRAF6,XBP1,YES1,NCK2,RIPK2,FADD,BCL10,AP3D1,DNAJA3,CD83,SOCS5,RASGRP1,EBI3,HSPH1,HHLA2,ZBTB1,VSIR,NFKBIZ,CARD11,NFKBID,TNFRSF13C,CD24	Upregulated in 3A2
GO:0034329	cell junction assembly	197	86	66.31	0.01214	,ACTB,ACTG1,ACTN4,ACTN1,ACVRL1,ARVCF,BCR,DST,CAV1,CBFB,CD9,CD151,CDC42,CDH1,CDH11,CDH17,COL16A1,COL17A1,CTNNA1,DAPK3,DLG1,DUSP3,ECT2,EPHA2,CTTN,PTK2B,FLNA,FLNC,GJB1,ILK,ITGA6,ITGA2,ITGA5,ITGB4,JUP,LAMA3,LAMC2,LIMS1,SMAD7,MYO1C,OPHN1,PKP2,PLEC,PRKCA,PRKCI,PTPRJ,RAB13,RAC1,RAP1B,ROCK1,S100A10,SLC9A1,STRN,TJP1,TRIP6,UGT8,VASP,VCL,WNT11,IQGAP1,MAP4K4,PPM1F,WDR1,DLC1,FERMT2,PKP3,CLASP1,MACF1,KIAA0754,…	Upregulated in 3A2
GO:0031663	lipopolysaccharide-mediated signaling pa...	38	20	12.79	0.01215	,MAPK14,IL18,IRAK1,IRF3,LYN,MIF,PRKCA,PRKCE,MAPK1,PTAFR,TGFB1,TLR2,TNFAIP3,TRAF6,RIPK2,BCL10,TRIB1,TRIM5,MTDH,CARD16	Upregulated in 3A2
GO:0050727	regulation of inflammatory response	219	90	73.72	0.0122	,A2M,ADA,ANXA1,BIRC2,BIRC3,XIAP,APOA1,BCR,C1QBP,C1R,C1S,C2,C4BPB,C5,C8A,CD28,CD47,CD59,CTSC,CLU,CPN2,CR2,MAPK14,CYLD,CYP19A1,DDT,DDTL,DHX9,EGFR,ETS1,FANCA,GATA3,GBA,GGT1,GPER1,GPX4,GSTP1,IGF1,IL18,IRF3,ITGA2,JAK2,KARS1,LYN,NFE2L1,NOS2,SERPINE1,PDE2A,PHB,PLA2G2A,PROC,PSMA1,PSMA6,PSMB4,PTGIS,PTGS2,PTPN2,VAMP7,TLR2,TNFAIP3,TNFRSF1B,VTN,WNT5A,ZYX,IL1R2,PLA2G7,SEMA7A,VAMP8,TRADD,MFHAS1,KLF4,CLOCK,SOCS…	Upregulated in 3A2
GO:0006119	oxidative phosphorylation	129	60	43.42	0.01224	,AK4,ATP5F1A,ATP5F1B,ATP5F1C,ATP5F1D,ATP5MC2,ATP5MC3,ATP5ME,BID,CCNB1,CDK1,COX4I1,COX6B1,COX7B,COX10,NIPSNAP2,MSH2,COX1,COX2,CYTB,ND1,ND3,ND4L,NDUFA1,NDUFA4,NDUFA6,NDUFA9,NDUFA10,NDUFB3,NDUFB5,NDUFB6,NDUFB9,NDUFB10,NDUFC1,NDUFC2,NDUFS1,NDUFS2,NDUFS6,NDUFV2,PGK1,SDHD,UQCRB,UQCRC2,UQCRFS1,VCP,COX7A2L,ATP5MG,UQCR11,PARK7,UQCRQ,DMAC2L,DNAJC15,UQCR10,CYCS,COQ9,PINK1,TEFM,PDE12,AFG1L,CHCHD10	Upregulated in 3A2
GO:0010941	regulation of cell death	1241	481	417.72	0.01246	,AARS1,ACTN4,ACTN1,ACVR1,ADA,ADM,AP2B1,TLE5,ALDH1A3,BIN1,ANGPT1,SLC25A4,SLC25A5,ANXA1,ANXA4,ANXA5,APBB1,APEX1,BIRC2,BIRC3,XIAP,BIRC5,AQP1,ARF4,ARG2,ARRB1,ATF3,ATF4,ATOX1,AXL,BAK1,BDKRB2,BDNF,BID,BMP4,BNIP1,BOK,BRCA1,ZFP36L1,BTG1,C1QBP,PTTG1IP,CAST,CASP1,CASP3,CASP4,CASP8,CASP9,CAV1,CD28,CD38,CD44,CDK1,CDKN1A,CFL1,CTSC,CLU,CSF1R,CSNK2A2,CTH,CTLA4,CTNNA1,CTSB,CTSD,CTSH,CYLD,DAB2,LOC112267931,DAD1,D…	Upregulated in 3A2
GO:1902003	regulation of amyloid-beta formation	22	13	7.41	0.01261	,BIN1,CASP3,CLU,EPHA4,IFNGR1,IGF1,PRNP,ROCK1,PICALM,ABCA7,SPON1,TMED10,GGA3	Upregulated in 3A2
GO:0090505	epiboly involved in wound healing	22	13	7.41	0.01261	,ACVRL1,CD44,CD151,HBEGF,TOR1A,FLNA,CCN1,ITGA5,MSX2,PDCD10,CLASP1,AJUBA,PHLDB2	Upregulated in 3A2
GO:0044319	wound healing, spreading of cells	22	13	7.41	0.01261	,ACVRL1,CD44,CD151,HBEGF,TOR1A,FLNA,CCN1,ITGA5,MSX2,PDCD10,CLASP1,AJUBA,PHLDB2	Upregulated in 3A2
GO:0061718	glucose catabolic process to pyruvate	22	13	7.41	0.01261	,ALDOA,ALDOB,ENO1,ENO2,GAPDH,GPI,HK1,HK2,PFKP,PGAM1,PGK1,PKM,PGM2L1	Upregulated in 3A2
GO:0061621	canonical glycolysis	22	13	7.41	0.01261	,ALDOA,ALDOB,ENO1,ENO2,GAPDH,GPI,HK1,HK2,PFKP,PGAM1,PGK1,PKM,PGM2L1	Upregulated in 3A2
GO:0006735	NADH regeneration	22	13	7.41	0.01261	,ALDOA,ALDOB,ENO1,ENO2,GAPDH,GPI,HK1,HK2,PFKP,PGAM1,PGK1,PKM,PGM2L1	Upregulated in 3A2
GO:0010256	endomembrane system organization	364	143	122.52	0.01291	,ABCA1,BIN1,ANK3,ANXA6,BNIP1,CASQ1,CAV1,CCNB1,CDK1,CDC42,CLCN3,CLU,CSNK1A1,TOR1A,F2R,GPER1,KIFC3,LMNA,MYH9,MYH10,CHMP1A,ATP8B1,SERPINE2,PLK1,PPP2CA,PPP2R2A,PRKCA,MAPK1,MAP2K1,MAP2K2,PSAP,RAB1A,RAB2A,SGTA,SPAST,SPTBN1,TMF1,TSG101,GET1,YWHAZ,RAB7A,STAM,CSRP3,DYSF,BLZF1,USO1,SQSTM1,RAB29,AP3D1,SYNGR2,SYNGR1,HGS,TRIP11,COG1,EIF2AK3,NUP93,MTSS1,IST1,GOLGA5,DOP1B,OPTN,ZMPSTE24,ABCA7,NDRG1,PRMT5,BAIAP2,…	Upregulated in 3A2
GO:0032436	positive regulation of proteasomal ubiqu...	70	33	23.56	0.01306	,CAV1,CLU,CSNK1A1,CSNK1E,DAB2,LOC112267931,DVL1,GBA,GCLC,DNAJB2,SMAD7,PLK1,MAPK9,PSMD10,SGTA,SUMO2,AURKA,VCP,PIAS1,RNF14,SOCS5,HERPUD1,RBX1,TRIB1,RACK1,PLK2,HSPBP1,RNF19A,RCHY1,UBQLN1,CHFR,SOCS4,PRICKLE1,SH3RF2	Upregulated in 3A2
GO:0043270	positive regulation of ion transport	166	70	55.88	0.0131	,ACTN4,ANK3,ANXA2,APOA1,ARF1,ATF4,ATP1B1,ATP1B3,ATP2B1,BAK1,CACNB3,CALM1,CALM2,CASQ1,CAV1,CD4,CTSS,DLG1,DMD,DRD2,F2R,FHL1,FLNA,G6PD,NIPSNAP2,GLRX,GPER1,CXCL10,KCNE1,LGALS3,MIF,CXCL9,OXT,P2RY6,PDGFB,ABCB1,PKP2,PLCG2,PTAFR,RAB3B,RYR2,S100A1,SCN1B,CXCL11,SLC6A4,SLC9A1,VAMP7,TRPC6,WFS1,PLA2G6,CASK,VAMP8,RGS9,GSTO1,AKAP6,KCNE3,ABCA7,ATP8A1,PARK7,PLA2R1,ARL6IP1,PRELID1,STK39,TRPV2,PINK1,WNK4,WNK2,CRACR…	Upregulated in 3A2
GO:0045727	positive regulation of translation	111	49	37.36	0.01347	,C1QBP,CD28,CIRBP,DDX3X,DHX9,EIF5A,PTK2B,ITGA2,EIF6,NPM1,MAPK1,PTAFR,RPL26,TARBP2,CNBP,FXR1,NCK2,YBX3,EIF3C,EIF3D,CDC123,EIF2B5,EIF4A3,FASTKD2,SAMD4A,LARP4B,LARP1,PPP1R15A,YTHDF2,CDK5RAP1,DHX29,YTHDF1,TRMT10C,RMND1,PIWIL2,NAT10,LARP6,IMPACT,EIF5A2,MIF4GD,GUF1,PINK1,FASTKD3,POLDIP3,PYM1,MPV17L2,LARP4,NIBAN1,YTHDF3	Upregulated in 3A2
GO:0051403	stress-activated MAPK cascade	209	86	70.35	0.01353	,AMBP,ZFP36L1,CRKL,MAPK14,CYLD,GADD45A,DLG1,DUSP1,DUSP3,DVL3,EGFR,EPHA4,ERN1,F2RL1,PTK2B,GPS1,GSTP1,HRAS,IGBP1,IRAK1,KARS1,LGALS9,MAP3K9,GADD45B,PRDX1,MAPK1,MAPK8,MAPK11,MAPK9,MAP2K1,MAP2K2,MAP2K3,PTPN1,RPS27A,SDCBP,MAP2K4,SKP1,TPD52L1,TRAF6,UBA52,UBC,UBE2N,EZR,WNT5A,XDH,ZFP36,FZD8,MAP4K3,RIPK2,HDAC3,SPAG9,MAP3K6,MAP3K13,MFHAS1,MAPKAPK2,MAP4K4,RASSF2,SH2D3A,RASGRP1,TRIB1,TAB1,ARL6IP5,GADD45G,COPS…	Upregulated in 3A2
GO:0006733	oxidoreduction coenzyme metabolic proces...	167	82	56.21	0.01357	,ALDOA,ALDOB,CD38,ENTPD5,ENO1,ENO2,FBP1,G6PD,GALK1,GAPDH,GCKR,GPD1,GPD2,GPI,HIF1A,HK1,HK2,IDH2,IGF1,EIF6,LDHA,LDHB,MDH1,ME1,ME2,NDUFA9,NNMT,NUP98,OGDH,PDHA1,PDHB,PFKFB2,PFKP,PGAM1,PGK1,PGM1,PKM,PRKAA2,PRKAG1,PTGIS,PTGS2,RANBP2,STAT3,TALDO1,VCP,PDHX,SLC25A12,NUP93,ECD,NMNAT2,HAAO,MPC2,ZBTB20,NOX1,NMRK2,COQ2,COQ6,DERA,COQ4,PRKAG2,PGM2,OGDHL,COQ9,TIGAR,NUP107,RBKS,NMNAT1,NUP37,NUP85,HKDC1,COQ10B,SEH…	Upregulated in 3A2
GO:0070374	positive regulation of ERK1 and ERK2 cas...	119	52	40.06	0.01399	,ANGPT1,ARRB1,BMP4,CD4,CD44,CHI3L1,CRKL,CSF1R,DDT,DDTL,DRD2,EGFR,F2R,F2RL1,PTK2B,FLT1,GCNT2,GPER1,HRAS,HTR2B,ICAM1,JUN,KARS1,LGALS9,MIF,P2RY6,PDE8A,PDGFB,PHB,PLA2G2A,PRKCA,MAP2K1,PTPN11,RAP1B,CCL15,TGFB1,THPO,SEMA7A,RIPK2,FGF18,CFLAR,MFHAS1,AKAP12,RASGRP1,ABCA7,CIB1,PHB2,PRKD2,SLC30A10,GAREM1,NDRG4,CAVIN3,PRXL2C	Upregulated in 3A2
GO:0042775	mitochondrial ATP synthesis coupled elec...	88	43	29.62	0.01406	,BID,CCNB1,CDK1,COX4I1,COX6B1,COX7B,COX10,COX1,COX2,CYTB,ND1,ND3,ND4L,NDUFA1,NDUFA4,NDUFA6,NDUFA9,NDUFA10,NDUFB3,NDUFB5,NDUFB6,NDUFB9,NDUFB10,NDUFC1,NDUFC2,NDUFS1,NDUFS2,NDUFS6,NDUFV2,SDHD,UQCRB,UQCRC2,UQCRFS1,COX7A2L,UQCR11,PARK7,UQCRQ,DNAJC15,UQCR10,CYCS,COQ9,PINK1,AFG1L	Upregulated in 3A2
GO:0006839	mitochondrial transport	231	94	77.76	0.01431	,SLC25A5,ATP5F1A,ATP5F1B,ATP5F1C,ATP5F1D,ATP5MC2,ATP5MC3,ATP5ME,BAK1,BID,BOK,CASP8,CPT2,CSNK2A2,SLC25A10,SFN,HK2,HSPA4,HSP90AA1,HSPD1,LETM1,NMT1,PPP3CC,PPP3R1,PRKAA2,PRKAB2,MAPK8,PSEN2,SLC9A1,SPG7,LOC101930112,STAT3,DYNLT1,TST,UBE2D3,UBE2L3,UCP2,UQCRC2,YWHAB,YWHAH,YWHAZ,SLC25A16,SLC25A12,HIP1R,BAG4,TOMM70,MFN2,TOMM40,PITRM1,ATP5MG,MTX2,AFG3L2,ABLIM3,PMPCA,HEBP2,FBXO7,MPC2,KIFBP,TIMM10B,TIMM9,TIMM…	Upregulated in 3A2
GO:0045785	positive regulation of cell adhesion	274	120	92.23	0.01442	,ADA,ANGPT1,ANK3,ANXA1,APOA1,C1QBP,CAV1,RUNX3,CBFB,CD4,CD28,CD44,CD47,CD70,CDC42,COL16A1,CRK,CRKL,CTLA4,CYLD,DPP4,EGR3,EMP2,ETS1,PTK2B,FLNA,GATA3,GCNT2,GRB2,HLA-DPA1,HLA-DPB1,HSPD1,HYAL1,ICAM1,IGF1,CCN1,IHH,IL4R,IL6R,IL18,ILK,IRAK1,ITGA6,ITGA2,ITGA5,ITGB2,JAK2,JUP,LGALS9,LIMS1,LYN,SMAD7,CEACAM6,PDCD1,PIK3CA,PRKCA,PRKCE,PTAFR,PTN,PTPN6,PTPN11,PTPRJ,RAC1,RAG1,ROCK1,S100A10,SOX2,STX3,TGFB1,TPM1,TRAF…	Upregulated in 3A2
GO:0031100	animal organ regeneration	58	28	19.52	0.01469	,ADM,ANXA3,APOA1,ATIC,AXL,BAAT,BAK1,CCND1,CAD,CCNA2,CDK1,CDKN1A,CSNK2A2,EGFR,GSTP1,HMOX1,IHH,LCP1,CYTB,NNMT,PKM,PPAT,AURKA,TGFB1,VTN,PRMT5,UGT1A1,PNPT1	Upregulated in 3A2
GO:0042255	ribosome assembly	58	28	19.52	0.01469	,C1QBP,DDX3X,EIF6,NOP2,NPM1,RPL11,RPL38,RPS10,FASTKD2,RRS1,BOP1,ERAL1,RRP7A,MRPL22,MTERF3,MRPS7,MRPS2,SBDS,MRTO4,NIP7,NLE1,MRPL20,DDX28,PPAN,MRPS11,RPF2,MPV17L2,RRP7BP	Upregulated in 3A2
GO:0009605	response to external stimulus	1488	563	500.86	0.01477	,A2M,ABCA1,ACAT1,ADA,ADM,ADSL,AP1G1,TLE5,ALDH1A3,ANGPT1,ANXA1,ANXA2,ANXA3,ANXA5,BIRC2,BIRC3,XIAP,APOA1,AQP1,ARF1,ARG2,RHOG,ARRB1,SERPINC1,ATF3,ATF4,ATP2B1,AXL,BAK1,CCND1,BCR,BDNF,BMP4,C1QBP,C1R,C1S,C2,C4BPB,C5,C8A,CACNB3,CAD,CALM1,CASP1,CASP3,CASP8,CASP9,CAV1,CCNB1,CD4,CD9,CD28,CD47,CD59,CD63,CDKN1A,CDS1,CFL1,CTSC,CHI3L1,CLU,ABCC2,CNGA1,CNN2,COX4I1,CPN2,CR2,CRK,CRKL,MAPK14,CSF1R,CYLD,CYP19A1,CYP2…	Upregulated in 3A2
GO:0038094	Fc-gamma receptor signaling pathway	63	30	21.21	0.01482	,ACTB,ACTG1,CD47,CDC42,CRK,GRB2,HSP90AA1,HSP90AB1,LYN,MYO1C,PIK3CA,PLCG2,PRKCE,MAPK1,PTPRJ,RAC1,YES1,PLA2G6,ABI1,ARPC3,ACTR3,ACTR2,ARPC2,WASF2,BAIAP2,NCKAP1,CYFIP1,CYFIP2,WIPF2,WIPF3	Upregulated in 3A2
GO:0071349	cellular response to interleukin-12	41	21	13.8	0.01504	,ANXA2,ARF1,CD47,CDC42,CFL1,CNN2,GSTA2,HNRNPF,HSPA9,JAK1,JAK2,LCP1,MIF,P4HB,PPIA,RAP1B,SNRPA1,STAT4,TALDO1,TCP1,GSTO1	Upregulated in 3A2
GO:0099024	plasma membrane invagination	41	21	13.8	0.01504	,ABCA1,ARF1,CDC42,F2RL1,ITGA2,ITGAM,ITGB2,MFGE8,MYH9,VAMP7,RHOBTB1,ABCA7,RAB31,SH3BP1,SNX9,GULP1,XKR8,SPIRE1,SNX18,ANO6,XKR9	Upregulated in 3A2
GO:0048646	anatomical structure formation involved ...	754	288	253.8	0.01509	,ACTG1,ACTL6A,ACTN1,ACVR1,ACVRL1,ADA,ADM,ALDH1A3,ANGPT1,ANPEP,ANXA1,ANXA2,ANXA3,AQP1,ATP5F1B,BMP4,BRCA1,BTG1,BYSL,CASP3,CASP9,CASQ1,CAV1,CD9,CFL1,CFL2,CHI3L1,COL4A1,COL4A2,MAPK14,CSRP1,CSRP2,CTSH,DVL1,DVL3,ECM1,EDA,EDNRA,EGR3,EPHA2,EMP2,EPAS1,EPHB3,ETS1,ETS2,F3,PTK2B,FGFR1,FLT1,GATA3,KAT2A,B4GALT1,GRB2,HIF1A,HK2,HMOX1,NR4A1,HOXA1,HOXA7,HOXA11,HOXB3,HOXC11,HSBP1,HSPG2,HYAL1,CCN1,IHH,IL1A,IL4R,IL18…	Upregulated in 3A2
GO:0006790	sulfur compound metabolic process	298	129	100.31	0.01515	,ACAT1,ACPP,AGXT,AMD1,ANGPT1,BAAT,BLMH,ABCC2,VCAN,SLC25A10,CTH,DLAT,DLST,DPEP1,ACSL3,G6PD,GCDH,GGT1,B4GALT1,GGT5,GCLC,GCLM,GNS,GPX4,GSS,GSTA2,GSTM3,GSTM4,GSTP1,GSTT2,GSTZ1,HEXB,HMGCL,HMGCS2,HSD17B4,HSPA9,HYAL1,IDS,CHST6,MGST1,MGST3,MPST,MTHFD1,MTRR,NUBP1,NFE2L1,OGDH,PCCB,PDHA1,PDHB,ST3GAL1,ST3GAL2,STAT5A,STAT5B,SULT1A2,SULT1C2,SULT2A1,TDO2,TST,UGDH,PAX8,PDHX,TPST1,B4GALT4,SUCLG2,SUCLG1,SLC5A6,NFS…	Upregulated in 3A2
GO:0046496	nicotinamide nucleotide metabolic proces...	152	76	51.16	0.0152	,ALDOA,ALDOB,CD38,ENTPD5,ENO1,ENO2,FBP1,G6PD,GALK1,GAPDH,GCKR,GPD1,GPD2,GPI,HIF1A,HK1,HK2,IDH2,IGF1,EIF6,LDHA,LDHB,MDH1,ME1,ME2,NNMT,NUP98,OGDH,PDHA1,PDHB,PFKFB2,PFKP,PGAM1,PGK1,PGM1,PKM,PRKAA2,PRKAG1,PTGIS,PTGS2,RANBP2,STAT3,TALDO1,VCP,PDHX,SLC25A12,NUP93,ECD,NMNAT2,HAAO,MPC2,ZBTB20,NOX1,NMRK2,DERA,PRKAG2,PGM2,OGDHL,TIGAR,NUP107,RBKS,NMNAT1,NUP37,NUP85,HKDC1,SEH1L,NUDT12,PARP10,NAPRT,NAXE,NUP35,…	Upregulated in 3A2
GO:0019362	pyridine nucleotide metabolic process	152	76	51.16	0.0152	,ALDOA,ALDOB,CD38,ENTPD5,ENO1,ENO2,FBP1,G6PD,GALK1,GAPDH,GCKR,GPD1,GPD2,GPI,HIF1A,HK1,HK2,IDH2,IGF1,EIF6,LDHA,LDHB,MDH1,ME1,ME2,NNMT,NUP98,OGDH,PDHA1,PDHB,PFKFB2,PFKP,PGAM1,PGK1,PGM1,PKM,PRKAA2,PRKAG1,PTGIS,PTGS2,RANBP2,STAT3,TALDO1,VCP,PDHX,SLC25A12,NUP93,ECD,NMNAT2,HAAO,MPC2,ZBTB20,NOX1,NMRK2,DERA,PRKAG2,PGM2,OGDHL,TIGAR,NUP107,RBKS,NMNAT1,NUP37,NUP85,HKDC1,SEH1L,NUDT12,PARP10,NAPRT,NAXE,NUP35,…	Upregulated in 3A2
GO:0038093	Fc receptor signaling pathway	145	76	48.81	0.01542	,ACTB,ACTG1,CALM1,CD47,CDC42,CRK,FER,GRB2,HSP90AA1,HSP90AB1,JUN,LYN,MYO1C,NFATC3,PIGR,PIK3CA,PLCG2,PPP3R1,PRKCE,MAPK1,MAPK8,MAPK9,PSMA1,PSMA3,PSMA5,PSMA6,PSMB1,PSMB3,PSMB4,PSMB5,PSMB10,PSMC1,PSMC4,PSMC6,PSMD1,PSMD2,PSMD3,PSMD4,PSMD5,PSMD7,PSMD8,PSMD9,PSMD10,PSMD11,PSMD12,PSMD13,PTPRJ,RAC1,MAP2K4,SKP1,SOS1,TEC,TRAF6,YES1,PLA2G6,BCL10,GAB2,PSMD6,ABI1,ARPC3,ACTR3,ACTR2,ARPC2,WASF2,PSME3,PSMD14,TAB1,…	Upregulated in 3A2
GO:2001024	negative regulation of response to drug	18	11	6.06	0.01554	,DRD2,PDE8A,PSAP,PTPN11,PYCR1,RGS2,RACK1,ARL6IP5,PARK7,STK39,PINK1	Upregulated in 3A2
GO:0045606	positive regulation of epidermal cell di...	18	11	6.06	0.01554	,BMP4,CYP27B1,SFN,NME2,PLAAT4,SFRP4,VDR,NCOA3,MACROH2A1,OVOL2,KDF1	Upregulated in 3A2
GO:0072606	interleukin-8 secretion	18	11	6.06	0.01554	,ANXA1,ANXA4,CHI3L1,F2R,F2RL1,LGALS9,NOS2,RAB1A,TLR2,WNT5A,CD244	Upregulated in 3A2
GO:0022900	electron transport chain	161	79	54.19	0.01581	,AOX1,ASPH,BID,CCNB1,CDK1,COX4I1,COX6B1,COX7B,COX10,COX11,CYB5A,CYP19A1,NQO1,ETFDH,FDX1,GLRX,GPD1,GPD2,MAOB,ME1,ME2,COX1,COX2,CYTB,ND1,ND3,ND4L,NDUFA1,NDUFA4,NDUFA6,NDUFA9,NDUFA10,NDUFB3,NDUFB5,NDUFB6,NDUFB9,NDUFB10,NDUFC1,NDUFC2,NDUFS1,NDUFS2,NDUFS6,NDUFV2,QDPR,SDHB,SDHD,TXNRD1,UQCRB,UQCRC2,UQCRFS1,XDH,SLC25A12,HSD17B6,P4HA2,COX7A2L,DHRS3,AKR1A1,MYBBP1A,GLRX3,TXNRD2,UQCR11,PARK7,AKR7A3,HAAO,UQCR…	Upregulated in 3A2
GO:0043406	positive regulation of MAP kinase activi...	186	77	62.61	0.01593	,ARRB1,BMP4,C5,CDK1,CRK,CRKL,MAPK14,GADD45A,DUSP5,DUSP6,DVL3,LPAR1,EGFR,EPHA4,ERN1,F2R,PTK2B,FGFR1,FLT1,HRAS,HTR2B,IGF1,ILK,IRAK1,JAK2,KARS1,KITLG,MIF,MAP3K9,GADD45B,PDGFB,MAPK1,MAPK11,MAP2K1,MAP2K2,MAP2K3,PTPN1,PTPN11,RPS27A,MAP2K4,TGFB1,TPD52L1,TRAF6,UBA52,UBC,UBE2N,WNT5A,FZD8,MAP4K3,LAMTOR3,PEA15,ADAM9,RIPK2,FGF18,IQGAP1,MAP3K14,SPAG9,MAP3K6,MAP3K13,MAPKAPK2,GDF15,RASGRP1,TAB1,GADD45G,PDCD10,T…	Upregulated in 3A2
GO:0050714	positive regulation of protein secretion	170	71	57.22	0.01605	,APBB1,ARF1,ARF6,ARRB1,C5,CASP1,CD38,MAPK14,CSF1R,DHX9,DRD2,EGFR,F2R,F2RL1,GAPDH,GATA3,GPI,GPER1,HIF1A,HK1,HTR2B,IFNGR1,IGF1,IL1A,IL4R,IRF3,JAK2,KARS1,LGALS9,MIF,MYH10,PFKFB2,PPIA,PRKCE,MAPK11,PSMD9,RAC1,SPTBN1,TGFB1,TLR2,TTN,EZR,WNT5A,XBP1,PLA2G6,DYNLL1,MYOM1,ADAM9,RIPK2,AKAP12,DNM1L,RASGRP1,SEC24A,NMU,GLMN,EXPH5,ATP13A2,PANX1,MPC2,MYRIP,ANKRD1,CD244,GOLPH3L,SYBU,NLRP2,FRMD4A,EXOC1,WLS,MCU,NLRP7…	Upregulated in 3A2
GO:0010595	positive regulation of endothelial cell ...	81	37	27.26	0.0161	,ANGPT1,ANXA1,ANXA3,ATP5F1A,ATP5F1B,BMP4,ETS1,PTK2B,FGFR1,GATA3,GPI,HIF1A,HMOX1,PDGFB,PIK3C2A,PRKCA,MAP2K3,LGMN,PTGS2,STAT5A,TGFB1,WNT5A,FGF18,NRP2,BCAR1,FGFBP1,PDCD6,CIB1,PLK2,PRKD2,ADGRA2,FOXP1,SRPX2,HDAC7,JCAD,ZC3H12A,MIR10B	Upregulated in 3A2
GO:0051092	positive regulation of NF-kappaB transcr...	112	49	37.7	0.01628	,CAV1,CLU,CTH,DHX9,EDA,FER,ICAM1,IL18,IRAK1,ITGB2,LGALS9,TRIM37,NFKB2,NPM1,ROR1,PRKCI,PSMA6,RPS27A,STAT3,TGFB1,TLR2,TRAF5,TRAF6,UBA52,UBC,UBE2N,WNT5A,TRADD,RIPK2,CFLAR,BCL10,MAP3K13,LRRFIP1,RPS6KA5,CLOCK,TRIM22,TAB1,TRIM38,CIB1,MID2,PRKD2,IRAK4,NLRC4,CARD11,TRIM52,TRIM5,TRIM15,MTDH,CARD16	Upregulated in 3A2
GO:0045540	regulation of cholesterol biosynthetic p...	39	28	12.46	3.7e-07	,ACACA,ACACB,APOB,APOE,CYP51A1,DHCR7,FASN,FDFT1,FDPS,HMGCR,HMGCS1,IDI1,LSS,MVD,MVK,NFYA,POR,PRKAA1,SC5D,SCD,SP1,SQLE,SREBF1,TM7SF2,GGPS1,ERLIN1,SCAP,ELOVL6	Downregulated in 3A2
GO:0006334	nucleosome assembly	109	57	34.81	7.8e-06	,ATRX,CENPC,DAXX,SMIM40,H1-2,H1-3,H1-4,H1-5,H2AX,H2BC5,H3-3A,HMGB2,MCM2,NAP1L1,RBBP4,BRD2,SOX9,TSPYL1,KAT6A,H2BC13,H2BC15,H2BC14,H2BC7,H2BC9,H2BC4,H2BC17,H2BC21,H3C6,H3C8,H3C12,H3C10,H4C1,H4C4,H4C12,H4C3,H4C2,H3C7,H2BC11,H1-10,CHAF1A,OIP5,TSPYL4,ITGB3BP,KAT6B,ASF1A,HP1BP3,MACROH2A2,ASF1B,KNL1,SMYD3,CENPO,NAA60,H2BC12,H2BU1,TSPY26P,SHPRH,H2BC18,H3C13	Downregulated in 3A2
GO:0001570	vasculogenesis	53	31	16.93	5.9e-05	,CTNNB1,HAS2,ITGAV,JUNB,MYO1E,NOTCH1,PDGFRB,PTK2,RAP1A,RASA1,SHH,SMO,TGFBR2,TGFBR3,VEGFA,FZD4,TEAD2,QKI,CUL7,GJC1,WARS2,PAXIP1,SETD2,EGFL7,RASIP1,HIF1AN,TBX20,ZMIZ1,HEG1,SPRED1,APELA	Downregulated in 3A2
GO:0045944	positive regulation of transcription by ...	863	326	275.63	9.4e-05	,ABL1,ACVR2A,PARP1,JAG1,AKT1,APP,ATRX,NKX3-2,BCL9,BMP2,BMPR1A,BMPR2,CDKN2B,CEBPA,CEBPB,CEBPG,ATF2,CREBBP,ATF6B,CTBP2,CTNNB1,DBP,DLX3,DLX6,ARID3A,E2F1,E2F3,E2F5,E2F6,EDN1,ELF3,ELK4,ERCC2,ERCC3,ESRRG,ETV4,EYA1,BPTF,FOXJ1,FOXD2,GABPB1,NR6A1,GRIN1,NR3C1,HCFC1,HDAC1,HHEX,HIVEP1,HMGB2,HMGB3,FOXA1,HNF4A,HNF4G,TLX1,HES1,HSF1,IGF2,IL11,IRF2,IRF6,IRF7,JUNB,LMX1B,LRP6,LRP5,SMAD1,SMAD6,MAFG,MEF2A,MEF2D,MEIS2…	Downregulated in 3A2
GO:0001658	branching involved in ureteric bud morph...	41	25	13.09	0.00012	,AGT,BCL2,BMP2,CTNNB1,EYA1,GPC3,LAMA5,TACSTD2,MYC,PBX1,PGF,PKD2,PTCH1,SHH,SMO,SOX9,VEGFA,MAGED1,SIX2,SOX8,SIX4,LGR4,CTNNBIP1,GZF1,NPNT	Downregulated in 3A2
GO:0009791	post-embryonic development	71	38	22.68	0.00013	,ABL1,ACVR2B,APOB,ATRX,BCL2,DHCR7,EMX1,ERCC1,ERCC2,FBN1,GNAS,HMGN1,INPPL1,IREB2,ITPR1,MECP2,MFAP2,MYO1E,MYO7A,PLAGL2,SCN9A,SELENOP,TGFBR1,VEGFA,ALDH5A1,BCL2L11,SEMA3C,MORC3,PYGO1,IMPAD1,ETNK2,SOX6,ASH1L,HEG1,ARID5B,PYGO2,C12orf57,TAPT1	Downregulated in 3A2
GO:0000122	negative regulation of transcription by ...	648	250	206.96	0.00014	,ACVR2B,PARP1,ATRX,NKX3-2,BCL6,BMP2,CALR,CDK2,CDK6,CDX2,CEBPA,CEBPB,ATF2,CREBBP,CRY2,CTNNB1,CUX1,DLX4,DNMT3A,DNMT3B,E2F1,E2F3,E2F5,E2F6,EDN1,EDNRB,EFNA1,ELK4,NR2F6,EZH2,BPTF,FOXJ1,NR6A1,NR3C1,ARHGAP35,H1-2,H1-3,H1-4,H1-5,HCFC1,HDAC1,HHEX,HIVEP1,HMX1,FOXA1,HES1,HSF1,HSPA1A,ID1,IGF2,IGHMBP2,IRF2,IRF7,JUNB,MXD1,MDM4,MECP2,MEF2A,MEIS2,MEN1,MSX1,MXI1,MYB,MYC,NEDD4,NFATC2,NFIA,NFATC4,NOTCH1,NOTCH3,OVOL…	Downregulated in 3A2
GO:0051895	negative regulation of focal adhesion as...	15	12	4.79	0.00018	,APOD,DMTN,LRP1,MMP14,PTEN,SRC,THBS1,ITGB1BP1,CLASP2,BCAS3,RCC2,DUSP22	Downregulated in 3A2
GO:0032958	inositol phosphate biosynthetic process	27	18	8.62	0.00022	,ITPKA,ITPKB,P2RY1,PLCB3,PLCB4,PLCD1,PLCG1,PTH1R,PLCH2,PPIP5K1,IP6K1,PLCH1,PLCB1,PPIP5K2,PLCE1,IP6K2,ITPKC,IP6K3	Downregulated in 3A2
GO:0043153	entrainment of circadian clock by photop...	19	14	6.07	0.00023	,CRY2,NR2F6,PER1,PML,PPP1CA,RBM4,TP53,BHLHE40,PER3,PER2,MTA1,CRTC1,FBXL3,RBM4B	Downregulated in 3A2
GO:0048762	mesenchymal cell differentiation	158	71	50.46	0.00039	,JAG1,BCL2,BMP2,BMPR1A,LDLRAD4,COL1A1,CTNNB1,DAG1,EDN1,EDNRB,EFNA1,EZH2,FN1,GSK3B,HAS2,FOXA1,HPN,HES1,LAMA5,LRP6,MDK,MSX1,NOTCH1,NRTN,MAPK3,PTEN,SEMA3F,SHH,SMO,SOX9,STAT1,TGFB2,TGFBR1,TGFBR2,TGFBR3,TIAM1,SEMA3B,HMGA2,ADAM15,NOLC1,DLG5,CUL7,SEMA3A,SEMA6B,SEMA4D,SEMA3C,SIX2,CLASP2,PHLDB1,POFUT2,PDCD4,RGCC,SOX8,LEF1,SEMA4C,SEMA6A,EPB41L5,SEMA4G,KLHL12,FBXL17,FAM172A,LOXL3,VASN,OSR1,GATA5,DAB2IP,TAPT…	Downregulated in 3A2
GO:0021522	spinal cord motor neuron differentiation	20	14	6.39	0.00053	,CLN8,MNX1,PAX6,PTCH1,SHH,SOX4,LHX3,LMO4,SUFU,ZC4H2,TBX20,TCTN1,DYNC2H1,GDPD5	Downregulated in 3A2
GO:0046626	regulation of insulin receptor signaling...	51	28	16.29	0.00057	,AGT,CDK4,GNAI2,GPR21,RABGAP1,GRB14,IGF2,OPA1,PAK1,PIK3R1,PRKAA1,PRKCD,PRKCQ,PRKCZ,RELA,SORL1,SRC,TSC1,TSC2,OGT,SORBS1,KANK1,SIK2,PID1,BAIAP2L1,NCOA5,NUCKS1,OSBPL8,SESN3	Downregulated in 3A2
GO:0001523	retinoid metabolic process	68	35	21.72	0.00063	,ADH4,ADH5,ADH6,AKR1B1,APOA2,APOB,APOE,CRABP2,CYP1A1,CYP3A5,GPC5,GPC3,GPC1,LRP1,RBP1,RBP2,RBP4,SDC1,SDC2,TTR,LRP8,PNPLA4,DGAT1,CYP2S1,RDH11,UGT1A9,APOM,RDH14,SCPEP1,STRA6,DGAT2,GPC2,NAPEPLD,CYP4V2,AGRN	Downregulated in 3A2
GO:0001886	endothelial cell morphogenesis	9	8	2.87	0.00069	,COL4A4,ID1,MET,STC1,PLOD3,ARHGEF26,HEG1,COL18A1	Downregulated in 3A2
GO:0008284	positive regulation of cell proliferatio...	569	223	181.73	0.00079	,ABL1,AGER,AGT,AKT1,AKT2,AKR1B1,ANG,BAD,BCL2,BCL2L1,BCL6,BMP2,BMPR1A,BMPR2,BST2,TSPO,DDR1,CALR,CAPN1,CAV2,CCND2,CD74,CDH3,CDK2,CDK4,CDK6,CDKN1B,CDX2,CCR3,ATF2,CRIP2,CSF1,CSNK2A1,CTNNB1,CTSZ,CD55,DHPS,DLX6,E2F1,E2F3,EDN1,EDNRB,EFNB2,EPHA1,ERBB2,ERBB3,EYA1,EZH2,F2,FGFR3,FGFR4,FN1,GAS6,GLUL,GNAI2,GRK5,HAS2,HDAC1,HMGB2,HMGCR,HMX2,HPN,HES1,HSF1,ID1,IGF1R,IGF2,IL6ST,IL11,IL11RA,INSR,ITGAV,KRAS,LRP5,LTB…	Downregulated in 3A2
GO:0007224	smoothened signaling pathway	104	49	33.22	0.00084	,CREBBP,MEGF8,GPC3,FOXA1,HES1,PAX6,POR,PTCH1,RB1,SHH,SHOX2,SMO,RO60,TGFBR2,DYRK2,SSNA1,BTRC,DLG5,IFT140,KIAA0586,IFT27,CHSY1,DZIP1,FKBP8,ULK3,TCTN3,INTU,HIPK2,NSDHL,CDON,IFT52,DCDC2,SUFU,WDR11,HHAT,IFT122,CENPJ,CC2D2A,IFT80,WDR19,FBXL17,TCTN1,DYNC2H1,TCTN2,TTC26,GLIS2,GPC2,MOSMO	Downregulated in 3A2
GO:0051963	regulation of synapse assembly	52	28	16.61	0.00086	,APP,CBLN1,EPHA7,EPHB2,GRIN1,IL1RAP,PTK2,PTPRS,NECTIN1,THBS2,FZD1,DLG5,CLSTN3,SEMA4D,ADGRL1,CLSTN1,DKK1,ADNP,FLRT1,EEF2K,SIX4,PPP1R9A,VPS35,NLGN2,CLSTN2,MDGA1,AGRN,VSTM5	Downregulated in 3A2
GO:0030198	extracellular matrix organization	241	100	76.97	0.00102	,ABL1,ADAM8,AGT,APP,BGN,BSG,DDR1,CAPN1,COL1A1,COL1A2,COL2A1,COL3A1,COL4A4,COL4A5,COL4A6,COL5A1,COL5A2,COL6A1,COL6A2,COL7A1,COL9A3,COL11A2,CPB2,CST3,CTSV,DAG1,ELF3,ERCC2,FBLN1,FBLN2,FBN1,FGA,FGB,FGFR4,FMOD,FN1,GAS6,HAS2,HPN,ITGA1,ITGA3,ITGA7,ITGA9,ITGAV,ITGB5,LAMA5,LAMB2,LAMB3,LOXL1,LRP1,MFAP2,MELTF,MMP11,MMP14,MMP17,MYO1E,NID1,NOTCH1,FURIN,PDGFA,PDGFRA,SERPINF2,PLOD2,PTK2,RB1,SOX9,TGFB2,TGFBI,TGF…	Downregulated in 3A2
GO:0006730	one-carbon metabolic process	23	15	7.35	0.00106	,AHCY,DHFR,MAT2A,MTHFR,SHMT2,TYMS,AHCYL1,MTHFD2,FTCD,AHCYL2,MAT2B,SFXN3,ALDH1L2,DHFR2,MTHFD2L	Downregulated in 3A2
GO:2000739	regulation of mesenchymal stem cell diff...	6	6	1.92	0.00106	,LTBP3,PDGFRA,REST,SOX5,SOX9,SOX6	Downregulated in 3A2
GO:0072033	renal vesicle formation	6	6	1.92	0.00106	,CTNNB1,SMO,SOX9,SOX8,KIF26B,FMN1	Downregulated in 3A2
GO:0034201	response to oleic acid	6	6	1.92	0.00106	,ASS1,BAD,CPS1,ACSL1,AACS,DGAT2	Downregulated in 3A2
GO:0098976	excitatory chemical synaptic transmissio...	6	6	1.92	0.00106	,GRIN1,GRIN2A,GRIN2B,GRIN2C,GRIN2D,SSH1	Downregulated in 3A2
GO:0010812	negative regulation of cell-substrate ad...	43	31	13.73	0.0011	,JAG1,APOD,RHOA,BCL6,CDKN2A,COL1A1,DMTN,FBLN1,LGALS1,LRP1,TACSTD2,MEN1,MELTF,MMP14,NOTCH1,PIK3R1,PTEN,RASA1,SRC,TBCD,THBS1,FZD4,FZD7,ADAM15,ITGB1BP1,CLASP2,KANK1,BCAS3,AP1AR,RCC2,DUSP22	Downregulated in 3A2
GO:0002053	positive regulation of mesenchymal cell ...	19	13	6.07	0.00119	,BMPR1A,CTNNB1,LRP5,MYC,PDGFA,SHH,SHOX2,SMO,SOX9,STAT1,TGFBR2,VEGFA,IRS2	Downregulated in 3A2
GO:0030279	negative regulation of ossification	51	27	16.29	0.00148	,BCL2,CDK6,CCR1,ID1,LRP4,LRP5,LTBP3,NBR1,SMAD6,MDK,MEN1,NOTCH1,SRGN,PTCH1,SOX9,LIMD1,HDAC4,TOB1,SEMA4D,CHSY1,DKK1,SUFU,BCOR,SMURF1,KREMEN2,TMEM64,RFLNB	Downregulated in 3A2
GO:0097242	amyloid-beta clearance	26	16	8.3	0.00178	,APOE,C3,CYP51A1,HDAC1,HMGCR,IGF1R,INSR,LDLR,LRP1,LRP4,LRPAP1,MME,MSR1,RAB5A,SRF,RAB11A	Downregulated in 3A2
GO:0051817	modification of morphology or physiology...	84	40	26.83	0.00189	,APOE,BAD,BCL2L1,CALM3,CAV2,DAG1,STOM,F2,FMR1,HDAC1,HPN,INSR,ITGAV,KPNA5,MBL2,SERPINB9,PPIB,EIF2AK2,PSMC3,REST,RXRA,SMARCA4,SP1,TFAP4,TYMS,HMGA2,HYAL2,BCL2L11,ATG7,CPSF4,SUGT1,TUSC2,FBXL2,HIPK2,LEF1,NUCKS1,ZNF502,TBC1D20,NAPEPLD,EIF2AK4	Downregulated in 3A2
GO:0046847	filopodium assembly	47	25	15.01	0.002	,DPYSL3,DMTN,FGD1,FMR1,MYO10,PALM,PRKCD,RAB5A,SRF,TGFBR1,WASL,S1PR2,ARHGAP44,SRGAP2,ZMYND8,BCAS3,PPP1R9A,ESPN,PPP1R9B,FGD3,FGD4,DOCK11,SPATA13,AGRN,VSTM5	Downregulated in 3A2
GO:0001942	hair follicle development	62	31	19.8	0.00229	,BCL2,CDH3,CTNNB1,ERCC2,HDAC1,KRT17,LAMA5,LRP4,NOTCH1,NUMA1,PDGFA,RELA,SHH,SMO,SOX9,TGFB2,FZD3,FZD6,LGR5,LDB1,CELSR1,EDAR,DKK1,SOSTDC1,INTU,NSDHL,LGR4,TNFRSF19,FERMT1,FOXQ1,ZDHHC21	Downregulated in 3A2
GO:0099054	presynapse assembly	20	13	6.39	0.00241	,APP,CBLN1,CEL,EFNB2,IL1RAP,LRP4,PTEN,FZD1,CLSTN3,DKK1,VPS35,NLGN2,MDGA1	Downregulated in 3A2
GO:0021987	cerebral cortex development	85	40	27.15	0.00249	,RHOA,BAD,BBS2,BBS4,BNIP3,CDK5,COL3A1,CTNNB1,EMX1,GRIN1,GSK3B,H2AX,LRP1,LRP6,MDK,PAX6,PTPRS,SMO,SRD5A1,TSC1,LRP8,MKKS,NCOA1,ADGRG1,KIF14,SEMA3A,BTBD3,SYNE2,PLCB1,SUN1,SRGAP2,CNTNAP2,LHX6,CDON,TRAPPC9,DIXDC1,EFHC1,DAB2IP,FBXO45,ASPM	Downregulated in 3A2
GO:0045725	positive regulation of glycogen biosynth...	10	8	3.19	0.00249	,AKT1,AKT2,IGF2,INSR,DYRK2,IRS2,EPM2AIP1,SORBS1	Downregulated in 3A2
GO:0072273	metanephric nephron morphogenesis	18	12	5.75	0.0026	,CTNNB1,HES1,PDGFRB,PKD2,SMO,SOX9,STAT1,SIX2,SOX8,KIF26B,LGR4,FMN1	Downregulated in 3A2
GO:1904837	beta-catenin-TCF complex assembly	29	17	9.26	0.0027	,BCL9,CREBBP,CTNNB1,HDAC1,MEN1,MYC,SMARCA4,TCF7L2,TERT,TLE2,TLE3,TLE4,TRRAP,KAT5,PYGO1,LEF1,PYGO2	Downregulated in 3A2
GO:0071377	cellular response to glucagon stimulus	16	11	5.11	0.00274	,ADCY1,ADCY3,ADCY5,ADCY6,ADCY7,ASS1,CPS1,GJB2,PCK1,PRKAR1A,PRKAR2A	Downregulated in 3A2
GO:0042135	neurotransmitter catabolic process	16	11	5.11	0.00274	,ACHE,ALDH7A1,COMT,GLDC,HNMT,POR,ALDH5A1,NAALAD2,SLC44A1,CHDH,LRTOMT	Downregulated in 3A2
GO:0080182	histone H3-K4 trimethylation	16	11	5.11	0.00274	,H1-2,H1-3,H1-4,KMT2A,ARID4A,OGT,RTF1,TET2,KMT2E,WDR82,TET3	Downregulated in 3A2
GO:0060384	innervation	14	10	4.47	0.00281	,ADARB1,NPTX1,NTF4,POU4F1,LRIG2,SEMA3A,UNC13B,LRIG1,CHD7,FBXO45	Downregulated in 3A2
GO:0031936	negative regulation of chromatin silenci...	14	10	4.47	0.00281	,H1-2,H1-3,H1-4,H1-5,PHF2,H1-10,ASF1A,ATAD2,ATAD2B,TET1	Downregulated in 3A2
GO:0003215	cardiac right ventricle morphogenesis	14	10	4.47	0.00281	,JAG1,BMPR1A,NOTCH1,SMARCD3,SOX4,TGFB2,SEMA3C,CHD7,TBX20,MIR17HG	Downregulated in 3A2
GO:0090276	regulation of peptide hormone secretion	136	59	43.44	0.00319	,ADCY5,ADRA2C,SLC25A6,BAD,CACNA1D,CACNA1E,CFTR,FGA,FGB,GLUD1,GLUL,GPLD1,HADH,HFE,HMGCR,HNF4A,ITPR1,KCNS3,KIF5B,LRP1,LRP5,PFKL,RAP1A,RBP4,REST,RFX3,SLC16A1,SOX4,SRI,SREBF1,STX1A,TCF7L2,TFR2,TIAM1,VSNL1,IRS2,PER2,BAIAP3,SYT7,AIMP1,HMGN3,RPH3AL,RAPGEF4,PASK,PHPT1,SELENOT,TM7SF3,CHD7,NLGN2,AACS,UQCC2,JAGN1,MIDN,RASL10B,SYTL4,ACVR1C,SLC9B2,RFX6,BMP8A	Downregulated in 3A2
GO:0060425	lung morphogenesis	34	19	10.86	0.00328	,CTNNB1,CTSZ,DAG1,FOXA1,ID1,KRAS,MAPK3,SRSF6,SHH,SOX9,SRF,TGFBR2,PLOD3,DLG5,CELSR1,SPRY2,GRHL2,STK40,LAMA1	Downregulated in 3A2
GO:0015911	plasma membrane long-chain fatty acid tr...	5	5	1.6	0.00332	,AKT1,AKT2,THBS1,IRS2,SLC27A5	Downregulated in 3A2
GO:0097090	presynaptic membrane organization	5	5	1.6	0.00332	,APOE,CEL,LRP4,PTEN,NLGN2	Downregulated in 3A2
GO:0007160	cell-matrix adhesion	157	73	50.14	0.00344	,ABL1,JAG1,APOD,RHOA,BCL2,BCL6,DDR1,CDK5,CDK6,CDKN2A,COL3A1,CSF1,CTNNB1,DAG1,DMTN,EPHA1,FGA,FGB,FN1,GSK3B,ITGA1,ITGA3,ITGA7,ITGAV,ITGB5,L1CAM,LAMA5,LRP1,BCAM,MKLN1,MMP14,NID1,PDPK1,PIK3R1,PRKCZ,PTEN,PTK2,PTPRK,RASA1,SRC,SRF,THBS1,THBS3,TIAM1,TSC1,VEGFA,ADAM15,LDB1,ARHGEF7,SGCE,ITGB1BP1,ROCK2,SLK,BCL2L11,MSLN,SORBS1,ADAMTS13,LIMCH1,CLASP2,MINK1,TRPM7,BCAS3,FERMT1,RCC2,CCL28,DUSP22,CAMSAP3,EPB41L5,…	Downregulated in 3A2
GO:0001569	branching involved in blood vessel morph...	25	15	7.98	0.00351	,ABL1,CTNNB1,EDN1,MDK,NFATC4,SHH,SRF,STK4,TGFBR2,VEGFA,PLXND1,LEF1,TBX20,RBM15,NRARP	Downregulated in 3A2
GO:0030260	entry into host cell	102	46	32.58	0.00355	,GRK2,CAV2,SCARB1,SCARB2,CD74,CTNNB1,CTNND1,CXADR,CD55,DAG1,EFNB2,EFNB3,EPS15,GAS6,HSPA1A,HSPA1B,ITGAV,ITGB5,RPSA,LDLR,LGALS1,CD46,MET,NCAM1,NECTIN1,SLC1A5,SRC,TFRC,TMPRSS2,TYRO3,UVRAG,TRIM25,HYAL3,IFITM1,HYAL2,TNFRSF14,CLDN6,CLDN1,NUP153,SIVA1,EXOC7,HAVCR1,CBLL1,TRIM8,ITCH,CDHR3	Downregulated in 3A2
GO:0030516	regulation of axon extension	71	34	22.68	0.00358	,ABL1,APOE,ARHGAP4,BMPR2,CDK5,DPYSL2,MEGF8,FN1,GOLGA4,GSK3B,IFRD1,L1CAM,LRP1,NRCAM,PAK1,PTPRS,RNF6,SEMA3F,SRF,VEGFA,SEMA3B,RAB11A,SEMA3A,SEMA6B,SEMA4D,SEMA3C,TWF2,ADNP,SIN3A,ANAPC2,SEMA4C,SEMA6A,SEMA4G,ZFYVE27	Downregulated in 3A2
GO:1901216	positive regulation of neuron death	71	34	22.68	0.00358	,ABL1,ADORA1,PARP1,RHOA,BAD,CASP2,CDC34,CDK5,ATF2,CTNNB1,CTSZ,DAXX,SMIM40,EFNB2,EPHA7,GRIN2B,GSK3B,ITGA1,MAP3K11,MYB,MYBL2,NQO2,REST,SRPK2,TGFB2,TP53,TP53BP2,HDAC4,BCL2L11,DKK1,BACE1,FIS1,SSH1,ZNF746,PCSK9	Downregulated in 3A2
GO:0048871	multicellular organismal homeostasis	314	123	100.29	0.00362	,ACACA,ACACB,ACHE,ACVR2B,ADAM8,ADCY1,ADCY3,ADCY5,ADCY6,ADCY7,ADORA1,ADRB1,AKR1B1,AMPD2,ATP6AP1,BARD1,BBS1,BBS2,BBS4,BCL2,CDH3,CEBPB,CFTR,COL2A1,CLDN4,CSF1,CSK,CST4,CTNNB1,CXADR,EDNRB,CLN8,ESRRG,ACSL1,GNAS,HADH,HAS2,HFE,HSF1,ID1,IGF1R,KRAS,STMN1,LNPEP,LTBP3,LYZ,MET,MFAP2,NOS3,NOTCH1,SLC11A2,PRCP,PRKAA1,PRKAR1A,PRKAR2A,MAP2K6,PTH1R,PTH2R,RAC3,RB1,RBP4,SCD,SLC22A5,SMO,SOX9,SRC,SRF,SYK,ADAM17,TFF3,TF…	Downregulated in 3A2
GO:0046463	acylglycerol biosynthetic process	32	18	10.22	0.0038	,ANG,C3,SCARB1,ACSL1,GK,GPLD1,LDLR,PCK1,SREBF1,DGAT1,RGN,NR1H3,LPIN1,PLCE1,PNPLA3,DGAT2,FITM2,MOGAT3	Downregulated in 3A2
GO:0035148	tube formation	121	53	38.65	0.00394	,ABL1,BBS4,CTNNB1,DVL2,ARHGAP35,LRP6,MTHFR,NOTCH1,PODXL,PROX1,PTCH1,PTK7,RPS7,SHH,SOX4,SOX9,STK4,TGFB2,TGM2,TSC1,TSC2,KDM6A,VEGFA,FZD3,FZD1,FZD6,TEAD2,LMO4,TCAP,ITGB1BP1,KIF20B,CELSR1,MED12,BCL2L11,SPINT2,EDAR,DICER1,SETD2,SOX8,IFT52,SUFU,SIX4,BCAS3,SEMA4C,IFT122,CC2D2A,IRX3,TCTN1,GRHL2,OSR1,TRIM71,DAB2IP,IRX2	Downregulated in 3A2
GO:0048468	cell development	1478	559	472.05	0.00399	,ABL1,ACHE,ADARB1,ADCY1,ADCY6,ADRA2C,AGER,JAG1,AGT,AKT1,AKT2,AMH,ANG,ANK2,APOD,APOE,APP,RHOA,ARHGAP4,ARHGDIA,ARSB,ASPA,RERE,ATP2A2,ATP6AP1,ATRX,BAD,NKX3-2,BBS2,BBS4,BCL2,BCL2L1,BCL6,BMP2,BMP8B,BMPR1A,BMPR2,BPGM,BSG,TSPO,C3,MYRF,DDR1,CALR,CASP2,CAV2,CCKAR,SCARB2,CDK5,CDK6,CEBPA,CFTR,COL3A1,COL4A4,COL6A1,COL6A2,COL7A1,CRABP2,CSF1,CTNNB1,CTSZ,CUX1,CXADR,DAG1,COCH,DHFR,DIAPH2,DLD,DNMT3B,DOCK1,DOK1,DP…	Downregulated in 3A2
GO:0048609	multicellular organismal reproductive pr...	539	201	172.15	0.00401	,ACVR2A,ADCY7,AKT1,AKR1B1,AMH,ANG,APOB,APP,ARRB2,ATRX,BAD,BBS2,BBS4,BCL2,BCL2L1,BCL6,BMPR2,BSG,CALR,CASP2,CDC25C,CETN2,CFTR,COMT,CTNNB1,CTSV,CXADR,CYP1A1,DIAPH2,DLD,DNMT3A,E2F1,EDN1,EDNRB,EPOR,ERCC1,FANCD2,FANCG,FOXJ1,GABRB1,NR6A1,GJB2,GRIN1,H2AX,H3-3A,HAS2,HMGB2,HSF1,INPP5B,ITGA3,JUNB,KIFC1,SMAD1,MDK,MEN1,MLH1,NOS3,NOTCH1,NPR2,OCA2,ODF2,OVOL1,P2RY1,PAFAH1B3,PAM,SERPINA5,PCNA,PDE3A,PDGFRA,PRKAR1A…	Downregulated in 3A2
GO:0008285	negative regulation of cell proliferatio...	484	182	154.58	0.00404	,ADARB1,ADORA1,ANG,APOD,APOE,APOH,APP,BCHE,BCL2,BCL6,BMP2,BMPR2,TSPO,DDR1,CAV2,KRIT1,CDK6,CDKN1B,CDKN2A,CDKN2B,CEBPA,CEBPB,CNN1,COMT,CPB2,ATF2,CSK,CTBP2,CTNNB1,DHCR24,DLG3,E2F1,E2F3,EFNB2,ERBB2,FBLN1,FKTN,FOXJ1,FTH1,GPC3,GPLD1,HNF4A,HPN,HES1,HSF1,HSPA1A,HSPA1B,IGFBP7,ING1,INPPL1,IRF6,ITGA1,KRT4,SMAD1,SMAD6,MDM4,MEN1,MSX1,MXI1,MYC,NOS3,NOTCH1,OVOL1,PAK1,PAX6,PKD2,PLXNB1,PML,PPP2R5C,PRKAR1A,EIF2AK2…	Downregulated in 3A2
GO:0006325	chromatin organization	672	287	214.63	0.00407	,RERE,ATRX,BCL6,CDK2,CDK5,CDKN2A,CENPC,CHD2,CHD3,ATF2,CREBBP,CTNNB1,DAXX,SMIM40,DDB2,DNMT3A,DNMT3B,PHC1,ELK4,EYA1,EZH2,BPTF,FMR1,NR3C1,H1-2,H1-3,H1-4,H1-5,H2AX,H2BC5,H3-3A,HCFC1,HDAC1,HELLS,HMGB2,HMGB3,HMGN1,FOXA1,PRMT2,IGF2,MCM2,MECP2,MEN1,MKI67,KMT2A,MLLT6,MTHFR,MYB,MYC,NAP1L1,PAK1,PER1,PHF2,PRKAA1,PRKCD,MAPK3,RB1,ARID4A,RBBP4,RBL1,RELA,REST,BRD2,SATB1,SETMAR,HLTF,SMARCA4,SMARCC1,SMARCC2,SMARCD…	Downregulated in 3A2
GO:0031016	pancreas development	59	29	18.84	0.00429	,ACVR2B,AKT1,BAD,NKX3-2,CDK6,CTNNB1,GSK3B,MNX1,HNF4A,HES1,IGF2,INSR,MEIS2,MEN1,MET,PAX6,PDPK1,PROX1,RFX3,SHH,SMO,SOX4,SOX9,HNF1A,TCF7L2,GDF11,MSLN,SELENOT,RFX6	Downregulated in 3A2
GO:0090207	regulation of triglyceride metabolic pro...	30	17	9.58	0.0044	,AADAC,APOE,C3,SCARB1,GPLD1,LDLR,SORL1,SREBF1,RGN,NR1H3,ABHD5,PNPLA2,LMF1,LMF1,PANK2,DGAT2,FITM2	Downregulated in 3A2
GO:0035023	regulation of Rho protein signal transdu...	111	49	35.45	0.00452	,ABL1,APOE,ARHGDIA,BCL6,COL3A1,EPS8,FGD1,GPR35,ARHGAP35,ITGA3,STMN1,MET,PDGFRB,TIAM1,VAV2,ARHGEF5,ARHGEF7,ARHGEF2,ADGRG1,ARHGEF17,FARP2,FARP1,NET1,KANK1,ARHGEF9,MCF2L,DNMBP,ARHGEF12,ARHGEF26,ARHGEF16,ITSN2,RASIP1,ARHGEF10L,PLEKHG6,ARHGEF40,CDC42SE1,PLEKHG5,PLEKHG1,HEG1,EPS8L2,KCTD10,OBSCN,FGD3,ARHGEF25,FGD4,ARHGEF19,CCDC125,SPATA13,SCAI	Downregulated in 3A2
GO:0043200	response to amino acid	90	41	28.74	0.00459	,ALAD,RHOA,ASNS,ASS1,BAD,BCL2L1,CDKN1B,CEBPB,COL1A1,COL1A2,COL3A1,COL5A2,COL6A1,CPS1,DNMT3A,EDN1,F7,GRIN1,HSF1,IPO5,MTHFR,OPA1,PCK1,PCNA,PDGFRA,PIK3C3,RELA,SLC1A2,TMBIM6,TOMM20,NSMF,SESN1,PDGFC,RPTOR,RRAGD,RRAGC,CPEB1,SESN3,GPRC6A,LAMTOR4,CASTOR2	Downregulated in 3A2
GO:0050769	positive regulation of neurogenesis	336	130	107.31	0.00468	,ADRA2C,AGT,APOE,RHOA,ARHGDIA,ARSB,ASPA,BCL2,BCL6,BMP2,BMPR2,TSPO,SCARB2,CRABP2,CSF1,CTNNB1,CUX1,DAG1,DNMT3B,DPYSL3,DVL2,E2F1,MEGF8,MARK2,EPHB2,EZH2,FMR1,FN1,GOLGA4,ARHGAP35,HDAC1,FOXA1,HES1,IL6ST,ITGA3,ITPKA,L1CAM,LRP1,MDK,MME,MYB,NAP1L1,NOTCH1,NRCAM,OPA1,PAK1,PAX6,PLXNB1,PRKCH,MAPK6,PROX1,PTEN,PTK7,RAP1A,RELA,REST,SHH,SHOX2,SMARCD3,SMO,SRF,TCF3,TCF12,TIAM1,TP73,VEGFA,XRCC2,LRP8,FZD3,FZD1,FZD4,C…	Downregulated in 3A2
GO:0048513	animal organ development	2315	852	739.38	0.00474	,ABL1,ACACB,ACHE,ACVR2A,ACVR2B,ADAM8,ADARB1,ADCY1,PARP1,GRK2,AGER,JAG1,AGT,AKT1,AKT2,AKR1B1,ALOX15,AMH,ANG,ANK2,APLP1,APOA2,APOD,APP,SHROOM2,RHOA,ARRB2,ASAH1,ASGR2,ASNS,ASS1,RERE,ATP5PB,ATP6AP1,ATP7B,ATRX,KIF1A,BAD,NKX3-2,BBS2,BBS4,BCL2,BCL2L1,BCL6,BCL9,BIK,BMP2,BMP8B,BMPR1A,BMPR2,BNIP3,BPGM,BRAF,BSG,TSPO,LDLRAD4,DDR1,CALM3,CALR,CAPN1,CASP2,CAV2,CBLN1,CCKAR,CCNF,CD74,CDH3,CDK4,CDK5,CDK6,CDKN1B,CD…	Downregulated in 3A2
GO:0051271	negative regulation of cellular componen...	218	88	69.63	0.00496	,ADARB1,ADORA1,JAG1,AKT1,APOD,APOE,APOH,RHOA,RHOB,ARHGAP4,BCL2,BMPR1A,BST2,LDLRAD4,CALR,KRIT1,CD74,CDKN1B,COL3A1,DAG1,DPYSL3,EPHA1,FBLN1,LRP1,TACSTD2,MECP2,NOTCH1,PKHD1,MAP2K5,PTEN,PTPRK,RAP2A,RAP2B,CCL2,SEMA3F,SHH,SRF,STC1,NR2F2,TGFBR3,THBS1,TIMP1,SEMA3B,STK24,IFITM1,HYAL2,ADAM15,WASL,RGN,DLG5,ITGB1BP1,ADGRG1,TCAF1,HDAC5,PTPRU,SEMA3A,SEMA6B,SEMA4D,SEMA3C,SPINT2,ABHD2,NISCH,PADI2,LIMCH1,CLASP2,KA…	Downregulated in 3A2
GO:0016570	histone modification	396	156	126.48	0.00499	,ATRX,BCL6,CDK2,CDK5,ATF2,CREBBP,CTNNB1,DDB2,DNMT3B,PHC1,ELK4,EYA1,EZH2,FMR1,H1-2,H1-3,H1-4,H1-5,HCFC1,HDAC1,PRMT2,IGF2,MECP2,MEN1,KMT2A,MLLT6,MTHFR,MYB,PER1,PHF2,PRKAA1,PRKCD,MAPK3,ARID4A,REST,SATB1,SETMAR,SREBF1,TAF1,TAF5,TAF7,MAP3K7,TBL1X,TP53,UBE2B,UBE2E1,KDM6A,VEGFA,NSD2,PCGF2,PRDM2,BRPF1,KAT6A,HMGA2,KDM5C,TRRAP,BAP1,OGT,NCOA1,LDB1,PER2,MCM3AP,RPS6KA4,BAZ1B,MTA1,AURKB,GTF3C4,KDM4A,DCAF1,HDAC…	Downregulated in 3A2
GO:0040018	positive regulation of multicellular org...	19	12	6.07	0.00501	,BBS2,BBS4,BCL2,CSF1,GPR21,RABGAP1,HSF1,IGF2,PPIB,SMO,MKKS,NIPBL,CHD7	Downregulated in 3A2
GO:0061061	muscle structure development	440	166	140.53	0.00506	,ABL1,ACHE,ADARB1,JAG1,AGT,AKT1,ANK2,RHOA,ARRB2,ASS1,ATP2A2,BCL2,BCL9,BMP2,BMPR1A,BNIP2,CALR,CAV2,CDK5,CENPF,CHD2,COL3A1,CTNNB1,CXADR,DMPK,EDN1,EDNRB,EFNB2,ERBB3,EZH2,FKTN,FLOT2,GPC1,H1-5,H3-3A,HMGCR,HES1,IFRD1,IGF2,ITGA7,KRAS,LAMA5,LGALS1,MBNL1,MECP2,MEF2A,MEF2D,MMP14,MSX1,MYBPC2,NFATC2,NFATC4,NOTCH1,PAK1,PDGFRA,PDGFRB,PGM5,PIM1,POU4F1,PPARA,PRKAA1,PRKAR1A,PROX1,PTEN,RB1,RBM4,RBP4,REST,RXRA,SORT…	Downregulated in 3A2
GO:0006333	chromatin assembly or disassembly	149	78	47.59	0.00508	,ATRX,CDKN2A,CENPC,CHD3,DAXX,SMIM40,H1-2,H1-3,H1-4,H1-5,H2AX,H2BC5,H3-3A,HELLS,HMGB2,MCM2,NAP1L1,RBBP4,BRD2,SMARCA4,SMARCC1,SMARCC2,SMARCD2,SMARCD3,SMARCE1,SOX9,TAL1,TP53,TSPYL1,KAT6A,HMGA2,H2BC13,H2BC15,H2BC14,H2BC7,H2BC9,H2BC4,H2BC17,H2BC21,H3C6,H3C8,H3C12,H3C10,H4C1,H4C4,H4C12,H4C3,H4C2,H3C7,H2BC11,H1-10,BAZ1B,CHAF1A,TLK2,PADI2,OIP5,BAHD1,TSPYL4,ITGB3BP,KAT6B,ASF1A,HP1BP3,PBRM1,MACROH2A2,ASF1B…	Downregulated in 3A2
GO:2000826	regulation of heart morphogenesis	28	16	8.94	0.00508	,JAG1,BMP2,BMPR2,CTNNB1,EYA1,HES1,NOTCH1,PIM1,SMO,SOX9,TGFB2,TGFBR1,TGFBR2,SEMA3C,DKK1,GATA5	Downregulated in 3A2
GO:0050804	modulation of chemical synaptic transmis...	265	108	84.64	0.00536	,ABL1,ASIC1,ACHE,ADCY1,ADORA1,AGER,AGT,APOE,APP,ARRB2,ATP2A2,BCHE,CACNA1B,CACNA1D,CALM3,CBLN1,CDK5,CEL,CHRNA4,CHRNA5,EDN1,EFNB3,EPHB2,FMR1,GLUL,GNAI2,GRIK4,GRIN1,GRIN2A,GRIN2B,GRIN2C,GRIN2D,GSK3B,ITPKA,KIF5B,KRAS,MECP2,MME,NFATC4,NPTX1,NTF4,P2RY1,PLCB4,PLCG1,PRKCZ,PTEN,PTPRA,PTPRS,RAB5A,RAP1A,RPL22,CCL2,SH3GL1,SLC6A9,SRC,SRF,STAU1,STX1A,VAMP2,SYP,YWHAG,SLC30A1,LRP8,PPFIA3,RAB11A,BAIAP3,SYT7,LGI1,…	Downregulated in 3A2
GO:0042045	epithelial fluid transport	7	6	2.24	0.00538	,CFTR,EDN1,EDNRB,ITPR1,AHCYL1,SLC26A6	Downregulated in 3A2
GO:0048845	venous blood vessel morphogenesis	7	6	2.24	0.00538	,EFNB2,NOTCH1,PROX1,VEGFA,TBX20,HEG1	Downregulated in 3A2
GO:0098962	regulation of postsynaptic neurotransmit...	7	6	2.24	0.00538	,NPTX1,SRC,HOMER1,AKAP9,NPTXR,CNIH2	Downregulated in 3A2
GO:0045664	regulation of neuron differentiation	463	186	147.88	0.00555	,ABL1,ADCY6,ADRA2C,JAG1,AGT,AKT1,APOE,APP,RHOA,ARHGAP4,ARHGDIA,ARSB,BCL2,BCL6,BMP2,BMPR2,CALR,SCARB2,CDK5,CRABP2,CTSZ,CUX1,DNMT3B,DPYSL2,DPYSL3,DVL2,EDNRB,EFNA1,EFNB2,EFNB3,MEGF8,MARK2,EPHA7,EPHB2,EYA1,EZH2,FMR1,FN1,GOLGA4,GRIN1,ARHGAP35,GSK3B,FOXA1,HES1,ID1,IFRD1,ITGA3,ITPKA,L1CAM,LGALS1,LRP1,LRP4,MDK,MOV10,MYO9A,NEDD4,NFATC4,NOTCH1,NOTCH3,NRCAM,NTF4,OPA1,PAK1,PAX6,PBX1,PLXNB1,MAPK6,PROX1,KLK6,P…	Downregulated in 3A2
GO:0001503	ossification	276	117	88.15	0.00559	,ACHE,ACVR2A,ACVR2B,JAG1,AKT1,ALOX15,RHOA,ASGR2,ATP6AP1,BCL2,BMP2,BMP8B,BMPR1A,BMPR2,CDK6,CEBPA,CEBPB,CCR1,COL1A1,COL1A2,COL2A1,COL5A2,COL6A1,CSF1,CTNNB1,CYP24A1,ERCC2,EXT2,FASN,FGFR3,GPC3,GNAS,GPLD1,H3-3A,IARS1,ID1,IGF2,IL6ST,INPPL1,JUNB,LRP4,LRP5,LTBP3,NBR1,SMAD1,SMAD6,MDK,MEF2D,MEN1,MMP14,NAB2,NOTCH1,NPR2,PBX1,PLXNB1,SRGN,MAPK3,PSMC2,PTCH1,PTH1R,PTK2,REST,RRBP1,SORT1,SHH,SHOX2,SMO,SOX9,STC1,TG…	Downregulated in 3A2
GO:0007178	transmembrane receptor protein serine/th...	247	98	78.89	0.00573	,ABL1,ACVR2A,ACVR2B,PARP1,AMH,RHOA,ARRB2,BMP2,BMP8B,BMPR1A,BMPR2,LDLRAD4,CAV2,CDKN2B,COL1A2,COL3A1,CREBBP,MEGF8,FBN1,FMOD,GPC3,HFE,HIVEP1,HNF4A,HES1,HSPA1A,ID1,IGSF1,ITGA3,ITGB5,LNPEP,LTBP2,LTBP3,SMAD1,SMAD6,MEN1,MSX1,NEO1,NOTCH1,NUMA1,FURIN,PCSK6,PDPK1,PML,PRKCZ,MAPK3,PTK2,PTPRK,SFRP5,SHH,SORL1,SRC,ADAM17,MAP3K7,TGFB2,TGFBR1,TGFBR2,TGFBR3,THBS1,TP53,UBB,VIM,FZD1,MTMR4,ZFYVE9,ZFYVE16,TOB1,GDF11,F…	Downregulated in 3A2
GO:0071397	cellular response to cholesterol	15	10	4.79	0.00603	,DAG1,GPLD1,HMGCS1,LRP6,PTCH1,SMO,LRP8,GRAMD1C,GRAMD1B,AACS	Downregulated in 3A2
GO:0099068	postsynapse assembly	15	10	4.79	0.00603	,CBLN1,CEL,EPHB2,IL1RAP,LRP4,PTEN,PTPRS,NRXN2,SHANK2,NLGN2	Downregulated in 3A2
GO:0050995	negative regulation of lipid catabolic p...	15	10	4.79	0.00603	,ACACB,ADORA1,AKT1,APOA2,APOC1,GPLD1,PDE3B,PRKAA1,SORL1,FMC1	Downregulated in 3A2
GO:0032989	cellular component morphogenesis	818	326	261.26	0.00613	,ABL1,ADAM8,ADARB1,ADCY1,ANK2,APOE,APP,RHOA,RHOB,ARHGAP4,ARHGDIA,RERE,BCL2,BCL2L1,BCL6,BMPR2,BSG,CFAP410,DDR1,CALR,CCKAR,CDH3,CDH6,CDK5,COL4A4,COL6A1,COL6A2,COL7A1,CRABP2,CTNNB1,CUX1,DAG1,COCH,DOCK1,DOK1,DPYSL2,DVL2,EDN1,EFNA1,EFNA2,EFNB2,EFNB3,CELSR3,CELSR2,MEGF8,MARK2,EMX1,DMTN,EPHA1,EPHA7,EPHB2,EPHB4,EPS8,ERBB2,ERCC2,F2,FBLN1,FGA,FGB,FGD1,FMR1,FN1,GOLGA4,GPC1,GRB7,GRIN1,ARHGAP35,GSK3B,HAS2,MNX…	Downregulated in 3A2
GO:0042476	odontogenesis	86	39	27.47	0.00617	,ACVR2B,RHOA,BMP2,BMPR1A,BSG,COL1A1,COL1A2,ATF2,CSF1,CTNNB1,DLX3,EDN1,HDAC1,LAMA5,LRP4,LRP6,MSX1,PAM,PDGFRA,PPARA,NECTIN1,SDC1,SHH,SMO,SRC,TGFB2,ZNF22,BCL2L11,EDAR,SOSTDC1,CNNM4,SSUH2,LEF1,BCOR,ODAM,FAM20C,SP6,OSR1,WDR72	Downregulated in 3A2
GO:0099509	regulation of presynaptic cytosolic calc...	9	7	2.87	0.00633	,ADORA1,CACNA1D,CDK5,P2RY1,TSPOAP1,SCGN,NCS1	Downregulated in 3A2
GO:0071679	commissural neuron axon guidance	9	7	2.87	0.00633	,DAG1,EPHB2,NCAM1,PTCH1,SMO,VEGFA,FZD3	Downregulated in 3A2
GO:0021542	dentate gyrus development	9	7	2.87	0.00633	,CDK6,MDK,PROX1,PTEN,SMO,LEF1,ATAT1	Downregulated in 3A2
GO:0048665	neuron fate specification	13	9	4.15	0.00641	,EYA1,MNX1,FOXA1,PAX6,POU4F1,SOX1,LHX3,SUFU,ESRP1	Downregulated in 3A2
GO:0006721	terpenoid metabolic process	79	43	25.23	0.00642	,ADH4,ADH5,ADH6,AKR1B1,APOA2,APOB,APOE,CRABP2,CYP1A1,CYP2C19,CYP3A5,FDFT1,FDPS,GPC5,GPC3,GPC1,HMGCS1,LRP1,LSS,RBP1,RBP2,RBP4,SDC1,SDC2,SRD5A1,TTR,LRP8,PNPLA4,DGAT1,GGPS1,HTRA2,CYP2S1,RDH11,UGT1A9,APOM,RDH14,SCPEP1,STRA6,DGAT2,GPC2,NAPEPLD,CYP4V2,AGRN	Downregulated in 3A2
GO:0002062	chondrocyte differentiation	81	37	25.87	0.00652	,NKX3-2,BMP2,BMPR1A,BMPR2,COL2A1,COL6A1,COL6A2,COL7A1,CTNNB1,COCH,FGFR3,GPLD1,LTBP3,MBL2,MDK,MEF2D,POR,PTH1R,RELA,SHOX2,SOX5,SOX9,TGFBI,TGFBR1,TGFBR2,HMGA2,SIX2,CHSY1,POC1A,IMPAD1,SOX6,IFT80,CREB3L2,VWA1,LNPK,OSR1,RFLNB	Downregulated in 3A2
GO:1900025	negative regulation of substrate adhesio...	11	8	3.51	0.00658	,DMTN,FBLN1,TACSTD2,MELTF,ITGB1BP1,KANK1,AP1AR,RCC2	Downregulated in 3A2
GO:0021513	spinal cord dorsal/ventral patterning	11	8	3.51	0.00658	,PAX6,SHH,SMO,SOX1,LHX3,INTU,SUFU,IFT122	Downregulated in 3A2
GO:0045683	negative regulation of epidermis develop...	11	8	3.51	0.00658	,CDH3,EZH2,HES1,NOTCH1,SRSF6,SMO,FERMT1,GRHL2	Downregulated in 3A2
GO:0090481	pyrimidine nucleotide-sugar transmembran...	11	8	3.51	0.00658	,SLC35E2A,SLC35D2,SLC35D1,SLC35A3,SLC35C2,SLC35B4,SLC35A4,SLC35E2B	Downregulated in 3A2
GO:0043523	regulation of neuron apoptotic process	148	62	47.27	0.00659	,ADAM8,PARP1,APOE,RHOA,ARRB2,BCL2,BCL2L1,CASP2,CDC34,CDK5,CEBPB,ATF2,CTNNB1,CTSZ,EPHA7,ERBB3,GRIN1,ITGA1,KRAS,LRP1,MDK,MECP2,MAP3K11,MYB,MYBL2,NAIP,NFATC4,NQO2,NTF4,PDPK1,POU4F1,RASA1,CCL2,SRPK2,TERT,TGFB2,TP53,TYRO3,XRCC2,HDAC4,KIF14,BCL2L11,SIGMAR1,LANCL1,CHL1,NES,TRIM2,ADNP,BACE1,NSMF,TOX3,HIPK2,FIS1,SIX4,OXR1,AMBRA1,NDNF,AKT1S1,FOXQ1,VSTM2L,PCSK9,NRBP2	Downregulated in 3A2
GO:0050905	neuromuscular process	63	30	20.12	0.00664	,ABL1,ADARB1,ADCY5,APP,CLN8,GAA,GM2A,GRIN1,GRIN2A,GRIN2C,GRIN2D,MECP2,MYO7A,POU4F1,PTEN,RAC3,UCHL1,KCNAB2,HERC1,IGDCC3,MYCBP2,CAMTA1,RBFOX2,BACE1,PNKD,NLGN2,STRA6,UBA5,OPA3,POMK	Downregulated in 3A2
GO:0035909	aorta morphogenesis	24	14	7.67	0.00677	,JAG1,BMPR1A,COL3A1,EFNB2,EYA1,HES1,LRP1,NOTCH1,PDGFRB,PROX1,SOX4,SRF,TGFB2,CHD7	Downregulated in 3A2
GO:0099601	regulation of neurotransmitter receptor ...	38	23	12.14	0.00679	,APP,CAPN1,CDK5,DAPK1,DLG3,EPHB2,GRIN1,GRIN2A,GRIN2B,NPTX1,CCL2,SRC,HOMER1,AKAP9,SHANK2,NPTXR,MINK1,NLGN2,CACNG8,LYNX1,NETO2,LYPD6,CNIH2	Downregulated in 3A2
GO:0030203	glycosaminoglycan metabolic process	113	49	36.09	0.00685	,AKT1,ARSB,BGN,EXT2,EXTL2,GPC5,FMOD,GPC3,GLB1,GPC1,GUSB,HAS2,NDST1,ITIH3,PDGFRB,PIM1,SDC1,SDC2,ST3GAL4,ST3GAL3,HYAL3,HYAL2,B4GALT3,B4GALT2,B4GALT5,HS2ST1,HS3ST3B1,HS3ST1,B3GNT3,B4GAT1,SLC35D2,CHP1,CHSY1,SLC35D1,GLCE,B3GAT3,SPOCK3,CHST15,IMPAD1,CLN6,CHST12,NDST4,CHPF,NDNF,CHST14,B3GALT6,CHST13,GPC2,AGRN	Downregulated in 3A2
GO:0050768	negative regulation of neurogenesis	198	86	63.24	0.00685	,ADCY6,JAG1,APOE,APP,RHOA,ARHGAP4,ARHGDIA,BMPR1A,TSPO,CALR,CDK5,COL3A1,CTNNB1,CTSZ,DPYSL3,EDNRB,EFNA1,EFNB2,EFNB3,EPHA7,EPHB2,F2,GSK3B,HES1,ID1,IFRD1,LDLR,LGALS1,LRP1,LRP4,NFATC4,NOTCH1,NOTCH3,PAX6,PBX1,PTEN,PTK2,PTPRS,REST,RNF6,SEMA3F,SHH,SORL1,SOX9,TERT,NR2F1,THRB,TP53,TP73,TSC1,VIM,SEMA3B,CBFA2T2,ARHGEF2,ADGRG1,BAG5,LRIG2,GDF11,HMG20A,SEMA3A,SEMA6B,SEMA4D,SEMA3C,INPP5F,SIRT2,DKK1,KANK1,SRGAP2,…	Downregulated in 3A2
GO:0000226	microtubule cytoskeleton organization	446	167	142.45	0.00689	,ABL1,RHOA,ATRX,BBS2,BBS4,CCNF,CDK2,CDK5,CDKN1B,CETN2,CHD3,CTNNB1,DAG1,MARK2,GSK3B,HSPA1A,HSPA1B,KIF11,KIFC1,STMN1,MAP4,MARK3,MECP2,MET,MID1,ATXN3,MLH1,MYBL2,NUMA1,ODF2,PAK1,PAX6,PCNT,PEX14,PKD2,PKHD1,PRKAA1,PRKCZ,PTK2,SLC16A1,SON,TBCD,TUBA4A,UBE2B,UVRAG,WEE1,XRCC2,XRCC3,ALMS1,SMC1A,CDC14A,TNKS,VAMP4,RAB11A,PRC1,ARHGEF2,AURKB,KIF3B,ROCK2,NCOR1,CCP110,SLK,CKAP5,CUL7,KIAA0753,PDCD6IP,AKAP9,SPRY2,ST…	Downregulated in 3A2
GO:0006493	protein O-linked glycosylation	79	36	25.23	0.00756	,FKTN,GALNT2,GALNT3,MFNG,ST6GAL1,ST3GAL4,ST3GAL3,VEGFB,OGT,DPM2,PLOD3,LARGE1,B4GALT5,B3GNT3,POMT1,OGA,B4GAT1,TRAK1,POFUT2,POFUT1,SLC35C2,GALNT7,TET2,GALNT10,C1GALT1,POGLUT1,GALNT16,TET1,POMK,TMTC4,LARGE2,B3GLCT,XXYLT1,TET3,GXYLT1,CRPPA	Downregulated in 3A2
GO:0048813	dendrite morphogenesis	111	48	35.45	0.00786	,RERE,CDK5,CUX1,EFNA1,CELSR2,EPHB2,FMR1,GRIN1,GSK3B,ID1,ITPKA,LRP4,MEF2A,NEDD4,NFATC4,SLC11A2,OPA1,PTEN,RAP2A,SDC2,TIAM1,LRP8,WASL,CUL7,ARHGAP44,ABI2,FARP1,SEMA3A,SEMA4D,BTBD3,TRAK1,SHANK2,OBSL1,RBFOX2,NSMF,SS18L1,ANAPC2,EEF2K,MINK1,SS18L2,DCDC2,PPP1R9A,PARP6,KIDINS220,HECW2,SRCIN1,ARHGAP33,DHX36	Downregulated in 3A2
GO:0050678	regulation of epithelial cell proliferat...	227	90	72.5	0.00802	,AKT1,ANG,APOE,APOH,BAD,BMP2,BMPR1A,BMPR2,CAV2,KRIT1,CDH3,CDK6,CDKN1B,CDKN2B,CCR3,CPB2,ATF2,CTNNB1,DLX6,EDNRB,EFNB2,ERBB2,EYA1,GPC3,GLUL,HAS2,HMGB2,HMGN1,HPN,HES1,ID1,KRT4,TACSTD2,MDK,MEN1,MYC,NOTCH1,NOTCH2,PAX6,PDPK1,PGF,PLCG1,MAP2K5,PROX1,PTCH1,PTEN,PTPRK,RB1,RREB1,CCL2,SRSF6,SHH,SMO,SOX9,SP1,STAT1,ADAM17,TCF7L2,NR2F2,TGFB2,TGFBR1,TGFBR3,THBS1,VEGFA,VEGFB,FZD7,RGN,AIMP1,MAGED1,INTU,RGCC,UHRF1,I…	Downregulated in 3A2
GO:0006464	cellular protein modification process	3171	1097	1012.78	0.00825	,ABL1,ACP1,ACVR2A,ACVR2B,ADAM8,ADARB1,ADCY1,ADCY3,ADCY5,ADCY6,ADCY7,ADH5,ADORA1,PARP1,ADRA2C,GRK2,GRK3,AGER,AGT,AKT1,AKT2,ALOX15,ANG,APOA2,APOB,APOE,APP,RHOA,ARRB2,ASGR1,ASGR2,ATP6AP1,ATRX,BARD1,BCL2,BCL6,BGN,BLM,BMP2,BMP8B,BMPR1A,BMPR2,BRAF,BUB1B,TSPO,C3,TMEM258,LDLRAD4,DDR1,CALM3,CALU,CAMK2G,CAV2,CCND2,CCNF,CCNG1,CCNG2,CD74,CDC25A,CDC25C,CDC34,CDK2,CDK4,CDK5,CDK6,CDKN1B,CDKN2A,CDKN2B,CEBPA,CEL,…	Downregulated in 3A2
GO:0007369	gastrulation	133	56	42.48	0.0084	,ACVR2A,ACVR2B,BMPR1A,BMPR2,COL5A1,COL5A2,COL6A1,COL7A1,CTNNB1,DAG1,DLD,DVL2,MEGF8,EXT2,EYA1,FN1,GPC3,HNF4A,ITGA3,ITGA7,ITGAV,ITGB5,LAMB3,LRP6,LRP5,SMAD1,MBP,MMP14,PRKAR1A,MAP2K5,SRF,TAL1,TGFBR2,TP53,KDM6A,HMGA2,MKKS,FZD7,LDB1,ARFRP1,SIX2,DKK1,CLASP2,RTF1,PHLDB1,POFUT2,SETD2,LEF1,SUPT20H,POGLUT1,TBX20,EPB41L5,EXOC4,TGIF2,OSR1,APELA	Downregulated in 3A2
GO:0090596	sensory organ morphogenesis	166	68	53.02	0.00848	,JAG1,SHROOM2,NKX3-2,BBS4,BCL2,COL2A1,COL5A1,COL5A2,CTNNB1,DLX6,DVL2,EDN1,EPHB2,EYA1,FBN1,GNGT1,HDAC1,HMGN1,HMX2,HPN,LRP6,LRP5,MFAP2,MSX1,MYO7A,PAX6,MAPK3,PROX1,PTK7,NECTIN1,RBP4,SOX1,SOX9,THRB,VEGFA,FZD3,FZD6,TCAP,PROM1,CELSR1,MAFB,ABI2,GDF11,SPRY2,SIX2,TSPAN12,NIPBL,NECTIN3,TSKU,LRIG1,HIPK2,SOX8,CDON,SIX4,AHI1,CHD7,TENM3,IFT122,WDR19,STRA6,PDZD7,NKD1,C12orf57,LRIG3,TTC39C,TBC1D20,OSR1,CCDC66	Downregulated in 3A2
GO:0048015	phosphatidylinositol-mediated signaling	125	53	39.92	0.00865	,AGT,AKT1,RHOA,CA8,EDN1,EPOR,ERBB2,ERBB3,F2,IGF1R,INSR,MAZ,NEDD4,GPR143,PDGFA,PDGFRA,PDGFRB,PIK3C3,PIK3R1,PLCB3,PLCG1,PLXNB1,PPP2R5C,MAPK3,PTEN,PTK2,PTPN13,RGL2,SOX9,SRC,TGFB2,TSC2,TYRO3,PIP4K2B,OGT,IRS2,PLCH2,SEMA4D,INPP5F,SIRT2,PLCH1,PLCB1,NCS1,FBXL2,NOP53,PLCE1,LIME1,CEP55,PRR5,PDGFC,PIK3AP1,DAB2IP,DIPK2A	Downregulated in 3A2
GO:0097327	response to antineoplastic agent	77	35	24.59	0.00878	,ASNS,ASS1,ATRX,BLM,CDK4,CPS1,CTNNB1,DAXX,SMIM40,DHFR,DNMT3B,EDN1,F7,FMR1,GJB2,NR3C1,HSF1,NUCB1,OPA1,PCK1,PCNA,PRKAA1,MAPK13,RAP1A,SRD5A1,TFAP4,ADAM15,CLDN1,SPIDR,KDM3B,NSMCE3,SPHK2,WDR35,HCN3,SMYD3,DDI2	Downregulated in 3A2
GO:0032094	response to food	20	12	6.39	0.00891	,AKT1,BBS2,BBS4,CPS1,CYP1A1,NUCB2,PPARA,SLC16A1,SREBF1,MKKS,NENF,TMEM135	Downregulated in 3A2
GO:0036508	protein alpha-1,2-demannosylation	20	12	6.39	0.00891	,MAN1A1,RNF5,SEL1L,EDEM1,TRIM13,MARCHF6,MAN1A2,OS9,EDEM2,MMP24-AS1-EDEM2,UGGT2,MAN1C1,EDEM3	Downregulated in 3A2
GO:0006271	DNA strand elongation involved in DNA re...	20	12	6.39	0.00891	,DNA2,FEN1,LIG1,MCM3,MCM7,PCNA,POLD2,POLE,RFC4,GINS1,POLD3,RNASEH1	Downregulated in 3A2
GO:0048608	reproductive structure development	319	122	101.88	0.00916	,ACVR2A,AKT1,AMH,ANG,ARRB2,ATRX,BCL2,BCL2L1,BIK,BMPR2,BSG,CASP2,CCNF,CDKN1B,CDX2,CEBPA,CEBPB,COL9A3,CRIP1,CTNNB1,CTSV,DHCR24,DLX3,EPOR,ERCC1,BPTF,FANCG,GJB2,H3-3A,HMGB2,HMGCS1,FOXA1,HES1,HSD17B2,HSF1,IGF2,INSR,JUNB,LRP6,MAP3K4,MEN1,MME,MMP14,NOS3,NOTCH1,SERPINA5,PDGFRA,PDGFRB,PKD2,PLCD1,MAPK3,PTCH1,PTEN,PTK2,ARID4A,RBP4,RXRA,SDC1,SHH,SMARCC1,SOX9,SRC,SRD5A1,STC1,STK4,TAF4,TFAP2C,NR2F2,TGFB2,TGFBR…	Downregulated in 3A2
GO:0060079	excitatory postsynaptic potential	54	26	17.25	0.00931	,ADORA1,AKT1,APP,ARRB2,CBLN1,CDK5,CHRNA2,CHRNA4,CHRNA5,GRIN1,GRIN2A,GRIN2B,GRIN2C,GRIN2D,GSK3B,MECP2,PRKCZ,PTEN,SH3GL1,STX1A,S1PR2,SHANK2,ZMYND8,SSH1,PPP1R9A,NLGN2	Downregulated in 3A2
GO:2000243	positive regulation of reproductive proc...	49	24	15.65	0.00946	,CDC25A,CDC25C,CTNNB1,EDNRB,INSR,MSX1,OVOL1,P2RY1,PDE3A,SHH,SOX9,SRC,UBE2B,HYAL3,PDE5A,CACNA1H,HDAC4,NPM2,SEMA3A,POMZP3,SIRT2,PLCB1,SMURF2,APELA	Downregulated in 3A2
GO:0050771	negative regulation of axonogenesis	44	22	14.05	0.00947	,RHOA,ARHGAP4,ARHGDIA,CDK5,EFNB3,EPHA7,EPHB2,IFRD1,LRP4,PTEN,PTK2,PTPRS,RNF6,SEMA3F,SEMA3B,SEMA3A,SEMA6B,SEMA4D,SEMA3C,SEMA4C,SEMA6A,SEMA4G	Downregulated in 3A2
GO:0071773	cellular response to BMP stimulus	112	48	35.77	0.00957	,ABL1,ACVR2A,ACVR2B,AMH,BMP2,BMP8B,BMPR1A,BMPR2,COL2A1,MEGF8,FBN1,GPC3,HFE,HIVEP1,HES1,ID1,ITGA3,SMAD1,SMAD6,MSX1,NEO1,NOTCH1,NUMA1,PCSK6,MAPK3,SFRP5,SORL1,SOX9,TGFBR3,FZD1,ZFYVE16,TOB1,FSTL3,SPINT2,DKK1,FKBP8,SOSTDC1,PDCD4,HIPK2,LEF1,CTDSPL2,SMURF1,SMURF2,HTRA3,GATA5,SLC39A5,RGMB,BMP8A	Downregulated in 3A2
GO:0043583	ear development	142	59	45.35	0.00965	,JAG1,SHROOM2,NKX3-2,BCL2,BMP2,DDR1,CDKN1B,CEBPA,COL2A1,DLX6,DVL2,ECE1,EDN1,EPHB2,EYA1,GJB2,HMX2,HPN,HES1,KCNK3,MCM2,MSX1,MYO7A,NOTCH1,OPA1,PDGFRB,MAPK3,PROX1,PTK7,SHH,SOX9,TGFB2,FZD3,LHX3,IFT88,FZD6,LGR5,TCAP,LIN7A,CELSR1,MAFB,BCL2L11,SPRY2,SIX2,IFT27,NIPBL,LRIG1,SIX4,AHI1,ESRP1,CHD7,WDR19,STRA6,PDZD7,LRIG3,TTC39C,OSR1,LRTOMT,FREM2	Downregulated in 3A2
GO:0030326	embryonic limb morphogenesis	96	42	30.66	0.00979	,BMPR1A,CRABP2,CREBBP,CTNNB1,DLX6,ECE1,MEGF8,GPC3,GNAS,HDAC1,LRP4,LRP6,MBNL1,MSX1,NOTCH1,PBX1,PBX2,PTCH1,SHH,SHOX2,TGFB2,FZD6,TBX4,IFT140,BCL2L11,DKK1,NIPBL,INTU,FLVCR1,IFT52,LEF1,IMPAD1,CHD7,IFT122,WDR19,LMBR1,DYNC2H1,GRHL2,LNPK,OSR1,ZNF358,FREM2	Downregulated in 3A2
GO:0046628	positive regulation of insulin receptor ...	18	11	5.75	0.01016	,AGT,GNAI2,IGF2,OPA1,PAK1,PRKCZ,SORL1,SRC,SORBS1,NUCKS1,OSBPL8	Downregulated in 3A2
GO:0007417	central nervous system development	675	264	215.59	0.0103	,ABL1,ADARB1,ADCY1,AGER,AKT1,APOD,APP,SHROOM2,RHOA,ARRB2,ARSB,ASPA,RERE,ATP5PB,ATRX,KIF1A,BAD,BBS2,BBS4,BCL2,BMP2,BMPR1A,BMPR2,BNIP3,BTD,C3,MYRF,CALM3,CASP2,CBLN1,CCKAR,CDK5,CDK6,CENPF,CKB,COL2A1,COL3A1,CSK,CTNNB1,CTNND1,DAG1,DPYSL2,E2F1,EFNA2,EMX1,EPHA7,EPHB2,CLN8,EPOR,ERBB2,ERCC2,EZH2,F2,FANCD2,BPTF,FOXJ1,FMR1,GABRA4,GABRB1,GLUD1,GRIN1,GRIN2A,GRIN2B,GRIN2C,GRIN2D,ARHGAP35,GSK3B,H2AX,H3-3A,HDAC1…	Downregulated in 3A2
GO:1902893	regulation of pri-miRNA transcription by...	32	17	10.22	0.01035	,BMP2,BMPR1A,NR3C1,SMAD1,SMAD6,NFATC4,PPARA,RELA,SMARCA4,SOX9,SREBF1,SRF,TERT,TGFB2,TP53,HDAC4,GNL3	Downregulated in 3A2
GO:0001764	neuron migration	99	43	31.62	0.01047	,BBS4,CCKAR,CDK5,COL3A1,CTNNB1,CELSR3,MARK2,GAS6,ITGA3,MDK,NRCAM,PAX6,PTK2,SOX1,SRF,NR2F2,TOP2B,VEGFA,FZD3,ARHGEF2,ADGRG1,KIF20B,CELSR1,LRIG2,SEMA3A,CHL1,ZNF609,SRGAP2,NIPBL,NSMF,AUTS2,LHX6,LRP12,DCDC2,TBX20,SEMA6A,NDNF,POMK,DAB2IP,FBXO45,ASPM,MDGA1,IGSF10	Downregulated in 3A2
GO:0050796	regulation of insulin secretion	118	50	37.69	0.01069	,ADCY5,ADRA2C,SLC25A6,BAD,CACNA1D,CACNA1E,CFTR,GLUD1,GLUL,GPLD1,HADH,HMGCR,HNF4A,ITPR1,KCNS3,KIF5B,LRP1,LRP5,PFKL,RAP1A,RBP4,REST,RFX3,SLC16A1,SOX4,SRI,SREBF1,STX1A,TCF7L2,TIAM1,VSNL1,IRS2,PER2,BAIAP3,SYT7,HMGN3,RPH3AL,RAPGEF4,PHPT1,TM7SF3,NLGN2,AACS,UQCC2,JAGN1,MIDN,SYTL4,ACVR1C,SLC9B2,RFX6,BMP8A	Downregulated in 3A2
GO:0019932	second-messenger-mediated signaling	232	91	74.1	0.0107	,ADCY1,ADCY3,ADCY5,ADCY6,ADCY7,ADRA2C,ADRB1,AGT,ANK2,APLP1,APOE,ATP2A2,CALM3,CDC34,CCR1,CCR3,DMPK,EDN1,EDNRB,DMTN,ERBB3,GNAI2,GNAL,GNAS,GRIN1,GRIN2A,GRIN2B,GRIN2C,GRIN2D,GSK3B,INPP5A,ITPR1,NDUFS4,NFATC2,NFATC4,NOS3,NPR2,GPR143,P2RY11,PDE3A,PDE3B,PDE4D,PDPK1,PKD2,PLCG1,PRKAA1,PRKAR1A,PRKAR2A,PTH1R,SOX9,SPINK1,SRI,SYK,THBS1,UBE2B,VEGFA,ZAP70,DYRK2,LGR5,PDE5A,SPHK1,RGN,ADGRG1,HDAC4,PDE10A,LINC00473,…	Downregulated in 3A2
GO:0001655	urogenital system development	247	109	78.89	0.01081	,ACVR2B,JAG1,AGT,AKR1B1,AMH,ASS1,BCL2,BMP2,CDKN1B,CENPF,COL4A4,CRIP1,CTNNB1,EFNB2,ENPEP,EPHA7,EPHB2,EYA1,FBN1,FOXJ1,GPC3,HAS2,FOXA1,HES1,ITGA3,LAMA5,LAMB2,LRP4,TACSTD2,SMAD1,SMAD6,MME,MMP17,MYC,MYO1E,NFIA,NID1,NOTCH1,NOTCH3,ODC1,OVOL1,PBX1,PDGFA,PDGFRA,PDGFRB,PGF,PKD2,PKHD1,PODXL,PROX1,PTCH1,PTEN,RBP4,RXRA,SDC1,SHH,SMARCC1,SMO,SOX4,SOX9,SRD5A1,STAT1,TGFB2,TGFBR1,TP73,TSC1,VEGFA,IFT88,LGR5,HYAL2,P…	Downregulated in 3A2
GO:0007585	respiratory gaseous exchange	37	19	11.82	0.0109	,ADH5,ADORA1,BPGM,CHRNA4,COX15,EDN1,GAA,GRIN1,HNMT,MECP2,PBX3,KDM6A,ECEL1,TRAF4,MAFB,MAN1A2,PASK,NLGN2,STK40	Downregulated in 3A2
GO:0050806	positive regulation of synaptic transmis...	102	44	32.58	0.01116	,ABL1,ADCY1,ADORA1,AGER,APOE,APP,ARRB2,CACNA1D,CDK5,EPHB2,FMR1,GLUL,GRIN1,GRIN2A,GRIN2B,GRIN2C,GRIN2D,GSK3B,KIF5B,MECP2,MME,NFATC4,PRKCZ,PTEN,CCL2,STAU1,STX1A,VAMP2,BAIAP3,LGI1,CLSTN3,UNC13B,SCGN,CLSTN1,SHANK2,IGSF9B,CRTC1,SSH1,PPP1R9A,NLGN2,CACNG8,CLSTN2,SNAP47,EIF2AK4	Downregulated in 3A2
GO:0001649	osteoblast differentiation	154	63	49.19	0.01133	,ACHE,ACVR2A,ACVR2B,JAG1,AKT1,ATP6AP1,BMP2,BMPR1A,BMPR2,CDK6,CEBPA,CEBPB,COL1A1,COL6A1,CTNNB1,CYP24A1,FASN,GNAS,H3-3A,IARS1,ID1,IGF2,IL6ST,JUNB,LRP5,NBR1,SMAD1,SMAD6,MEF2D,MEN1,NOTCH1,PSMC2,PTCH1,PTH1R,PTK2,REST,RRBP1,SHH,SHOX2,SMO,FZD1,IFITM1,LIMD1,HDAC4,MRC2,TOB1,SEMA4D,SNRNP200,ASF1A,SND1,RBMX,SOX8,LEF1,SUFU,WWOX,LGR4,BCAP29,FAM20C,CTNNBIP1,IFT80,RDH14,TMEM64,NPNT	Downregulated in 3A2
GO:0051338	regulation of transferase activity	743	266	237.3	0.01148	,ABL1,ACVR2B,ADAM8,ADARB1,ADCY1,ADCY3,ADCY5,ADCY6,ADCY7,ADORA1,ADRA2C,AGER,AGT,AKT1,ANG,APOE,APP,RHOA,BAD,BLM,BMP2,CALM3,CCND2,CCNF,CCNG1,CCNG2,CD74,CDC25A,CDC25C,CDK4,CDK5,CDKN1B,CDKN2A,CDKN2B,CEBPA,CKS1B,CSF1,CSK,CTNNB1,DAG1,DAXX,SMIM40,DLG3,DUSP7,DVL2,EDN1,EEF1A1,EEF1A2,EFNA1,EIF4A2,MARK2,EPHA1,EPHB2,ERBB2,ERBB3,EZH2,F2,ACSL1,FGFR3,GAS6,GSK3B,HHEX,HMGN1,HMGCR,IGF1R,IGF2,INSR,ITGA1,IPO5,KRAS,LR…	Downregulated in 3A2
GO:0007190	activation of adenylate cyclase activity	16	10	5.11	0.0115	,ADCY1,ADCY3,ADCY5,ADCY6,ADCY7,ADRB1,CALM3,P2RY11,LGR5,LGR4	Downregulated in 3A2
GO:0040013	negative regulation of locomotion	227	89	72.5	0.01164	,ADARB1,ADORA1,JAG1,AKT1,APOD,APOE,APOH,RHOA,RHOB,ARHGAP4,BCL2,BMPR1A,BST2,LDLRAD4,CALR,KRIT1,CD74,COL3A1,DAG1,DPYSL3,EPHA1,FBLN1,LRP1,TACSTD2,MECP2,NOTCH1,PML,MAP2K5,PTEN,PTPRK,RAP2A,RAP2B,CCL2,SEMA3F,SHH,SRF,STC1,NR2F2,THBS1,TIMP1,TRIM25,SEMA3B,STK24,IFITM1,HYAL2,ADAM15,WASL,RGN,DLG5,ITGB1BP1,ADGRG1,TCAF1,HDAC5,PTPRU,TRIM13,SEMA3A,SEMA6B,SEMA4D,SEMA3C,SPINT2,ABHD2,NISCH,PADI2,LIMCH1,CLASP2,KANK…	Downregulated in 3A2
GO:0051783	regulation of nuclear division	157	64	50.14	0.01175	,ATRX,BUB1B,CALR,CAV2,CDC25C,CDKN1B,CENPF,EDN1,HSPA1A,HSPA1B,IGF2,INSR,KIF11,LRP5,MKI67,MSX1,NUMA1,PDE3A,PDGFRB,PRKAR1A,RAD21,RB1,UBE2B,XRCC3,SMC1A,CDC14A,CDK13,TNKS,SPHK1,PKMYT1,BUB3,AURKB,KIF20B,KNTC1,CUL7,STAG1,NPM2,STAG2,UBE2C,SIRT2,PLCB1,OBSL1,NIPBL,SH2B1,MTBP,RGCC,DYNC1LI1,NUSAP1,PHIP,SLF2,CDK5RAP2,PCID2,NSFL1C,CHMP1B,HECW2,ANAPC1,CEP97,BORA,SLF1,PPP1R9B,CCSAP,CHMP4B,GEN1,WEE2	Downregulated in 3A2
GO:0042325	regulation of phosphorylation	1132	396	361.55	0.01185	,ABL1,ACVR2A,ACVR2B,ADAM8,ADARB1,ADCY1,ADCY3,ADCY5,ADCY6,ADCY7,ADORA1,ADRA2C,AGER,AGT,AKT1,AKT2,ALOX15,ANG,APOE,APP,RHOA,ARRB2,ATP6AP1,BAD,BARD1,BCL2,BLM,BMP2,BMP8B,BMPR1A,BMPR2,BRAF,C3,LDLRAD4,CALM3,CAV2,CCND2,CCNF,CCNG1,CCNG2,CD74,CDC25A,CDC25C,CDK4,CDK5,CDKN1B,CDKN2A,CDKN2B,CEBPA,CKS1B,CCR1,CSF1,CSK,CTNNB1,DAG1,DAXX,SMIM40,DLG3,DUSP7,DVL2,EDN1,EDNRB,EEF1A1,EEF1A2,EFNA1,CELSR3,MARK2,DMTN,EPHA1,…	Downregulated in 3A2
GO:0007219	Notch signaling pathway	146	60	46.63	0.01187	,JAG1,AKT1,APP,BCL6,BMP2,CDH6,CDK6,CDKN1B,CEBPA,CREBBP,ELF3,FOXA1,HES1,IL6ST,CD46,MDK,MFNG,MMP14,MYC,NOS3,NOTCH1,NOTCH2,NOTCH3,PBX1,RPS19,SEL1L,SOX9,STAT1,ADAM17,TGFB2,TGFBR2,SORBS2,CBFA2T2,ITGB1BP1,TSPAN5,PTP4A3,EPN2,PLXND1,DTX4,POFUT1,EPN1,SLC35C2,APH1A,EGFL7,NEURL1B,MAML3,HIF1AN,TCIM,POGLUT1,ZMIZ1,RBM15,IFT74,GDPD5,TSPAN14,APH1B,ITCH,MAML2,GATA5,MIB2,NRARP	Downregulated in 3A2
GO:0051674	localization of cell	1042	366	332.8	0.01189	,ABL1,ADAM8,ADARB1,ADCY3,ADORA1,AGER,JAG1,AGT,AKT1,AKT2,ANG,APOB,APOD,APOE,APOH,APP,SHROOM2,RHOA,RHOB,ARHGAP4,ARRB2,ARSB,RERE,BBS2,BBS4,BCL2,BMP2,BMPR1A,BMPR2,BSG,BST2,TSPO,LDLRAD4,DDR1,CALR,CCKAR,KRIT1,SCARB1,CD74,CDK5,CDK6,CCR1,CCR3,COL1A1,COL1A2,COL3A1,COL5A1,CSF1,CTNNB1,CXADR,DAG1,DOCK1,DPYSL3,EDN1,EDNRB,EFNA1,EFNB2,CELSR3,MEGF8,MARK2,ENPEP,DMTN,EPHA1,EPHB4,EPS8,ERBB2,ERBB3,F2,F7,F10,FBLN1,FA…	Downregulated in 3A2
GO:0048870	cell motility	1042	366	332.8	0.01189	,ABL1,ADAM8,ADARB1,ADCY3,ADORA1,AGER,JAG1,AGT,AKT1,AKT2,ANG,APOB,APOD,APOE,APOH,APP,SHROOM2,RHOA,RHOB,ARHGAP4,ARRB2,ARSB,RERE,BBS2,BBS4,BCL2,BMP2,BMPR1A,BMPR2,BSG,BST2,TSPO,LDLRAD4,DDR1,CALR,CCKAR,KRIT1,SCARB1,CD74,CDK5,CDK6,CCR1,CCR3,COL1A1,COL1A2,COL3A1,COL5A1,CSF1,CTNNB1,CXADR,DAG1,DOCK1,DPYSL3,EDN1,EDNRB,EFNA1,EFNB2,CELSR3,MEGF8,MARK2,ENPEP,DMTN,EPHA1,EPHB4,EPS8,ERBB2,ERBB3,F2,F7,F10,FBLN1,FA…	Downregulated in 3A2
GO:0051965	positive regulation of synapse assembly	30	16	9.58	0.01215	,CBLN1,EPHB2,IL1RAP,THBS2,DLG5,CLSTN3,SEMA4D,ADGRL1,CLSTN1,ADNP,FLRT1,EEF2K,NLGN2,CLSTN2,AGRN,VSTM5	Downregulated in 3A2
GO:0019432	triglyceride biosynthetic process	30	16	9.58	0.01215	,C3,SCARB1,ACSL1,GK,GPLD1,LDLR,PCK1,SREBF1,DGAT1,RGN,NR1H3,LPIN1,PNPLA3,DGAT2,FITM2,MOGAT3	Downregulated in 3A2
GO:1903053	regulation of extracellular matrix organ...	30	16	9.58	0.01215	,ABL1,AGT,DDR1,CPB2,CST3,DAG1,FGFR4,HAS2,LRP1,MELTF,NOTCH1,RB1,SOX9,CLASP2,PHLDB1,RGCC	Downregulated in 3A2
GO:0048708	astrocyte differentiation	55	26	17.57	0.01238	,ABL1,AGER,APP,BMP2,CDK6,F2,HES1,IL6ST,KRAS,LAMB2,LDLR,LRP1,NOTCH1,PAX6,PLP1,MAPK3,SHH,SMO,SOX9,TAL1,VIM,TSPAN2,LAMC3,PRPF19,SOX8,SOX6	Downregulated in 3A2
GO:2000146	negative regulation of cell motility	191	76	61	0.01268	,ADARB1,ADORA1,JAG1,AKT1,APOD,APOE,APOH,RHOA,RHOB,ARHGAP4,BCL2,BMPR1A,BST2,LDLRAD4,CALR,KRIT1,CD74,COL3A1,DAG1,DPYSL3,EPHA1,FBLN1,LRP1,TACSTD2,MECP2,NOTCH1,MAP2K5,PTEN,PTPRK,RAP2A,RAP2B,CCL2,SHH,SRF,STC1,NR2F2,THBS1,TIMP1,STK24,IFITM1,HYAL2,ADAM15,WASL,RGN,DLG5,ITGB1BP1,ADGRG1,TCAF1,HDAC5,PTPRU,SEMA3A,SPINT2,ABHD2,NISCH,PADI2,LIMCH1,CLASP2,KANK1,PLCB1,SRGAP2,ZMYND8,RGCC,SPOCK3,AP1AR,CCL28,DUSP22,…	Downregulated in 3A2
GO:0000902	cell morphogenesis	744	298	237.62	0.01282	,ABL1,ADAM8,ADARB1,ADCY1,APOE,APP,RHOA,RHOB,ARHGAP4,ARHGDIA,RERE,BCL2,BCL6,BMPR2,BSG,CFAP410,DDR1,CALR,CCKAR,CDH3,CDH6,CDK5,COL4A4,COL6A1,COL6A2,COL7A1,CRABP2,CTNNB1,CUX1,DAG1,COCH,DOCK1,DOK1,DPYSL2,DVL2,EFNA1,EFNA2,EFNB2,EFNB3,CELSR3,CELSR2,MEGF8,MARK2,EMX1,DMTN,EPHA1,EPHA7,EPHB2,EPHB4,EPS8,ERBB2,F2,FBLN1,FGA,FGB,FGD1,FMR1,FN1,GOLGA4,GPC1,GRB7,GRIN1,ARHGAP35,GSK3B,HAS2,MNX1,HPN,HES1,ID1,IFRD1,IT…	Downregulated in 3A2
GO:0060349	bone morphogenesis	76	34	24.27	0.01288	,BMPR2,FOXN3,COL1A1,COL2A1,COL6A1,COL6A2,COL7A1,COCH,MEGF8,FGFR3,GNAS,HAS2,INPPL1,LRP6,LRP5,LTBP3,MBL2,MEF2D,MMP14,MSX1,NAB2,POR,SHOX2,SOX9,STC1,TGFBR2,THBS3,CHSY1,POC1A,RAB23,IMPAD1,IFT80,VWA1,SP5	Downregulated in 3A2
GO:0032959	inositol trisphosphate biosynthetic proc...	14	9	4.47	0.01289	,P2RY1,PLCB3,PLCB4,PLCD1,PLCG1,PLCH2,PLCH1,PLCB1,PLCE1	Downregulated in 3A2
GO:0046718	viral entry into host cell	92	40	29.38	0.01297	,GRK2,CAV2,SCARB1,SCARB2,CD74,CXADR,CD55,DAG1,EFNB2,EFNB3,EPS15,GAS6,HSPA1A,HSPA1B,ITGAV,ITGB5,RPSA,LDLR,LGALS1,CD46,NCAM1,NECTIN1,SLC1A5,TFRC,TMPRSS2,TYRO3,UVRAG,TRIM25,HYAL3,IFITM1,HYAL2,TNFRSF14,CLDN6,CLDN1,NUP153,SIVA1,HAVCR1,TRIM8,ITCH,CDHR3	Downregulated in 3A2
GO:0051290	protein heterotetramerization	40	20	12.78	0.01307	,CD74,GRIN1,GRIN2B,INSR,LRP4,PKD2,RRM2,HSD17B8,H3C6,H3C8,H3C12,H3C10,H4C1,H4C4,H4C12,H4C3,H4C2,H3C7,CPSF6,CPSF7	Downregulated in 3A2
GO:0007186	G protein-coupled receptor signaling pat...	421	156	134.46	0.0133	,ADCY1,ADCY3,ADCY5,ADCY6,ADCY7,ADORA1,ADRA2C,ADRB1,GRK2,GRK3,AGT,AKT1,APLP1,APOE,APP,RHOA,RHOB,ARRB2,C3,CACNA1D,CALM3,CAV2,CCKAR,ENTPD2,CCR1,CCR3,EDN1,EDNRB,CELSR3,CELSR2,F2,FGD1,GABRA2,GABRA3,GABRA4,GABRB1,GNA11,GNAI2,GNAL,GNAS,GNB2,GNGT1,GPR19,GPR21,RABGAP1,GPR35,GRK5,CXCL2,CXCL3,GSK3B,HTR1D,INSR,STMN1,LRP1,MET,MLN,GPR143,P2RY1,P2RY11,PALM,PDE3A,PDE3B,PDE4D,PDGFRB,PIK3R1,PLCB3,PLCB4,PLXNB1,KLK6…	Downregulated in 3A2
GO:0045665	negative regulation of neuron differenti...	158	70	50.46	0.01337	,ADCY6,JAG1,APOE,APP,RHOA,ARHGAP4,ARHGDIA,CALR,CDK5,CTSZ,DPYSL3,EDNRB,EFNA1,EFNB2,EFNB3,EPHA7,EPHB2,GSK3B,HES1,ID1,IFRD1,LGALS1,LRP1,LRP4,NFATC4,NOTCH1,NOTCH3,PAX6,PBX1,PTEN,PTK2,PTPRS,REST,RNF6,SEMA3F,SHH,SOX9,NR2F1,THRB,TP73,TSC1,VIM,SEMA3B,CBFA2T2,BAG5,LRIG2,GDF11,HMG20A,SEMA3A,SEMA6B,SEMA4D,SEMA3C,INPP5F,DKK1,KANK1,SNAPIN,INPP5J,SOX8,SEMA4C,CDK5RAP2,SEMA6A,SEMA4G,HES4,CTDSP1,IRX3,DIXDC1,CNTN4…	Downregulated in 3A2
GO:0040007	growth	711	269	227.08	0.01385	,ABL1,ACACB,ACVR2B,ADARB1,ADRB1,AGT,AKT1,AMH,APOD,APOE,APP,RHOA,ARHGAP4,ATRX,BBS2,BBS4,BCL2,BCL2L1,BCL6,BCL9,BMPR1A,BMPR2,BST2,DDR1,CDK4,CDK5,CDKN1B,CDKN2A,COL6A1,COL6A2,COL7A1,CRABP2,CSF1,CSNK2A1,CTNNB1,DAG1,COCH,DHCR7,DPYSL2,EDN1,MEGF8,EMX1,EPHA7,ERBB2,ERCC1,ERCC2,EZH2,F2,FGFR3,FN1,GAS6,GPC3,GNAS,GOLGA4,GPR21,RABGAP1,GSK3B,H1-5,H3-3A,HNF4A,HPN,PRMT2,HSF1,HSPA1A,HSPA1B,IFRD1,IGF2,IGFBP7,ING1,INS…	Downregulated in 3A2
GO:0030534	adult behavior	79	35	25.23	0.01395	,APP,ARRB2,BBS2,BBS4,CDK5,CHRNA4,CHRNA5,EFNB3,CLN8,EPS8,GRIN1,GRIN2D,MAFG,MECP2,NTF4,PBX3,PPARA,PTEN,SLC1A2,TSC1,UCHL1,NRXN3,NRXN2,HOMER1,CHL1,INPP5F,SHANK2,SLC7A11,CNTNAP2,HTRA2,HIPK2,ADAM22,OXR1,CHD7,TPGS1	Downregulated in 3A2
GO:0001932	regulation of protein phosphorylation	1006	353	321.3	0.0142	,ABL1,ACVR2A,ACVR2B,ADAM8,ADARB1,ADCY1,ADCY3,ADCY5,ADCY6,ADCY7,ADORA1,ADRA2C,AGER,AGT,AKT1,AKT2,ALOX15,ANG,APOE,APP,RHOA,ARRB2,ATP6AP1,BCL2,BLM,BMP2,BMP8B,BMPR1A,BMPR2,BRAF,C3,LDLRAD4,CALM3,CAV2,CCND2,CCNF,CCNG1,CCNG2,CD74,CDC25A,CDC25C,CDK4,CDK5,CDKN1B,CDKN2A,CDKN2B,CEBPA,CKS1B,CCR1,CSF1,CSK,CTNNB1,DAG1,DAXX,SMIM40,DLG3,DUSP7,DVL2,EDN1,EDNRB,EFNA1,CELSR3,MARK2,DMTN,EPHA1,EPHA7,EPHB2,ERBB2,ERBB3,…	Downregulated in 3A2
GO:0033688	regulation of osteoblast proliferation	12	8	3.83	0.01423	,ABL1,RHOA,BCL2,BMP2,ITGAV,PLXNB1,EIF2AK2,SOX8	Downregulated in 3A2
GO:0010224	response to UV-B	12	8	3.83	0.01423	,BCL2,CRIP1,HMGN1,MME,RELA,XPC,HYAL3,HYAL2	Downregulated in 3A2
GO:1905606	regulation of presynapse assembly	12	8	3.83	0.01423	,APP,CBLN1,IL1RAP,FZD1,CLSTN3,DKK1,VPS35,MDGA1	Downregulated in 3A2
GO:0099174	regulation of presynapse organization	12	8	3.83	0.01423	,APP,CBLN1,IL1RAP,FZD1,CLSTN3,DKK1,VPS35,MDGA1	Downregulated in 3A2
GO:1904030	negative regulation of cyclin-dependent ...	28	15	8.94	0.01428	,CDKN1B,CDKN2A,CDKN2B,CEBPA,HHEX,IPO5,MEN1,PTEN,TFAP4,NR2F2,LATS1,HEXIM1,LATS2,CAMK2N1,WEE2	Downregulated in 3A2
GO:0009746	response to hexose	150	61	47.91	0.01444	,ACVR2B,ADCY5,AGER,APOA2,RHOA,BAD,CDKN1B,CFTR,COL6A2,CPB2,CTSV,GAS6,GLUL,GPLD1,HMGCR,HNF4A,IGF1R,KIF5B,LGALS1,LRP1,LRP5,MEN1,OPA1,PCK1,PFKL,PRKAA1,PTEN,RAP1A,SMARCA4,SOX4,SRI,SREBF1,SRF,VAMP2,TCF7L2,TGFBR2,THBS1,TIAM1,VSNL1,IRS2,BAIAP3,HMGN3,NAMPT,UNC13B,ATG7,RAB11FIP2,SIN3A,PHPT1,FIS1,MLXIPL,SELENOT,PIH1D1,APOM,WDR35,SLC26A6,AACS,LIN28A,JAGN1,ACVR1C,SLC9B2,RFX6	Downregulated in 3A2
GO:0060291	long-term synaptic potentiation	53	25	16.93	0.01449	,ABL1,ADCY1,ADORA1,AGER,APOE,APP,EPHB2,GRIN2A,GRIN2B,GRIN2C,GRIN2D,GSK3B,MECP2,MME,NFATC4,PRKCZ,PTEN,STAU1,VAMP2,SCGN,SHANK2,CRTC1,PPP1R9A,SNAP47,EIF2AK4	Downregulated in 3A2
GO:0046661	male sex differentiation	117	49	37.37	0.01461	,ACVR2A,AMH,ATRX,BCL2,BCL2L1,BIK,BMPR1A,COL9A3,CTNNB1,CTSV,DHCR24,ERCC1,H3-3A,HMGB2,HMGCS1,INSR,MMP14,PDGFRA,PDGFRB,ARID4A,SDC1,SHH,SOX9,SRD5A1,TFAP2C,TGFB2,TGFBR1,UBB,NCOA1,ADAM15,ADGRG1,REC8,BCL2L11,FSTL3,SEMA3A,SYCP2,PRDX4,FNDC3A,SOX8,ASB1,ARID4B,SIX4,LGR4,WDR48,BRIP1,ARID5B,TBC1D20,RNF38,ASPM	Downregulated in 3A2
GO:0097104	postsynaptic membrane assembly	6	5	1.92	0.01461	,CEL,EPHB2,LRP4,NRXN2,NLGN2	Downregulated in 3A2
GO:0016255	attachment of GPI anchor to protein	6	5	1.92	0.01461	,PIGK,PIGT,PGAP1,PIGS,PIGU	Downregulated in 3A2
GO:2000192	negative regulation of fatty acid transp...	6	5	1.92	0.01461	,AKT1,AKT2,THBS1,CYP4F2,IRS2	Downregulated in 3A2
GO:0010454	negative regulation of cell fate commitm...	6	5	1.92	0.01461	,HES1,FZD7,DKK1,SOSTDC1,LOXL3	Downregulated in 3A2
GO:0060613	fat pad development	6	5	1.92	0.01461	,BBS4,UBB,ARRDC3,ARID5B,DGAT2	Downregulated in 3A2
GO:0019695	choline metabolic process	6	5	1.92	0.01461	,ALDH7A1,BCHE,CHKA,SLC44A1,CHDH	Downregulated in 3A2
GO:0003263	cardioblast proliferation	6	5	1.92	0.01461	,CTNNB1,EYA1,HES1,PIM1	Downregulated in 3A2
GO:0003264	regulation of cardioblast proliferation	6	5	1.92	0.01461	,CTNNB1,EYA1,HES1,NOTCH1,PIM1	Downregulated in 3A2
GO:0034392	negative regulation of smooth muscle cel...	6	5	1.92	0.01461	,APOH,ARRB2,EDN1,LRP6,DIPK2A	Downregulated in 3A2
GO:0006171	cAMP biosynthetic process	6	5	1.92	0.01461	,ADCY1,ADCY3,ADCY5,ADCY6,ADCY7	Downregulated in 3A2
GO:0051124	synaptic growth at neuromuscular junctio...	6	5	1.92	0.01461	,APP,LRP4,SHANK2,SIX4,AGRN	Downregulated in 3A2
GO:0030223	neutrophil differentiation	6	5	1.92	0.01461	,FASN,LBR,DHRS7B,LEF1,JAGN1	Downregulated in 3A2
GO:0062043	positive regulation of cardiac epithelia...	6	5	1.92	0.01461	,JAG1,NOTCH1,TGFB2,TGFBR1,TGFBR2	Downregulated in 3A2
GO:0009611	response to wounding	463	170	147.88	0.01467	,ACHE,ADRA2C,AGER,ALOX15,APOD,APOE,APOH,RHOA,ARRB2,BCL2,BCL9,TSPO,SERPING1,DDR1,CAPZA1,CAPZA2,SCARB1,ENTPD2,CDH3,CDK5,CDKN1B,CCR1,COL1A1,COL1A2,COL3A1,COL5A1,CPB2,CYP1A1,DAG1,DHFR,DOCK1,DPYSL3,EDN1,DMTN,ERBB2,ERBB3,EVPL,EZH2,F2,F5,F7,F10,FBLN1,FGA,FGB,FN1,GAS6,GNA11,GNAS,GRIN2A,GRIN2C,ARHGAP35,H3-3A,HDAC1,HHEX,HMGCR,HNF4A,IFRD1,IRF2,ITGA9,ITPR1,LAMB2,LGALS1,LMAN1,LRP1,MAFG,MDK,NOS3,NOTCH1,P2RY1,P…	Downregulated in 3A2
GO:0098742	cell-cell adhesion via plasma-membrane a...	128	53	40.88	0.01469	,BMP2,BSG,CBLN1,CDH3,CDH6,CDH16,CLDN4,CXADR,DSC2,DSC3,CELSR3,CELSR2,FAT2,IL1RAP,L1CAM,MBP,PCDH1,PCDH7,MAP2K5,PTPRF,PTPRS,NECTIN1,TGFB2,TGFBR2,CD164,CLDN12,LOC102723899,CLDN6,CLDN1,CELSR1,CLSTN3,MPZL2,ADGRL1,CLSTN1,KIFAP3,IGSF9B,CADM1,CLDN15,NECTIN3,FXYD5,FGFRL1,TENM3,PCDHB14,PCDHB2,IGSF9,CLSTN2,CDH24,VSTM2L,EMB,CLDN23,GATA5,CNTN4,CDHR3,MDGA1	Downregulated in 3A2
GO:0007281	germ cell development	167	67	53.34	0.01507	,AKT1,AMH,ANG,BBS2,BBS4,BCL2,BCL2L1,CFTR,CTNNB1,DIAPH2,DLD,ERCC1,FANCG,H3-3A,HMGB2,MDK,MLH1,NPR2,OCA2,ODF2,PDE3A,SPINK1,SRC,TIAL1,UBE2B,MKKS,LGR5,PDE5A,CDYL,QKI,MARF1,REC8,NPM2,ABHD2,FNDC3A,DZIP1,POMZP3,SIRT2,TUT4,OSBP2,NECTIN3,DNAH1,PYGO1,CABYR,DAZAP1,YBX2,HOOK1,KDM3A,KNL1,MFSD14A,SLC26A6,SPAG16,LIN28A,TTC26,PANK2,JAM3,TSSK6,BRIP1,ACRBP,PAQR8,PYGO2,TPGS1,CATSPER2,TBC1D20,ASPM,SOHLH1,WEE2	Downregulated in 3A2
GO:0051489	regulation of filopodium assembly	33	17	10.54	0.01509	,DPYSL3,DMTN,FMR1,MYO10,PALM,PRKCD,RAB5A,SRF,TGFBR1,WASL,ARHGAP44,ZMYND8,BCAS3,PPP1R9A,ESPN,DOCK11,AGRN	Downregulated in 3A2
GO:0097107	postsynaptic density assembly	10	7	3.19	0.01529	,CBLN1,IL1RAP,PTEN,PTPRS,NRXN2,SHANK2,NLGN2	Downregulated in 3A2
GO:0009886	post-embryonic animal morphogenesis	10	7	3.19	0.01529	,ATRX,FBN1,GNAS,HMGN1,MFAP2,MYO7A,BCL2L11	Downregulated in 3A2
GO:0032098	regulation of appetite	10	7	3.19	0.01529	,BBS2,BBS4,NUCB2,PPARA,SLC22A3,MKKS,NENF	Downregulated in 3A2
GO:0098698	postsynaptic specialization assembly	10	7	3.19	0.01529	,CBLN1,IL1RAP,PTEN,PTPRS,NRXN2,SHANK2,NLGN2	Downregulated in 3A2
GO:0072203	cell proliferation involved in metanephr...	10	7	3.19	0.01529	,GPC3,MYC,PDGFRB,PTCH1,SHH,STAT1,OSR1	Downregulated in 3A2
GO:0072520	seminiferous tubule development	10	7	3.19	0.01529	,ATRX,UBB,ADGRG1,REC8,WDR48,BRIP1,TBC1D20	Downregulated in 3A2
GO:0043525	positive regulation of neuron apoptotic ...	43	21	13.73	0.01531	,RHOA,CASP2,CDC34,CDK5,ATF2,CTNNB1,CTSZ,EPHA7,ITGA1,MAP3K11,MYB,MYBL2,NQO2,SRPK2,TGFB2,TP53,HDAC4,BCL2L11,BACE1,FIS1,PCSK9	Downregulated in 3A2
GO:0042593	glucose homeostasis	170	68	54.3	0.01552	,ADCY5,AGER,AKT1,BAD,CEBPA,CFTR,CPB2,CRY2,FGFR4,GAS6,GPLD1,GPR21,RABGAP1,HMGCR,FOXA1,HNF4A,IGF1R,INSR,KIF5B,LGALS1,LRP1,LRP5,MEN1,OAS1,OPA1,PAX6,PCK1,PIK3R1,PRCP,PRKAA1,PTCH1,RAP1A,RBP4,SLC16A1,SMARCA4,SOX4,SRI,SRF,HNF1A,TCF7L2,TIAM1,VSNL1,IRS2,BAIAP3,HMGN3,RPH3AL,UNC13B,RAB11FIP2,SIN3A,PHPT1,FIS1,MLXIPL,SELENOT,FAM3B,PIH1D1,MBD5,WDR35,NCOA5,NUCKS1,AACS,LIN28A,JAGN1,SLC9B2,SESN3,CRTC2,FOXK1,RFX6,…	Downregulated in 3A2
GO:2000096	positive regulation of Wnt signaling pat...	8	6	2.56	0.01569	,ABL1,GPC3,MLLT3,ANKRD6,DKK1,NKD1	Downregulated in 3A2
GO:0009635	response to herbicide	8	6	2.56	0.01569	,ALAD,CYP1A1,DAXX,SMIM40,HSF1,MAPK13,HTRA2	Downregulated in 3A2
GO:0071830	triglyceride-rich lipoprotein particle c...	8	6	2.56	0.01569	,APOB,APOC1,APOE,LDLR,LMF1,LMF1	Downregulated in 3A2
GO:0046929	negative regulation of neurotransmitter ...	8	6	2.56	0.01569	,ASIC1,FMR1,RAP1A,SLC30A1,PNKD,PPP1R9A	Downregulated in 3A2
GO:0032096	negative regulation of response to food	8	6	2.56	0.01569	,BBS2,BBS4,NUCB2,PPARA,MKKS,NENF	Downregulated in 3A2
GO:0032099	negative regulation of appetite	8	6	2.56	0.01569	,BBS2,BBS4,NUCB2,PPARA,MKKS,NENF	Downregulated in 3A2
GO:0034382	chylomicron remnant clearance	8	6	2.56	0.01569	,APOB,APOC1,APOE,LDLR,LMF1,LMF1	Downregulated in 3A2
GO:0045579	positive regulation of B cell differenti...	8	6	2.56	0.01569	,BAD,MMP14,SYK,PPP2R3C,PCID2,ATP11C	Downregulated in 3A2
GO:0006782	protoporphyrinogen IX biosynthetic proce...	8	6	2.56	0.01569	,ALAD,ALAS1,CPOX,IREB2,PPOX,UROS	Downregulated in 3A2
GO:0009749	response to glucose	145	59	46.31	0.01573	,ACVR2B,ADCY5,AGER,APOA2,RHOA,BAD,CDKN1B,CFTR,COL6A2,CPB2,CTSV,GAS6,GLUL,GPLD1,HMGCR,HNF4A,IGF1R,KIF5B,LGALS1,LRP1,LRP5,MEN1,OPA1,PCK1,PFKL,PRKAA1,PTEN,RAP1A,SMARCA4,SOX4,SRI,SREBF1,SRF,VAMP2,TCF7L2,TGFBR2,THBS1,TIAM1,VSNL1,IRS2,BAIAP3,HMGN3,UNC13B,ATG7,RAB11FIP2,SIN3A,PHPT1,FIS1,MLXIPL,SELENOT,PIH1D1,APOM,WDR35,AACS,LIN28A,JAGN1,ACVR1C,SLC9B2,RFX6	Downregulated in 3A2
GO:0043087	regulation of GTPase activity	359	134	114.66	0.01602	,ADRB1,AKT2,ARHGAP4,ARHGDIA,ARRB2,BBS4,BCL6,BNIP2,CAV2,CHML,CHN2,DOCK1,DVL2,EPHA1,ERBB2,EZH2,FGD1,FOXJ1,ARHGAP35,GSK3B,AGFG2,IPO5,MYO9A,NEDD9,PLXNB1,PTK2,RAP1A,RAP1GDS1,RASA1,RGS10,RGS12,RP2,RSU1,CCL2,XCL1,TBCD,TIAM1,TSC1,TSC2,VAV2,EVI5,ARHGEF5,MKKS,RGS5,RANBP3,PKP4,ASAP2,ARHGEF7,RGN,ITGB1BP1,ARHGAP29,USP6NL,ARHGAP32,TBC1D5,RGP1,TBC1D4,SGSM2,ARHGAP44,IQSEC1,ARHGAP25,TNK2,RASGRP2,SPRY2,NET1,APC2,S…	Downregulated in 3A2
GO:0030509	BMP signaling pathway	104	44	33.22	0.0164	,ABL1,ACVR2A,ACVR2B,AMH,BMP2,BMP8B,BMPR1A,BMPR2,MEGF8,FBN1,GPC3,HFE,HIVEP1,HES1,ID1,ITGA3,SMAD1,SMAD6,MSX1,NEO1,NOTCH1,NUMA1,PCSK6,MAPK3,SFRP5,SORL1,TGFBR3,FZD1,ZFYVE16,TOB1,FSTL3,DKK1,FKBP8,SOSTDC1,PDCD4,HIPK2,LEF1,CTDSPL2,SMURF1,SMURF2,HTRA3,SLC39A5,RGMB,BMP8A	Downregulated in 3A2
GO:0034723	DNA replication-dependent nucleosome org...	26	14	8.3	0.01679	,RBBP4,H3C6,H3C8,H3C12,H3C10,H4C1,H4C4,H4C12,H4C3,H4C2,H3C7,CHAF1A,ASF1A,ASF1B	Downregulated in 3A2
GO:0006335	DNA replication-dependent nucleosome ass...	26	14	8.3	0.01679	,RBBP4,H3C6,H3C8,H3C12,H3C10,H4C1,H4C4,H4C12,H4C3,H4C2,H3C7,CHAF1A,ASF1A,ASF1B	Downregulated in 3A2
GO:0072001	renal system development	222	99	70.9	0.0168	,ACVR2B,JAG1,AGT,AKR1B1,ASS1,BCL2,BMP2,CENPF,COL4A4,CTNNB1,EFNB2,ENPEP,EPHA7,EYA1,FBN1,FOXJ1,GPC3,HAS2,HES1,ITGA3,LAMA5,LAMB2,LRP4,TACSTD2,SMAD1,SMAD6,MME,MMP17,MYC,MYO1E,NFIA,NID1,NOTCH1,NOTCH3,ODC1,OVOL1,PBX1,PDGFA,PDGFRA,PDGFRB,PGF,PKD2,PKHD1,PODXL,PROX1,PTCH1,RBP4,SDC1,SHH,SMO,SOX4,SOX9,STAT1,TGFB2,TGFBR1,TP73,TSC1,VEGFA,IFT88,LGR5,HYAL2,PROM1,RGN,DLG5,MAGED1,IFT140,BCL2L11,GDF11,FSTL3,SIX2,I…	Downregulated in 3A2
GO:0048634	regulation of muscle organ development	96	41	30.66	0.01684	,ARRB2,BCL2,BMP2,BMPR1A,CENPF,CTNNB1,EDN1,EFNB2,ERBB3,GPC1,HMGCR,NOTCH1,PAK1,PIM1,PPARA,PRKAA1,PTEN,RBP4,SHH,SHOX2,TGFBR1,TGFBR2,TGFBR3,TP73,FZD7,HDAC4,USP19,SIRT2,DKK1,FBXO22,CDON,LEF1,SFMBT1,SIX4,SOX6,TBX20,JPH2,AKIRIN1,UQCC2,MTPN,MIR17HG	Downregulated in 3A2
GO:0071560	cellular response to transforming growth...	179	71	57.17	0.01684	,ACVR2A,ACVR2B,PARP1,RHOA,ARRB2,BMPR1A,BMPR2,LDLRAD4,CAV2,CDKN2B,COL1A1,COL1A2,COL3A1,CREBBP,EDN1,FBN1,FMOD,NR3C1,HSPA1A,ID1,ITGA3,ITGB5,LTBP2,LTBP3,SMAD1,SMAD6,MEN1,FURIN,PDE3A,PDPK1,PML,PRKCZ,PTK2,PTPRK,XCL1,SOX5,SOX9,SRC,ADAM17,MAP3K7,TGFB2,TGFBR1,TGFBR2,TGFBR3,THBS1,TP53,UBB,HYAL2,CLDN1,MTMR4,ZFYVE9,PEG10,FAM89B,DKK3,HIPK2,WWOX,SOX6,FERMT1,DUSP22,SMURF1,EPB41L5,PRDM16,SMURF2,RASL11B,SNX25,HTR…	Downregulated in 3A2
