# Supplementary material for: DNA methyltransferase 3A controls intestinal epithelial barrier function and regeneration in the colon
Source: Nat Commun. 2022 Oct 21;13:6266. doi: 10.1038/s41467-022-33844-2 (PMC9587301; doi:10.1038/s41467-022-33844-2)
Supplement: Supplementary file 7 — Supplementary Data 4 [file 41467_2022_33844_MOESM7_ESM.xlsx]

## Sheet: Supplementary Data 4
Supplementary Data 4: List of differentially methylated regions (DMRs) in ΔDNMT3A Caco-2 cells compared to WT Caco-2 cells.
	id	Chromosome	Start	End	symbol	entrezID	mean.mean. Δ3A	mean.mean.WT	mean.mean.diff	mean.mean.quot.log2	comb.p.val	comb.p.adj.fdr	combinedRank	num.sites
Promoters	ENSG00000221110	chr9	75905644	75907643	NA	NA	0.177304	0.796595	-0.619291	-2.10646	1.9481e-08	6.2207e-05	13	1
Promoters	ENSG00000265656	chr18	19252089	19254088	NA	NA	0.217105	0.803046	-0.585941	-1.83998	1.06784e-08	4.7226e-05	13	1
Promoters	ENSG00000138029	chr2	26464538	26466537	HADHB	3032	0.624566	0.180115	0.444451	1.7389	3.54073e-08	8.04021e-05	19	1
Promoters	ENSG00000236989	chr2	16245464	16247463	NA	NA	0.264245	0.81717	-0.552925	-1.7212	1.47811e-08	5.8325e-05	22	9
Promoters	ENSG00000131981	chr14	55589328	55591327	LGALS3	3958	0.215311	0.72545	-0.510139	-1.7528	4.23008e-08	8.34575e-05	22	3
Promoters	ENSG00000272575	chr11	128077224	128079223	NA	NA	0.15749	0.560061	-0.40257	-1.76704	8.90522e-10	1.45609e-05	30	1
Promoters	ENSG00000258114	chr10	119183205	119185204	NA	NA	0.325421	0.771778	-0.446357	-1.58125	5.44279e-08	8.92975e-05	33	5
Promoters	ENSG00000255947	chr11	61422675	61424674	NA	NA	0.195183	0.583648	-0.388465	-1.56157	3.06327e-08	8.04021e-05	38	3
Promoters	ENSG00000264788	chr8	29814365	29816364	MIR3148	100422876	0.258968	0.781589	-0.522622	-1.55732	5.55474e-08	8.92975e-05	41	1
Promoters	ENSG00000266045	chr5	75626162	75628161	NA	NA	0.100103	0.46647	-0.366366	-2.11353	3.44736e-08	8.04021e-05	52	1
Promoters	ENSG00000230071	chr22	40983508	40985507	RPL4P6	NA	0.112271	0.474509	-0.362238	-1.98644	1.32898e-07	0.000113484	56	1
Promoters	ENSG00000251206	chr5	66562350	66564349	NA	NA	0.26411	0.624585	-0.360475	-1.43457	1.72264e-07	0.000127363	62	5
Promoters	ENSG00000212031	chr3	96384624	96386623	NA	NA	0.210866	0.548373	-0.337507	-1.33806	1.50561e-07	0.000120474	84	1
Promoters	ENSG00000256159	chr12	31628940	31630939	NA	NA	0.150441	0.637186	-0.486745	-2.01214	4.10293e-07	0.000179593	99	1
Promoters	ENSG00000273102	chr21	35340375	35342374	NA	NA	0.390763	0.735822	-0.345059	-1.2799	2.05671e-07	0.00013328	102	2
Promoters	ENSG00000215481	chr22	25027382	25029381	BCRP3	NA	0.174264	0.48271	-0.308446	-1.41896	1.80045e-08	6.2207e-05	102	1
Promoters	ENSG00000272644	chr2	219934032	219936031	NA	NA	0.249161	0.634807	-0.385646	-1.31502	4.64427e-07	0.000186705	105	1
Promoters	ENSG00000140297	chr15	59885574	59887573	GCNT3	9245	0.146488	0.451035	-0.304547	-1.55883	3.24644e-08	8.04021e-05	107	1
Promoters	ENSG00000263368	chr17	25853750	25855749	NA	NA	0.218064	0.612117	-0.394053	-1.44775	5.00929e-07	0.000186705	115	1
Promoters	ENSG00000265174	chr18	6556321	6558320	NA	NA	0.17496	0.850649	-0.675689	-2.21821	5.20476e-07	0.000186705	121	1
Promoters	ENSG00000203443	chr3	172032718	172034717	NA	NA	0.356239	0.72745	-0.371211	-1.20673	1.31529e-07	0.000113484	130	3
Promoters	ENSG00000244203	chr3	71337420	71339419	FOXP1-AS1	NA	0.143069	0.433212	-0.290143	-1.4923	4.6718e-07	0.000186705	131	3
Promoters	ENSG00000222432	chr7	77523697	77525696	NA	NA	0.366439	0.854476	-0.488036	-1.19941	2.11356e-07	0.00013328	132	1
Promoters	ENSG00000134321	chr2	7004437	7006436	RSAD2	91543	0.593737	0.307825	0.285912	1.2455	1.08548e-07	0.000108016	137	14
Promoters	ENSG00000243607	chr11	126147973	126149972	RPL35AP26	NA	0.205776	0.490247	-0.284471	-1.21311	1.96564e-07	0.00013328	140	1
Promoters	ENSG00000180347	chr7	31552204	31554203	CCDC129	223075	0.314135	0.717492	-0.403357	-1.17643	4.48138e-07	0.000186705	141	5
Promoters	ENSG00000264413	chr19	50183828	50185827	NA	NA	0.27998	0.563119	-0.283138	-1.61845	3.78634e-07	0.000173378	141	4
Promoters	ENSG00000234141	chr7	7989841	7991840	NA	100505921	0.310701	0.713262	-0.402561	-1.17329	7.59996e-08	0.000106412	144	1
Promoters	ENSG00000236591	chr6	149353210	149355209	NA	NA	0.314317	0.627514	-0.313198	-1.16767	1.0501e-07	0.000108016	146	2
Promoters	ENSG00000154529	chr9	43683402	43685401	CNTNAP3B	79937;441402;728577;101929869	0.760819	0.337699	0.42312	1.14855	9.11361e-10	1.45609e-05	158	1
Promoters	ENSG00000264062	chr12	76117822	76119821	NA	NA	0.267795	0.585124	-0.317329	-1.26233	7.99131e-07	0.000205401	163	2
Promoters	ENSG00000266360	chr2	239990356	239992355	NA	NA	0.265863	0.746253	-0.48039	-1.45492	8.10612e-07	0.000205401	165	1
Promoters	ENSG00000263743	chr2	239990454	239992453	NA	NA	0.265863	0.746253	-0.48039	-1.45492	8.10612e-07	0.000205401	165	1
Promoters	ENSG00000264103	chr2	239990650	239992649	NA	NA	0.265863	0.746253	-0.48039	-1.45492	8.10612e-07	0.000205401	165	1
Promoters	ENSG00000264518	chr2	239990748	239992747	NA	NA	0.265863	0.746253	-0.48039	-1.45492	8.10612e-07	0.000205401	165	1
Promoters	ENSG00000265979	chr2	239990895	239992894	NA	NA	0.265863	0.746253	-0.48039	-1.45492	8.10612e-07	0.000205401	165	1
Promoters	ENSG00000264730	chr2	239991042	239993041	NA	NA	0.265863	0.746253	-0.48039	-1.45492	8.10612e-07	0.000205401	165	1
Promoters	ENSG00000167165	chr2	234598753	234600752	UGT1A6	54578	0.403457	0.692955	-0.289498	-1.12387	2.97699e-07	0.00016325	166	7
Promoters	ENSG00000229626	chr7	107447679	107449678	PIGCP2	NA	0.215117	0.58488	-0.369763	-1.40192	8.35394e-07	0.00020576	176	1
Promoters	ENSG00000272691	chr1	86043926	86045925	NA	NA	0.185708	0.468293	-0.282585	-1.10687	7.62278e-07	0.000205401	182	10
Promoters	ENSG00000256120	chr12	24374705	24376704	NA	NA	0.214089	0.485038	-0.270949	-1.32423	5.28613e-08	8.92975e-05	183	3
Promoters	ENSG00000258774	chr14	92071164	92073163	NANOGP7	NA	0.148151	0.565437	-0.417286	-1.86336	8.90983e-07	0.000208069	184	1
Promoters	ENSG00000250208	chr12	130646302	130648301	FZD10-AS1	440119	0.743934	0.405194	0.33874	1.3552	9.65901e-07	0.000212996	196	8
Promoters	ENSG00000239059	chr6	34649075	34651074	NA	NA	0.164222	0.672047	-0.507826	-1.96895	9.66715e-07	0.000212996	197	1
Promoters	ENSG00000187569	chr12	7862550	7864549	DPPA3	359787;101060236	0.280609	0.568721	-0.288112	-1.07787	4.7607e-07	0.000186705	198	9
Promoters	ENSG00000183463	chr13	28562292	28564291	URAD	646625	0.3091	0.57407	-0.26497	-1.30952	3.84284e-07	0.000173378	201	11
Promoters	ENSG00000250158	chr5	95581980	95583979	NA	NA	0.383674	0.753215	-0.369541	-1.05562	3.7137e-09	3.22386e-05	217	4
Promoters	ENSG00000224134	chr7	81059547	81061546	NA	NA	0.288913	0.606716	-0.317802	-1.04488	1.23255e-06	0.000237952	228	1
Promoters	ENSG00000232211	chr9	89245562	89247561	NA	NA	0.504522	0.232247	0.272275	1.09295	1.281e-06	0.000241628	230	2
Promoters	ENSG00000172482	chr2	241806396	241808395	AGXT	189	0.355351	0.614908	-0.259557	-1.11288	1.33015e-06	0.000244269	235	8
Promoters	ENSG00000102924	chr16	49315243	49317242	CBLN1	869	0.577783	0.311742	0.266041	1.11578	1.37216e-06	0.000245681	239	15
Promoters	ENSG00000236254	chr9	5106437	5108436	MTND4P14	NA	0.490181	0.222217	0.267965	1.10698	1.38531e-06	0.000245681	242	1
Promoters	ENSG00000153904	chr1	86043434	86045433	DDAH1	23576	0.390701	0.732909	-0.342208	-1.03236	6.67129e-07	0.000200274	247	8
Promoters	ENSG00000188460	chr1	224052054	224054053	ACTBP11	NA	0.221327	0.510136	-0.288809	-1.16895	1.43082e-06	0.000246925	251	1
Promoters	ENSG00000243845	chr9	128274987	128276986	RN7SL30P	NA	0.361585	0.746098	-0.384513	-1.02488	9.28579e-07	0.000208834	252	1
Promoters	ENSG00000252421	chr12	31955525	31957524	RNU6-1069P	NA	0.232723	0.627832	-0.395109	-1.39386	1.50029e-06	0.000254375	256	1
Promoters	ENSG00000204277	chr17	76274074	76276073	NA	100996291	0.26699	0.521002	-0.254012	-1.01658	3.12249e-07	0.000163291	257	5
Promoters	ENSG00000238869	chr13	103372652	103374651	NA	NA	0.258777	0.533535	-0.274757	-1.01596	1.17955e-07	0.000108933	260	1
Promoters	ENSG00000271253	chr7	12723762	12725761	NA	NA	0.132268	0.377903	-0.245635	-1.41401	1.49193e-06	0.000254375	267	2
Promoters	ENSG00000273450	chr10	96074585	96076584	NA	NA	0.169916	0.519846	-0.34993	-1.55825	1.60301e-06	0.000259698	267	1
Promoters	ENSG00000269620	chr1	159879660	159881659	NA	NA	0.398134	0.727304	-0.32917	-1.04054	1.60453e-06	0.000259698	268	2
Promoters	ENSG00000267597	chr18	59624748	59626747	RPIAP1	NA	0.188849	0.432969	-0.24412	-1.15553	1.03167e-06	0.00021828	272	1
Promoters	ENSG00000234124	chr4	70931603	70933602	CSN1S2AP	286828	0.3803	0.73958	-0.35928	-0.992157	3.89343e-08	8.04736e-05	280	3
Promoters	ENSG00000227388	chr9	35770660	35772659	NA	NA	0.338507	0.635604	-0.297096	-0.990925	3.60073e-07	0.000171747	282	2
Promoters	ENSG00000221388	chr2	213627900	213629899	NA	NA	0.108152	0.352148	-0.243996	-1.62414	1.82436e-06	0.000278909	283	2
Promoters	ENSG00000219133	chr1	204315887	204317886	NA	NA	0.319949	0.644065	-0.324116	-0.987191	1.58716e-07	0.000123019	286	1
Promoters	ENSG00000243027	chr15	50979597	50981596	RN7SL354P	NA	0.352267	0.706929	-0.354662	-0.984778	6.97732e-07	0.000200563	289	1
Promoters	ENSG00000142973	chr1	47222010	47224009	CYP4B1	1580	0.364304	0.633369	-0.269066	-0.984464	2.98692e-07	0.00016325	290	5
Promoters	ENSG00000227589	chr1	3584837	3586836	NA	NA	0.366913	0.659589	-0.292676	-1.12267	2.00015e-06	0.000291331	298	6
Promoters	ENSG00000267579	chr18	56222802	56224801	NA	NA	0.342464	0.580457	-0.237993	-1.03241	7.55421e-07	0.000205401	301	2
Promoters	ENSG00000216378	chr6	100623585	100625584	NA	NA	0.365794	0.666928	-0.301134	-0.974092	9.73045e-07	0.000213007	307	3
Promoters	ENSG00000202225	chr7	120621108	120623107	RNA5SP240	NA	0.259874	0.572893	-0.313019	-1.31284	2.17008e-06	0.000303153	309	3
Promoters	ENSG00000212626	chr18	7300652	7302651	NA	NA	0.125539	0.50285	-0.377311	-1.91983	2.18674e-06	0.000303153	312	1
Promoters	ENSG00000265251	chr8	28362200	28364199	MIR4288	100422903	0.292211	0.611243	-0.319032	-1.0396	2.2936e-06	0.000315043	316	1
Promoters	ENSG00000227425	chr1	157829487	157831486	MRPS21P2	NA	0.49127	0.239577	0.251693	1.0061	2.31698e-06	0.00031725	317	1
Promoters	ENSG00000166526	chr7	99679672	99681671	ZNF3	7551	0.596236	0.304005	0.292232	0.960543	9.76577e-07	0.000213007	319	7
Promoters	ENSG00000252224	chr9	33172668	33174667	RNU4ATAC15P	NA	0.241172	0.499158	-0.257986	-0.959626	1.00576e-06	0.00021719	320	2
Promoters	ENSG00000260494	chr16	30549053	30551052	NA	NA	0.38926	0.765438	-0.376178	-0.957682	4.9414e-07	0.000186705	325	1
Promoters	ENSG00000237036	chr10	31608877	31610876	ZEB1-AS1	220930;101930234	0.580712	0.320962	0.25975	0.957277	1.04053e-06	0.00021828	327	15
Promoters	ENSG00000118557	chr16	72210278	72212277	PMFBP1	83449	0.191553	0.423993	-0.232439	-1.10303	6.42528e-07	0.000199108	329	2
Promoters	ENSG00000216192	chr12	24363855	24365854	MIR920	100126320	0.431154	0.662599	-0.231445	-1.15535	2.33384e-06	0.000318555	334	2
Promoters	ENSG00000092929	chr17	73840299	73842298	UNC13D	201294	0.223795	0.454528	-0.230733	-1.21283	1.99797e-07	0.00013328	338	12
Promoters	ENSG00000268777	chr19	52021485	52023484	NA	NA	0.370657	0.725431	-0.354774	-0.9501	2.29616e-07	0.000138423	344	1
Promoters	ENSG00000211577	chr12	66250293	66252292	NA	NA	0.292476	0.699003	-0.406528	-1.45414	2.83087e-06	0.000352074	349	3
Promoters	ENSG00000235494	chr9	99993983	99995982	NA	NA	0.186579	0.478724	-0.292146	-1.31391	2.8793e-06	0.000355045	352	1
Promoters	ENSG00000215183	chr9	35756111	35758110	MSMP	692094	0.242521	0.471472	-0.228951	-1.23881	1.26495e-06	0.000240813	358	3
Promoters	ENSG00000238005	chr1	235105310	235107309	NA	NA	0.184285	0.413081	-0.228796	-1.41301	1.33376e-06	0.000244269	359	8
Promoters	ENSG00000259375	chr15	86122910	86124909	NA	NA	0.475328	0.779539	-0.304211	-0.93702	1.31377e-06	0.000244269	365	5
Promoters	ENSG00000235264	chr10	134958309	134960308	RPL5P28	NA	0.412071	0.796599	-0.384528	-0.934366	5.56955e-07	0.000189258	370	1
Promoters	ENSG00000111432	chr12	130645504	130647503	FZD10	11211	0.581404	0.264789	0.316615	1.36997	3.13353e-06	0.00036562	372	11
Promoters	ENSG00000270509	chr6	68641877	68643876	NA	NA	0.423983	0.19767	0.226313	1.06334	1.34296e-06	0.000244921	373	1
Promoters	ENSG00000253824	chr8	101426188	101428187	NA	NA	0.426679	0.696191	-0.269512	-0.965496	3.15528e-06	0.00036619	374	5
Promoters	ENSG00000273366	chr22	42672694	42674693	NA	NA	0.392603	0.757471	-0.364867	-0.930752	5.66122e-07	0.000189258	377	1
Promoters	ENSG00000267656	chr18	13139989	13141988	NA	NA	0.18119	0.539487	-0.358297	-1.52308	3.29515e-06	0.000369731	385	1
Promoters	ENSG00000184007	chr1	32409958	32411957	PTP4A2	8073	0.255626	0.479583	-0.223957	-0.993376	3.37137e-07	0.000168327	387	7
Promoters	ENSG00000225497	chr10	78905910	78907909	NA	101929310	0.675185	0.416194	0.258991	0.925844	2.59418e-08	7.50668e-05	388	3
Promoters	ENSG00000160963	chr7	101004601	101006600	COL26A1	136227	0.195702	0.419473	-0.223771	-1.35351	1.90803e-06	0.000283624	389	13
Promoters	ENSG00000273395	chr1	48226791	48228790	NA	NA	0.183534	0.406898	-0.223364	-1.11416	3.16466e-06	0.000366299	393	2
Promoters	ENSG00000206713	chr17	73085570	73087569	NA	NA	0.475962	0.765127	-0.289165	-0.931386	3.36924e-06	0.000369871	393	4
Promoters	ENSG00000271259	chr12	89764097	89766096	NA	NA	0.102033	0.408781	-0.306748	-1.88415	3.36988e-06	0.000369871	394	2
Promoters	ENSG00000268873	chr18	32347128	32349127	NA	NA	0.170857	0.609368	-0.438511	-1.77595	3.52752e-06	0.000381825	401	1
Promoters	ENSG00000263608	chr6	30717315	30719314	RN7SL353P	NA	0.245422	0.470608	-0.225186	-0.954113	3.55831e-06	0.000381882	403	2
Promoters	ENSG00000202459	chr14	103160225	103162224	NA	NA	0.298924	0.536698	-0.237774	-0.906631	1.56982e-06	0.000259081	404	3
Promoters	ENSG00000254175	chr22	22749869	22751868	IGLVI-42	NA	0.215215	0.435115	-0.2199	-0.982877	9.16085e-07	0.000208133	408	1
Promoters	ENSG00000254073	chr22	22751684	22753683	IGLVVII-41-1	NA	0.215215	0.435115	-0.2199	-0.982877	9.16085e-07	0.000208133	408	1
Promoters	ENSG00000268681	chr19	50005397	50007396	COX6CP7	NA	0.230411	0.524221	-0.29381	-1.15193	3.75649e-06	0.000392814	415	1
Promoters	ENSG00000260604	chr6	3911714	3913713	NA	NA	0.267952	0.485959	-0.218006	-1.25895	3.04934e-06	0.000362204	418	6
Promoters	ENSG00000269926	chr10	74035239	74037238	NA	NA	0.368932	0.692942	-0.324009	-0.893399	4.97794e-07	0.000186705	420	2
Promoters	ENSG00000261489	chr15	57770028	57772027	NA	NA	0.232699	0.45014	-0.217441	-0.916617	2.77514e-07	0.000158493	420	3
Promoters	ENSG00000265470	chr3	185485193	185487192	MIR548AQ	100847078	0.222429	0.597488	-0.375059	-1.38607	3.97191e-06	0.000402743	427	1
Promoters	ENSG00000230848	chr9	130819142	130821141	NA	NA	0.191985	0.413619	-0.221634	-1.00557	3.98702e-06	0.000402743	428	2
Promoters	ENSG00000260996	chr9	140189674	140191673	NA	NA	0.347641	0.564402	-0.216761	-1.05	1.78434e-06	0.000276605	429	4
Promoters	ENSG00000246876	chr4	130692137	130694136	NA	101927282	0.342882	0.613813	-0.270931	-0.884486	2.72489e-07	0.000157699	435	2
Promoters	ENSG00000257435	chr12	33140197	33142196	NA	NA	0.264992	0.550781	-0.285789	-1.12033	4.09163e-06	0.00040309	438	3
Promoters	ENSG00000258985	chr14	53501973	53503972	NA	NA	0.167819	0.44585	-0.27803	-1.35815	4.095e-06	0.00040309	440	1
Promoters	ENSG00000110244	chr11	116693523	116695522	APOA4	337	0.421542	0.648218	-0.226676	-0.88067	2.07104e-07	0.00013328	441	6
Promoters	ENSG00000261521	chr18	28638860	28640859	NA	NA	0.160397	0.384692	-0.224295	-1.19907	4.12025e-06	0.000404614	442	3
Promoters	ENSG00000263779	chr1	230864126	230866125	RN7SL467P	NA	0.251439	0.502053	-0.250614	-0.969818	4.23627e-06	0.000413203	445	1
Promoters	ENSG00000266517	chr15	26093473	26095472	MIR4715	100616474	0.442375	0.679916	-0.23754	-0.870714	3.2838e-07	0.000168327	455	3
Promoters	ENSG00000264986	chr3	124869897	124871896	MIR5092	100847039	0.35688	0.660772	-0.303892	-0.870513	1.11985e-07	0.000108016	457	1
Promoters	ENSG00000271284	chr2	109038568	109040567	NA	NA	0.214493	0.426242	-0.211749	-0.95846	4.34074e-06	0.000415841	458	1
Genes	ENSG00000253878	chr8	95962265	95963624	NA	NA	0.110931	0.531843	-0.420912	-2.19352	1.49141e-08	8.17384e-05	9	5
Genes	ENSG00000272691	chr1	86044183	86044425	NA	NA	0.174644	0.792269	-0.617625	-2.11934	5.02704e-08	0.000112498	14	1
Genes	ENSG00000233978	chr2	43268332	43270921	NA	NA	0.215849	0.594338	-0.378489	-1.84613	7.25624e-08	0.000116617	23	2
Genes	ENSG00000272050	chr20	61052926	61053650	NA	NA	0.27564	0.725331	-0.449691	-1.3642	8.20229e-08	0.000116617	44	1
Genes	ENSG00000248221	chr4	4477848	4483427	STX18-IT1	NA	0.223682	0.575031	-0.351349	-1.29809	2.89853e-08	8.17384e-05	60	2
Genes	ENSG00000235786	chr22	29388709	29414608	ZNRF3-IT1	NA	0.13297	0.472161	-0.339191	-1.75381	2.86026e-07	0.000145407	65	1
Genes	ENSG00000214397	chr15	100255908	100258029	NA	NA	0.259253	0.645351	-0.386098	-1.28331	8.43248e-08	0.000116617	66	1
Genes	ENSG00000273102	chr21	35339403	35340874	NA	NA	0.390763	0.735822	-0.345059	-1.2799	2.05671e-07	0.000134926	68	2
Genes	ENSG00000253321	chr5	89648854	89652426	NA	NA	0.11941	0.435355	-0.315944	-1.783	2.86681e-07	0.000145407	70	1
Genes	ENSG00000228280	chr10	77502498	77503513	NA	NA	0.331872	0.801761	-0.469889	-1.2476	4.97914e-08	0.000112498	76	1
Genes	ENSG00000189334	chr1	153586731	153589462	S100A14	57402	0.362256	0.748265	-0.386009	-1.37029	4.63131e-07	0.000195904	80	5
Genes	ENSG00000263368	chr17	25853412	25854249	NA	NA	0.218064	0.612117	-0.394053	-1.44775	5.00929e-07	0.000197238	85	1
Genes	ENSG00000251045	chr5	134984273	134989624	NA	340074	0.435889	0.138165	0.297724	1.58948	5.01254e-07	0.000197238	86	1
Genes	ENSG00000207783	chr3	44903380	44903473	MIR564	693149	0.0422646	0.441229	-0.398965	-3.10996	5.53878e-07	0.000208258	90	1
Genes	ENSG00000227512	chr9	139437333	139438287	NA	NA	0.275467	0.64988	-0.374413	-1.20888	1.68433e-07	0.000132541	90	1
Genes	ENSG00000248125	chr5	144809431	144830662	NA	NA	0.278181	0.56895	-0.29077	-1.32691	5.62188e-07	0.000208591	95	3
Genes	ENSG00000187990	chr6	26216428	26216872	HIST1H2BG	8339;8343;8344;8346;8347	0.14045	0.418857	-0.278407	-1.52013	1.13987e-07	0.000124429	111	2
Genes	ENSG00000272626	chr4	69766726	69772701	NA	NA	0.322322	0.600333	-0.278011	-1.15286	1.91407e-07	0.000132541	114	2
Genes	ENSG00000244461	chr3	78087856	78095945	NA	NA	0.414535	0.145418	0.269117	1.44973	1.37481e-07	0.000126907	124	1
Genes	ENSG00000158874	chr1	161192082	161193421	APOA2	336	0.207621	0.499279	-0.291657	-1.12425	2.24027e-07	0.000135262	126	2
Genes	ENSG00000241598	chr11	1642188	1643368	KRTAP5-4	387267	0.185738	0.451449	-0.265711	-1.23725	1.0279e-06	0.000277561	132	1
Genes	ENSG00000272371	chr1	53020490	53020945	NA	NA	0.246123	0.539206	-0.293083	-1.10051	4.87671e-07	0.000197238	136	1
Genes	ENSG00000183695	chr11	19076002	19082228	MRGPRX2	117194	0.282284	0.609484	-0.3272	-1.0837	6.51662e-07	0.000226206	142	1
Genes	ENSG00000231335	chr4	77558776	77565521	NA	NA	0.31899	0.686803	-0.367813	-1.08271	2.44528e-07	0.000140251	143	1
Genes	ENSG00000228843	chr9	35756709	35757937	NA	NA	0.0922966	0.343695	-0.251398	-1.65096	1.77004e-07	0.000132541	152	2
Genes	ENSG00000236989	chr2	16225344	16245963	NA	NA	0.304962	0.68696	-0.381998	-1.35701	1.36956e-06	0.000299005	155	5
Genes	ENSG00000269926	chr10	74034673	74035738	NA	NA	0.343693	0.722452	-0.378759	-1.05024	2.07781e-07	0.000134926	158	1
Genes	ENSG00000267597	chr18	59624506	59625247	RPIAP1	NA	0.188849	0.432969	-0.24412	-1.15553	1.03167e-06	0.000277561	164	1
Genes	ENSG00000271253	chr7	12725262	12725658	NA	NA	0.132268	0.377903	-0.245635	-1.41401	1.49193e-06	0.000301735	167	2
Genes	ENSG00000224674	chr2	162944769	162946582	EIF3EP2	NA	0.408583	0.770354	-0.361771	-1.02204	3.89639e-07	0.000177019	169	2
Genes	ENSG00000224814	chr2	234602080	234617345	NA	NA	0.405881	0.703227	-0.297346	-1.33812	1.56198e-06	0.00030731	172	6
Genes	ENSG00000231322	chr7	77976459	77988775	RPL13AP17	399670	0.443456	0.13101	0.312446	1.68516	1.69292e-06	0.000321845	178	1
Genes	ENSG00000170827	chr9	135957926	135962742	CELP	1057	0.361878	0.726204	-0.364326	-0.985277	1.66605e-07	0.000132541	178	1
Genes	ENSG00000227197	chr7	132515453	132534353	NA	NA	0.369301	0.739943	-0.370642	-0.983437	1.76751e-08	8.17384e-05	180	1
Genes	ENSG00000199122	chr12	54731000	54731098	MIR148B	442892	0.0905691	0.33002	-0.239451	-1.75743	1.45432e-06	0.000299999	180	1
Genes	ENSG00000238022	chr1	165185217	165188341	NA	NA	0.19279	0.432202	-0.239413	-1.10191	1.90891e-07	0.000132541	181	2
Genes	ENSG00000255259	chr11	129165181	129166376	ZNF123P	NA	0.218349	0.486254	-0.267905	-1.11984	1.83065e-06	0.00034226	181	1
Genes	ENSG00000238061	chr1	185249976	185250948	NA	NA	0.1637	0.508045	-0.344345	-1.57648	1.95544e-06	0.00035198	188	1
Genes	ENSG00000216588	chr19	45116940	45140081	IGSF23	147710	0.373899	0.608027	-0.234128	-1.02717	2.1132e-07	0.000134926	190	5
Genes	ENSG00000230343	chr2	97700179	97700443	NA	NA	0.116649	0.350143	-0.233494	-1.50773	1.48827e-07	0.000129136	197	1
Genes	ENSG00000268777	chr19	52022985	52023514	NA	NA	0.370657	0.725431	-0.354774	-0.9501	2.29616e-07	0.000135262	205	1
Genes	ENSG00000223086	chr4	10117380	10117508	RNA5SP155	NA	0.0465984	0.276284	-0.229686	-2.33861	1.26403e-06	0.000285165	208	1
Genes	ENSG00000241648	chr3	85849137	85877200	CADM2-AS2	100874037	0.421485	0.191925	0.22956	1.09549	9.64913e-08	0.000116617	210	1
Genes	ENSG00000176742	chr11	5220965	5221930	OR51V1	283111	0.340709	0.113	0.227709	1.51162	2.9219e-07	0.000145407	217	1
Genes	ENSG00000198965	chr1	158449668	158450675	OR10R2	343406	0.412101	0.184741	0.22736	1.11603	1.24584e-07	0.000126907	218	1
Genes	ENSG00000270509	chr6	68643377	68644574	NA	NA	0.423983	0.19767	0.226313	1.06334	1.34296e-06	0.000297032	220	1
Genes	ENSG00000266045	chr5	75627662	75629781	NA	NA	0.429717	0.823049	-0.393332	-0.921827	2.50537e-09	8.17384e-05	229	1
Genes	ENSG00000197768	chr9	140145713	140147934	C9orf173	441476	0.161275	0.423147	-0.261872	-1.33854	3.0411e-06	0.000438461	233	1
Genes	ENSG00000207648	chr11	64658609	64658718	MIR192	406967	0.321997	0.617909	-0.295912	-0.919386	1.64668e-08	8.17384e-05	233	1
Genes	ENSG00000254175	chr22	22751369	22751861	IGLVI-42	NA	0.215215	0.435115	-0.2199	-0.982877	9.16085e-07	0.00026496	237	1
Genes	ENSG00000270212	chr19	33774884	33776645	NA	NA	0.401867	0.766567	-0.3647	-0.914932	2.48709e-06	0.000397088	239	1
Genes	ENSG00000203286	chr9	3452305	3469181	NA	NA	0.135985	0.44474	-0.308755	-1.63922	3.29071e-06	0.000463117	240	1
Genes	ENSG00000256746	chr11	47292208	47293661	NA	101928943	0.374235	0.713186	-0.338951	-0.912376	1.84812e-07	0.000132541	243	1
Genes	ENSG00000268289	chr19	17162804	17165897	NA	NA	0.248347	0.57355	-0.325203	-1.17554	3.51507e-06	0.000481697	245	1
Genes	ENSG00000239142	chr10	5135600	5135735	NA	NA	0.265376	0.507484	-0.242108	-0.910111	1.21819e-06	0.000285165	247	1
Genes	ENSG00000260647	chr17	18171394	18172142	NA	NA	0.255815	0.486478	-0.230663	-0.909752	6.8647e-08	0.000116617	248	2
Genes	ENSG00000185899	chr7	143140546	143141502	TAS2R60	338398	0.331302	0.629019	-0.297717	-0.904808	7.94065e-07	0.000246524	250	1
Genes	ENSG00000252311	chr16	85815381	85815505	RNU1-103P	NA	0.403694	0.762587	-0.358893	-0.901134	1.38371e-07	0.000126907	257	1
Genes	ENSG00000235035	chr2	70914274	70918956	NA	NA	0.265009	0.500677	-0.235668	-0.892931	2.50297e-08	8.17384e-05	264	1
Genes	ENSG00000221261	chr8	129162362	129162434	MIR1208	100302281	0.424783	0.794962	-0.370179	-0.888625	1.13346e-06	0.000283531	268	1
Genes	ENSG00000268863	chr16	30996808	30997533	NA	NA	0.389366	0.725993	-0.336627	-0.881981	6.55087e-07	0.000226206	273	1
Genes	ENSG00000232529	chr6	155701645	155702317	NA	NA	0.369897	0.716491	-0.346594	-0.935337	4.47125e-06	0.000530902	285	1
Genes	ENSG00000234022	chr2	15704294	15713992	NA	NA	0.0938026	0.300291	-0.206489	-1.57978	8.37083e-08	0.000116617	290	1
Genes	ENSG00000145358	chr4	101107027	101111939	DDIT4L	115265	0.406532	0.200282	0.20625	1.20048	4.80676e-06	0.000548446	296	16
Genes	ENSG00000229204	chr4	170712371	170712853	PTGES3P3	NA	0.672722	0.366403	0.306319	0.859021	2.80958e-07	0.000145407	297	1
Genes	ENSG00000250550	chr4	74713583	74714546	PPBPP1	NA	0.12584	0.33088	-0.20504	-1.32736	6.86059e-07	0.000230393	299	1
Genes	ENSG00000263597	chr5	131701182	131701291	MIR3936	100500865	0.311697	0.572849	-0.261152	-0.85742	1.24248e-06	0.000285165	299	1
Genes	ENSG00000255402	chr8	110986172	110987010	NA	NA	0.450335	0.246099	0.204236	1.11015	4.91623e-06	0.000550279	303	5
Genes	ENSG00000238651	chr13	41754117	41754223	NA	NA	0.303182	0.554605	-0.251423	-0.850239	1.64943e-06	0.00031714	311	1
Genes	ENSG00000232999	chr6	2910847	2912347	NA	NA	0.169529	0.372543	-0.203014	-1.09141	2.49329e-06	0.000397088	312	1
Genes	ENSG00000272233	chr8	42409933	42410336	NA	NA	0.159372	0.525546	-0.366173	-1.67324	5.29509e-06	0.000571292	313	2
Genes	ENSG00000265750	chr18	21739473	21742175	NA	NA	0.190078	0.625709	-0.435631	-1.6678	5.301e-06	0.000571292	314	1
Genes	ENSG00000241130	chr15	51090867	51091148	NA	NA	0.444233	0.802897	-0.358664	-0.839641	2.00645e-08	8.17384e-05	322	1
Genes	ENSG00000265301	chr2	35696471	35696552	MIR548AD	100616475	0.118466	0.352302	-0.233836	-1.49581	5.81215e-06	0.000599644	328	1
Genes	ENSG00000241593	chr3	81295730	81346496	NA	NA	0.332392	0.587775	-0.255382	-0.926568	5.88742e-06	0.000605563	329	6
Genes	ENSG00000268589	chr19	22803285	22803526	NA	NA	0.340303	0.139789	0.200514	1.22567	2.29246e-06	0.000375474	330	1
Genes	ENSG00000213417	chr17	39221369	39222131	KRTAP2-4	85294;730755	0.415008	0.746619	-0.331611	-0.832078	4.75805e-06	0.000547923	332	1
Genes	ENSG00000210678	chr5	55593391	55593516	RNU6ATAC2P	NA	0.454658	0.816572	-0.361915	-0.830973	5.6515e-08	0.000112498	334	1
Genes	ENSG00000231519	chr7	30109274	30114731	NA	NA	0.323004	0.64005	-0.317047	-0.965013	6.01422e-06	0.000606574	335	1
Genes	ENSG00000260025	chr2	36581892	36582257	NA	NA	0.487051	0.27294	0.21411	0.83031	5.99969e-06	0.000606574	336	2
Genes	ENSG00000237923	chr6	30807303	30815936	NA	NA	0.443277	0.648528	-0.205251	-0.830322	6.02471e-06	0.000606574	336	3
Genes	ENSG00000241828	chr12	8013033	8013360	NA	NA	0.464487	0.833359	-0.368872	-0.829778	7.22995e-07	0.000235251	337	1
Genes	ENSG00000171722	chr1	162342993	162346660	C1orf111	284680	0.483622	0.70948	-0.225859	-0.827563	3.76497e-06	0.000491937	341	5
Genes	ENSG00000211598	chr2	89184913	89185669	IGKV4-1	NA	0.12098	0.320063	-0.199083	-1.3334	4.40381e-06	0.000526558	343	1
Genes	ENSG00000273381	chr9	93968457	93972581	NA	NA	0.33575	0.842658	-0.506908	-1.30224	6.28168e-06	0.000619744	343	1
Genes	ENSG00000176787	chr11	5079880	5080857	OR52E2	119678	0.105195	0.304034	-0.19884	-1.44685	1.49797e-06	0.000301735	345	1
Genes	ENSG00000254182	chr8	91713310	91714104	NA	NA	0.339498	0.609848	-0.27035	-0.82663	2.27521e-06	0.000375474	346	1
Genes	ENSG00000261080	chr6	45541083	45544507	NA	NA	0.137478	0.399959	-0.262481	-1.47498	6.54572e-06	0.000636515	348	1
Genes	ENSG00000100450	chr14	25075686	25078905	GZMH	2999	0.213644	0.411108	-0.197464	-0.935852	1.43825e-06	0.000299999	352	2
Genes	ENSG00000260946	chr16	57282459	57286664	NA	NA	0.38275	0.679122	-0.296371	-0.811147	2.79809e-06	0.00042652	364	1
Genes	ENSG00000235774	chr2	127066087	127101569	NA	NA	0.32155	0.550735	-0.229186	-0.957949	7.06106e-06	0.000654647	365	3
Genes	ENSG00000102890	chr16	67233014	67237932	ELMO3	79767	0.40385	0.623477	-0.219627	-1.3513	7.20152e-06	0.000660949	368	17
Genes	ENSG00000233420	chr7	88339945	88386039	NA	NA	0.142598	0.33829	-0.195692	-1.19055	1.06839e-06	0.000277561	369	1
Genes	ENSG00000226476	chr1	61005921	61106163	NA	NA	0.414209	0.615748	-0.201539	-0.805147	7.15438e-06	0.000659685	373	3
Genes	ENSG00000233960	chr7	52232931	52260609	NA	NA	0.342873	0.56889	-0.226017	-0.81648	7.48507e-06	0.000674824	375	2
Genes	ENSG00000237911	chr17	20319105	20320010	SRP68P3	NA	0.351833	0.619813	-0.26798	-0.799598	9.08215e-09	8.17384e-05	378	1
Genes	ENSG00000272291	chr14	101341370	101341441	MIR665	100126315	0.275188	0.485275	-0.210086	-0.796315	4.39528e-06	0.000526558	380	1
Genes	ENSG00000203729	chr1	182376756	182383950	LINC00272	388719	0.653376	0.372034	0.281343	0.796128	3.45465e-07	0.000164655	383	1
Genes	ENSG00000223224	chr16	71792305	71792390	SNORD71	692111	0.373579	0.655338	-0.281759	-0.794565	4.08312e-06	0.000509922	384	1
Genes	ENSG00000237104	chr2	175647774	175652656	NA	NA	0.264525	0.465091	-0.200566	-0.791267	4.72246e-06	0.000547923	390	1
Genes	ENSG00000251799	chr4	57684384	57684480	NA	NA	0.304947	0.534985	-0.230038	-0.791106	3.85689e-06	0.000500065	391	1
Genes	ENSG00000169964	chr3	44903361	44907162	TMEM42	131616	0.200769	0.471692	-0.270923	-2.06656	8.18706e-06	0.000703469	393	6
Genes	ENSG00000237520	chr1	235092978	235095736	NA	NA	0.496664	0.86596	-0.369296	-0.789837	1.11543e-08	8.17384e-05	394	1
Genes	ENSG00000234290	chr5	131804582	131808735	NA	NA	0.438372	0.63063	-0.192258	-0.925711	6.01347e-06	0.000606574	397	2
Genes	ENSG00000272282	chr3	27754401	27755496	NA	NA	0.445075	0.201202	0.243873	1.21673	8.54378e-06	0.000721982	400	7
Genes	ENSG00000208008	chr19	52196507	52196592	MIR125A	406910	0.430259	0.749013	-0.318754	-0.785772	1.70652e-06	0.000322617	400	1
Genes	ENSG00000249112	chr5	124043520	124046430	NA	NA	0.562059	0.790552	-0.228493	-0.783952	3.51833e-06	0.000481697	403	3
Genes	ENSG00000254627	chr11	32086458	32093719	NA	NA	0.363785	0.564026	-0.200242	-0.78224	3.75948e-06	0.000491937	404	2
Genes	ENSG00000253616	chr8	22928890	22932001	NA	NA	0.200717	0.791496	-0.590779	-1.92739	8.70426e-06	0.000724197	405	1
Genes	ENSG00000253585	chr8	95109992	95116550	NA	NA	0.404092	0.211508	0.192584	0.902593	8.80091e-06	0.00072773	409	1
Genes	ENSG00000262815	chr17	9368059	9370739	NA	NA	0.370322	0.650982	-0.28066	-0.779376	5.14797e-06	0.000561959	409	2
Genes	ENSG00000182854	chr15	102358366	102359350	OR4F15	390649	0.442094	0.253201	0.188893	0.780457	1.34354e-07	0.000126907	414	1
Genes	ENSG00000267942	chr12	66291518	66317967	NA	NA	0.496699	0.796284	-0.299585	-0.774009	1.47888e-06	0.000301478	418	6
Genes	ENSG00000262691	chr16	67295011	67297687	NA	NA	0.230156	0.466723	-0.236567	-0.989178	9.40073e-06	0.000756164	420	1
Genes	ENSG00000226383	chr2	156868129	156881125	NA	NA	0.125987	0.384775	-0.258788	-1.53756	9.58035e-06	0.000760089	425	1
Genes	ENSG00000205869	chr11	1605572	1606513	KRTAP5-1	387264	0.256055	0.443846	-0.187791	-0.770478	9.18304e-06	0.000747005	426	1
Genes	ENSG00000214049	chr19	15939771	15947130	UCA1	652995	0.219957	0.468069	-0.248112	-1.05585	9.61218e-06	0.000760089	427	1
Genes	ENSG00000233077	chr20	48927248	48937879	NA	101927586	0.424305	0.618371	-0.194066	-0.770063	1.31438e-06	0.000292622	427	3
Genes	ENSG00000266088	chr17	38673278	38683254	NA	101059954	0.349988	0.555048	-0.20506	-0.770063	5.99935e-06	0.000606574	428	6
Genes	ENSG00000198923	chr12	76357812	76358780	NA	NA	0.355763	0.647676	-0.291912	-0.846466	9.63588e-06	0.000760089	429	1
Genes	ENSG00000260232	chr15	24220319	24248582	PWRN4	NA	0.59008	0.324273	0.265807	0.844127	9.83239e-06	0.000773786	430	1
Genes	ENSG00000257264	chr16	14995356	14996031	MIR3179-1	100422886;100422960;100423006	0.221799	0.408396	-0.186597	-0.851994	1.00784e-06	0.000277561	431	1
Genes	ENSG00000258885	chr9	36856552	36861372	NA	NA	0.336029	0.552364	-0.216335	-0.7684	4.62907e-07	0.000195904	433	3
Genes	ENSG00000256564	chr12	16720345	16726874	NA	NA	0.199864	0.386419	-0.186555	-0.920071	1.90695e-07	0.000132541	433	2
Genes	ENSG00000250286	chr17	48614655	48616115	NA	NA	0.257049	0.713729	-0.45668	-1.43834	1.02628e-05	0.00079414	437	1
Genes	ENSG00000228590	chr2	60577730	60580151	NA	NA	0.209044	0.395128	-0.186084	-0.887155	4.55391e-06	0.000535085	438	1
Genes	ENSG00000243799	chr3	179593164	179599397	PEX5L-AS1	NA	0.103911	0.308281	-0.20437	-1.48239	1.05802e-05	0.000799253	447	1
Genes	ENSG00000236807	chr19	45268405	45268721	NA	NA	0.438032	0.746649	-0.308616	-0.756021	2.80326e-07	0.000145407	452	1
Genes	ENSG00000254864	chr11	7590097	7593277	NA	NA	0.0990427	0.365099	-0.266056	-1.78238	1.07889e-05	0.00080595	453	1
Genes	ENSG00000199104	chr10	88024451	88024545	MIR346	442911	0.24621	0.636364	-0.390154	-1.33502	1.09627e-05	0.000815338	455	1
Genes	ENSG00000237324	chr1	74807263	74844486	NA	NA	0.180336	0.364879	-0.184542	-0.879648	3.3265e-06	0.00046516	460	2
Genes	ENSG00000235055	chr1	68509013	68509916	NA	NA	0.303248	0.517371	-0.214124	-0.751515	2.75921e-07	0.000145407	463	1
Genes	ENSG00000223880	chr13	75824616	75826148	LINC01078	NA	0.247109	0.430814	-0.183705	-0.777789	1.88237e-06	0.000342471	468	1
Genes	ENSG00000249916	chr5	121705457	121719263	NA	NA	0.241692	0.425223	-0.183532	-0.790098	7.59986e-06	0.000678573	469	1
Genes	ENSG00000234303	chr13	100378501	100379745	CLYBL-AS1	101927465	0.158673	0.397069	-0.238396	-1.27104	1.20177e-05	0.000857975	474	1
Genes	ENSG00000252190	chr1	26332497	26332621	NA	NA	0.161016	0.343552	-0.182536	-1.04779	4.97762e-07	0.000197238	476	1
Genes	ENSG00000240478	chr3	181839672	181859925	NA	NA	0.48807	0.824366	-0.336297	-0.744334	4.14671e-06	0.00051401	476	1
Genes	ENSG00000223436	chr7	132037093	132052735	NA	NA	0.57955	0.342066	0.237484	0.743768	1.03558e-06	0.000277561	478	1
Genes	ENSG00000256953	chr12	15966427	15981208	NA	NA	0.347348	0.533909	-0.186561	-0.850354	1.22159e-05	0.000863019	479	2
Genes	ENSG00000226348	chr16	77254303	77255155	VN2R10P	NA	0.13706	0.318164	-0.181104	-1.15802	1.31351e-07	0.000126907	483	1
Genes	ENSG00000204584	chr17	47923272	47926199	NA	NA	0.406561	0.58752	-0.180959	-0.786208	9.0359e-08	0.000116617	485	5
Genes	ENSG00000273107	chr10	25242170	25242442	NA	NA	0.130858	0.311602	-0.180744	-1.19104	6.78612e-06	0.000643255	487	1
Genes	ENSG00000229105	chr9	119266562	119324572	NA	100128505	0.440149	0.652152	-0.212003	-0.746353	1.27106e-05	0.000877734	490	8
Genes	ENSG00000260672	chr15	72908151	72910591	NA	NA	0.242942	0.422599	-0.179657	-0.774224	1.44632e-06	0.000299999	494	1
Genes	ENSG00000121552	chr3	122044091	122060819	CSTA	1475	0.194785	0.399854	-0.205069	-1.06733	1.29123e-05	0.000881623	495	2
Genes	ENSG00000237416	chr1	95302304	95320982	NA	NA	0.526284	0.802084	-0.2758	-0.734983	9.96681e-06	0.00077893	499	3
Genes	ENSG00000223373	chr2	213775727	213784533	NA	NA	0.408771	0.620702	-0.211931	-0.733181	5.35346e-06	0.000571603	503	5
Genes	ENSG00000244649	chr17	46782360	46784708	NA	100506373	0.200514	0.378803	-0.178289	-0.925275	6.14011e-07	0.000216439	507	2
Genes	ENSG00000258433	chr15	95577613	95578966	NA	NA	0.320218	0.537864	-0.217645	-0.730397	2.03054e-06	0.000357883	508	1
Genes	ENSG00000251426	chr5	5046909	5049610	NA	NA	0.325901	0.521458	-0.195557	-0.728975	6.67566e-06	0.000642162	511	5
Genes	ENSG00000252465	chr2	161253340	161253479	RMRPP3	NA	0.505175	0.893676	-0.388501	-0.810743	1.35157e-05	0.000893304	512	1
Genes	ENSG00000221813	chr7	143701022	143702068	OR6B1	135946	0.453108	0.756424	-0.303316	-0.726793	8.26069e-07	0.00025184	515	1
Genes	ENSG00000255005	chr11	85627545	85634725	NA	NA	0.140285	0.349649	-0.209364	-1.25889	1.39401e-05	0.000904064	521	1
Genes	ENSG00000259252	chr15	70487977	70490848	NA	NA	0.435912	0.725809	-0.289896	-0.722571	8.1627e-06	0.000703469	526	1
Genes	ENSG00000256050	chr14	105147483	105151269	NA	101929949;101930394	0.464838	0.781593	-0.316755	-0.974044	1.42355e-05	0.000912368	528	3
Genes	ENSG00000234943	chr2	54772505	54773814	NA	NA	0.110826	0.286296	-0.175471	-1.29411	1.09643e-07	0.000124429	531	1
Genes	ENSG00000230133	chr20	24180403	24205224	NA	400839	0.413074	0.66364	-0.250566	-0.856342	1.44759e-05	0.00092008	532	3
Genes	ENSG00000262133	chr17	781142	783333	NA	NA	0.483375	0.749182	-0.265807	-0.716846	3.66655e-06	0.000491247	536	3
Genes	ENSG00000271580	chr1	205060291	205061074	NA	NA	0.489301	0.809345	-0.320044	-0.714561	1.13949e-06	0.000283531	542	1
Genes	ENSG00000163736	chr4	74852755	74853914	PPBP	5473	0.301815	0.475049	-0.173234	-0.868304	9.28534e-06	0.000751713	545	3
Genes	ENSG00000260551	chr15	24407901	24415095	PWRN2	791115	0.354536	0.14466	0.209876	1.23696	1.51607e-05	0.000941352	545	1
Genes	ENSG00000248708	chr5	87008952	87029086	NA	NA	0.610322	0.288188	0.322134	1.05679	1.55044e-05	0.00094877	553	1
Genes	ENSG00000232081	chr22	34119818	34120898	LARGE-IT1	NA	0.0910193	0.263489	-0.17247	-1.43685	2.15883e-06	0.000372729	553	1
Genes	ENSG00000263237	chr16	20397279	20402486	NA	NA	0.216591	0.388867	-0.172276	-0.85674	1.21499e-05	0.000860149	554	2
Genes	ENSG00000232263	chr21	31661463	31661832	KRTAP25-1	100131902	0.243772	0.415862	-0.17209	-0.746855	1.51102e-05	0.00093994	556	1
Genes	ENSG00000267656	chr18	13139779	13140488	NA	NA	0.327991	0.559213	-0.231222	-0.901914	1.62925e-05	0.000981159	561	2
Genes	ENSG00000253252	chr8	9037761	9040029	NA	NA	0.301373	0.498705	-0.197332	-0.708184	1.18123e-05	0.000848679	562	1
Genes	ENSG00000267448	chr19	3296763	3303001	NA	NA	0.344494	0.173607	0.170886	0.949136	2.55426e-06	0.000400168	568	1
Genes	ENSG00000248231	chr8	90424850	90427300	KRT8P4	NA	0.295029	0.487747	-0.192718	-0.706465	3.70177e-06	0.000491247	569	1
Genes	ENSG00000235565	chr1	95086707	95089740	NA	NA	0.521582	0.765235	-0.243653	-0.747232	1.66942e-05	0.000988732	570	2
Genes	ENSG00000197353	chr8	143831568	143833952	LYPD2	137797	0.333864	0.529146	-0.195282	-0.706065	4.49414e-07	0.000195904	571	2
Genes	ENSG00000271327	chr12	89761584	89763078	NA	NA	0.510988	0.839505	-0.328517	-0.705371	1.35864e-06	0.000298548	572	1
Genes	ENSG00000273395	chr1	48226979	48227290	NA	NA	0.206979	0.377444	-0.170464	-0.836429	6.92623e-06	0.000651066	573	1
Genes	ENSG00000206104	chr21	32015183	32015455	KRTAP20-3	337985	0.247506	0.417409	-0.169903	-0.731012	5.49252e-07	0.000208258	576	1
Genes	ENSG00000253949	chr8	109593291	109638996	NA	NA	0.2597	0.455374	-0.195674	-0.935539	1.6908e-05	0.000989906	578	3
Genes	ENSG00000259182	chr15	101708735	101711026	NA	NA	0.453044	0.740767	-0.287722	-0.703742	9.04837e-07	0.000263963	578	2
Genes	ENSG00000215044	chr10	47594379	47595651	AHCYP1	NA	0.22153	0.391092	-0.169562	-0.792735	9.18434e-08	0.000116617	580	1
Genes	ENSG00000187116	chr19	54818353	54824409	LILRA5	353514	0.546025	0.33192	0.214105	0.701492	1.21807e-06	0.000285165	583	1
Genes	ENSG00000232896	chr9	113361755	113367499	NA	NA	0.403174	0.233944	0.169229	0.760196	8.16595e-06	0.000703469	584	1
Genes	ENSG00000256083	chr12	66328557	66342259	NA	NA	0.563076	0.774378	-0.211303	-0.698613	8.03677e-06	0.000697344	587	5
Genes	ENSG00000207949	chr1	172107938	172108047	MIR214	406996;100422882	0.356947	0.585494	-0.228546	-0.698513	1.28828e-05	0.000881623	588	1
Genes	ENSG00000134326	chr2	6980701	7006766	CMPK2	129607	0.453389	0.285396	0.167994	0.775097	8.46469e-06	0.000721524	593	25
Genes	ENSG00000231682	chr2	235353234	235363239	NA	NA	0.494665	0.716308	-0.221643	-0.753759	1.77064e-05	0.00101043	593	7
Genes	ENSG00000229502	chr6	158293603	158296242	NA	NA	0.504643	0.823733	-0.31909	-0.696013	1.02964e-06	0.000277561	594	1
Genes	ENSG00000214305	chr11	107650219	107652316	NA	NA	0.393565	0.225763	0.167802	0.723486	4.86553e-06	0.000548831	596	3
Genes	ENSG00000257515	chr12	72102951	72104154	NA	NA	0.25174	0.419451	-0.167711	-0.714357	3.06173e-06	0.000439021	597	1
Genes	ENSG00000227484	chr22	50753060	50754437	NA	NA	0.0590081	0.272146	-0.213138	-2.0316	1.85246e-05	0.00104132	602	1
Genes	ENSG00000236837	chr2	52721826	52727890	NA	NA	0.257646	0.538521	-0.280876	-1.03522	1.88304e-05	0.00104979	607	1
Genes	ENSG00000250192	chr4	58020743	58022618	NA	NA	0.185248	0.352034	-0.166786	-0.890819	5.63641e-06	0.00058508	608	1
Genes	ENSG00000258805	chr14	95100042	95100861	ADIPOR1P2	NA	0.433086	0.704597	-0.271512	-0.68797	4.715e-06	0.000547923	611	2
Genes	ENSG00000261304	chr15	34943336	34947965	NA	NA	0.345366	0.562271	-0.216905	-0.687394	1.42172e-06	0.000299148	615	1
Genes	ENSG00000215957	chr14	101507700	101507782	MIR300	100126297	0.124015	0.289322	-0.165308	-1.15931	7.67372e-06	0.000679642	616	1
Genes	ENSG00000251118	chr5	115106283	115106686	NA	NA	0.130636	0.30269	-0.172054	-1.15277	1.9845e-05	0.0010849	619	1
Genes	ENSG00000224194	chr2	15808808	15820608	NA	NA	0.442825	0.607519	-0.164694	-0.689707	1.22809e-06	0.000285165	622	4
Genes	ENSG00000223335	chr6	32320654	32320760	RNU6-603P	NA	0.294393	0.482153	-0.18776	-0.731817	2.01037e-05	0.0010936	622	2
Genes	ENSG00000230848	chr9	130801414	130819641	NA	NA	0.41563	0.601359	-0.185729	-0.770484	2.03969e-05	0.00109414	629	4
Genes	ENSG00000225187	chr2	47294961	47298343	NA	NA	0.474008	0.671719	-0.197711	-0.930699	2.04174e-05	0.00109414	630	4
Genes	ENSG00000231646	chr2	186648418	186664878	NA	NA	0.221554	0.537835	-0.316282	-1.34556	2.04471e-05	0.00109414	632	2
Genes	ENSG00000266613	chr18	8412127	8414302	RFWD2P1	NA	0.417883	0.253926	0.163957	0.697082	4.01671e-06	0.000509922	634	1
Genes	ENSG00000226722	chr13	22446909	22449705	LINC00424	100874182	0.212756	0.392108	-0.179352	-0.852117	2.05925e-05	0.00109567	636	1
Genes	ENSG00000233906	chr9	23671786	23672397	NA	NA	0.155664	0.503977	-0.348313	-1.63345	2.07092e-05	0.00109843	638	1
Genes	ENSG00000259204	chr15	51356806	51361783	NA	NA	0.502609	0.772914	-0.270304	-0.678093	3.66572e-06	0.000491247	639	2
Genes	ENSG00000243236	chr6	52804524	52822319	NA	NA	0.258433	0.640634	-0.382201	-1.28786	2.13222e-05	0.00111867	645	2
Genes	ENSG00000239365	chr14	105297175	105297508	RPS26P49	NA	0.284483	0.121339	0.163144	1.16488	1.41605e-05	0.000912368	646	1
Genes	ENSG00000208027	chr14	101521738	101521848	MIR485	574436	0.239739	0.402862	-0.163124	-0.725241	2.05851e-05	0.00109567	647	1
Genes	ENSG00000249710	chr4	101111190	101136662	NA	101929353	0.448487	0.258515	0.189971	1.11486	2.16174e-05	0.0011258	649	15
Genes	ENSG00000188643	chr1	153579362	153585621	S100A16	140576	0.359194	0.521566	-0.162373	-0.875606	1.63669e-05	0.000981159	657	17
Genes	ENSG00000229104	chr2	139654721	139655668	YY1P2	NA	0.0966792	0.258754	-0.162075	-1.24298	1.0855e-05	0.000809103	661	3
Genes	ENSG00000132207	chr16	30205208	30208882	SLX1A	79008;548593;101929864	0.333684	0.52897	-0.195286	-0.667921	1.61476e-05	0.000975774	664	4
Genes	ENSG00000270075	chr10	106071899	106073639	NA	NA	0.292634	0.468607	-0.175973	-0.666932	2.4434e-06	0.000395099	665	2
Genes	ENSG00000267486	chr18	57445804	57446221	GLUD1P4	NA	0.288048	0.641855	-0.353807	-1.12901	2.23786e-05	0.00113878	665	1
Genes	ENSG00000272076	chr8	52722670	52723241	NA	NA	0.235365	0.55736	-0.321995	-1.20933	2.26086e-05	0.00114016	669	1
Genes	ENSG00000172724	chr9	34689564	34691274	CCL19	6363	0.282595	0.450802	-0.168208	-0.664684	6.94804e-06	0.000651307	670	4
Genes	ENSG00000189423	chr17	20318860	20334321	USP32P3	NA	0.43589	0.678937	-0.243047	-0.663221	7.0238e-07	0.000232417	673	4
Genes	ENSG00000267882	chr20	45947246	45949467	NA	NA	0.298449	0.483224	-0.184775	-0.662423	2.89141e-06	0.000429147	676	7
Genes	ENSG00000267522	chr19	56578050	56590167	NA	101928886	0.159341	0.359704	-0.200363	-0.763165	2.32704e-05	0.00116318	677	3
Genes	ENSG00000232193	chr21	20290252	20308177	NA	NA	0.308917	0.493859	-0.184942	-0.659839	1.98632e-06	0.000355647	681	1
Genes	ENSG00000236536	chr7	19159556	19161539	NA	NA	0.224501	0.467061	-0.24256	-1.02142	2.41881e-05	0.00119667	684	2
Genes	ENSG00000273373	chr1	110912776	110915625	NA	NA	0.473215	0.751922	-0.278706	-0.656976	1.91918e-07	0.000132541	687	1
Genes	ENSG00000264007	chr17	27948635	27949272	NA	NA	0.294473	0.469655	-0.175182	-0.655683	2.28909e-06	0.000375474	692	1
Genes	ENSG00000171180	chr1	248402231	248403166	OR2M4	26245	0.164351	0.323542	-0.159191	-0.935871	4.06352e-06	0.000509922	694	1
Genes	ENSG00000114378	chr3	50337320	50349812	HYAL1	3373	0.551505	0.738585	-0.18708	-0.654888	2.20144e-05	0.00113045	695	13
Genes	ENSG00000258538	chr14	88641735	88646542	NA	NA	0.368726	0.202345	0.166381	0.834743	2.5229e-05	0.00122139	699	1
Genes	ENSG00000261489	chr15	57769682	57770527	NA	NA	0.191001	0.349807	-0.158806	-0.840022	3.91325e-07	0.000177019	701	1
Genes	ENSG00000205086	chr2	42162508	42181406	C2orf91	400950	0.338135	0.503135	-0.165001	-0.652188	2.28066e-06	0.000375474	702	5
Genes	ENSG00000249245	chr4	146545311	146547187	NA	NA	0.260372	0.554973	-0.294601	-1.06323	2.54241e-05	0.00122443	702	1
Genes	ENSG00000234398	chr2	131003544	131006343	NA	NA	0.360792	0.572708	-0.211915	-0.652161	1.17254e-06	0.000285165	703	1
Genes	ENSG00000255446	chr11	62189317	62194196	NA	NA	0.390304	0.623955	-0.233652	-1.13239	2.55876e-05	0.00122595	706	6
Genes	ENSG00000214295	chr5	180526140	180527666	FOXO1B	NA	0.408871	0.25039	0.158482	0.893164	7.56802e-07	0.000237326	708	5
Genes	ENSG00000256609	chr12	119619853	119621064	NA	NA	0.313693	0.530273	-0.216581	-0.739065	2.58336e-05	0.00122595	709	1
Genes	ENSG00000230287	chr1	100714646	100714873	NA	NA	0.379726	0.221665	0.158061	0.750422	2.12977e-05	0.00111867	713	1
Genes	ENSG00000250819	chr4	17173380	17187682	NA	101929123	0.19256	0.350028	-0.157468	-0.829758	1.83407e-05	0.00103269	716	1
Genes	ENSG00000182334	chr11	7846584	7847519	OR5P3	120066	0.291801	0.134544	0.157257	1.06209	3.00459e-06	0.000438461	720	1
Genes	ENSG00000228481	chr2	45901840	45902615	NA	NA	0.201112	0.400308	-0.199196	-0.958698	2.62521e-05	0.00122595	721	1
Genes	ENSG00000114854	chr3	52485118	52488086	TNNC1	7134	0.46751	0.66089	-0.19338	-0.647141	1.03022e-05	0.00079414	722	5
Genes	ENSG00000236796	chr9	32836573	32869593	NA	NA	0.242375	0.428839	-0.186464	-0.645748	9.56024e-06	0.000760089	726	3
Genes	ENSG00000232874	chr3	193848405	193848990	NA	NA	0.115813	0.311312	-0.1955	-1.3527	2.63376e-05	0.00122595	727	1
Genes	ENSG00000216131	chr16	77469907	77469999	NA	NA	0.183776	0.340535	-0.156758	-0.855164	1.20951e-05	0.00085987	728	1
Genes	ENSG00000266278	chr18	68047376	68051827	NA	101060542	0.474024	0.74608	-0.272056	-0.643461	5.56548e-06	0.000581284	733	1
Genes	ENSG00000267391	chr18	56113507	56116856	NA	NA	0.22544	0.596796	-0.371357	-1.36585	2.68457e-05	0.00123556	735	1
Genes	ENSG00000235119	chr9	117159004	117160783	NA	NA	0.127545	0.28334	-0.155795	-0.875421	1.58929e-05	0.000962973	739	4
Genes	ENSG00000267868	chr13	113619149	113620445	NA	NA	0.422609	0.611802	-0.189194	-0.640908	7.57422e-07	0.000237326	740	2
Genes	ENSG00000232628	chr1	224396449	224400981	NA	101927143	0.507083	0.752383	-0.2453	-0.756656	2.72073e-05	0.00123916	743	4
Genes	ENSG00000176882	chr13	50194450	50194784	NA	NA	0.282861	0.127434	0.155427	1.0712	6.33094e-06	0.000620983	744	2
Genes	ENSG00000244161	chr3	58148274	58156363	FLNB-AS1	101929182	0.537445	0.746972	-0.209527	-0.898567	2.74294e-05	0.00124592	745	8
Genes	ENSG00000251639	chr4	1093804	1095346	NA	NA	0.407761	0.17986	0.227901	1.13774	2.75178e-05	0.00124826	746	1
Genes	ENSG00000171496	chr9	125329778	125330838	OR1L8	138881	0.155661	0.31102	-0.155359	-0.954428	1.86884e-06	0.000342471	746	1
Genes	ENSG00000273004	chr1	185286911	185287662	NA	NA	0.310151	0.155024	0.155127	1.18506	4.33461e-06	0.000523802	752	3
Genes	ENSG00000230385	chr2	231773567	231774817	NA	NA	0.318404	0.503338	-0.184934	-0.644439	2.82348e-05	0.00125885	759	1
Genes	ENSG00000228203	chr2	7052408	7058840	RNF144A-AS1	386597	0.62039	0.425058	0.195333	0.805913	2.85381e-05	0.00126665	761	11
Genes	ENSG00000259004	chr14	101587193	101589879	NA	101929422	0.332068	0.520735	-0.188666	-0.633705	2.29603e-06	0.000375474	765	1
Genes	ENSG00000263201	chr16	68047339	68049814	NA	NA	0.283698	0.44562	-0.161922	-0.633498	2.38351e-05	0.00118267	766	1
Genes	ENSG00000254136	chr8	52908770	52920915	NA	NA	0.308559	0.652583	-0.344024	-1.05654	2.9495e-05	0.0012939	771	1
Genes	ENSG00000269877	chr19	54290851	54291423	MIR371B	442916;442917;100616185	0.508933	0.782806	-0.273873	-0.632683	5.67092e-07	0.000208591	771	8
Genes	ENSG00000257472	chr14	32395007	32399352	NA	NA	0.484377	0.756391	-0.272014	-0.632469	1.73339e-05	0.000999287	772	1
Genes	ENSG00000226113	chr10	38536850	38622083	NA	NA	0.159148	0.312189	-0.153041	-0.929623	6.99072e-06	0.000651697	776	1
Genes	ENSG00000233920	chr1	229359208	229363309	NA	NA	0.481072	0.639955	-0.158883	-0.629744	2.7623e-05	0.00124843	778	2
Genes	ENSG00000135222	chr4	70820974	70826725	CSN2	1447	0.3459	0.65289	-0.30699	-0.900523	3.03205e-05	0.00131883	778	2
Genes	ENSG00000203825	chr1	149036435	149067496	NA	NA	0.447244	0.285895	0.161349	0.627881	4.76033e-06	0.000547923	782	1
Genes	ENSG00000225881	chr7	132443730	132445392	NA	100506937	0.503917	0.329707	0.17421	0.635349	3.09487e-05	0.00133427	784	4
Genes	ENSG00000234104	chr20	20951089	20953203	NA	NA	0.528524	0.3388	0.189725	0.626613	1.67126e-05	0.000988732	786	1
Genes	ENSG00000235575	chr1	169279903	169291717	NA	NA	0.458281	0.736628	-0.278348	-0.77515	3.12383e-05	0.0013398	789	3
Genes	ENSG00000234522	chr10	122194495	122199888	NA	NA	0.406038	0.253889	0.15215	0.656787	3.02828e-05	0.00131883	790	1
Genes	ENSG00000235056	chr2	195868435	195891094	NA	NA	0.250028	0.41965	-0.169622	-0.724495	3.14461e-05	0.00134228	791	1
Genes	ENSG00000273333	chr6	32152516	32153659	NA	NA	0.325895	0.507176	-0.181281	-1.06325	3.16169e-05	0.0013475	794	4
Genes	ENSG00000184586	chr21	32201357	32202078	KRTAP7-1	NA	0.112669	0.264622	-0.151953	-1.16268	3.27415e-06	0.000463117	794	1
Genes	ENSG00000256386	chr21	32201362	32202051	NA	NA	0.112669	0.264622	-0.151953	-1.16268	3.27415e-06	0.000463117	794	1
Genes	ENSG00000188257	chr1	20301925	20306932	PLA2G2A	5320	0.497555	0.73125	-0.233694	-0.623552	2.14039e-06	0.000372729	797	8
Genes	ENSG00000243832	chr3	133774100	133776492	NA	100507210	0.170232	0.322029	-0.151797	-0.881455	1.94466e-05	0.00107164	798	1
Genes	ENSG00000226212	chr7	38380301	38380599	TRGV6	NA	0.399591	0.620672	-0.221081	-0.622705	1.36366e-05	0.000899534	799	1
Genes	ENSG00000273461	chr3	72110212	72119084	NA	NA	0.317219	0.49366	-0.176441	-0.622195	7.34339e-06	0.000669813	800	1
Genes	ENSG00000219159	chr2	241625751	241629831	NA	285191	0.502545	0.709262	-0.206717	-0.620567	2.71902e-05	0.00123916	806	4
Genes	ENSG00000204117	chr20	36305312	36311636	NA	100287792	0.486753	0.651436	-0.164682	-0.618422	1.02956e-05	0.00079414	811	2
Genes	ENSG00000224992	chr9	135644840	135645599	NA	NA	0.768606	0.497085	0.271521	0.617378	3.04487e-06	0.000438461	813	2
Genes	ENSG00000250519	chr11	93971316	94012372	NA	NA	0.172076	0.322532	-0.150456	-0.873806	2.52287e-06	0.000397088	815	2
Genes	ENSG00000268821	chr2	172560844	172567314	NA	NA	0.206211	0.595334	-0.389123	-1.48529	3.37877e-05	0.00140038	816	1
Genes	ENSG00000109205	chr4	71062213	71070293	ODAM	54959	0.385193	0.58538	-0.200187	-0.796299	3.38095e-05	0.00140038	817	4
Genes	ENSG00000266505	chr13	30596158	30597937	NA	NA	0.435878	0.673686	-0.237808	-0.616686	7.5226e-07	0.000237326	817	1
Genes	ENSG00000235736	chr1	168732603	168743728	NA	NA	0.145458	0.295789	-0.150331	-0.976011	3.68297e-06	0.000491247	818	1
Genes	ENSG00000226864	chr10	123687827	123711480	ATE1-AS1	100130887	0.290061	0.466181	-0.17612	-0.659215	3.39099e-05	0.00140165	818	14
Genes	ENSG00000255674	chr2	135213767	135214178	NA	NA	0.154253	0.313619	-0.159366	-0.978377	3.39707e-05	0.00140165	819	1
Genes	ENSG00000086548	chr19	42254885	42276113	CEACAM6	4680	0.41097	0.561184	-0.150215	-0.915367	9.12235e-06	0.000743856	820	8
Genes	ENSG00000260545	chr16	58150789	58153257	NA	NA	0.486974	0.751558	-0.264584	-0.615782	2.60201e-05	0.00122595	821	1
Genes	ENSG00000233173	chr7	63394827	63395709	VN1R34P	NA	0.734218	0.475737	0.258481	0.61555	1.33738e-05	0.000891931	822	1
Genes	ENSG00000259104	chr14	36605314	36645674	PTCSC3	100886964	0.197793	0.347821	-0.150028	-0.862388	6.64259e-07	0.000227056	822	4
Genes	ENSG00000261368	chr10	52724030	52724980	NA	NA	0.200256	0.349944	-0.149688	-0.775627	3.10293e-05	0.00133427	823	1
Genes	ENSG00000234638	chr2	220289793	220290906	NA	NA	0.321618	0.471252	-0.149634	-0.707564	8.62556e-06	0.000724197	824	3
Genes	ENSG00000264272	chr17	72253035	72258159	NA	NA	0.340792	0.50673	-0.165938	-0.614423	2.9518e-05	0.0012939	826	3
Genes	ENSG00000172238	chr4	94750042	94751221	ATOH1	474	0.590047	0.429078	0.16097	0.633051	3.45722e-05	0.00140616	832	6
Genes	ENSG00000223470	chr10	34198166	34206723	NA	NA	0.134161	0.331592	-0.197431	-1.24459	3.46352e-05	0.00140626	833	1
Genes	ENSG00000225781	chr7	142749417	142750444	OR6V1	346517	0.36454	0.562414	-0.197874	-0.611939	2.29679e-06	0.000375474	835	1
Genes	ENSG00000250740	chr4	106848217	106853879	NA	NA	0.261129	0.557586	-0.296458	-1.10395	3.4957e-05	0.00141332	837	3
Genes	ENSG00000232594	chr2	95626792	95627248	NA	NA	0.150804	0.299453	-0.148649	-0.944417	8.1905e-06	0.000703469	839	1
Genes	ENSG00000225864	chr6	29690758	29691748	HCG4P11	NA	0.553496	0.370016	0.183481	0.689575	3.51326e-05	0.0014138	840	20
Genes	ENSG00000249406	chr17	48286333	48291820	NA	NA	0.481006	0.629594	-0.148588	-0.734643	1.02118e-05	0.00079414	842	6
Genes	ENSG00000260476	chr2	10161705	10162952	NA	NA	0.274012	0.468279	-0.194267	-0.7519	3.53927e-05	0.00141842	843	1
Genes	ENSG00000240518	chr5	139988670	139988985	NA	NA	0.476902	0.732324	-0.255422	-0.608417	4.34954e-06	0.000523802	843	1
Genes	ENSG00000223572	chr15	43985084	43991420	CKMT1A	1159;548596	0.207144	0.355701	-0.148558	-0.793106	1.53036e-06	0.000303237	843	2
Genes	ENSG00000227436	chr7	23658952	23662445	FCF1P1	NA	0.193921	0.342244	-0.148322	-0.788561	4.12397e-06	0.00051307	845	1
Genes	ENSG00000224215	chr10	23632886	23634110	NA	NA	0.589694	0.401514	0.18818	0.607825	5.53552e-06	0.000579945	849	6
Genes	ENSG00000233583	chr1	185231418	185233488	NA	NA	0.356884	0.716313	-0.359429	-0.985268	3.56282e-05	0.00141842	850	1
Genes	ENSG00000256120	chr12	24376205	24390899	NA	NA	0.44626	0.59823	-0.15197	-0.661958	3.57899e-05	0.00142151	852	5
Genes	ENSG00000150261	chr11	56113421	56114507	OR8K1	390157	0.386731	0.153149	0.233581	1.28197	3.59011e-05	0.00142426	853	1
Genes	ENSG00000179615	chr12	55968199	55969128	OR2AP1	121129	0.198957	0.346331	-0.147374	-0.770013	1.30683e-05	0.000883366	860	1
Genes	ENSG00000266960	chr17	58250683	58251183	FAM106DP	NA	0.528909	0.810176	-0.281267	-0.605892	1.76689e-07	0.000132541	860	1
Genes	ENSG00000243777	chr11	102165791	102166537	NA	NA	0.267987	0.415352	-0.147365	-0.613639	6.70766e-06	0.000642162	861	1
Genes	ENSG00000183706	chr15	22382382	22383507	OR4N4	283694	0.254939	0.107792	0.147147	1.16942	2.0199e-05	0.00109414	862	1
Genes	ENSG00000251359	chr4	184018170	184020352	WWC2-AS2	152641	0.10134	0.250103	-0.148763	-0.805353	3.6825e-05	0.00144398	863	6
Genes	ENSG00000251058	chr3	140179842	140181667	NA	NA	0.287906	0.442887	-0.15498	-0.604937	4.19116e-06	0.000517624	866	2
Genes	ENSG00000221614	chr14	101510535	101510620	MIR1185-2	100302209	0.231416	0.378406	-0.146991	-0.686048	2.35703e-05	0.00117469	867	1
Genes	ENSG00000258637	chr14	80128009	80257606	NA	NA	0.540599	0.82691	-0.286311	-0.604069	7.98189e-08	0.000116617	869	1
Genes	ENSG00000258681	chr14	101683709	101684578	NA	NA	0.151386	0.374986	-0.223599	-1.25429	3.79468e-05	0.00146469	874	1
Genes	ENSG00000251205	chr5	142938784	142942113	NA	NA	0.101491	0.248103	-0.146612	-1.21102	1.38145e-05	0.000904064	875	1
Genes	ENSG00000242147	chr10	5636954	5638081	NA	NA	0.305828	0.5535	-0.247672	-0.835275	3.83293e-05	0.00147394	880	1
Genes	ENSG00000226804	chr1	44616266	44617425	NA	NA	0.24444	0.0984261	0.146014	1.23062	1.82555e-05	0.00103114	882	1
Genes	ENSG00000221025	chr17	79106996	79107108	MIR1250	100302229	0.14545	0.378995	-0.233544	-1.29019	3.85262e-05	0.00147459	884	2
Genes	ENSG00000273082	chr22	34318410	34318754	NA	NA	0.22859	0.0831763	0.145413	1.31459	7.20716e-06	0.000660949	891	3
Genes	ENSG00000181625	chr16	29465822	29469540	SLX1B	79008;548593	0.352839	0.539021	-0.186181	-0.598121	1.40593e-06	0.000299148	892	3
Genes	ENSG00000260280	chr16	29466412	29476283	SLX1B-SULT1A4	100526831	0.352839	0.539021	-0.186181	-0.598121	1.40593e-06	0.000299148	892	3
Genes	ENSG00000267144	chr19	44527756	44529414	NA	NA	0.518818	0.373504	0.145313	0.665992	1.52085e-05	0.000942389	893	6
Genes	ENSG00000225750	chr1	29471006	29473506	NA	NA	0.205903	0.451571	-0.245668	-1.09617	3.9624e-05	0.00149651	896	1
Genes	ENSG00000269564	chr19	54292036	54292422	NA	NA	0.417948	0.637112	-0.219164	-0.596581	8.80842e-07	0.000259197	898	1
Genes	ENSG00000230022	chr13	22104829	22105462	FNTAP2	NA	0.542066	0.824455	-0.282388	-0.595992	6.12259e-06	0.000611175	901	1
CpG islands		chr19	1510494	1510725			0.123631	0.704396	-0.580764	-2.49715	1.02087e-09	2.63006e-05	2	4
CpG islands		chr19	50183923	50184172			0.121165	0.511967	-0.390802	-2.18361	1.42631e-08	6.12434e-05	7	3
CpG islands		chr16	67233033	67233862			0.0889479	0.484851	-0.395903	-2.40214	4.62689e-08	9.82616e-05	11	8
CpG islands		chr21	46850574	46850841			0.106751	0.437797	-0.331045	-1.96189	1.424e-08	6.12434e-05	22	4
CpG islands		chr10	118387018	118387476			0.161744	0.533795	-0.372051	-1.65691	3.77918e-08	9.82616e-05	29	2
CpG islands		chr19	3481783	3482048			0.124261	0.431597	-0.307336	-1.75486	7.3403e-08	0.000105737	33	3
CpG islands		chr11	62473454	62474156			0.219644	0.522161	-0.302517	-1.88936	2.91668e-07	0.000221007	35	8
CpG islands		chr11	57267007	57267316			0.0982356	0.447884	-0.349649	-2.37201	3.25026e-07	0.000224676	36	3
CpG islands		chr16	88803803	88804112			0.259126	0.595113	-0.335987	-1.54442	3.54981e-07	0.000224676	43	4
CpG islands		chr17	1478048	1478259			0.251077	0.739866	-0.488789	-1.51642	2.3213e-07	0.000186886	45	2
CpG islands		chr10	43857487	43858205			0.0968546	0.380254	-0.283399	-1.82467	4.57047e-07	0.000256503	49	3
CpG islands		chr17	14202633	14203258			0.444793	0.15468	0.290113	1.45838	3.46853e-07	0.000224676	51	3
CpG islands		chr14	105553234	105554883			0.0767845	0.353656	-0.276871	-2.11984	6.78818e-08	0.000105737	52	5
CpG islands		chr7	121513047	121513911			0.584389	0.20936	0.37503	1.71772	6.41857e-07	0.000295289	56	4
CpG islands		chr9	132082872	132083582			0.300274	0.607818	-0.307543	-1.41615	4.57988e-07	0.000256503	57	4
CpG islands		chr19	44098926	44099483			0.147417	0.412858	-0.265441	-1.56446	1.21339e-07	0.000130252	62	3
CpG islands		chr4	101111147	101111497			0.485401	0.192467	0.292934	1.32713	3.08205e-08	9.82616e-05	71	4
CpG islands		chr8	144659746	144660635			0.188449	0.440723	-0.252274	-1.80257	8.2855e-07	0.000303299	71	7
CpG islands		chr2	7005164	7006340			0.594972	0.295114	0.299858	1.31956	5.65583e-08	9.82616e-05	74	13
CpG islands		chr9	35756949	35757339			0.0922966	0.343695	-0.251398	-1.65096	1.77004e-07	0.000152005	74	2
CpG islands		chr1	3239916	3240261			0.233413	0.547506	-0.314093	-1.30403	9.42856e-08	0.000115082	75	2
CpG islands		chr3	40428652	40429015			0.459883	0.183758	0.276125	1.41957	9.20184e-07	0.000316089	75	4
CpG islands		chr5	49736608	49737300			0.48564	0.244706	0.240934	1.34691	8.12699e-07	0.000303299	86	7
CpG islands		chr21	46847506	46847773			0.290896	0.666125	-0.375228	-1.23114	1.31902e-06	0.000373904	93	3
CpG islands		chr12	54811982	54812202			0.326747	0.908477	-0.58173	-1.4538	1.45506e-06	0.000390486	96	2
CpG islands		chr15	98503535	98504649			0.302246	0.0675201	0.234726	2.04476	1.3207e-06	0.000373904	99	13
CpG islands		chr11	57334972	57335486			0.070467	0.408182	-0.337715	-2.78719	1.6073e-06	0.000414089	100	5
CpG islands		chr1	217262999	217263214			0.379333	0.150749	0.228584	1.24729	1.64811e-06	0.000416277	110	3
CpG islands		chr10	31422710	31423316			0.457316	0.202841	0.254476	1.16296	6.95071e-07	0.000301465	110	3
CpG islands		chr18	60985504	60985741			0.252551	0.494412	-0.241861	-1.38382	2.11773e-06	0.000487135	112	3
CpG islands		chr8	133492399	133493586			0.605641	0.292063	0.313578	1.15669	9.76159e-07	0.00032242	113	9
CpG islands		chr10	27541298	27541883			0.102209	0.342952	-0.240743	-1.79572	2.20843e-06	0.000499086	114	6
CpG islands		chr1	156051240	156051461			0.378197	0.150635	0.227562	1.27187	1.02414e-07	0.000115082	115	2
CpG islands		chr19	20011911	20012238			0.561182	0.249305	0.311877	1.1393	5.03044e-08	9.82616e-05	118	1
CpG islands		chr1	32410189	32410630			0.0933821	0.3273	-0.233918	-1.22392	2.63638e-06	0.00055394	121	4
CpG islands		chr8	144897284	144898354			0.231782	0.554291	-0.322509	-1.85919	2.64107e-06	0.00055394	122	11
CpG islands		chr11	128760442	128761233			0.419871	0.201337	0.218534	1.17021	1.52193e-06	0.000396054	130	8
CpG islands		chr6	79577159	79577756			0.396253	0.162667	0.233586	1.18519	3.12635e-06	0.000614841	131	6
CpG islands		chr2	208030853	208031477			0.369218	0.15291	0.216308	1.24625	2.68677e-07	0.000209755	135	5
CpG islands		chr19	28284529	28285129			0.290388	0.0638605	0.226528	2.02972	3.47475e-06	0.000640753	137	8
CpG islands		chr3	139396339	139396882			0.0973688	0.310437	-0.213068	-1.64691	5.37352e-09	5.36373e-05	139	8
CpG islands		chr19	31210518	31210884			0.488941	0.267947	0.220994	1.05322	2.64467e-06	0.00055394	144	3
CpG islands		chr2	121104713	121104935			0.869294	0.417369	0.451925	1.04086	7.97651e-08	0.000108157	146	1
CpG islands		chr9	85677016	85678321			0.826609	0.396286	0.430323	1.12951	3.78706e-06	0.00065341	146	9
CpG islands		chr12	109162409	109162722			0.0481861	0.258418	-0.210232	-2.11237	4.25063e-08	9.82616e-05	146	4
CpG islands		chr16	3225355	3225594			0.189391	0.404102	-0.214711	-1.15519	3.81771e-06	0.00065341	147	5
CpG islands		chr8	110986114	110986983			0.515495	0.284202	0.231293	1.03779	2.52876e-06	0.000548084	148	7
CpG islands		chr17	81047516	81047965			0.244737	0.493684	-0.248946	-1.02088	4.2893e-07	0.000251148	154	3
CpG islands		chr19	52390842	52391368			0.346255	0.140845	0.20541	1.32357	1.10554e-06	0.000339072	158	9
CpG islands		chr6	5997028	5997414			0.357084	0.151528	0.205556	1.14968	4.11002e-06	0.00066179	160	4
CpG islands		chr19	10627981	10628417			0.15821	0.3632	-0.20499	-1.2233	8.11091e-07	0.000303299	161	5
CpG islands		chr18	77545028	77545257			0.480135	0.138873	0.341262	1.63047	4.23359e-06	0.000673271	162	4
CpG islands		chr19	2477135	2477377			0.0929098	0.349712	-0.256802	-1.80546	4.43571e-06	0.000689424	164	1
CpG islands		chr19	3398629	3398935			0.136242	0.431261	-0.295019	-1.62222	4.45572e-06	0.000689424	165	2
CpG islands		chr13	102106166	102106488			0.401578	0.131891	0.269687	1.54212	4.4597e-06	0.000689424	166	2
CpG islands		chr1	1289708	1291126			0.272172	0.484756	-0.212584	-1.19851	4.83923e-06	0.000724844	172	9
CpG islands		chr8	143879595	143879806			0.206577	0.411426	-0.204849	-0.964627	6.17449e-07	0.000294581	184	2
CpG islands		chr4	155664820	155665833			0.639162	0.370474	0.268688	0.963952	1.29521e-06	0.000373904	185	10
CpG islands		chr9	17578722	17579804			0.490198	0.244984	0.245213	1.25066	5.60622e-06	0.000767132	188	11
CpG islands		chr8	144461973	144462261			0.344957	0.545102	-0.200145	-0.952123	1.03815e-06	0.00033388	190	5
CpG islands		chr7	129465405	129466144			0.146847	0.369202	-0.222355	-0.967291	5.76352e-06	0.000767132	191	3
CpG islands		chr3	32443153	32443455			0.1614	0.499361	-0.337961	-1.63822	5.78499e-06	0.000767132	192	2
CpG islands		chr22	43505952	43506167			0.339705	0.53429	-0.194585	-1.21845	1.0616e-06	0.00033388	201	3
CpG islands		chr7	29605828	29606290			0.621164	0.325415	0.295749	0.931293	8.2178e-07	0.000303299	204	3
CpG islands		chr5	180527369	180528782			0.316275	0.123403	0.192872	1.30084	7.38759e-08	0.000105737	206	4
CpG islands		chr21	38119794	38120742			0.0818368	0.332605	-0.250768	-1.73074	6.37713e-06	0.000797544	206	5
CpG islands		chr1	204950983	204951210			0.303259	0.495261	-0.192002	-1.01467	4.50712e-06	0.000691173	210	3
CpG islands		chr14	62217726	62218077			0.11496	0.342909	-0.227949	-1.49567	6.77793e-06	0.00080712	212	4
CpG islands		chr22	49764996	49765272			0.249491	0.059984	0.189507	1.34267	1.84229e-06	0.000445758	215	3
CpG islands		chr1	10895896	10896117			0.28972	0.548581	-0.258861	-0.911319	5.56109e-06	0.000766152	217	3
CpG islands		chr1	242686917	242687476			0.450772	0.261512	0.18926	1.22376	3.06896e-06	0.000614841	217	3
CpG islands		chr16	49314038	49316543			0.610136	0.390176	0.219961	0.908556	5.42299e-06	0.000759177	220	13
CpG islands		chr5	115908398	115910792			0.312	0.124929	0.187071	1.2403	6.41755e-07	0.000295289	224	13
CpG islands		chr10	90750294	90751108			0.310214	0.123363	0.186851	1.19267	2.08493e-06	0.000487135	225	9
CpG islands		chr17	36665989	36667234			0.0852405	0.318578	-0.233337	-1.87382	7.87566e-06	0.000874479	231	6
CpG islands		chr1	90308840	90309606			0.286665	0.49533	-0.208665	-1.37465	8.3233e-06	0.000898277	238	5
CpG islands		chr3	27410613	27411066			0.335137	0.0767409	0.258396	1.92856	8.46927e-06	0.000901627	242	7
CpG islands		chr1	10755227	10755521			0.285002	0.511262	-0.22626	-0.877388	7.38464e-06	0.000841816	243	2
CpG islands		chr8	2075453	2075821			0.250081	0.0679737	0.182107	1.75199	5.67368e-06	0.000767132	243	3
CpG islands		chr1	15541182	15541447			0.461813	0.829469	-0.367656	-0.874476	7.13494e-09	5.36373e-05	249	4
CpG islands		chr6	6006690	6007043			0.590145	0.316714	0.273431	0.873415	1.07703e-06	0.000334307	250	2
CpG islands		chr7	43288635	43288948			0.443567	0.238036	0.205531	0.868076	1.33899e-07	0.000134889	252	5
CpG islands		chr16	88564053	88564394			0.239564	0.492485	-0.252922	-1.19582	9.20224e-06	0.000928729	255	2
CpG islands		chr10	101281182	101282116			0.411571	0.232656	0.178916	0.932672	3.42155e-06	0.000640753	257	5
CpG islands		chr8	49835988	49836231			0.33499	0.146203	0.188787	0.999784	9.48039e-06	0.000936025	260	3
CpG islands		chr17	11501632	11502328			0.557914	0.311702	0.246212	0.862138	7.9085e-06	0.000874479	260	8
CpG islands		chr4	681314	681514			0.391156	0.692274	-0.301118	-0.849397	1.02739e-07	0.000115082	271	2
CpG islands		chr9	132934214	132934483			0.327689	0.151028	0.176661	1.06838	5.8742e-06	0.000767132	272	1
CpG islands		chr16	88268114	88268367			0.47888	0.782922	-0.304041	-0.848597	1.39194e-06	0.000381272	272	3
CpG islands		chr5	160974693	160975384			0.512964	0.336593	0.176371	0.894023	3.23437e-06	0.000621844	275	5
CpG islands		chr7	54731780	54732479			0.417495	0.235018	0.182478	0.838627	6.76583e-06	0.00080712	277	2
CpG islands		chr1	152487979	152488270			0.396734	0.221073	0.175661	0.863491	8.46095e-06	0.000901627	279	4
CpG islands		chr8	63160599	63162064			0.466806	0.266011	0.200794	0.979632	1.24495e-05	0.00106121	301	12
CpG islands		chr3	87841797	87842563			0.419519	0.234626	0.184893	0.812143	5.27239e-07	0.000266339	306	1
CpG islands		chr9	140189304	140191066			0.460262	0.630374	-0.170112	-0.83479	1.17522e-05	0.00103583	308	5
CpG islands		chr14	21537083	21537355			0.270699	0.100734	0.169965	1.34192	4.74423e-06	0.000714769	309	1
CpG islands		chr21	46890849	46891115			0.476958	0.843056	-0.366099	-0.808079	5.53114e-08	9.82616e-05	310	4
CpG islands		chr8	142237038	142237360			0.499992	0.811067	-0.311075	-0.808039	4.27838e-06	0.00067622	311	3
CpG islands		chr10	11059443	11060524			0.351929	0.134506	0.217423	1.57573	1.36922e-05	0.00112514	311	11
CpG islands		chr8	41503917	41504266			0.276088	0.094455	0.181633	1.42858	1.48825e-05	0.0011794	324	3
CpG islands		chr2	220416864	220417869			0.488025	0.316606	0.171419	0.844829	1.52279e-05	0.00118584	328	6
CpG islands		chr9	39078690	39079006			0.438291	0.244223	0.194068	0.818343	1.53374e-05	0.00118584	332	1
CpG islands		chr17	26732176	26732391			0.127107	0.291029	-0.163922	-1.16773	8.77884e-07	0.000305634	339	4
CpG islands		chr3	178978949	178979364			0.541689	0.329135	0.212554	0.771276	8.10125e-06	0.000888139	350	2
CpG islands		chr7	27150031	27150418			0.491993	0.6872	-0.195207	-0.98696	1.75408e-05	0.00128382	352	4
CpG islands		chr18	32073445	32074292			0.299835	0.138411	0.161424	0.763025	5.48554e-06	0.000759806	360	3
CpG islands		chr8	1649440	1649759			0.4728	0.276214	0.196586	0.754333	7.9116e-06	0.000874479	363	1
CpG islands		chr16	31117102	31117435			0.275853	0.479686	-0.203832	-0.750662	9.5944e-06	0.000943437	366	3
CpG islands		chr11	129243999	129244567			0.547045	0.323483	0.223562	0.745936	1.15456e-06	0.000344915	372	6
CpG islands		chr5	110408705	110409039			0.495749	0.298807	0.196942	0.742727	2.11367e-06	0.000487135	373	8
CpG islands		chr6	3156960	3157167			0.244266	0.407576	-0.16331	-1.12699	2.01459e-05	0.00139147	373	2
CpG islands		chr11	1990900	1991211			0.438584	0.675718	-0.237133	-0.735455	9.58472e-07	0.00032069	379	2
CpG islands		chr16	71264361	71264659			0.263046	0.105372	0.157673	1.08126	3.55656e-06	0.000640753	380	3
CpG islands		chr9	19934352	19934827			0.859836	0.514515	0.34532	0.729758	1.12444e-05	0.00101207	384	1
CpG islands		chr9	34379542	34380017			0.0700189	0.271828	-0.201809	-1.67393	2.119e-05	0.00142166	384	3
CpG islands		chr19	20149856	20150175			0.265933	0.0851065	0.180827	1.56	2.15697e-05	0.00142543	389	2
CpG islands		chr12	132976251	132976535			0.314106	0.633698	-0.319592	-0.989919	2.16296e-05	0.00142543	390	1
CpG islands		chr3	136537560	136539204			0.529578	0.356172	0.173406	0.723626	1.21034e-05	0.00104638	392	16
CpG islands		chr5	691081	691376			0.415199	0.25909	0.15611	0.896058	3.11677e-06	0.000614841	393	3
CpG islands		chr9	132427458	132427679			0.370735	0.158217	0.212518	1.17846	2.1961e-05	0.00142874	396	1
CpG islands		chr21	35831698	35832365			0.919515	0.563639	0.355875	0.718131	8.3278e-09	5.36373e-05	398	13
CpG islands		chr21	45789091	45789373			0.384716	0.22963	0.155085	0.718039	3.87001e-06	0.00065341	403	2
CpG islands		chr5	76476046	76476692			0.454978	0.270508	0.18447	0.929974	2.33833e-05	0.00145328	412	3
CpG islands		chr7	1513776	1514052			0.473719	0.73424	-0.260521	-0.711454	1.39467e-07	0.000134889	412	3
CpG islands		chr20	16555519	16555779			0.470868	0.284399	0.186469	0.710524	3.48043e-07	0.000224676	413	4
CpG islands		chr16	65154657	65157664			0.42189	0.268658	0.153232	0.881122	1.14875e-05	0.00101839	418	12
CpG islands		chr7	915754	916644			0.0796979	0.232875	-0.153177	-1.44984	1.10266e-05	0.00100381	420	3
CpG islands		chr11	18727321	18727727			0.420118	0.241742	0.178377	0.755993	2.38183e-05	0.00145328	420	4
CpG islands		chr16	19421817	19422498			0.405317	0.252248	0.15307	0.72232	2.31383e-06	0.000512607	424	6
CpG islands		chr1	113044411	113044992			0.118205	0.270612	-0.152407	-0.795184	3.40996e-06	0.000640753	426	3
CpG islands		chr1	239550109	239551339			0.702664	0.458791	0.243873	0.697853	3.16376e-06	0.000617485	429	7
CpG islands		chr19	49238428	49238813			0.078321	0.264631	-0.18631	-1.62133	2.42311e-05	0.00145328	429	2
CpG islands		chr19	8428966	8429492			0.12258	0.273696	-0.151116	-1.02775	2.13221e-05	0.00142543	432	6
CpG islands		chr2	177502241	177502910			0.668523	0.417027	0.251496	0.694263	1.16476e-06	0.000344915	435	7
CpG islands		chr6	134212691	134213098			0.269997	0.119433	0.150564	1.15995	8.5645e-06	0.000904292	437	4
CpG islands		chr19	10691836	10692057			0.323053	0.59391	-0.270857	-1.30397	2.5102e-05	0.00147476	438	5
CpG islands		chr1	18973029	18973304			0.350372	0.190408	0.159964	0.773597	2.52423e-05	0.00147509	440	3
CpG islands		chr4	30718854	30719847			0.217633	0.0674988	0.150134	1.44518	1.83576e-05	0.00132108	441	3
CpG islands		chr1	1859247	1859523			0.451701	0.723146	-0.271445	-0.685292	2.2085e-05	0.00142959	446	2
CpG islands		chr5	129239554	129241612			0.327196	0.169774	0.157421	0.684856	1.07181e-05	0.000982674	448	11
CpG islands		chr6	40554596	40555928			0.522479	0.362526	0.159952	0.68321	9.25925e-06	0.000928729	449	12
CpG islands		chr5	179498292	179499338			0.258887	0.110502	0.148385	1.15828	5.44661e-06	0.000759177	451	6
CpG islands		chr16	23765970	23766869			0.441157	0.277139	0.164018	0.720313	2.64812e-05	0.00150449	453	4
CpG islands		chr20	61897955	61898326			0.389534	0.630243	-0.240709	-0.680301	2.60443e-08	9.58541e-05	453	1
CpG islands		chr17	75883804	75884328			0.31019	0.162146	0.148044	0.943504	1.35218e-06	0.000378654	457	4
CpG islands		chr19	13113371	13113571			0.23773	0.396106	-0.158375	-0.678181	1.43952e-05	0.00115614	462	2
CpG islands		chr22	44207948	44208435			0.847337	0.519903	0.327434	0.677333	7.23906e-07	0.000301465	464	10
CpG islands		chr4	168155006	168155765			0.484415	0.307716	0.176698	0.790569	2.81927e-05	0.00155352	467	11
CpG islands		chr19	55870393	55870601			0.443855	0.713858	-0.270003	-0.673475	1.73512e-05	0.0012772	471	1
CpG islands		chr2	66802891	66804831			0.370779	0.224657	0.146122	0.740529	2.43689e-05	0.00145328	472	9
CpG islands		chr5	1948995	1949227			0.471773	0.292773	0.178999	0.673108	1.1901e-05	0.00103583	472	2
CpG islands		chr7	100224271	100224558			0.409571	0.63717	-0.227599	-0.670712	3.5311e-06	0.000640753	475	2
CpG islands		chr2	37571677	37572397			0.0890509	0.24895	-0.159899	-1.4148	2.92103e-05	0.00157436	478	7
CpG islands		chr15	65127965	65128185			0.0700316	0.257749	-0.187718	-1.74769	2.95074e-05	0.00158375	480	3
CpG islands		chr3	54155240	54157025			0.677011	0.47345	0.203561	0.915647	2.96726e-05	0.00158492	481	7
CpG islands		chr19	1856726	1857443			0.533479	0.708312	-0.174833	-0.825076	2.97471e-05	0.00158492	482	4
CpG islands		chr16	30204696	30206485			0.333684	0.52897	-0.195286	-0.667921	1.61476e-05	0.00121286	483	4
CpG islands		chr16	77822376	77823134			0.393946	0.249456	0.14449	0.919226	5.64638e-06	0.000767132	483	5
CpG islands		chr16	614793	615095			0.458107	0.723327	-0.26522	-0.664634	1.06269e-06	0.00033388	489	2
CpG islands		chr1	85463885	85464167			0.424578	0.281386	0.143192	0.699589	4.77979e-07	0.000256658	490	3
CpG islands		chr4	84030631	84031309			0.562003	0.35744	0.204562	0.663605	2.53162e-06	0.000548084	492	8
CpG islands		chr4	119273306	119274458			0.524251	0.319875	0.204376	0.713102	3.1796e-05	0.00164842	496	7
CpG islands		chr4	190731647	190732197			0.595395	0.390263	0.205133	0.661583	1.63876e-05	0.00122375	496	4
CpG islands		chr2	176949512	176949795			0.375971	0.219701	0.15627	0.748406	3.2101e-05	0.00165735	499	3
CpG islands		chr3	55522561	55522836			0.570612	0.370959	0.199653	0.660156	1.69966e-05	0.00125468	502	4
CpG islands		chr12	106975196	106975714			0.467318	0.294874	0.172444	0.659458	2.26825e-05	0.00144527	506	2
CpG islands		chr9	98783217	98784364			0.27607	0.420127	-0.144056	-0.658684	2.06403e-05	0.00141178	509	8
CpG islands		chr15	91642909	91643702			0.325957	0.168028	0.157929	0.915753	3.30705e-05	0.00167386	509	15
CpG islands		chr16	25078048	25078532			0.0882847	0.258007	-0.169723	-0.933662	3.33838e-05	0.00168081	511	4
CpG islands		chr11	124713006	124713395			0.72084	0.480254	0.240586	0.656627	3.49272e-06	0.000640753	512	2
CpG islands		chr7	50535741	50535953			0.323714	0.464339	-0.140626	-0.678285	1.52443e-05	0.00118584	515	4
CpG islands		chr17	33700990	33701657			0.673201	0.437966	0.235235	0.654714	9.40017e-07	0.000318654	518	4
CpG islands		chr17	70536484	70536687			0.12007	0.410992	-0.290922	-1.6945	3.50616e-05	0.00172384	524	1
CpG islands		chr6	1378446	1379318			0.494691	0.351358	0.143333	0.8296	3.51435e-05	0.00172457	525	3
CpG islands		chr1	59042014	59043295			0.666468	0.424732	0.241736	0.651329	3.83158e-06	0.00065341	526	11
CpG islands		chr20	61733276	61734521			0.308655	0.169574	0.139081	0.915246	1.02631e-05	0.000966613	530	9
CpG islands		chr8	95960752	95962372			0.0914163	0.234042	-0.142626	-0.728759	3.70171e-05	0.00178259	534	14
CpG islands		chr13	72439363	72440059			0.415417	0.271735	0.143681	0.64786	3.2521e-05	0.00166366	534	2
CpG islands		chr13	28534433	28535560			0.16793	0.36756	-0.19963	-1.28145	3.70177e-05	0.00178259	535	5
CpG islands		chr16	86539119	86539486			0.349285	0.211189	0.138097	0.699852	1.96881e-05	0.00137088	538	1
CpG islands		chr7	100318107	100318684			0.048927	0.306293	-0.257366	-2.4326	3.78107e-05	0.00180059	541	7
CpG islands		chr12	50361368	50361652			0.312681	0.450235	-0.137554	-0.821641	3.88039e-06	0.00065341	541	2
CpG islands		chr1	11779567	11780016			0.34325	0.187603	0.155648	0.644804	1.2663e-05	0.00106294	542	2
CpG islands		chr1	241587602	241587883			0.371661	0.23411	0.137551	0.676813	2.36182e-05	0.00145328	542	3
CpG islands		chr6	56112189	56112444			0.242209	0.103725	0.138483	0.895677	3.83333e-05	0.00182185	542	2
CpG islands		chr16	56224732	56224980			0.168367	0.364235	-0.195868	-1.0045	3.84419e-05	0.00182185	543	3
CpG islands		chr1	2066368	2066666			0.355129	0.564022	-0.208893	-0.644353	1.21779e-05	0.0010493	544	3
CpG islands		chr15	52404192	52404978			0.854862	0.54376	0.311102	0.643468	1.92609e-07	0.00016007	545	4
CpG islands		chr10	130339527	130339777			0.567413	0.362604	0.204809	0.640922	2.67596e-05	0.00151186	550	5
CpG islands		chr6	94126273	94129677			0.538837	0.360289	0.178548	0.639734	1.24582e-05	0.00106121	551	16
CpG islands		chr2	170335882	170336456			0.301145	0.164316	0.136829	0.926257	3.84124e-06	0.00065341	553	4
CpG islands		chr1	150946497	150947950			0.134105	0.308167	-0.174062	-0.876217	3.97246e-05	0.00184401	555	13
CpG islands		chr9	139551255	139551559			0.422118	0.661789	-0.239671	-0.636583	2.27043e-06	0.000508636	559	1
CpG islands		chr14	70316848	70317240			0.480206	0.66623	-0.186024	-0.6357	1.8963e-05	0.00134585	566	5
CpG islands		chr1	226411008	226411880			0.539555	0.338697	0.200858	0.635658	3.6189e-05	0.00175736	567	11
CpG islands		chr10	133058339	133058609			0.701236	0.466609	0.234627	0.634175	7.13022e-07	0.000301465	571	2
CpG islands		chr11	112160816	112161201			0.352596	0.216954	0.135642	0.675963	8.83524e-06	0.000910489	571	1
CpG islands		chr17	33700488	33700760			0.619928	0.405262	0.214666	0.633875	6.72452e-07	0.000301465	572	6
CpG islands		chr16	5037530	5037797			0.445798	0.283765	0.162033	0.633732	7.69822e-07	0.000303299	573	1
CpG islands		chr1	18703296	18703496			0.335284	0.652241	-0.316957	-0.939572	4.18065e-05	0.00187315	575	1
CpG islands		chr9	23820692	23822135			0.816076	0.535993	0.280083	0.631068	2.30961e-05	0.00145328	577	11
CpG islands		chr5	523677	524887			0.350184	0.215178	0.135006	0.78072	2.10073e-05	0.0014205	578	7
CpG islands		chr14	104638075	104638660			0.44064	0.281763	0.158877	0.626032	2.35145e-05	0.00145328	584	3
CpG islands		chr1	43472868	43473334			0.215441	0.350405	-0.134964	-0.624961	9.1849e-06	0.000928729	588	3
CpG islands		chr9	139408946	139409245			0.430653	0.650925	-0.220272	-0.624358	6.98613e-06	0.00080712	591	2
CpG islands		chr3	112930438	112931506			0.323354	0.184217	0.139137	0.624303	4.06524e-05	0.00185697	592	10
CpG islands		chr12	119772354	119772594			0.235829	0.102029	0.133799	0.912518	1.48856e-05	0.0011794	592	5
CpG islands		chr7	101005900	101007443			0.11342	0.262928	-0.149508	-1.11164	4.49245e-05	0.00193644	597	13
CpG islands		chr3	157155268	157155826			0.145334	0.278513	-0.133179	-0.93979	1.64785e-06	0.000416277	602	4
CpG islands		chr2	223288923	223290013			0.646439	0.42873	0.217709	0.619462	4.78189e-07	0.000256658	603	5
CpG islands		chr7	45128418	45128780			0.356394	0.584284	-0.22789	-0.697756	4.7183e-05	0.00200401	606	1
CpG islands		chr8	16859045	16859452			0.537312	0.343668	0.193644	0.618876	1.91361e-05	0.001347	606	3
CpG islands		chr19	20162773	20163107			0.221177	0.0884141	0.132763	1.26599	2.72468e-06	0.000566096	609	3
CpG islands		chr10	101282726	101282934			0.586179	0.405535	0.180644	0.617447	2.40642e-05	0.00145328	610	4
CpG islands		chr11	13030331	13032584			0.304969	0.436979	-0.132009	-0.969688	5.10211e-06	0.000746851	619	16
CpG islands		chr19	1748168	1750243			0.309085	0.177291	0.131794	0.965141	1.27076e-05	0.00106294	623	5
CpG islands		chr11	66049751	66050229			0.440036	0.63844	-0.198404	-1.11787	5.0735e-05	0.00209134	625	6
CpG islands		chr11	8615398	8615889			0.349743	0.169646	0.180098	1.1454	5.15923e-05	0.00211652	628	12
CpG islands		chr4	185939223	185942747			0.572155	0.379857	0.192297	0.608535	1.74422e-05	0.00128023	629	27
CpG islands		chr6	6007388	6007797			0.214893	0.0835177	0.131376	1.24296	6.1788e-06	0.000789885	629	7
CpG islands		chr17	74965090	74965303			0.274472	0.143151	0.131322	0.890574	9.82232e-06	0.000954915	630	4
CpG islands		chr7	138666359	138666972			0.234088	0.366898	-0.132809	-1.08522	5.28228e-05	0.00213974	636	2
CpG islands		chr4	147866830	147867159			0.450177	0.245713	0.204464	0.906364	5.30115e-05	0.002143	637	4
CpG islands		chr7	157413902	157414146			0.329313	0.506645	-0.177332	-0.606558	2.1374e-05	0.00142543	637	1
CpG islands		chr2	145147124	145147476			0.3501	0.21978	0.13032	0.729531	2.05296e-05	0.00141178	639	4
CpG islands		chr7	917633	917859			0.118634	0.248762	-0.130128	-1.06682	5.09122e-07	0.000266339	642	2
CpG islands		chr5	87956490	87957187			0.45823	0.273252	0.184979	0.876983	5.48835e-05	0.00218542	647	2
CpG islands		chr16	2054012	2054288			0.52673	0.731022	-0.204291	-0.722227	5.50003e-05	0.00218669	648	4
CpG islands		chr20	56803283	56804112			0.662054	0.479257	0.182797	0.604022	8.82987e-06	0.000910489	648	4
CpG islands		chr3	46742765	46743086			0.83762	0.551236	0.286384	0.601567	1.12591e-06	0.000341257	655	3
CpG islands		chr12	130645328	130648988			0.636843	0.433763	0.203079	0.838371	5.6871e-05	0.0022369	655	19
CpG islands		chr16	30022652	30023007			0.41491	0.271832	0.143078	0.601485	1.26818e-05	0.00106294	656	2
CpG islands		chr3	13696628	13697127			0.317145	0.526072	-0.208927	-1.36167	5.74668e-05	0.00225155	657	2
CpG islands		chr3	44754100	44754399			0.795217	0.495085	0.300132	0.600822	4.06912e-06	0.00066179	660	7
CpG islands		chr16	89313464	89314595			0.19568	0.363952	-0.168272	-1.07091	5.78529e-05	0.00225486	661	3
CpG islands		chr19	18117909	18118305			0.391365	0.536808	-0.145442	-0.812864	5.80045e-05	0.00225676	662	3
CpG islands		chr10	115999009	115999603			0.288747	0.1206	0.168147	1.00953	5.80767e-05	0.00225676	663	4
CpG islands		chr8	12293394	12294880			0.211115	0.0828061	0.128309	1.19833	1.38267e-05	0.00112514	666	7
CpG islands		chr16	29465354	29467143			0.352839	0.539021	-0.186181	-0.598121	1.40593e-06	0.000381272	667	3
CpG islands		chr11	1715348	1715607			0.109531	0.240156	-0.130626	-0.835637	5.94748e-05	0.00228374	670	3
CpG islands		chr19	14591033	14591308			0.669142	0.903984	-0.234842	-0.855212	5.94802e-05	0.00228374	671	4
CpG islands		chr17	37307963	37308166			0.417002	0.289236	0.127766	0.678532	4.19553e-05	0.00187655	677	5
CpG islands		chr10	95326230	95327108			0.545169	0.381692	0.163477	0.666592	6.05164e-05	0.00229612	678	8
CpG islands		chr9	14348685	14349074			0.874527	0.576043	0.298484	0.5939	6.22906e-06	0.000790538	681	1
CpG islands		chr4	46391904	46392572			0.302287	0.102744	0.199543	1.51599	6.08842e-05	0.00229994	682	5
CpG islands		chr11	22850766	22851367			0.191353	0.0645518	0.126801	1.475	2.93342e-06	0.000599791	693	6
CpG islands		chr9	23850911	23851522			0.654564	0.431648	0.222916	0.589512	1.96238e-06	0.000464531	695	1
CpG islands		chr14	99736041	99737584			0.287272	0.160967	0.126305	0.934139	2.44325e-05	0.0014537	697	9
CpG islands		chr19	47137781	47138070			0.454828	0.304209	0.150618	0.587464	2.85273e-05	0.00155352	700	3
CpG islands		chr2	176950596	176950846			0.691127	0.454157	0.236969	0.587189	3.55847e-07	0.000224676	703	2
CpG islands		chr19	55684877	55685317			0.221888	0.0971088	0.124779	1.07613	3.86135e-05	0.00182185	708	3
CpG islands		chr2	150186464	150187492			0.269663	0.145203	0.12446	0.841899	1.62546e-05	0.00121734	709	8
CpG islands		chr3	27754338	27754739			0.462803	0.212706	0.250097	1.06938	6.85163e-05	0.00246879	715	4
CpG islands		chr3	154797399	154797988			0.325988	0.168716	0.157272	0.950949	6.86336e-05	0.00246924	716	10
CpG islands		chr18	10589150	10589386			0.336828	0.173599	0.163229	0.871338	7.14118e-05	0.00253763	725	2
CpG islands		chr1	50882434	50882660			0.808466	0.537548	0.270918	0.579937	1.90746e-05	0.001347	726	1
CpG islands		chr2	18059494	18060920			0.454758	0.296714	0.158044	0.599894	7.19616e-05	0.0025508	726	6
CpG islands		chr12	29302035	29302954			0.25703	0.134307	0.122723	1.02249	9.16061e-06	0.000928729	727	6
CpG islands		chr7	1443488	1443788			0.491657	0.33643	0.155227	0.579243	6.96447e-06	0.00080712	729	4
CpG islands		chr5	41510325	41510651			0.49023	0.342129	0.148101	0.578793	9.67153e-06	0.000947405	731	3
CpG islands		chr11	16634958	16635969			0.208813	0.0865815	0.122232	1.02224	7.627e-06	0.000861875	732	4
CpG islands		chr14	61114103	61116552			0.27994	0.118116	0.161825	1.09931	7.44515e-05	0.00259377	739	15
CpG islands		chr18	72123607	72124717			0.652719	0.451454	0.201265	0.575924	1.54388e-05	0.00118584	740	5
CpG islands		chr19	42431917	42432376			0.51945	0.397785	0.121665	0.65935	3.40075e-05	0.00169794	741	2
CpG islands		chr19	48216487	48216837			0.0977373	0.278716	-0.180979	-1.4673	7.554e-05	0.00260804	746	4
CpG islands		chr18	5542848	5543054			0.526519	0.172085	0.354434	1.55902	7.74216e-05	0.00264633	752	1
CpG islands		chr6	167275721	167276626			0.266791	0.145847	0.120944	0.858828	3.29158e-05	0.00167242	754	14
CpG islands		chr2	60778558	60779068			0.358085	0.237166	0.120919	0.680197	3.54831e-06	0.000640753	756	3
CpG islands		chr9	104499850	104501076			0.493246	0.356708	0.136539	0.663493	7.77057e-05	0.00264633	756	7
CpG islands		chr7	1660481	1660781			0.503098	0.752379	-0.249281	-0.571274	7.26479e-05	0.0025634	760	1
CpG islands		chr10	105253192	105254428			0.196968	0.344537	-0.147569	-1.03833	7.84548e-05	0.00265045	761	8
CpG islands		chr2	219762988	219763537			0.285413	0.139901	0.145512	0.735693	7.87023e-05	0.00265045	763	4
CpG islands		chr7	120969588	120970743			0.432067	0.254324	0.177743	0.704275	7.87401e-05	0.00265045	764	4
CpG islands		chr2	213402181	213403867			0.60924	0.399615	0.209625	0.570572	3.04431e-06	0.000614841	768	15
CpG islands		chr10	31607228	31610094			0.346815	0.199921	0.146895	0.66979	7.92229e-05	0.00265758	768	31
CpG islands		chr17	79961578	79961857			0.560573	0.759045	-0.198472	-0.570175	1.49033e-06	0.000395787	771	2
CpG islands		chr14	78432386	78432804			0.486939	0.322727	0.164213	0.569898	3.72495e-05	0.00178747	773	3
CpG islands		chr3	55515153	55515613			0.907486	0.619243	0.288243	0.569471	3.6385e-07	0.000224676	775	7
CpG islands		chr18	5628325	5630785			0.236188	0.115368	0.120821	0.851993	8.07321e-05	0.00267684	777	16
CpG islands		chr12	8332789	8333193			0.330419	0.211044	0.119375	0.943813	8.4015e-06	0.000901627	782	7
CpG islands		chr11	35547140	35547396			0.0830168	0.231365	-0.148349	-1.33374	8.27132e-05	0.00271457	785	3
CpG islands		chr7	37960317	37961046			0.412543	0.283422	0.129121	0.592321	8.39741e-05	0.0027405	789	7
CpG islands		chr2	162273295	162273725			0.593892	0.41711	0.176782	0.563322	4.10514e-06	0.00066179	791	4
CpG islands		chr4	41258760	41259867			0.342	0.223305	0.118695	0.779468	2.75213e-05	0.00154137	793	4
CpG islands		chr5	1256969	1257222			0.519788	0.732377	-0.212589	-0.562217	3.49228e-05	0.0017203	796	3
CpG islands		chr19	55667533	55668465			0.369854	0.234545	0.135309	0.622126	8.6784e-05	0.00279049	799	4
CpG islands		chr5	128795504	128797417			0.250399	0.132364	0.118035	1.03087	9.92421e-06	0.000955514	805	17
CpG islands		chr7	76026791	76027223			0.0690283	0.19634	-0.127312	-1.29479	8.74094e-05	0.00279049	807	5
CpG islands		chr19	33764350	33764551			0.537749	0.765635	-0.227887	-0.559457	9.72243e-06	0.000948784	808	3
CpG islands		chr19	3585358	3585947			0.530172	0.647939	-0.117767	-0.852374	2.89208e-05	0.00156531	809	4
CpG islands		chr9	124498514	124498962			0.440872	0.29362	0.147252	0.559309	6.06597e-05	0.00229612	810	3
CpG islands		chr1	244624502	244624920			0.462102	0.293827	0.168275	0.695284	8.88579e-05	0.00280234	816	7
CpG islands		chr6	6546371	6547230			0.480574	0.343277	0.137297	0.558391	5.28682e-06	0.000759177	818	4
CpG islands		chr19	49931204	49931804			0.320069	0.133333	0.186736	1.26379	9.04317e-05	0.00282281	825	2
CpG islands		chr4	41646293	41646582			0.887671	0.608764	0.278907	0.556819	7.27346e-07	0.000301465	830	3
CpG islands		chr16	87702494	87702704			0.340091	0.456931	-0.11684	-0.713304	6.20356e-05	0.00232149	833	3
CpG islands		chr20	3229239	3229693			0.644786	0.501505	0.143282	0.556139	8.58606e-05	0.00278242	835	3
CpG islands		chr1	110185962	110186164			0.0971933	0.213632	-0.116439	-1.08408	2.31693e-05	0.00145328	836	4
CpG islands		chr9	77111779	77112042			0.265761	0.136726	0.129035	0.910298	9.29592e-05	0.00285513	838	1
CpG islands		chr5	1232353	1232594			0.389354	0.57535	-0.185996	-0.55565	2.27414e-05	0.00144527	840	2
CpG islands		chr12	116946196	116946607			0.43398	0.288275	0.145704	0.56418	9.3616e-05	0.00286441	842	3
CpG islands		chr4	1514859	1515210			0.518776	0.757225	-0.238449	-0.554657	5.72109e-08	9.82616e-05	846	2
CpG islands		chr6	17102310	17102539			0.3258	0.209768	0.116033	0.696642	1.76386e-05	0.00128732	846	5
CpG islands		chr19	19648135	19649390			0.61413	0.451782	0.162348	0.727664	9.44782e-05	0.00286863	846	11
Proximal enhancers		chr17	76956957	76959755			0.106329	0.788413	-0.682084	-2.77893	3.27279e-10	3.44054e-06	6	1
Proximal enhancers		chr1	45789262	45789872			0.126317	0.662081	-0.535764	-2.30167	1.04589e-10	3.44054e-06	43	1
Proximal enhancers		chr19	9125401	9125999			0.676671	0.134704	0.541967	2.24651	5.63264e-09	6.0353e-06	60	1
Proximal enhancers		chr18	19637885	19638498			0.209621	0.853914	-0.644293	-1.97587	1.24759e-09	3.44054e-06	87	1
Proximal enhancers		chr8	37517432	37519229			0.174752	0.726241	-0.551489	-2.05701	9.62349e-09	6.31706e-06	98	2
Proximal enhancers		chr8	126174323	126176920			0.202865	0.731995	-0.52913	-1.94345	7.78153e-09	6.0468e-06	107	2
Proximal enhancers		chr22	31985002	31985831			0.145603	0.744222	-0.59862	-2.27712	1.20575e-08	6.7767e-06	115	1
Proximal enhancers		chr3	197147176	197150573			0.184131	0.732142	-0.548011	-1.93466	1.2068e-08	6.7767e-06	116	1
Proximal enhancers		chr7	24707996	24710993			0.174958	0.688131	-0.513173	-1.9163	1.36329e-08	7.00188e-06	126	1
Proximal enhancers		chr10	34520201	34522000			0.170549	0.663302	-0.492753	-1.89886	4.67992e-09	5.45637e-06	131	1
Proximal enhancers		chr11	46390665	46391662			0.131263	0.700814	-0.569551	-2.33109	1.46543e-08	7.24842e-06	132	1
Proximal enhancers		chr3	41308987	41310984			0.191375	0.732832	-0.541457	-1.88315	4.36516e-09	5.37747e-06	143	1
Proximal enhancers		chr3	124536904	124538901			0.144123	0.602154	-0.458031	-1.98981	7.09584e-09	6.0353e-06	143	1
Proximal enhancers		chr20	13079202	13083599			0.15629	0.802056	-0.645766	-2.28788	1.61161e-08	7.35829e-06	143	1
Proximal enhancers		chr5	131160639	131161636			0.18637	0.709525	-0.523155	-1.87347	1.3612e-09	3.44054e-06	152	1
Proximal enhancers		chr18	19673099	19674698			0.157076	0.603329	-0.446253	-1.87615	1.77973e-08	7.77261e-06	167	1
Proximal enhancers		chr18	19252100	19254097			0.217105	0.803046	-0.585941	-1.83998	1.06784e-08	6.31706e-06	169	1
Proximal enhancers		chr5	58589471	58590669			0.127268	0.569412	-0.442144	-2.0776	7.90202e-09	6.0468e-06	178	1
Proximal enhancers		chr6	34949002	34951037			0.184815	0.680839	-0.496024	-1.82625	1.63884e-09	3.68173e-06	183	1
Proximal enhancers		chr10	24607202	24608000			0.14716	0.585466	-0.438305	-1.92178	2.7052e-09	4.52884e-06	189	1
Proximal enhancers		chr12	63489202	63489700			0.117741	0.757899	-0.640158	-2.5877	2.76775e-08	9.31489e-06	194	1
Proximal enhancers		chr11	61531507	61533399			0.115442	0.749262	-0.63382	-2.59758	3.31913e-08	1.00328e-05	216	1
Proximal enhancers		chr11	28070264	28072262			0.202302	0.720138	-0.517836	-1.78205	2.86497e-09	4.66372e-06	217	1
Proximal enhancers		chr6	12275292	12275799			0.206162	0.73258	-0.526418	-1.78043	1.64348e-10	3.44054e-06	219	1
Proximal enhancers		chr1	9371461	9372067			0.120098	0.617737	-0.497639	-2.27056	3.43331e-08	1.01432e-05	221	1
Proximal enhancers		chr9	71659070	71660399			0.205576	0.727667	-0.52209	-1.77477	3.16706e-08	9.708e-06	222	1
Proximal enhancers		chr11	34794465	34795862			0.108743	0.540054	-0.431311	-2.21173	3.40805e-08	1.01432e-05	222	1
Proximal enhancers		chr1	162146473	162147870			0.118511	0.54079	-0.422279	-2.09961	2.13549e-09	3.87301e-06	245	1
Proximal enhancers		chr7	8035687	8036884			0.113471	0.579616	-0.466145	-2.2556	4.31645e-08	1.13929e-05	245	1
Proximal enhancers		chr12	116860602	116861808			0.240657	0.818379	-0.577722	-1.72458	1.80685e-08	7.77261e-06	259	1
Proximal enhancers		chr8	23841927	23842630			0.204087	0.695986	-0.491899	-1.72144	2.27544e-08	8.73914e-06	265	1
Proximal enhancers		chr13	27546021	27547020			0.196746	0.673239	-0.476493	-1.72453	5.05171e-08	1.20376e-05	274	1
Proximal enhancers		chr7	22830396	22831793			0.0827613	0.519095	-0.436333	-2.51193	5.13864e-08	1.20748e-05	277	1
Proximal enhancers		chr20	23174002	23177199			0.183125	0.619813	-0.436688	-1.70539	1.04864e-08	6.31706e-06	278	1
Proximal enhancers		chr12	66304756	66305953			0.234691	0.783786	-0.549095	-1.69779	1.21437e-08	6.7767e-06	281	1
Proximal enhancers		chr6	132157212	132158610			0.140854	0.551738	-0.410885	-1.89675	5.35372e-08	1.20748e-05	288	1
Proximal enhancers		chr2	86306280	86308677			0.136115	0.546654	-0.410539	-1.92968	1.0195e-08	6.31706e-06	289	1
Proximal enhancers		chr10	60765523	60769120			0.0723369	0.482431	-0.410094	-2.58031	2.46478e-08	8.91326e-06	292	1
Proximal enhancers		chr2	64670079	64670478			0.238529	0.785435	-0.546906	-1.67833	1.37008e-09	3.44054e-06	296	1
Proximal enhancers		chr4	56797155	56798952			0.176871	0.604798	-0.427926	-1.71807	5.59486e-08	1.2136e-05	301	1
Proximal enhancers		chr8	27927074	27928030			0.171459	0.579359	-0.407899	-1.6995	2.59548e-08	9.04361e-06	301	1
Proximal enhancers		chr16	90109935	90111332			0.211314	0.694159	-0.482845	-1.66981	9.09228e-09	6.31706e-06	302	1
Proximal enhancers		chr10	4108602	4113199			0.184555	0.608686	-0.424131	-1.66903	6.27903e-10	3.44054e-06	304	1
Proximal enhancers		chr1	223416802	223418999			0.138301	0.605762	-0.467461	-2.05384	6.19884e-08	1.27273e-05	318	1
Proximal enhancers		chr11	129736002	129737183			0.201753	0.6578	-0.456047	-1.65703	1.34163e-08	7.00188e-06	320	1
Proximal enhancers		chr6	52976040	52979237			0.128874	0.530836	-0.401962	-1.96141	2.18169e-08	8.47886e-06	326	1
Proximal enhancers		chr2	47445202	47446650			0.174816	0.6534	-0.478584	-1.84379	6.4593e-08	1.28187e-05	329	1
Proximal enhancers		chr3	177389981	177392573			0.187266	0.757061	-0.569795	-1.9592	6.66224e-08	1.30626e-05	333	1
Proximal enhancers		chr18	73634738	73636135			0.16588	0.565136	-0.399256	-1.70931	2.49616e-08	8.91326e-06	340	1
Proximal enhancers		chr6	119491200	119495529			0.137098	0.53618	-0.399082	-1.90897	6.62762e-09	6.0353e-06	342	2
Proximal enhancers		chr9	119199572	119200872			0.16115	0.737319	-0.57617	-2.12647	7.02365e-08	1.32082e-05	345	1
Proximal enhancers		chr18	33991647	33992298			0.560336	0.163463	0.396873	1.71719	6.03155e-09	6.0353e-06	354	1
Proximal enhancers		chr13	20419412	20421009			0.220409	0.694364	-0.473955	-1.61212	1.60769e-08	7.35829e-06	365	1
Proximal enhancers		chr16	78282934	78283419			0.0967328	0.687961	-0.591228	-2.70914	7.60868e-08	1.35707e-05	365	1
Proximal enhancers		chr5	96115498	96117896			0.1942	0.640471	-0.446271	-1.6715	7.85525e-08	1.3787e-05	372	1
Proximal enhancers		chr3	65024986	65026185			0.137602	0.531041	-0.393439	-1.87402	1.98476e-08	8.11652e-06	374	1
Proximal enhancers		chr6	15044239	15045836			0.153569	0.763369	-0.6098	-2.24125	8.07482e-08	1.4059e-05	375	1
Proximal enhancers		chr1	202821242	202821853			0.217175	0.676546	-0.459371	-1.59555	6.48957e-10	3.44054e-06	388	1
Proximal enhancers		chr8	135626123	135627520			0.215708	0.706486	-0.490777	-1.66648	8.88332e-08	1.48631e-05	388	1
Proximal enhancers		chr6	8137534	8138333			0.194586	0.607938	-0.413352	-1.59476	8.90281e-08	1.48631e-05	391	1
Proximal enhancers		chr9	27536133	27537605			0.12435	0.694032	-0.569682	-2.38965	8.92449e-08	1.48631e-05	392	1
Proximal enhancers		chr4	53734052	53737249			0.239128	0.743851	-0.504723	-1.59739	9.26266e-08	1.50067e-05	403	1
Proximal enhancers		chr15	51146086	51148083			0.240677	0.741202	-0.500525	-1.58337	3.05571e-08	9.58579e-06	405	1
Proximal enhancers		chr13	32595088	32597485			0.237911	0.731131	-0.49322	-1.5799	7.43673e-09	6.0468e-06	408	1
Proximal enhancers		chr2	139001043	139003250			0.205353	0.752185	-0.546831	-1.82343	9.53714e-08	1.51138e-05	412	1
Proximal enhancers		chr6	41706640	41707238			0.18888	0.582261	-0.393382	-1.57434	5.82433e-08	1.23466e-05	417	1
Proximal enhancers		chr1	193447910	193449107			0.111875	0.499124	-0.38725	-2.06262	3.11251e-08	9.58579e-06	418	1
Proximal enhancers		chr11	61424106	61424704			0.195183	0.583648	-0.388465	-1.56157	3.06327e-08	9.58579e-06	430	3
Proximal enhancers		chr13	45543384	45544364			0.165804	0.56617	-0.400366	-1.71253	1.02476e-07	1.55238e-05	431	1
Proximal enhancers		chr9	27361402	27364337			0.215174	0.650781	-0.435607	-1.55313	9.54837e-09	6.31706e-06	444	1
Proximal enhancers		chr8	96076559	96077557			0.220582	0.66579	-0.445209	-1.5513	5.73571e-08	1.22784e-05	446	1
Proximal enhancers		chr11	101739986	101742583			0.128066	0.685087	-0.557021	-2.33183	1.11979e-07	1.58279e-05	461	1
Proximal enhancers		chr1	156032830	156034227			0.169833	0.775757	-0.605923	-2.12742	1.18848e-07	1.63019e-05	476	1
Proximal enhancers		chr9	34606711	34607732			0.103472	0.538998	-0.435526	-2.27447	1.21633e-07	1.65794e-05	479	1
Proximal enhancers		chr1	68842818	68845593			0.185106	0.63436	-0.449254	-1.72361	1.26055e-07	1.69006e-05	486	1
Proximal enhancers		chr9	132743028	132744625			0.147176	0.618993	-0.471818	-2.00067	1.26951e-07	1.69006e-05	488	1
Proximal enhancers		chr15	75349684	75351476			0.192143	0.623742	-0.431599	-1.64852	1.29469e-07	1.69287e-05	498	1
Proximal enhancers		chr1	214522319	214526917			0.148908	0.622928	-0.474021	-1.99385	1.31145e-07	1.70184e-05	503	1
Proximal enhancers		chr2	160128583	160128982			0.173327	0.571164	-0.397837	-1.66453	1.31815e-07	1.70286e-05	505	1
Proximal enhancers		chr2	222657645	222658044			0.1588	0.594288	-0.435488	-1.83992	1.34482e-07	1.71829e-05	511	1
Proximal enhancers		chr7	131316802	131320522			0.260205	0.758464	-0.498259	-1.50792	4.04381e-08	1.12351e-05	513	1
Proximal enhancers		chr11	2581785	2584182			0.195047	0.623818	-0.428771	-1.7838	1.3944e-07	1.73413e-05	525	2
Proximal enhancers		chr7	143015524	143016922			0.196879	0.573979	-0.3771	-1.49713	4.09114e-08	1.12707e-05	529	1
Proximal enhancers		chr21	46560180	46560729			0.147772	0.558763	-0.41099	-1.84998	1.42393e-07	1.74305e-05	532	1
Proximal enhancers		chr6	114010836	114013033			0.243403	0.70377	-0.460368	-1.49403	1.5898e-08	7.35829e-06	536	1
Proximal enhancers		chr18	46626100	46627897			0.112017	0.546921	-0.434904	-2.19039	1.50743e-07	1.8059e-05	545	1
Proximal enhancers		chr7	80990981	80991579			0.150964	0.51945	-0.368486	-1.71776	1.52436e-07	1.81438e-05	549	1
Proximal enhancers		chr5	102049202	102052912			0.201995	0.582453	-0.380458	-1.48267	1.01879e-08	6.31706e-06	550	1
Proximal enhancers		chr2	205764246	205766443			0.153996	0.523521	-0.369524	-1.70188	1.53985e-07	1.82465e-05	551	1
Proximal enhancers		chr11	9990568	9991566			0.223674	0.788568	-0.564894	-1.77292	1.55211e-07	1.82487e-05	555	1
Proximal enhancers		chr4	16030488	16031886			0.216445	0.62062	-0.404174	-1.47761	5.11771e-08	1.20748e-05	557	1
Proximal enhancers		chr7	47305782	47307193			0.0852028	0.452693	-0.36749	-2.28812	1.37011e-07	1.72237e-05	557	2
Proximal enhancers		chr3	56882787	56888584			0.263688	0.751621	-0.487933	-1.47654	2.0243e-09	3.77625e-06	559	1
Proximal enhancers		chr1	20078457	20079221			0.0891946	0.480032	-0.390838	-2.37104	1.58468e-07	1.84102e-05	562	2
Proximal enhancers		chr20	23671802	23674799			0.113151	0.478222	-0.365072	-1.98711	1.14914e-07	1.60668e-05	569	1
Proximal enhancers		chr1	54937244	54938042			0.133534	0.497561	-0.364027	-1.82219	1.01867e-09	3.44054e-06	576	1
Proximal enhancers		chr7	95942978	95945399			0.230599	0.833297	-0.602698	-1.80941	1.70765e-07	1.9209e-05	579	1
Proximal enhancers		chr1	178242002	178245907			0.25246	0.627671	-0.375211	-1.46155	1.03577e-07	1.55995e-05	581	3
Proximal enhancers		chr17	77943358	77944755			0.0703385	0.433733	-0.363394	-2.46553	7.53516e-08	1.35159e-05	582	1
Proximal enhancers		chr22	40984433	40986030			0.112271	0.474509	-0.362238	-1.98644	1.32898e-07	1.71145e-05	589	1
Proximal enhancers		chr7	127897978	127900975			0.180627	0.542385	-0.361758	-1.53142	1.07395e-08	6.31706e-06	592	2
Proximal enhancers		chr19	33614602	33616581			0.19341	0.554056	-0.360646	-1.47145	9.25695e-08	1.50067e-05	604	1
Proximal enhancers		chr19	33522984	33524381			0.283864	0.792726	-0.508862	-1.44976	1.68581e-08	7.53601e-06	605	1
Proximal enhancers		chr15	39504600	39507807			0.0927337	0.498465	-0.405731	-2.30724	1.84836e-07	1.98434e-05	608	1
Proximal enhancers		chr2	141958633	141959032			0.531723	0.172395	0.359328	1.57049	7.90544e-08	1.38379e-05	619	1
Proximal enhancers		chr3	168820976	168823973			0.209865	0.656629	-0.446763	-1.60026	1.93298e-07	1.995e-05	629	1
Proximal enhancers		chr3	150047359	150050556			0.268075	0.743442	-0.475367	-1.43802	7.49808e-08	1.35159e-05	634	1
Proximal enhancers		chr7	82130555	82131354			0.201755	0.595884	-0.39413	-1.51665	1.95053e-07	1.995e-05	634	1
Proximal enhancers		chr6	43777039	43778637			0.141165	0.515455	-0.37429	-1.79744	1.95373e-07	1.995e-05	638	1
Proximal enhancers		chr4	149803319	149803737			0.180776	0.569247	-0.388472	-1.6023	1.9726e-07	1.995e-05	644	1
Proximal enhancers		chr15	35813561	35814765			0.119642	0.476401	-0.356759	-1.90761	9.63526e-10	3.44054e-06	644	1
Proximal enhancers		chr10	5120402	5124999			0.289645	0.79659	-0.506945	-1.42616	7.78265e-08	1.3721e-05	654	2
Proximal enhancers		chr19	36541784	36542981			0.253933	0.699084	-0.445152	-1.42579	2.02164e-09	3.77625e-06	655	1
Proximal enhancers		chr9	139233541	139234260			0.0972356	0.451553	-0.354318	-2.10571	3.70988e-08	1.06072e-05	661	1
Proximal enhancers		chr3	153857731	153858330			0.218607	0.610852	-0.392246	-1.44138	2.12128e-07	2.07336e-05	668	1
Proximal enhancers		chr12	44765544	44767541			0.14204	0.493357	-0.351316	-1.72713	1.2701e-07	1.69006e-05	692	1
Proximal enhancers		chr1	36712785	36715987			0.211141	0.788415	-0.577275	-1.85218	2.36111e-07	2.21175e-05	697	1
Proximal enhancers		chr18	20786700	20787690			0.161104	0.621335	-0.460231	-1.88354	2.38992e-07	2.22279e-05	702	1
Proximal enhancers		chr19	36293784	36295981			0.127716	0.477911	-0.350195	-1.82492	2.01561e-08	8.17398e-06	704	1
Proximal enhancers		chr9	34221197	34223330			0.137489	0.48767	-0.35018	-1.75458	1.96216e-07	1.995e-05	705	1
Proximal enhancers		chr13	44748282	44749879			0.21831	0.615839	-0.397529	-1.4548	2.51254e-07	2.30578e-05	711	1
Proximal enhancers		chr6	167636612	167640610			0.263542	0.764217	-0.500676	-1.49888	2.51446e-07	2.30578e-05	712	2
Proximal enhancers		chr6	129827812	129830009			0.114455	0.472419	-0.357964	-1.95466	2.52554e-07	2.30946e-05	714	1
Proximal enhancers		chr20	14421402	14422599			0.152158	0.501292	-0.349134	-1.65675	1.95045e-07	1.995e-05	715	1
Proximal enhancers		chr1	63186202	63187507			0.308238	0.824376	-0.516138	-1.39059	1.61186e-07	1.85936e-05	719	1
Proximal enhancers		chr3	66426672	66427869			0.146044	0.49457	-0.348526	-1.6931	2.60628e-08	9.04361e-06	721	1
Proximal enhancers		chr15	77603683	77605677			0.186705	0.535076	-0.348372	-1.47043	1.6771e-08	7.53601e-06	724	1
Proximal enhancers		chr6	155963612	155964409			0.146693	0.494361	-0.347668	-1.63716	7.11765e-09	6.0353e-06	732	2
Proximal enhancers		chr5	76369602	76370200			0.239977	0.640975	-0.400997	-1.3808	1.98923e-07	2.0043e-05	741	1
Proximal enhancers		chr19	33616712	33617599			0.166189	0.511267	-0.345078	-1.5649	1.27355e-07	1.69006e-05	750	1
Proximal enhancers		chr20	10787002	10787999			0.262452	0.697328	-0.434876	-1.37637	2.72894e-07	2.3692e-05	751	1
Proximal enhancers		chr22	36379633	36384830			0.133952	0.518916	-0.384964	-1.87745	2.74169e-07	2.3692e-05	753	1
Proximal enhancers		chr6	160118612	160123809			0.222701	0.608873	-0.386172	-1.41117	2.77878e-07	2.3692e-05	765	1
Proximal enhancers		chr7	80243383	80245380			0.236078	0.626653	-0.390575	-1.37139	7.3951e-09	6.0468e-06	765	1
Proximal enhancers		chr9	80574670	80578667			0.191101	0.728044	-0.536943	-1.99594	2.80865e-07	2.37846e-05	771	2
Proximal enhancers		chr12	78347153	78348950			0.207169	0.550326	-0.343157	-1.36745	2.63174e-08	9.04361e-06	771	1
Proximal enhancers		chr2	62220880	62223999			0.260281	0.68682	-0.426539	-1.36632	1.23575e-09	3.44054e-06	775	1
Proximal enhancers		chr1	94496724	94497588			0.230481	0.656584	-0.426103	-1.47086	2.85864e-07	2.39817e-05	778	1
Proximal enhancers		chr1	116882433	116885240			0.271675	0.715274	-0.443599	-1.3645	8.36771e-08	1.44152e-05	780	1
Proximal enhancers		chr2	135116253	135117851			0.173572	0.515734	-0.342162	-1.51799	3.65665e-08	1.0564e-05	780	1
Proximal enhancers		chr1	25519514	25521712			0.168595	0.510131	-0.341536	-1.54218	2.6892e-07	2.36272e-05	783	1
Proximal enhancers		chr4	160947810	160948608			0.160196	0.617045	-0.45685	-1.88137	2.90992e-07	2.41108e-05	787	1
Proximal enhancers		chr4	89098602	89100747			0.150694	0.525525	-0.374831	-1.73663	2.93374e-07	2.42158e-05	791	1
Proximal enhancers		chr11	120479385	120480183			0.209326	0.551766	-0.34244	-1.35689	7.95006e-08	1.38788e-05	795	1
Proximal enhancers		chr5	115859871	115860999			0.157127	0.49704	-0.339912	-1.60115	2.55411e-07	2.32706e-05	799	1
Proximal enhancers		chr4	30951488	30953685			0.274831	0.709685	-0.434854	-1.35521	6.85783e-08	1.31306e-05	801	2
Proximal enhancers		chr1	17918313	17919312			0.116756	0.455656	-0.338899	-1.87721	2.7596e-07	2.3692e-05	809	1
Proximal enhancers		chr6	154913211	154914810			0.246429	0.654793	-0.408364	-1.37435	3.11686e-07	2.49654e-05	814	1
Proximal enhancers		chr19	48134984	48137799			0.242879	0.651095	-0.408217	-1.38641	3.12249e-07	2.49654e-05	816	1
Proximal enhancers		chr9	19030732	19031334			0.158874	0.496594	-0.33772	-1.58488	1.23037e-07	1.67358e-05	821	1
Proximal enhancers		chr11	112111185	112113183			0.266583	0.693162	-0.42658	-1.34615	3.11433e-09	4.83697e-06	824	1
Proximal enhancers		chr1	25417314	25418511			0.261622	0.680631	-0.419009	-1.34631	3.22505e-07	2.53085e-05	832	1
Proximal enhancers		chr10	70920149	70921346			0.274263	0.710841	-0.436578	-1.34245	1.85134e-08	7.84909e-06	835	1
Proximal enhancers		chr11	46618465	46620062			0.281304	0.783417	-0.502114	-1.44556	3.3155e-07	2.56512e-05	842	1
Proximal enhancers		chr6	37863440	37866599			0.24993	0.646487	-0.396557	-1.33665	1.92059e-07	1.995e-05	845	1
Proximal enhancers		chr6	140209412	140210609			0.176722	0.512381	-0.335659	-1.48421	1.6789e-07	1.90962e-05	848	1
Proximal enhancers		chr19	49287384	49288999			0.180314	0.696665	-0.516351	-1.89265	3.37205e-07	2.58713e-05	851	1
Proximal enhancers		chr7	29636195	29636793			0.230253	0.690393	-0.460141	-1.54361	3.43009e-07	2.61525e-05	856	1
Proximal enhancers		chr15	77574279	77576180			0.191984	0.526321	-0.334337	-1.36133	3.09857e-07	2.49654e-05	865	2
Proximal enhancers		chr12	26241602	26242799			0.204117	0.538283	-0.334166	-1.35652	4.53942e-09	5.45637e-06	869	1
Proximal enhancers		chr18	8969602	8971400			0.188296	0.522164	-0.333868	-1.42422	9.82109e-09	6.31706e-06	871	1
Proximal enhancers		chr3	136508342	136509140			0.255573	0.691892	-0.436319	-1.40214	3.51586e-07	2.62948e-05	873	1
Proximal enhancers		chr20	49329310	49331107			0.298583	0.764549	-0.465966	-1.3277	1.15829e-08	6.63386e-06	875	1
Proximal enhancers		chr12	65727658	65730455			0.263452	0.676271	-0.412819	-1.32749	1.95312e-07	1.995e-05	877	1
Proximal enhancers		chr22	43413402	43416430			0.263176	0.625603	-0.362428	-1.32715	7.35352e-08	1.3333e-05	879	2
Proximal enhancers		chr10	21844201	21844999			0.239298	0.614641	-0.375343	-1.32516	2.31182e-07	2.2003e-05	882	1
Proximal enhancers		chr2	137950320	137950882			0.169803	0.501947	-0.332143	-1.50957	1.83194e-07	1.98416e-05	888	1
Proximal enhancers		chr10	77227791	77231388			0.173449	0.504983	-0.331534	-1.48915	5.69095e-08	1.22226e-05	892	1
Proximal enhancers		chr8	11474832	11476230			0.158192	0.489543	-0.331351	-1.5705	1.16862e-07	1.62341e-05	895	1
Proximal enhancers		chr17	15333628	15339025			0.184361	0.515466	-0.331106	-1.43486	9.02983e-08	1.48631e-05	899	1
Proximal enhancers		chr5	168543875	168544608			0.223428	0.571614	-0.348186	-1.31708	3.29686e-09	4.83697e-06	901	1
Proximal enhancers		chr2	5938176	5938774			0.25649	0.653258	-0.396768	-1.31549	1.53728e-07	1.82465e-05	902	1
Proximal enhancers		chr6	118869202	118870399			0.482204	0.151268	0.330935	1.60979	8.62193e-08	1.4698e-05	902	1
Proximal enhancers		chr2	148616832	148618829			0.160664	0.530685	-0.370022	-1.66363	3.75874e-07	2.7071e-05	906	1
Proximal enhancers		chr8	129536323	129539120			0.227549	0.579377	-0.351828	-1.31097	1.03682e-08	6.31706e-06	910	1
Proximal enhancers		chr1	203954106	203955307			0.273635	0.692743	-0.419108	-1.30896	9.46406e-08	1.50686e-05	912	1
Proximal enhancers		chr8	107790123	107791520			0.183761	0.513355	-0.329594	-1.43351	5.44901e-08	1.20748e-05	918	1
Proximal enhancers		chr13	30479693	30480399			0.142278	0.506649	-0.364371	-1.76248	3.89614e-07	2.75949e-05	918	1
Proximal enhancers		chr6	114351593	114353390			0.178625	0.575018	-0.396393	-1.63296	3.91308e-07	2.75949e-05	925	1
Proximal enhancers		chr5	17069641	17071638			0.160664	0.598461	-0.437797	-1.834	3.9265e-07	2.76255e-05	928	1
Proximal enhancers		chr1	179322509	179323707			0.159043	0.589835	-0.430792	-1.82718	3.95735e-07	2.77521e-05	931	1
Proximal enhancers		chr8	98159833	98162230			0.243445	0.698432	-0.454987	-1.48296	4.03237e-07	2.79488e-05	942	1
Proximal enhancers		chr10	127567678	127568876			0.219709	0.555057	-0.335348	-1.29859	2.0948e-07	2.0655e-05	942	1
Proximal enhancers		chr5	141746729	141747807			0.205282	0.533131	-0.327849	-1.33507	4.60304e-09	5.45637e-06	944	1
Proximal enhancers		chr7	24417996	24420193			0.216751	0.6033	-0.386549	-1.43548	4.05689e-07	2.79951e-05	945	1
Proximal enhancers		chr1	60322157	60323356			0.194551	0.522907	-0.328356	-1.38143	4.10585e-07	2.81656e-05	951	1
Proximal enhancers		chr5	38527641	38529038			0.220398	0.660441	-0.440043	-1.54098	4.11111e-07	2.81656e-05	953	1
Proximal enhancers		chr2	158260116	158261599			0.124262	0.511761	-0.387499	-1.95834	4.12578e-07	2.82365e-05	954	1
Proximal enhancers		chr3	73009872	73011999			0.248216	0.723035	-0.474819	-1.5053	4.14086e-07	2.82804e-05	956	1
Proximal enhancers		chr3	185220575	185222173			0.251865	0.631237	-0.379371	-1.29203	3.21429e-10	3.44054e-06	957	1
Proximal enhancers		chr12	4119195	4119999			0.340954	0.679378	-0.338425	-1.29074	6.61922e-08	1.30173e-05	963	2
Proximal enhancers		chr1	67995991	67999248			0.202083	0.643782	-0.4417	-1.62418	4.32133e-07	2.88592e-05	977	1
Proximal enhancers		chr8	124655923	124657320			0.755984	0.304376	0.451607	1.28482	1.08462e-07	1.56326e-05	978	1
Proximal enhancers		chr6	80835968	80839765			0.257772	0.662696	-0.404924	-1.31113	4.35828e-07	2.89588e-05	982	2
Proximal enhancers		chr10	97419679	97422476			0.288185	0.715272	-0.427087	-1.28231	2.47732e-08	8.91326e-06	984	1
Proximal enhancers		chr1	20772714	20774111			0.202466	0.525719	-0.323253	-1.33424	1.55016e-07	1.82487e-05	989	1
Proximal enhancers		chr18	77693602	77695536			0.160221	0.483051	-0.32283	-1.53433	2.14072e-07	2.08612e-05	994	1
Proximal enhancers		chr1	202031710	202034507			0.169614	0.491857	-0.322244	-1.61889	2.00764e-07	2.01353e-05	1000	2
Proximal enhancers		chr9	90336470	90338467			0.194561	0.516738	-0.322176	-1.36455	4.38572e-07	2.8986e-05	1001	1
Proximal enhancers		chr6	167151612	167153810			0.184179	0.534465	-0.350286	-1.48745	4.50752e-07	2.93485e-05	1002	1
Proximal enhancers		chr12	117164211	117166208			0.11282	0.434155	-0.321335	-1.85452	1.06221e-09	3.44054e-06	1017	1
Proximal enhancers		chr2	227631045	227632599			0.32466	0.797765	-0.473105	-1.27124	8.75233e-08	1.48044e-05	1018	1
Proximal enhancers		chr14	68108616	68109227			0.324545	0.817859	-0.493314	-1.30719	4.70466e-07	3.00839e-05	1020	1
Proximal enhancers		chr1	65606791	65608193			0.333245	0.817546	-0.484301	-1.2696	3.18913e-07	2.52696e-05	1026	1
Proximal enhancers		chr7	96349978	96350975			0.1585	0.478778	-0.320278	-1.53643	4.38624e-07	2.8986e-05	1029	1
Proximal enhancers		chr15	89524471	89527676			0.184039	0.600285	-0.416247	-1.84808	4.79166e-07	3.0403e-05	1029	2
Proximal enhancers		chr2	62452062	62452678			0.167887	0.508185	-0.340297	-1.5425	4.79624e-07	3.0403e-05	1030	1
Proximal enhancers		chr14	38179994	38181662			0.18512	0.710995	-0.525875	-1.88563	4.85468e-07	3.06248e-05	1035	1
Proximal enhancers		chr18	56790338	56792135			0.68413	0.278471	0.405659	1.26678	1.91771e-08	8.02625e-06	1036	1
Proximal enhancers		chr12	62865475	62866873			0.201609	0.520268	-0.318659	-1.32532	2.32899e-07	2.20309e-05	1049	1
Proximal enhancers		chr3	126469111	126474308			0.183038	0.50163	-0.318592	-1.5948	4.60773e-08	1.15521e-05	1053	2
Proximal enhancers		chr16	68782535	68783786			0.187778	0.506132	-0.318354	-1.38386	1.06943e-08	6.31706e-06	1060	1
Proximal enhancers		chr5	43367641	43369238			0.128735	0.44643	-0.317695	-1.71806	4.04054e-08	1.12351e-05	1070	1
Proximal enhancers		chr11	117963386	117964583			0.305777	0.744963	-0.439185	-1.2575	1.97445e-09	3.77625e-06	1070	1
Proximal enhancers		chr13	31325529	31327126			0.150908	0.526783	-0.375874	-1.7381	5.1702e-07	3.14895e-05	1072	1
Proximal enhancers		chr17	47941558	47944155			0.269538	0.657514	-0.387976	-1.25576	3.9137e-07	2.75949e-05	1076	1
Proximal enhancers		chr18	6557202	6558000			0.17496	0.850649	-0.675689	-2.21821	5.20476e-07	3.15821e-05	1076	1
Proximal enhancers		chr15	56244067	56245464			0.181729	0.498507	-0.316778	-1.4072	4.45054e-07	2.92334e-05	1080	1
Proximal enhancers		chr3	182859576	182860773			0.174645	0.491208	-0.316562	-1.44065	1.17303e-07	1.6257e-05	1086	1
Proximal enhancers		chr13	98944926	98946523			0.306851	0.745914	-0.439063	-1.25442	2.95165e-07	2.42715e-05	1086	1
Proximal enhancers		chr7	29139395	29140993			0.220775	0.539351	-0.318575	-1.25124	5.88601e-08	1.2437e-05	1098	1
Proximal enhancers		chr13	95773126	95776923			0.193501	0.544362	-0.350862	-1.47281	5.50173e-07	3.25797e-05	1102	2
Proximal enhancers		chr6	42081590	42082637			0.305657	0.740316	-0.43466	-1.24914	2.70827e-07	2.36398e-05	1105	1
Proximal enhancers		chr10	71856163	71856796			0.235847	0.574365	-0.338518	-1.24911	1.30462e-09	3.44054e-06	1106	1
Proximal enhancers		chr20	9126802	9130799			0.127172	0.479187	-0.352016	-1.83286	5.55202e-07	3.27027e-05	1108	2
Proximal enhancers		chr12	116932811	116936008			0.212392	0.527621	-0.315229	-1.27349	1.51191e-07	1.80795e-05	1111	1
Proximal enhancers		chr5	149330602	149331807			0.275023	0.771636	-0.496612	-1.45542	5.67715e-07	3.31544e-05	1118	1
Proximal enhancers		chr15	50635784	50637399			0.259554	0.629386	-0.369833	-1.24612	5.18652e-07	3.15008e-05	1118	1
Proximal enhancers		chr6	128455412	128456809			0.145954	0.61566	-0.469705	-2.00425	5.71159e-07	3.32367e-05	1122	1
Proximal enhancers		chr12	71949947	71951944			0.2268	0.702313	-0.475513	-1.58884	5.73609e-07	3.32606e-05	1126	1
Proximal enhancers		chr11	63551307	63552904			0.149203	0.463514	-0.314311	-1.57254	1.11785e-08	6.45891e-06	1129	1
Proximal enhancers		chr20	13505002	13508199			0.296433	0.714895	-0.418462	-1.2422	6.52793e-08	1.28766e-05	1133	1
Proximal enhancers		chr13	20367412	20369410			0.138554	0.452076	-0.313522	-1.63715	1.15829e-07	1.61594e-05	1136	1
Proximal enhancers		chr6	118089860	118090259			0.211866	0.525386	-0.31352	-1.27089	4.83627e-08	1.18709e-05	1137	1
Proximal enhancers		chr12	110135411	110137008			0.288091	0.633268	-0.345177	-1.23945	3.45486e-08	1.01609e-05	1140	3
Proximal enhancers		chr6	8195593	8196333			0.149738	0.688807	-0.53907	-2.12919	5.91419e-07	3.38084e-05	1142	1
Proximal enhancers		chr7	127623377	127625375			0.263872	0.635765	-0.371893	-1.23751	4.81287e-07	3.04493e-05	1144	1
Proximal enhancers		chr10	22121002	22122200			0.24293	0.585956	-0.343026	-1.23647	2.02403e-07	2.02274e-05	1146	1
Proximal enhancers		chr6	47118640	47122237			0.118003	0.430526	-0.312523	-1.78305	4.52582e-08	1.14979e-05	1147	1
Proximal enhancers		chr7	20379596	20384593			0.215313	0.694829	-0.479515	-1.64534	5.9648e-07	3.39536e-05	1147	1
Proximal enhancers		chr11	85810307	85811385			0.302276	0.72351	-0.421234	-1.232	6.84636e-08	1.31306e-05	1156	1
Proximal enhancers		chr3	47426386	47427784			0.125697	0.480457	-0.35476	-1.85374	6.11398e-07	3.44992e-05	1157	1
Proximal enhancers		chr20	23383602	23385799			0.142375	0.514961	-0.372585	-1.78458	6.18627e-07	3.46702e-05	1165	1
Proximal enhancers		chr1	40445203	40448403			0.236865	0.548523	-0.311659	-1.25679	3.41204e-09	4.84294e-06	1168	3
Proximal enhancers		chr2	159374148	159375599			0.207995	0.616949	-0.408954	-1.52405	6.22088e-07	3.47746e-05	1168	1
Proximal enhancers		chr6	143917946	143918809			0.322832	0.769567	-0.446735	-1.22788	2.15576e-08	8.44961e-06	1170	1
Proximal enhancers		chr1	232813920	232814757			0.142013	0.454049	-0.312036	-1.61008	6.2553e-07	3.48231e-05	1172	1
Proximal enhancers		chr2	20487971	20489768			0.31702	0.755446	-0.438426	-1.22692	5.07236e-07	3.10967e-05	1174	1
Proximal enhancers		chr4	129646361	129647359			0.298134	0.730627	-0.432493	-1.26519	6.29322e-07	3.48959e-05	1176	1
Proximal enhancers		chr19	2528402	2530399			0.314535	0.749389	-0.434855	-1.22647	6.24595e-07	3.48231e-05	1176	1
Proximal enhancers		chr4	143476344	143477941			0.176939	0.488024	-0.311085	-1.41365	6.81577e-08	1.31306e-05	1177	1
Proximal enhancers		chr4	184286565	184287009			0.237906	0.569423	-0.331518	-1.22483	3.90146e-07	2.75949e-05	1179	1
Proximal enhancers		chr18	32276500	32278697			0.173888	0.651263	-0.477375	-1.8464	6.32792e-07	3.50132e-05	1180	1
Proximal enhancers		chr13	51264223	51268821			0.263158	0.749769	-0.486611	-1.47582	6.34092e-07	3.50194e-05	1182	1
Proximal enhancers		chr1	62786435	62788651			0.343263	0.815084	-0.471821	-1.2238	1.96034e-08	8.10081e-06	1184	1
Proximal enhancers		chr1	178230510	178234108			0.247633	0.586804	-0.33917	-1.22375	2.81373e-07	2.37968e-05	1185	2
Proximal enhancers		chr5	76674602	76676999			0.186357	0.511944	-0.325587	-1.41041	6.40683e-07	3.52111e-05	1188	1
Proximal enhancers		chr3	57827387	57828585			0.171986	0.608211	-0.436225	-1.76427	6.42327e-07	3.52422e-05	1190	1
Proximal enhancers		chr14	32775751	32778348			0.298045	0.708514	-0.410469	-1.22188	2.94273e-07	2.42288e-05	1192	1
Proximal enhancers		chr11	15907265	15912662			0.169154	0.653311	-0.484156	-1.88848	6.52906e-07	3.5465e-05	1202	1
Proximal enhancers		chr20	14931202	14933799			0.120678	0.430879	-0.310201	-1.75436	8.58666e-08	1.46762e-05	1203	1
Proximal enhancers		chr2	64964202	64966078			0.162917	0.472956	-0.310039	-1.48181	1.91612e-07	1.995e-05	1204	1
Proximal enhancers		chr4	146449694	146454692			0.284796	0.625638	-0.340842	-1.41906	6.54462e-07	3.54904e-05	1204	4
Proximal enhancers		chr9	131090228	131092225			0.261864	0.62198	-0.360116	-1.21699	3.52764e-07	2.63147e-05	1205	1
Proximal enhancers		chr13	76370823	76373421			0.180376	0.720852	-0.540476	-1.94073	6.55254e-07	3.55039e-05	1205	1
Proximal enhancers		chr5	150833610	150834208			0.313189	0.739179	-0.42599	-1.21293	5.55472e-07	3.27027e-05	1215	1
Proximal enhancers		chr16	22045802	22047199			0.333863	0.784395	-0.450532	-1.20802	1.44159e-07	1.74972e-05	1234	1
Proximal enhancers		chr6	100615525	100615924			0.249288	0.588796	-0.339507	-1.20751	4.86502e-07	3.06309e-05	1236	1
Proximal enhancers		chr4	88446490	88447487			0.136359	0.443776	-0.307418	-1.63247	3.02768e-08	9.58579e-06	1239	1
Proximal enhancers		chr19	13931002	13931895			0.215318	0.522404	-0.307086	-1.24056	2.57551e-07	2.33195e-05	1242	1
Proximal enhancers		chr10	21450536	21451000			0.211805	0.518743	-0.306937	-1.25327	4.23874e-07	2.85605e-05	1243	1
Proximal enhancers		chr20	31283510	31284108			0.27969	0.657222	-0.377532	-1.20366	1.29623e-07	1.69287e-05	1252	1
Proximal enhancers		chr1	23513114	23516911			0.286007	0.670352	-0.384345	-1.20065	6.5253e-07	3.5465e-05	1259	1
Proximal enhancers		chr9	101141828	101144199			0.152605	0.457786	-0.305181	-1.52448	1.12014e-07	1.58279e-05	1262	1
Proximal enhancers		chr20	49265310	49266522			0.247583	0.58124	-0.333658	-1.19871	1.28735e-07	1.69119e-05	1264	1
Proximal enhancers		chr5	43078840	43079439			0.183848	0.580274	-0.396426	-1.60646	7.18868e-07	3.70155e-05	1268	1
Proximal enhancers		chr5	39647840	39649439			0.157255	0.513205	-0.35595	-1.64532	7.21937e-07	3.70857e-05	1271	1
Proximal enhancers		chr8	119908123	119910720			0.305015	0.710501	-0.405486	-1.19358	3.31971e-07	2.56512e-05	1277	1
Proximal enhancers		chr15	38915882	38917378			0.178671	0.506859	-0.328189	-1.19283	3.63288e-07	2.66371e-05	1279	2
Proximal enhancers		chr1	85184599	85189996			0.367097	0.850333	-0.483236	-1.18996	3.8735e-08	1.09673e-05	1294	1
Proximal enhancers		chr3	50162950	50164984			0.184755	0.488153	-0.303398	-1.35493	6.11393e-08	1.25954e-05	1295	1
Proximal enhancers		chr1	42779796	42782393			0.365804	0.668933	-0.303129	-1.26795	3.1222e-07	2.49654e-05	1301	4
Proximal enhancers		chr6	150849811	150850609			0.345728	0.800788	-0.45506	-1.18855	1.71439e-07	1.9209e-05	1301	1
Proximal enhancers		chr6	12543695	12549493			0.340259	0.77565	-0.435391	-1.18781	2.15813e-07	2.0937e-05	1305	2
Proximal enhancers		chr15	40216402	40218608			0.13323	0.435871	-0.302641	-1.65165	1.56798e-07	1.82487e-05	1309	2
Proximal enhancers		chr5	133912067	133913999			0.337744	0.661394	-0.32365	-1.18442	8.2642e-09	6.10447e-06	1316	3
Proximal enhancers		chr7	151195402	151196922			0.233508	0.542839	-0.309331	-1.18289	4.31742e-07	2.88592e-05	1322	1
Proximal enhancers		chr5	127174056	127176254			0.13619	0.438147	-0.301957	-1.61613	5.041e-08	1.20376e-05	1323	1
Proximal enhancers		chr9	79301670	79305667			0.305053	0.704754	-0.3997	-1.18185	7.15708e-07	3.6911e-05	1324	1
Proximal enhancers		chr17	16362228	16364425			0.116428	0.418115	-0.301688	-1.75969	7.5309e-07	3.77056e-05	1326	1
Proximal enhancers		chr2	24010557	24014999			0.307106	0.709028	-0.401923	-1.18108	4.38596e-08	1.14089e-05	1328	1
Proximal enhancers		chr10	34792602	34794999			0.308693	0.690066	-0.381374	-1.17968	2.79738e-07	2.3767e-05	1333	2
Proximal enhancers		chr11	85814830	85815504			0.306637	0.706935	-0.400298	-1.17901	4.05752e-07	2.79951e-05	1334	1
Proximal enhancers		chr12	94305211	94309609			0.508549	0.207234	0.301315	1.25523	3.31973e-07	2.56512e-05	1336	1
Proximal enhancers		chr5	14829441	14831838			0.253876	0.58661	-0.332735	-1.17693	9.3543e-09	6.31706e-06	1345	1
Proximal enhancers		chr5	172099479	172100607			0.267839	0.617441	-0.349602	-1.17523	1.36999e-07	1.72237e-05	1352	1
Proximal enhancers		chr14	55572146	55576999			0.0682876	0.517876	-0.449588	-2.75334	8.25928e-07	3.97781e-05	1354	1
Proximal enhancers		chr22	22138602	22140430			0.285004	0.655979	-0.370975	-1.17474	1.56151e-07	1.82487e-05	1354	1
Proximal enhancers		chr2	202867202	202868974			0.346536	0.654245	-0.307709	-1.17418	7.95439e-07	3.89585e-05	1355	2
Proximal enhancers		chr9	124940828	124943825			0.175446	0.49434	-0.318894	-1.4434	8.34114e-07	3.99561e-05	1363	1
Proximal enhancers		chr10	96143002	96144476			0.145014	0.524438	-0.379424	-1.78562	8.36654e-07	4.00484e-05	1364	1
Proximal enhancers		chr5	55641303	55644300			0.237771	0.548731	-0.31096	-1.17314	7.56193e-07	3.77536e-05	1365	1
Proximal enhancers		chr4	25637087	25637504			0.703112	0.205853	0.497258	1.72408	8.39283e-07	4.00751e-05	1366	1
Proximal enhancers		chr15	71075383	71077493			0.288105	0.666879	-0.378774	-1.18308	8.39617e-07	4.00751e-05	1367	1
Proximal enhancers		chr16	89678134	89678533			0.322614	0.73996	-0.417347	-1.16935	2.75614e-07	2.3692e-05	1377	2
Proximal enhancers		chr20	9388747	9391399			0.102957	0.437966	-0.335009	-1.98762	8.53766e-07	4.04776e-05	1377	1
Proximal enhancers		chr8	74031889	74033887			0.123483	0.439497	-0.316014	-1.75166	8.54714e-07	4.04776e-05	1378	1
Proximal enhancers		chr7	20329995	20331394			0.0973329	0.465425	-0.368093	-2.14713	8.57595e-07	4.04868e-05	1383	1
Proximal enhancers		chr18	54754538	54756535			0.245831	0.566146	-0.320315	-1.16748	2.08659e-07	2.0655e-05	1384	2
Proximal enhancers		chr5	134985205	134988202			0.435889	0.138165	0.297724	1.58948	5.01254e-07	3.09332e-05	1392	1
Proximal enhancers		chr6	35467640	35469238			0.361993	0.824676	-0.462683	-1.16594	2.8183e-07	2.38046e-05	1392	1
Proximal enhancers		chr20	50426310	50429507			0.239979	0.550725	-0.310746	-1.16549	2.76676e-07	2.3692e-05	1395	1
Proximal enhancers		chr2	16377954	16379432			0.289814	0.715504	-0.42569	-1.27492	8.71196e-07	4.07459e-05	1396	1
Proximal enhancers		chr11	18006865	18009263			0.207386	0.504936	-0.29755	-1.24414	4.71436e-07	3.00839e-05	1398	1
Proximal enhancers		chr17	18106427	18107225			0.133147	0.430405	-0.297258	-1.62133	7.09159e-08	1.32082e-05	1400	1
Proximal enhancers		chr17	26256909	26257533			0.207571	0.504783	-0.297211	-1.24248	4.48283e-08	1.1478e-05	1401	1
Proximal enhancers		chr2	103279373	103281770			0.207334	0.568659	-0.361326	-1.4128	8.87906e-07	4.13202e-05	1403	1
Proximal enhancers		chr10	79608402	79611889			0.274053	0.626462	-0.352409	-1.16391	8.32118e-09	6.10447e-06	1403	1
Proximal enhancers		chr20	31363110	31367107			0.342787	0.639532	-0.296745	-1.29098	4.48932e-07	2.93379e-05	1404	5
Proximal enhancers		chr5	56407790	56408258			0.238294	0.546258	-0.307965	-1.16371	4.18179e-08	1.13764e-05	1406	1
Proximal enhancers		chr6	36482439	36484637			0.2079	0.525808	-0.317907	-1.29805	9.03958e-07	4.17991e-05	1412	1
Proximal enhancers		chr2	191482561	191483558			0.131541	0.427248	-0.295707	-1.62723	2.12091e-07	2.07336e-05	1421	1
Proximal enhancers		chr22	33090233	33097830			0.257501	0.588048	-0.330547	-1.16072	4.97816e-07	3.08084e-05	1421	1
Proximal enhancers		chr20	10584002	10586999			0.331396	0.690672	-0.359276	-1.15883	2.75729e-07	2.3692e-05	1427	2
Proximal enhancers		chr11	339602	342801			0.165468	0.460992	-0.295524	-1.4245	7.54134e-07	3.77056e-05	1430	1
Proximal enhancers		chr7	8074487	8075916			0.360054	0.710867	-0.350814	-1.1584	1.0915e-07	1.56573e-05	1431	2
Proximal enhancers		chr10	5620357	5621999			0.204623	0.708215	-0.503592	-1.74261	9.29221e-07	4.22491e-05	1436	1
Proximal enhancers		chr14	87175016	87176015			0.238152	0.624961	-0.386809	-1.35545	9.30646e-07	4.22845e-05	1437	1
Proximal enhancers		chr1	231647320	231649117			0.165144	0.610023	-0.444879	-1.82378	9.43143e-07	4.26906e-05	1442	1
Proximal enhancers		chr17	41025200	41026234			0.172102	0.471526	-0.299424	-1.40287	9.43507e-07	4.26906e-05	1443	1
Proximal enhancers		chr14	94778417	94781014			0.212452	0.507247	-0.294794	-1.21736	1.47681e-07	1.77573e-05	1445	1
Proximal enhancers		chr6	34606239	34608238			0.327993	0.741326	-0.413332	-1.15244	2.1164e-07	2.07336e-05	1457	1
Proximal enhancers		chr11	85502307	85503504			0.098005	0.391907	-0.293902	-1.89576	2.05643e-07	2.04053e-05	1457	1
Proximal enhancers		chr12	85944520	85945118			0.168038	0.461788	-0.29375	-1.40595	1.94056e-07	1.995e-05	1459	1
Proximal enhancers		chr4	86486462	86488659			0.104672	0.398065	-0.293394	-1.83129	7.85128e-09	6.0468e-06	1462	1
Proximal enhancers		chr11	16215265	16218062			0.360093	0.812124	-0.452031	-1.15147	4.80997e-07	3.04493e-05	1462	1
Proximal enhancers		chr14	54886903	54887900			0.159679	0.508169	-0.348489	-1.61061	9.6598e-07	4.31119e-05	1462	1
Proximal enhancers		chr7	15169983	15171860			0.302433	0.683908	-0.381475	-1.1512	1.8772e-07	1.99291e-05	1465	1
Proximal enhancers		chr13	75399024	75401221			0.446214	0.153056	0.293158	1.48434	4.27296e-07	2.87022e-05	1465	1
Proximal enhancers		chr8	19179032	19180030			0.0976474	0.508048	-0.4104	-2.26677	9.73184e-07	4.31659e-05	1472	1
Proximal enhancers		chr7	29496396	29498593			0.33395	0.753317	-0.419367	-1.15009	1.69169e-09	3.68173e-06	1474	1
Proximal enhancers		chr16	57875735	57876932			0.215621	0.62037	-0.404749	-1.4823	9.77767e-07	4.32809e-05	1475	1
Proximal enhancers		chr1	61888921	61890915			0.339873	0.682573	-0.3427	-1.14971	1.35647e-07	1.72031e-05	1476	2
Proximal enhancers		chr4	46649887	46650505			0.0905854	0.383155	-0.292569	-1.96668	2.45757e-07	2.25996e-05	1477	1
Proximal enhancers		chr1	229091120	229091999			0.350925	0.790256	-0.439331	-1.14876	9.28599e-07	4.22491e-05	1478	1
Proximal enhancers		chr18	74391937	74392336			0.278648	0.775329	-0.49668	-1.44398	9.82242e-07	4.32884e-05	1479	1
Proximal enhancers		chr3	64306787	64308584			0.160874	0.452706	-0.291831	-1.43716	1.37988e-08	7.00188e-06	1494	1
Proximal enhancers		chr1	208147253	208147807			0.234281	0.556236	-0.321955	-1.21286	9.99033e-07	4.36307e-05	1495	1
Proximal enhancers		chr11	9087142	9088540			0.479244	0.778905	-0.29966	-1.14606	5.27845e-08	1.20748e-05	1496	3
Proximal enhancers		chr19	49502584	49503582			0.200581	0.594991	-0.39441	-1.52254	1.00587e-06	4.37829e-05	1500	1
Proximal enhancers		chr18	53361537	53361936			0.262498	0.77569	-0.513192	-1.52771	1.02123e-06	4.43332e-05	1504	1
Proximal enhancers		chr7	139482125	139485122			0.100138	0.433767	-0.333629	-2.01049	1.03167e-06	4.45789e-05	1511	1
Proximal enhancers		chr3	141613012	141614409			0.106448	0.425681	-0.319233	-1.90358	1.03342e-06	4.45956e-05	1513	1
Proximal enhancers		chr3	140800142	140801301			0.20491	0.513282	-0.308372	-1.28386	1.03489e-06	4.46295e-05	1514	1
Proximal enhancers		chr10	88052779	88053578			0.173597	0.464014	-0.290417	-1.36838	3.34056e-07	2.56901e-05	1515	1
Proximal enhancers		chr3	71337472	71338070			0.143069	0.433212	-0.290143	-1.4923	4.6718e-07	3.00839e-05	1517	3
Proximal enhancers		chr19	39134984	39135982			0.152709	0.442762	-0.290053	-1.47646	3.12775e-07	2.49654e-05	1519	1
Proximal enhancers		chr2	62155480	62157077			0.152524	0.514679	-0.362155	-1.69078	1.04786e-06	4.49356e-05	1521	1
Proximal enhancers		chr7	147205525	147207722			0.198053	0.48789	-0.289837	-1.25887	2.31965e-07	2.20112e-05	1522	1
Proximal enhancers		chr6	134997212	134998610			0.117603	0.472907	-0.355304	-1.8067	1.05032e-06	4.49681e-05	1525	2
Proximal enhancers		chr6	160295411	160297609			0.173442	0.46313	-0.289688	-1.36691	3.55266e-09	4.93525e-06	1525	1
Proximal enhancers		chr5	66507682	66508480			0.299082	0.672773	-0.373691	-1.14342	1.05692e-06	4.51214e-05	1528	1
Proximal enhancers		chr8	133857123	133858321			0.17798	0.65406	-0.47608	-1.82073	1.05735e-06	4.51214e-05	1529	1
Proximal enhancers		chr5	127197602	127200454			0.194812	0.730945	-0.536133	-1.85507	1.05735e-06	4.51214e-05	1530	1
Proximal enhancers		chr12	71974588	71976185			0.37614	0.839713	-0.463573	-1.13785	6.59207e-07	3.55497e-05	1534	1
Proximal enhancers		chr13	28413741	28414938			0.23859	0.537	-0.29841	-1.13778	6.29602e-07	3.48959e-05	1535	1
Proximal enhancers		chr6	170437857	170438472			0.134383	0.423587	-0.289204	-1.58642	3.24859e-07	2.54094e-05	1536	1
Proximal enhancers		chr10	63591994	63593038			0.200409	0.54622	-0.34581	-1.40246	1.06983e-06	4.54161e-05	1538	1
Proximal enhancers		chr4	152223211	152224009			0.332836	0.743976	-0.41114	-1.137	8.32926e-07	3.99561e-05	1541	1
Proximal enhancers		chr11	73576907	73578704			0.275242	0.801368	-0.526125	-1.50817	1.08245e-06	4.57143e-05	1546	1
Proximal enhancers		chr11	27033065	27036462			0.507249	0.178063	0.329186	1.45964	1.08749e-06	4.58086e-05	1550	1
Proximal enhancers		chr15	91025624	91026340			0.200932	0.489204	-0.288272	-1.24285	2.43886e-07	2.25227e-05	1551	1
Proximal enhancers		chr18	34047300	34049898			0.646287	0.289083	0.357204	1.13378	4.9492e-07	3.07874e-05	1554	1
Proximal enhancers		chr16	72318135	72320332			0.192794	0.4807	-0.287906	-1.27483	9.15841e-08	1.49865e-05	1559	1
Proximal enhancers		chr10	25356402	25358399			0.27881	0.7454	-0.46659	-1.38712	1.1074e-06	4.62591e-05	1563	1
Proximal enhancers		chr1	162341059	162344656			0.34072	0.630236	-0.289516	-1.19297	1.10962e-06	4.63226e-05	1564	3
Proximal enhancers		chr14	69515017	69520399			0.3136	0.737601	-0.424001	-1.20806	1.11046e-06	4.6328e-05	1565	1
Proximal enhancers		chr7	86475158	86476578			0.138937	0.426119	-0.287182	-1.55002	4.3802e-07	2.8986e-05	1573	1
Proximal enhancers		chr2	165378728	165381125			0.305765	0.762801	-0.457036	-1.29124	1.12832e-06	4.68037e-05	1574	1
Proximal enhancers		chr5	148375010	148377807			0.241969	0.541318	-0.299349	-1.12964	5.80279e-09	6.0353e-06	1574	1
Proximal enhancers		chr4	82834492	82835114			0.251607	0.56231	-0.310704	-1.1294	4.55643e-07	2.95719e-05	1577	1
Proximal enhancers		chr18	72661338	72664535			0.253127	0.618371	-0.365244	-1.25586	1.13503e-06	4.69676e-05	1577	1
Proximal enhancers		chr5	81934889	81936380			0.239819	0.534982	-0.295163	-1.12766	8.40895e-07	4.00751e-05	1585	2
Proximal enhancers		chr20	13410802	13412399			0.163931	0.569974	-0.406044	-1.73748	1.14798e-06	4.72426e-05	1586	1
Proximal enhancers		chr12	60671973	60673571			0.108383	0.394831	-0.286448	-1.77386	1.23935e-07	1.67895e-05	1587	1
Proximal enhancers		chr5	106275885	106277682			0.217006	0.503395	-0.286388	-1.17734	2.66539e-07	2.35645e-05	1588	1
Proximal enhancers		chr6	113812326	113813125			0.119229	0.457777	-0.338549	-1.8559	1.15527e-06	4.73009e-05	1594	1
Proximal enhancers		chr9	3916272	3917594			0.282236	0.627962	-0.345726	-1.12634	7.60649e-07	3.79111e-05	1594	1
Proximal enhancers		chr17	48564358	48566355			0.223816	0.509511	-0.285694	-1.15178	7.19612e-08	1.3235e-05	1594	1
Proximal enhancers		chr5	37086641	37087638			0.320896	0.712019	-0.391123	-1.12566	2.70217e-07	2.36272e-05	1600	1
Proximal enhancers		chr7	139118525	139119799			0.33595	0.744214	-0.408264	-1.12441	1.88369e-07	1.995e-05	1606	1
Proximal enhancers		chr8	8429232	8431429			0.0991677	0.449689	-0.350521	-2.07411	1.17188e-06	4.76257e-05	1606	1
Proximal enhancers		chr13	73740024	73748221			0.373194	0.658024	-0.28483	-1.13746	7.52918e-07	3.77056e-05	1612	5
Proximal enhancers		chr13	73783424	73786021			0.168865	0.558231	-0.389366	-1.66761	1.18583e-06	4.80001e-05	1613	1
Proximal enhancers		chr7	28579034	28579632			0.137891	0.422071	-0.28418	-1.54673	4.73841e-08	1.17188e-05	1620	1
Proximal enhancers		chr11	114314385	114314983			0.388879	0.801735	-0.412856	-1.12052	6.11531e-08	1.25954e-05	1620	4
Proximal enhancers		chr3	57315387	57316584			0.469699	0.178124	0.291575	1.35044	1.20763e-06	4.8611e-05	1622	1
Proximal enhancers		chr12	124730010	124733008			0.111385	0.424319	-0.312934	-1.83917	1.21701e-06	4.88432e-05	1626	1
Proximal enhancers		chr13	106466126	106468323			0.222785	0.506639	-0.283854	-1.15016	3.23209e-07	2.53333e-05	1628	1
Proximal enhancers		chr13	80585624	80587021			0.35569	0.783687	-0.427997	-1.11795	1.23946e-07	1.67895e-05	1629	1
Proximal enhancers		chr1	5767470	5768068			0.254989	0.592635	-0.337646	-1.18535	1.2277e-06	4.90979e-05	1632	1
Proximal enhancers		chr10	47072834	47075831			0.385155	0.846874	-0.461719	-1.11666	1.30084e-07	1.69527e-05	1632	1
Proximal enhancers		chr8	121045518	121047399			0.210804	0.494283	-0.283479	-1.19147	3.48817e-07	2.62572e-05	1633	1
Proximal enhancers		chr2	169985966	169988364			0.320608	0.706767	-0.386159	-1.11638	4.28624e-08	1.13929e-05	1634	1
Proximal enhancers		chr4	25070288	25071086			0.136235	0.475617	-0.339382	-1.73153	1.23018e-06	4.90979e-05	1635	1
Proximal enhancers		chr6	4644269	4646666			0.265765	0.587566	-0.321801	-1.11566	1.35542e-09	3.44054e-06	1638	1
Proximal enhancers		chr6	131184411	131186010			0.209866	0.498491	-0.288625	-1.18658	1.23515e-06	4.91734e-05	1640	2
Proximal enhancers		chr5	35670441	35674438			0.22313	0.50597	-0.28284	-1.14615	8.55224e-07	4.04776e-05	1646	1
Proximal enhancers		chr6	3894159	3896556			0.0994266	0.382258	-0.282832	-1.84184	1.33528e-08	7.00188e-06	1647	1
Proximal enhancers		chr11	69307107	69308704			0.391582	0.837102	-0.44552	-1.11376	2.63056e-09	4.51978e-06	1650	2
Proximal enhancers		chr7	143684525	143687109			0.158524	0.594384	-0.43586	-1.84251	1.25542e-06	4.9617e-05	1652	1
Proximal enhancers		chr20	43085310	43086297			0.258742	0.571179	-0.312438	-1.11276	2.83068e-07	2.38475e-05	1653	1
Proximal enhancers		chr5	142396352	142397607			0.337821	0.741752	-0.403931	-1.11191	7.66212e-07	3.80432e-05	1656	1
Proximal enhancers		chr5	76512589	76513187			0.152089	0.434225	-0.282136	-1.4545	7.89899e-07	3.87478e-05	1662	1
Proximal enhancers		chr20	21413402	21414999			0.522808	0.227848	0.29496	1.16358	1.27187e-06	4.99648e-05	1662	1
Proximal enhancers		chr17	15516227	15516626			0.227941	0.531062	-0.303122	-1.18519	1.2729e-06	4.99754e-05	1663	1
Proximal enhancers		chr4	91042802	91043946			0.567793	0.206932	0.360861	1.41331	1.27861e-06	5.00613e-05	1667	1
Proximal enhancers		chr12	105878211	105881008			0.443007	0.805552	-0.362545	-1.19632	1.28097e-06	5.00813e-05	1670	3
Proximal enhancers		chr15	37243597	37245994			0.370642	0.811379	-0.440736	-1.10961	7.37196e-08	1.3333e-05	1670	1
Proximal enhancers		chr20	35328510	35329707			0.321606	0.704884	-0.383278	-1.10824	1.14102e-06	4.71053e-05	1678	1
Proximal enhancers		chr6	40903240	40906237			0.2946	0.645835	-0.351235	-1.10642	1.4511e-07	1.75451e-05	1682	1
Proximal enhancers		chr7	39793396	39795593			0.133897	0.511825	-0.377929	-1.85853	1.3024e-06	5.05404e-05	1682	1
Proximal enhancers		chr17	54227957	54228755			0.126204	0.422454	-0.29625	-1.66678	1.30916e-06	5.07115e-05	1685	1
Proximal enhancers		chr16	995602	996400			0.229758	0.510268	-0.28051	-1.21866	1.84464e-07	1.98416e-05	1698	2
Proximal enhancers		chr6	169040875	169042543			0.144098	0.424478	-0.28038	-1.49543	4.70245e-07	3.00839e-05	1700	1
Proximal enhancers		chr6	54743530	54746561			0.33535	0.731636	-0.396286	-1.10265	9.72854e-08	1.52336e-05	1706	1
Proximal enhancers		chr10	17211602	17212200			0.342293	0.659214	-0.316922	-1.10243	3.44937e-07	2.61711e-05	1707	2
Proximal enhancers		chr6	30806170	30813837			0.10346	0.383372	-0.279912	-1.79371	9.65322e-08	1.51872e-05	1708	1
Proximal enhancers		chr15	33141002	33146263			0.209238	0.488931	-0.279694	-1.21948	6.10815e-07	3.44989e-05	1711	2
Proximal enhancers		chr6	109732220	109732667			0.3167	0.690721	-0.374021	-1.10087	5.03944e-07	3.09821e-05	1712	1
Proximal enhancers		chr21	40516130	40516571			0.171951	0.451539	-0.279588	-1.3429	1.15245e-06	4.72769e-05	1714	1
Proximal enhancers		chr11	34613802	34617262			0.281839	0.615835	-0.333996	-1.10061	4.59328e-08	1.15521e-05	1715	1
Proximal enhancers		chr3	8631141	8633138			0.310939	0.678219	-0.367279	-1.10057	1.21984e-06	4.88876e-05	1716	1
Proximal enhancers		chr7	138295002	138296522			0.0905244	0.369986	-0.279462	-1.9184	5.49097e-07	3.25623e-05	1716	1
Proximal enhancers		chr11	27923665	27927662			0.692767	0.317753	0.375014	1.10044	3.10493e-08	9.58579e-06	1718	1
Proximal enhancers		chr5	53569450	53570249			0.0985014	0.4191	-0.320598	-1.9836	1.35109e-06	5.12574e-05	1721	1
Proximal enhancers		chr4	37694683	37696280			0.368517	0.800459	-0.431943	-1.09838	4.69338e-07	3.00839e-05	1727	1
Proximal enhancers		chr16	72223135	72224932			0.132559	0.411252	-0.278693	-1.56312	1.28233e-07	1.69119e-05	1728	1
Proximal enhancers		chr8	110631923	110634520			0.355293	0.77545	-0.420156	-1.10446	1.39621e-06	5.26022e-05	1733	1
Proximal enhancers		chr6	10505618	10506417			0.222317	0.596557	-0.37424	-1.42406	1.39892e-06	5.26438e-05	1735	3
Proximal enhancers		chr6	114370577	114371590			0.263131	0.572401	-0.309271	-1.09242	1.90874e-07	1.995e-05	1747	1
Proximal enhancers		chr9	22116132	22119927			0.199945	0.477499	-0.277554	-1.26499	2.42024e-07	2.24364e-05	1759	2
Proximal enhancers		chr20	48563510	48566307			0.195292	0.472333	-0.277041	-1.23235	1.59884e-07	1.84761e-05	1763	1
Proximal enhancers		chr14	65630824	65632192			0.131337	0.408096	-0.276759	-1.61568	5.43778e-07	3.2394e-05	1768	2
Proximal enhancers		chr22	33184632	33186277			0.306746	0.65631	-0.349564	-1.08793	2.02587e-07	2.02274e-05	1770	2
Proximal enhancers		chr20	20421602	20422799			0.277394	0.600517	-0.323123	-1.087	1.03711e-06	4.4651e-05	1774	1
Proximal enhancers		chr2	121978232	121979430			0.768457	0.353645	0.414812	1.09809	1.46748e-06	5.39767e-05	1775	1
Proximal enhancers		chr9	116502828	116504025			0.550774	0.254	0.296774	1.08688	1.26351e-06	4.99066e-05	1776	1
Proximal enhancers		chr19	52751383	52751982			0.211053	0.487252	-0.276199	-1.16959	6.92245e-08	1.31771e-05	1780	1
Proximal enhancers		chr1	45068167	45070565			0.120357	0.396549	-0.276192	-1.64096	1.92316e-07	1.995e-05	1781	1
Proximal enhancers		chr19	5563801	5564599			0.521625	0.20928	0.312346	1.27764	1.48693e-06	5.43361e-05	1785	1
Proximal enhancers		chr18	7855002	7857999			0.285934	0.657815	-0.37188	-1.17417	1.48708e-06	5.43361e-05	1786	1
Proximal enhancers		chr15	76114880	76116878			0.175329	0.451151	-0.275822	-1.31515	1.2964e-07	1.69287e-05	1787	1
Proximal enhancers		chr12	93649611	93650809			0.243301	0.665543	-0.422242	-1.4152	1.488e-06	5.43361e-05	1788	1
Proximal enhancers		chr14	24069085	24073083			0.175891	0.495569	-0.319678	-1.44345	1.50253e-06	5.47442e-05	1792	1
Proximal enhancers		chr8	108227487	108228120			0.317396	0.728604	-0.411208	-1.17377	1.50455e-06	5.47873e-05	1793	1
Proximal enhancers		chr16	30071602	30072999			0.23779	0.702105	-0.464315	-1.52297	1.51328e-06	5.49447e-05	1798	1
Proximal enhancers		chr11	27933865	27936262			0.407953	0.13282	0.275134	1.54915	1.96035e-07	1.995e-05	1803	1
Proximal enhancers		chr2	99200372	99201171			0.361818	0.774636	-0.412819	-1.07743	8.37299e-07	4.00499e-05	1811	1
Proximal enhancers		chr16	65077535	65080332			0.208518	0.483046	-0.274528	-1.17397	4.93778e-07	3.07874e-05	1817	1
Proximal enhancers		chr18	9320202	9324799			0.332168	0.694636	-0.362468	-1.07574	1.35e-07	1.71931e-05	1821	2
Proximal enhancers		chr7	137758580	137759922			0.169326	0.511235	-0.341908	-1.53935	1.54666e-06	5.53635e-05	1824	1
Proximal enhancers		chr15	77587878	77588280			0.163876	0.662542	-0.498666	-1.95157	1.55036e-06	5.54349e-05	1825	1
Proximal enhancers		chr4	175370811	175372009			0.153634	0.542738	-0.389104	-1.75612	1.55573e-06	5.54976e-05	1830	1
Proximal enhancers		chr13	110880726	110882923			0.386191	0.823908	-0.437717	-1.07369	1.44859e-06	5.36168e-05	1831	1
Proximal enhancers		chr17	41689358	41690555			0.0979328	0.413499	-0.315566	-1.97222	1.55652e-06	5.54976e-05	1831	1
Proximal enhancers		chr17	36772597	36774194			0.352832	0.729889	-0.377057	-1.07355	1.17891e-09	3.44054e-06	1833	3
Proximal enhancers		chr8	141117802	141120399			0.412265	0.728501	-0.316237	-1.11438	1.56422e-06	5.55906e-05	1836	2
Proximal enhancers		chr11	34243865	34246662			0.26249	0.563254	-0.300764	-1.07297	2.84908e-08	9.53294e-06	1836	1
Proximal enhancers		chr2	112702252	112705235			0.186056	0.500505	-0.314449	-1.33782	1.5649e-06	5.55906e-05	1837	2
Proximal enhancers		chr3	10889584	10890581			0.143382	0.417001	-0.273619	-1.47711	5.33342e-07	3.20529e-05	1838	1
Proximal enhancers		chr6	91201802	91206765			0.26265	0.563289	-0.300639	-1.07221	7.10019e-07	3.67628e-05	1838	1
Proximal enhancers		chr2	43259002	43261099			0.279028	0.597623	-0.318595	-1.07197	4.87495e-07	3.06638e-05	1840	1
Proximal enhancers		chr18	34365900	34367897			0.337923	0.719589	-0.381666	-1.06832	4.60018e-07	2.97377e-05	1849	1
Proximal enhancers		chr12	96569411	96572208			0.0772369	0.35049	-0.273253	-2.04695	1.10359e-07	1.56749e-05	1850	1
Proximal enhancers		chr5	24831640	24832839			0.477173	0.20419	0.272983	1.18554	1.38153e-08	7.00188e-06	1856	1
Proximal enhancers		chr10	78790683	78792881			0.496621	0.200498	0.296124	1.2671	1.59854e-06	5.62339e-05	1856	1
Proximal enhancers		chr10	96074479	96077076			0.169916	0.519846	-0.34993	-1.55825	1.60301e-06	5.62399e-05	1860	1
Proximal enhancers		chr20	25358801	25360599			0.2713	0.578658	-0.307358	-1.06532	9.48552e-08	1.50686e-05	1863	1
Proximal enhancers		chr5	148370610	148372407			0.130442	0.40279	-0.272348	-1.55543	7.25567e-07	3.72136e-05	1865	1
Proximal enhancers		chr4	177362811	177366808			0.122687	0.461949	-0.339263	-1.83061	1.61246e-06	5.63894e-05	1867	1
Proximal enhancers		chr1	218570719	218572117			0.24049	0.513738	-0.273248	-1.06409	2.19879e-07	2.12055e-05	1873	1
Proximal enhancers		chr11	69274307	69276104			0.357939	0.766099	-0.40816	-1.07677	1.62735e-06	5.6728e-05	1873	1
Proximal enhancers		chr2	165789985	165792999			0.370169	0.784694	-0.414525	-1.06376	8.59084e-07	4.05098e-05	1876	1
Proximal enhancers		chr7	95496378	95497176			0.105489	0.377255	-0.271766	-1.74553	4.68876e-07	3.00839e-05	1878	1
Proximal enhancers		chr18	47181700	47183697			0.447882	0.726463	-0.278581	-1.48476	1.64283e-06	5.70543e-05	1880	2
Proximal enhancers		chr15	44506962	44509758			0.231421	0.58764	-0.356219	-1.30772	1.64614e-06	5.7078e-05	1883	1
Proximal enhancers		chr1	222984919	222985349			0.234573	0.533305	-0.298732	-1.1515	1.65222e-06	5.72227e-05	1885	1
Proximal enhancers		chr10	54623148	54625545			0.362161	0.734831	-0.372671	-1.062	3.40248e-08	1.01432e-05	1887	3
Proximal enhancers		chr1	110489002	110491630			0.328332	0.727264	-0.398932	-1.12374	1.66375e-06	5.7475e-05	1890	1
Proximal enhancers		chr17	45954602	45957155			0.18245	0.453537	-0.271088	-1.2682	6.19872e-07	3.46804e-05	1894	1
Proximal enhancers		chr7	117321778	117324775			0.108133	0.391121	-0.282988	-1.72019	1.67979e-06	5.76025e-05	1904	2
Proximal enhancers		chr3	177992551	177992974			0.192583	0.573459	-0.380875	-1.52612	1.68239e-06	5.76311e-05	1906	1
Proximal enhancers		chr15	99695679	99697077			0.183299	0.638432	-0.455132	-1.74612	1.69154e-06	5.77503e-05	1912	1
Proximal enhancers		chr20	6481202	6484199			0.290228	0.615652	-0.325424	-1.0593	7.4573e-07	3.7497e-05	1912	1
Proximal enhancers		chr7	30079396	30082193			0.239847	0.510558	-0.270711	-1.05901	8.94251e-07	4.15562e-05	1914	1
Proximal enhancers		chr2	135118234	135120031			0.297578	0.630835	-0.333257	-1.059	3.20614e-07	2.53085e-05	1915	1
Proximal enhancers		chr1	116898802	116900841			0.349057	0.814404	-0.465347	-1.19914	1.70893e-06	5.80807e-05	1921	1
Proximal enhancers		chr21	47727131	47728929			0.359084	0.758504	-0.399421	-1.05811	1.96546e-07	1.995e-05	1923	1
Proximal enhancers		chr3	193505814	193506973			0.309622	0.788487	-0.478864	-1.3209	1.71288e-06	5.80807e-05	1925	1
Proximal enhancers		chr5	115826471	115829668			0.313193	0.670579	-0.357387	-1.07808	1.71415e-06	5.80807e-05	1926	3
Proximal enhancers		chr12	125955610	125956608			0.141441	0.411004	-0.269563	-1.47508	6.90967e-08	1.31771e-05	1926	1
Proximal enhancers		chr12	116725211	116726209			0.151888	0.636274	-0.484386	-1.99715	1.72454e-06	5.81597e-05	1936	1
Proximal enhancers		chr2	237471045	237471799			0.235508	0.520434	-0.284926	-1.1114	1.73147e-06	5.83111e-05	1938	1
Proximal enhancers		chr2	235746846	235751443			0.447445	0.76212	-0.314674	-1.0556	8.51062e-07	4.04415e-05	1943	3
Proximal enhancers		chr11	77269106	77270104			0.230603	0.515392	-0.284788	-1.12674	1.7429e-06	5.84767e-05	1946	1
Proximal enhancers		chr1	88318995	88320596			0.378631	0.79763	-0.418999	-1.05529	1.67051e-06	5.74956e-05	1947	1
Proximal enhancers		chr5	115918671	115920268			0.174821	0.573281	-0.39846	-1.65806	1.74779e-06	5.85198e-05	1950	1
Proximal enhancers		chr9	124454028	124456225			0.268084	0.567762	-0.299679	-1.05496	4.28154e-07	2.87303e-05	1950	1
Proximal enhancers		chr11	69233907	69237504			0.473169	0.821714	-0.348545	-1.05479	9.69061e-07	4.31295e-05	1952	3
Proximal enhancers		chr2	170747708	170749199			0.0836423	0.544074	-0.460432	-2.56485	1.76256e-06	5.88941e-05	1954	1
Proximal enhancers		chr4	187802011	187804208			0.304022	0.613216	-0.309194	-1.05324	1.66955e-06	5.74928e-05	1955	2
Proximal enhancers		chr6	134999212	135000609			0.236445	0.734165	-0.497721	-1.59436	1.76887e-06	5.90749e-05	1955	1
Proximal enhancers		chr3	137751329	137752728			0.211288	0.647903	-0.436615	-1.57195	1.78117e-06	5.91861e-05	1964	1
Proximal enhancers		chr2	70255480	70258677			0.146483	0.451849	-0.305366	-1.56141	1.7887e-06	5.92342e-05	1971	1
Proximal enhancers		chr2	74884880	74886877			0.201011	0.46865	-0.267639	-1.18165	5.41861e-08	1.20748e-05	1974	1
Proximal enhancers		chr12	59426290	59427287			0.22129	0.488774	-0.267484	-1.10869	1.58357e-08	7.35829e-06	1977	1
Proximal enhancers		chr10	104623478	104624076			0.239218	0.696261	-0.457043	-1.50279	1.7961e-06	5.92569e-05	1979	1
Proximal enhancers		chr15	58683326	58686124			0.117172	0.384496	-0.267324	-1.60114	2.10071e-07	2.0655e-05	1981	2
Proximal enhancers		chr8	11583432	11585429			0.342685	0.71946	-0.376776	-1.04845	1.01466e-07	1.55238e-05	1986	1
Proximal enhancers		chr15	72846679	72848277			0.288951	0.691057	-0.402107	-1.22962	1.80948e-06	5.94878e-05	1986	1
Proximal enhancers		chr8	144113123	144114321			0.368887	0.773218	-0.404331	-1.04765	1.73972e-07	1.9209e-05	1992	1
Proximal enhancers		chr12	5757202	5758264			0.228416	0.506638	-0.278222	-1.12942	1.82766e-06	5.98753e-05	1992	2
Proximal enhancers		chr4	78793994	78794999			0.294481	0.619391	-0.324909	-1.0476	7.4283e-07	3.74229e-05	1993	1
Proximal enhancers		chr11	129164985	129166383			0.218349	0.486254	-0.267905	-1.11984	1.83065e-06	5.98753e-05	1993	1
Proximal enhancers		chr6	118272839	118273438			0.432568	0.165774	0.266794	1.33218	1.63407e-06	5.69013e-05	1995	1
Proximal enhancers		chr4	113777957	113779954			0.171463	0.71798	-0.546517	-2.00422	1.83472e-06	5.98753e-05	1998	1
Proximal enhancers		chr3	55645587	55646784			0.533931	0.207732	0.326199	1.32087	1.83895e-06	5.98753e-05	2004	1
Proximal enhancers		chr8	38634832	38639229			0.162575	0.531131	-0.368556	-1.69554	1.84053e-06	5.98753e-05	2007	2
Proximal enhancers		chr6	109366402	109367394			0.369907	0.773548	-0.403641	-1.04438	4.99771e-07	3.08893e-05	2008	1
Proximal enhancers		chr22	21194402	21196230			0.243813	0.535799	-0.291986	-1.1046	1.8459e-06	5.99607e-05	2010	1
Proximal enhancers		chr16	82092535	82094599			0.304264	0.681167	-0.376903	-1.13706	1.85105e-06	6.00381e-05	2013	1
Proximal enhancers		chr20	36362510	36363907			0.131728	0.397697	-0.265969	-1.52438	3.72035e-08	1.06072e-05	2016	1
Proximal enhancers		chr21	47541131	47542928			0.247639	0.521049	-0.273409	-1.04349	1.37847e-07	1.72237e-05	2017	1
Proximal enhancers		chr2	28269614	28273211			0.409199	0.853973	-0.444774	-1.04335	2.9766e-07	2.44152e-05	2018	1
Proximal enhancers		chr2	189914402	189915601			0.206753	0.472586	-0.265833	-1.15473	1.02146e-07	1.55238e-05	2021	1
Proximal enhancers		chr2	24689757	24690554			0.185309	0.482018	-0.296708	-1.33295	1.86323e-06	6.01641e-05	2022	1
Proximal enhancers		chr9	110373028	110380625			0.145458	0.601241	-0.455782	-1.97521	1.8812e-06	6.05052e-05	2030	1
Proximal enhancers		chr7	8240592	8242599			0.133314	0.398551	-0.265237	-1.51134	9.47272e-09	6.31706e-06	2033	1
Proximal enhancers		chr8	129378123	129379399			0.244908	0.514525	-0.269617	-1.04103	1.73736e-07	1.9209e-05	2033	1
Proximal enhancers		chr20	36685509	36686333			0.287826	0.6028	-0.314974	-1.04095	1.57223e-08	7.35829e-06	2034	1
Proximal enhancers		chr3	161571776	161573173			0.154101	0.482742	-0.328641	-1.58625	1.9083e-06	6.10638e-05	2040	1
Proximal enhancers		chr18	48675899	48677099			0.347536	0.725023	-0.377487	-1.0397	1.50104e-06	5.47204e-05	2041	1
Proximal enhancers		chr18	19685900	19687297			0.177698	0.441672	-0.263974	-1.26686	3.53778e-07	2.63151e-05	2054	1
Proximal enhancers		chr1	9624802	9626267			0.273225	0.700417	-0.427192	-1.32672	1.92884e-06	6.11159e-05	2059	1
Proximal enhancers		chr18	25466900	25468697			0.16251	0.7193	-0.55679	-2.07983	1.93031e-06	6.11159e-05	2061	1
Proximal enhancers		chr12	51377886	51382683			0.358056	0.730717	-0.372662	-1.03649	3.27039e-09	4.83697e-06	2062	2
Proximal enhancers		chr17	6902027	6903026			0.221982	0.497208	-0.275227	-1.12857	1.93197e-06	6.11159e-05	2063	1
Proximal enhancers		chr3	17092929	17099726			0.0878618	0.357586	-0.269724	-1.90926	1.93202e-06	6.11159e-05	2064	1
Proximal enhancers		chr12	95093211	95094608			0.701392	0.336965	0.364427	1.03586	1.31717e-08	7.00188e-06	2065	1
Proximal enhancers		chr9	77668670	77669672			0.275177	0.57469	-0.299513	-1.03581	8.63239e-07	4.05257e-05	2066	1
Proximal enhancers		chr1	45907463	45908860			0.367052	0.762783	-0.39573	-1.0353	1.933e-07	1.995e-05	2069	1
Proximal enhancers		chr16	55291911	55292533			0.231256	0.49468	-0.263424	-1.0648	3.28478e-08	9.97519e-06	2070	1
Proximal enhancers		chr15	73577484	73582081			0.287813	0.600305	-0.312492	-1.03512	1.81044e-06	5.94894e-05	2071	1
Proximal enhancers		chr12	71136399	71138996			0.355516	0.738589	-0.383073	-1.03424	2.35959e-07	2.21175e-05	2076	1
Proximal enhancers		chr1	98795791	98799988			0.348997	0.725139	-0.376142	-1.03405	1.06727e-07	1.56326e-05	2077	1
Proximal enhancers		chr1	185249710	185251507			0.1637	0.508045	-0.344345	-1.57648	1.95544e-06	6.14056e-05	2078	1
Proximal enhancers		chr6	131504020	131505609			0.289481	0.603256	-0.313774	-1.03402	9.03746e-08	1.48631e-05	2078	1
Proximal enhancers		chr16	68748802	68750132			0.353686	0.672208	-0.318522	-1.03396	5.11459e-09	5.75753e-06	2079	2
Proximal enhancers		chr17	46335158	46336355			0.355242	0.737608	-0.382366	-1.03343	7.41345e-07	3.74229e-05	2083	1
Proximal enhancers		chr2	236956445	236957085			0.226442	0.616362	-0.38992	-1.40551	1.9612e-06	6.14169e-05	2084	1
Proximal enhancers		chr10	114515421	114516276			0.235809	0.633699	-0.397889	-1.38885	1.96256e-06	6.14169e-05	2085	1
Proximal enhancers		chr11	34585065	34588262			0.258722	0.539939	-0.281216	-1.03315	9.56318e-07	4.29429e-05	2086	1
Proximal enhancers		chr8	98141433	98142830			0.234219	0.762476	-0.528257	-1.66132	1.96317e-06	6.14169e-05	2087	1
Proximal enhancers		chr6	43258039	43259438			0.27297	0.53549	-0.26252	-1.06554	7.3666e-07	3.73822e-05	2089	3
Proximal enhancers		chr12	261802	262972			0.177824	0.440139	-0.262315	-1.26099	7.37734e-07	3.73822e-05	2092	1
Proximal enhancers		chr17	59502957	59505355			0.272359	0.567495	-0.295135	-1.03228	6.18386e-07	3.46702e-05	2092	1
Proximal enhancers		chr7	28787802	28789599			0.105293	0.466341	-0.361048	-2.04669	1.98147e-06	6.16329e-05	2099	1
Proximal enhancers		chr3	53663787	53664985			0.187735	0.48935	-0.301615	-1.33648	1.99169e-06	6.18352e-05	2103	1
Proximal enhancers		chr5	133938467	133939664			0.380492	0.787571	-0.407078	-1.03032	1.6982e-06	5.78387e-05	2104	1
Proximal enhancers		chr16	23379402	23380599			0.48876	0.226939	0.261821	1.07383	3.92064e-07	2.76141e-05	2107	1
Proximal enhancers		chr17	61519463	61520521			0.314034	0.651531	-0.337497	-1.02966	1.3519e-08	7.00188e-06	2108	1
Proximal enhancers		chr17	26289110	26293107			0.33619	0.696666	-0.360476	-1.02946	2.4932e-08	8.91326e-06	2109	1
Proximal enhancers		chr5	149595210	149596208			0.242792	0.506011	-0.263219	-1.02945	1.82547e-07	1.98416e-05	2110	1
Proximal enhancers		chr4	130743133	130744931			0.27924	0.583797	-0.304557	-1.0377	2.00432e-06	6.19916e-05	2111	1
Proximal enhancers		chr11	32091064	32091663			0.181339	0.442692	-0.261354	-1.2424	3.67322e-07	2.67967e-05	2117	1
Proximal enhancers		chr16	74802	78600			0.14793	0.409264	-0.261333	-1.40857	2.69906e-08	9.13078e-06	2119	1
Proximal enhancers		chr14	85902217	85912199			0.316462	0.60202	-0.285558	-1.0269	6.25215e-07	3.48231e-05	2128	3
Proximal enhancers		chr5	90262600	90264449			0.207236	0.468233	-0.260998	-1.13845	1.36119e-06	5.15686e-05	2129	1
Proximal enhancers		chr22	31233233	31234951			0.344041	0.711068	-0.367027	-1.02622	1.04832e-07	1.56326e-05	2132	1
Proximal enhancers		chr11	65995707	65996505			0.225181	0.61675	-0.391569	-1.41412	2.05965e-06	6.30458e-05	2133	1
Proximal enhancers		chr7	96285177	96285776			0.152865	0.558133	-0.405268	-1.80255	2.08139e-06	6.35396e-05	2138	1
Proximal enhancers		chr22	26242232	26242831			0.2248	0.485489	-0.260689	-1.07742	2.05084e-08	8.21479e-06	2139	1
Proximal enhancers		chr11	33194464	33195262			0.37008	0.763008	-0.392928	-1.02418	3.02177e-08	9.58579e-06	2140	1
Proximal enhancers		chr7	140383324	140384322			0.30334	0.62697	-0.323629	-1.02349	1.72146e-07	1.9209e-05	2144	1
Proximal enhancers		chr5	73916997	73922994			0.395182	0.726662	-0.33148	-1.02333	7.03134e-08	1.32082e-05	2146	2
Proximal enhancers		chr3	195105402	195107173			0.310377	0.623237	-0.312859	-1.02324	7.62809e-08	1.35707e-05	2147	2
Proximal enhancers		chr2	16764602	16767843			0.252469	0.523214	-0.270745	-1.02257	8.99876e-08	1.48631e-05	2150	1
Proximal enhancers		chr4	135543602	135544677			0.55867	0.184706	0.373964	1.54576	2.10723e-06	6.39328e-05	2152	2
Proximal enhancers		chr11	13018664	13019263			0.456159	0.196323	0.259836	1.17592	4.06049e-07	2.79951e-05	2153	1
Proximal enhancers		chr17	46145157	46147155			0.320444	0.660569	-0.340125	-1.02098	1.21193e-09	3.44054e-06	2160	1
Proximal enhancers		chr16	21812601	21814199			0.199648	0.526044	-0.326396	-1.35438	2.1354e-06	6.45175e-05	2161	1
Proximal enhancers		chr7	124357778	124359175			0.63605	0.308515	0.327536	1.02029	6.14414e-07	3.45527e-05	2165	1
Proximal enhancers		chr11	57319507	57320904			0.191672	0.49405	-0.302378	-1.32169	2.14925e-06	6.48159e-05	2165	2
Proximal enhancers		chr1	224244520	224247117			0.293794	0.606005	-0.312211	-1.01985	1.78566e-06	5.92292e-05	2167	1
Proximal enhancers		chr5	3104670	3105069			0.443888	0.184326	0.259562	1.22386	1.17221e-06	4.76257e-05	2167	1
Proximal enhancers		chr1	55885627	55888010			0.14711	0.406642	-0.259532	-1.40703	1.62698e-06	5.6728e-05	2168	1
Proximal enhancers		chr3	16829782	16831799			0.27766	0.654709	-0.377049	-1.20836	2.15559e-06	6.49142e-05	2168	1
Proximal enhancers		chr14	67896416	67896815			0.382813	0.786476	-0.403663	-1.01979	8.46045e-08	1.44985e-05	2168	1
Proximal enhancers		chr16	74030619	74031450			0.504907	0.191932	0.312975	1.35044	2.15778e-06	6.49235e-05	2170	1
Proximal enhancers		chr11	78088307	78093504			0.362163	0.62153	-0.259367	-1.14717	1.2576e-07	1.69006e-05	2172	3
Proximal enhancers		chr2	228739646	228743243			0.189839	0.534897	-0.345058	-1.44715	2.16576e-06	6.50734e-05	2173	1
Proximal enhancers		chr7	120619178	120623375			0.259874	0.572893	-0.313019	-1.31284	2.17008e-06	6.51733e-05	2174	3
Proximal enhancers		chr1	232905519	232906317			0.271494	0.60726	-0.335765	-1.13277	2.17465e-06	6.52206e-05	2177	1
Proximal enhancers		chr8	42324632	42327229			0.359328	0.701932	-0.342603	-1.01803	9.03019e-07	4.17853e-05	2178	3
Proximal enhancers		chr9	38338132	38340130			0.180736	0.439853	-0.259117	-1.23788	9.84566e-07	4.32884e-05	2180	1
Proximal enhancers		chr10	29542201	29547399			0.102155	0.396986	-0.29483	-1.8003	2.18269e-06	6.53717e-05	2180	2
Proximal enhancers		chr1	8301469	8302467			0.116212	0.375304	-0.259093	-1.61015	1.43744e-06	5.33552e-05	2181	1
Proximal enhancers		chr8	8421232	8422829			0.305089	0.636158	-0.33107	-1.03613	2.1892e-06	6.55065e-05	2182	1
Proximal enhancers		chr15	76221680	76222878			0.212782	0.647076	-0.434294	-1.56043	2.19296e-06	6.55889e-05	2183	1
Proximal enhancers		chr9	117816828	117817625			0.698301	0.340037	0.358264	1.01685	2.14668e-08	8.44961e-06	2186	1
Proximal enhancers		chr11	111706986	111708383			0.191505	0.461939	-0.270434	-1.22779	2.19869e-06	6.56701e-05	2186	1
Proximal enhancers		chr1	144921326	144922324			0.193314	0.45223	-0.258916	-1.35278	1.05102e-06	4.49688e-05	2188	2
Proximal enhancers		chr1	235166002	235167317			0.408148	0.835708	-0.42756	-1.01615	1.79423e-06	5.9255e-05	2188	1
Proximal enhancers		chr15	69758266	69759277			0.438205	0.795808	-0.357604	-1.01586	7.38962e-07	3.73822e-05	2191	2
Proximal enhancers		chr19	6543710	6544400			0.222303	0.516999	-0.294695	-1.18179	2.21015e-06	6.58317e-05	2192	1
Proximal enhancers		chr6	2140608	2142806			0.151276	0.643223	-0.491947	-2.01805	2.23882e-06	6.65035e-05	2198	1
Proximal enhancers		chr22	27535033	27537630			0.299943	0.616054	-0.316111	-1.01428	7.24215e-09	6.0468e-06	2199	1
Proximal enhancers		chr16	65035135	65036932			0.264364	0.543756	-0.279392	-1.01316	7.70914e-09	6.0468e-06	2204	1
Proximal enhancers		chr1	56750132	56753152			0.114435	0.372491	-0.258056	-1.62004	2.03246e-07	2.02409e-05	2211	1
Proximal enhancers		chr3	170809975	170810973			0.252189	0.616058	-0.36387	-1.25569	2.27865e-06	6.72886e-05	2211	1
Proximal enhancers		chr8	8471778	8474229			0.38412	0.784847	-0.400727	-1.01204	4.89426e-07	3.07003e-05	2212	1
Proximal enhancers		chr10	96051879	96053477			0.375	0.766231	-0.391231	-1.01163	6.79734e-07	3.59511e-05	2215	1
Proximal enhancers		chr12	1457802	1460799			0.358943	0.733482	-0.374539	-1.0109	1.30093e-06	5.05366e-05	2218	1
Proximal enhancers		chr12	91251932	91252544			0.462449	0.204757	0.257691	1.13745	1.0977e-06	4.61235e-05	2219	1
Proximal enhancers		chr8	125877923	125880920			0.636711	0.298509	0.338202	1.06781	2.31679e-06	6.80763e-05	2222	1
Proximal enhancers		chr5	149328010	149329207			0.348697	0.799415	-0.450718	-1.17411	2.31985e-06	6.81298e-05	2223	1
Proximal enhancers		chr4	186648010	186648608			0.381328	0.798846	-0.417517	-1.04748	2.32939e-06	6.82972e-05	2226	1
Proximal enhancers		chr17	41746558	41750555			0.354486	0.723723	-0.369237	-1.00937	1.00541e-07	1.54927e-05	2226	1
Proximal enhancers		chr1	41110444	41112850			0.298038	0.609906	-0.311867	-1.00894	1.04558e-08	6.31706e-06	2229	1
Proximal enhancers		chr3	60285787	60287584			0.202127	0.569142	-0.367015	-1.44899	2.33918e-06	6.85184e-05	2229	1
Proximal enhancers		chr13	100761325	100762123			0.399378	0.813291	-0.413913	-1.00797	6.36654e-07	3.50651e-05	2232	1
Proximal enhancers		chr20	38288310	38290908			0.175352	0.432566	-0.257214	-1.25563	2.13074e-06	6.44662e-05	2232	1
Proximal enhancers		chr2	11378602	11380837			0.257106	0.662768	-0.405662	-1.3327	2.3576e-06	6.87571e-05	2236	1
Proximal enhancers		chr11	28363865	28366262			0.261373	0.536162	-0.274789	-1.00905	2.35835e-06	6.87571e-05	2238	1
Proximal enhancers		chr16	22407602	22410799			0.23922	0.589753	-0.350533	-1.26695	2.36324e-06	6.88199e-05	2241	1
Proximal enhancers		chr3	185820175	185822773			0.347779	0.708712	-0.360933	-1.00634	1.05684e-08	6.31706e-06	2245	1
Proximal enhancers		chr4	55435991	55441189			0.0932096	0.411582	-0.318372	-1.89208	2.36878e-06	6.88602e-05	2246	3
Proximal enhancers		chr17	8509627	8512825			0.175133	0.772088	-0.596955	-2.07877	2.37647e-06	6.89307e-05	2250	1
Proximal enhancers		chr20	34037910	34039907			0.152342	0.408817	-0.256475	-1.33664	3.50585e-07	2.62763e-05	2251	2
Proximal enhancers		chr13	24316788	24319385			0.279128	0.570498	-0.291369	-1.00558	1.55876e-07	1.82487e-05	2252	1
Proximal enhancers		chr6	77394567	77395166			0.592717	0.288516	0.304201	1.01367	2.38032e-06	6.89501e-05	2254	1
Proximal enhancers		chr1	95481426	95485396			0.104566	0.428816	-0.324251	-1.93744	2.38455e-06	6.90421e-05	2255	1
Proximal enhancers		chr1	235573720	235576317			0.234866	0.492422	-0.257556	-1.03691	2.39103e-06	6.91687e-05	2256	1
Proximal enhancers		chr7	98419778	98420975			0.357733	0.727224	-0.36949	-1.00344	7.16134e-08	1.32082e-05	2268	1
Proximal enhancers		chr9	3920311	3921534			0.21927	0.474766	-0.255496	-1.08024	4.1077e-07	2.81656e-05	2271	1
Proximal enhancers		chr8	8400802	8403629			0.129328	0.457118	-0.32779	-1.7453	2.41818e-06	6.94917e-05	2272	1
Proximal enhancers		chr8	42042032	42044199			0.267936	0.546485	-0.278548	-1.00159	2.05673e-06	6.29859e-05	2279	1
Proximal enhancers		chr10	10931802	10934999			0.440457	0.185282	0.255175	1.20583	6.35891e-09	6.0353e-06	2279	1
Proximal enhancers		chr1	27698514	27699745			0.118819	0.381076	-0.262257	-1.60211	2.43956e-06	6.98094e-05	2280	1
Proximal enhancers		chr13	37660463	37663860			0.373904	0.118749	0.255155	1.57618	1.44829e-07	1.75436e-05	2280	1
Proximal enhancers		chr22	41928750	41929722			0.415647	0.842071	-0.426424	-1.00132	2.16122e-08	8.44961e-06	2280	1
Proximal enhancers		chr2	46155802	46160555			0.119508	0.408326	-0.288819	-1.69159	2.44032e-06	6.98094e-05	2281	1
Proximal enhancers		chr4	188944410	188945286			0.337026	0.684324	-0.347298	-1.00056	1.43094e-07	1.74305e-05	2282	1
Proximal enhancers		chr2	84529786	84530437			0.115954	0.370769	-0.254815	-1.59602	1.48022e-07	1.77657e-05	2289	1
Proximal enhancers		chr1	86933401	86933800			0.170515	0.448266	-0.277751	-1.34407	2.46054e-06	7.01186e-05	2290	1
Proximal enhancers		chr14	49274325	49274982			0.259598	0.524476	-0.264877	-0.998684	1.33456e-07	1.71405e-05	2292	2
Proximal enhancers		chr4	133493364	133493763			0.419825	0.165157	0.254668	1.2951	5.68851e-07	3.31615e-05	2294	1
Proximal enhancers		chr10	24703202	24706799			0.341556	0.692172	-0.350616	-0.99807	2.03942e-06	6.26219e-05	2299	1
Proximal enhancers		chr11	75444107	75446799			0.145159	0.399394	-0.254235	-1.24864	8.19148e-07	3.97453e-05	2302	2
Proximal enhancers		chr10	100180478	100180877			0.262733	0.534484	-0.271751	-0.997399	5.19376e-08	1.20748e-05	2304	1
Proximal enhancers		chr1	157168069	157169466			0.246212	0.50106	-0.254848	-0.996154	1.08517e-06	4.57699e-05	2315	1
Proximal enhancers		chr7	11849533	11850331			0.17437	0.443691	-0.269322	-1.29911	2.52895e-06	7.12746e-05	2316	1
Proximal enhancers		chr20	2432002	2433130			0.189654	0.443372	-0.253718	-1.18319	1.08783e-09	3.44054e-06	2316	1
Proximal enhancers		chr5	68739692	68740889			0.364576	0.780573	-0.415997	-1.28197	2.53152e-06	7.12746e-05	2319	2
Proximal enhancers		chr5	150086409	150087008			0.353711	0.715197	-0.361486	-0.995581	1.95998e-09	3.77625e-06	2319	1
Proximal enhancers		chr8	32949032	32951029			0.324861	0.657645	-0.332783	-0.995517	1.95521e-07	1.995e-05	2320	1
Proximal enhancers		chr5	131863817	131865599			0.0915428	0.34518	-0.253637	-1.80646	1.54641e-07	1.82487e-05	2322	1
Proximal enhancers		chr6	96047424	96049621			0.310207	0.692668	-0.38246	-1.2019	2.5408e-06	7.13221e-05	2325	2
Proximal enhancers		chr11	10687219	10692431			0.451094	0.863681	-0.412587	-0.993701	5.4127e-08	1.20748e-05	2327	2
Proximal enhancers		chr1	24763914	24765911			0.261102	0.529802	-0.268699	-0.993593	6.59251e-07	3.55497e-05	2330	1
Proximal enhancers		chr1	212900320	212903317			0.389697	0.806067	-0.41637	-1.02978	2.5682e-06	7.18014e-05	2335	1
Proximal enhancers		chr3	45740987	45744999			0.523938	0.8058	-0.281862	-0.99142	3.45122e-07	2.61711e-05	2343	2
Proximal enhancers		chr8	116857523	116860320			0.181025	0.433847	-0.252822	-1.2163	2.33468e-07	2.20309e-05	2344	1
Proximal enhancers		chr10	101170878	101172277			0.384914	0.774955	-0.390041	-0.991071	1.26755e-06	4.99648e-05	2345	1
Proximal enhancers		chr8	91004633	91006230			0.166984	0.419574	-0.25259	-1.27929	4.41194e-07	2.90264e-05	2349	1
Proximal enhancers		chr9	6662311	6666869			0.264593	0.569595	-0.305003	-1.07775	2.59819e-06	7.22173e-05	2349	1
Proximal enhancers		chr21	16359402	16360728			0.271294	0.639168	-0.367874	-1.20651	2.60621e-06	7.23477e-05	2352	1
Proximal enhancers		chr2	171026444	171027641			0.38274	0.770187	-0.387447	-0.990247	2.60792e-08	9.04361e-06	2354	1
Proximal enhancers		chr5	433175	433973			0.164702	0.416938	-0.252236	-1.28913	9.45765e-07	4.27247e-05	2359	1
Proximal enhancers		chr20	50633309	50634308			0.122145	0.375383	-0.253238	-1.54418	2.63076e-06	7.27817e-05	2360	1
Proximal enhancers		chr1	20314113	20315511			0.317819	0.641022	-0.323202	-0.989804	1.27085e-06	4.99648e-05	2361	1
Proximal enhancers		chr12	123978611	123980009			0.392729	0.790398	-0.39767	-0.99091	2.63286e-06	7.27863e-05	2361	1
Proximal enhancers		chr13	28910149	28915747			0.293682	0.60174	-0.308059	-0.98977	3.1434e-07	2.50288e-05	2362	2
Proximal enhancers		chr12	130998185	130999209			0.302976	0.61152	-0.308544	-0.989747	1.65598e-07	1.88877e-05	2363	1
Proximal enhancers		chr8	86412489	86416086			0.197819	0.450018	-0.2522	-1.14637	2.63903e-06	7.28869e-05	2364	1
Proximal enhancers		chr6	157267602	157272609			0.351575	0.707815	-0.35624	-0.98968	9.83096e-07	4.32884e-05	2365	2
Proximal enhancers		chr20	31181110	31182507			0.221737	0.473907	-0.25217	-1.06224	3.42764e-08	1.01432e-05	2365	1
Proximal enhancers		chr7	150542125	150543999			0.127268	0.379343	-0.252075	-1.50404	9.7552e-07	4.32401e-05	2366	1
Proximal enhancers		chr1	113332639	113335249			0.213932	0.487116	-0.273183	-1.15052	2.66891e-06	7.34947e-05	2371	1
Proximal enhancers		chr14	64427749	64428347			0.322793	0.650457	-0.327664	-0.98884	1.27903e-06	5.00613e-05	2371	1
Proximal enhancers		chr2	4401262	4402603			0.515525	0.254809	0.260716	0.988806	1.26707e-06	4.99648e-05	2372	1
Proximal enhancers		chr5	43631041	43632238			0.268097	0.556262	-0.288164	-1.02588	2.68177e-06	7.37304e-05	2374	1
Proximal enhancers		chr9	4327332	4329130			0.703198	0.349482	0.353716	0.988384	3.53641e-08	1.03078e-05	2376	1
Proximal enhancers		chr12	120542610	120543409			0.275439	0.597835	-0.322396	-1.0905	2.68909e-06	7.38387e-05	2377	1
Proximal enhancers		chr2	121040834	121041640			0.39304	0.789547	-0.396506	-0.988258	3.11267e-07	2.49654e-05	2379	1
Proximal enhancers		chr6	107271655	107272327			0.168756	0.479532	-0.310777	-1.45341	2.69231e-06	7.38898e-05	2379	1
Proximal enhancers		chr8	90355125	90356724			0.293036	0.591075	-0.298039	-0.988056	7.11932e-08	1.32082e-05	2380	1
Proximal enhancers		chr11	128057186	128059183			0.161699	0.413141	-0.251442	-1.30125	3.61732e-07	2.66267e-05	2382	1
Proximal enhancers		chr17	36043287	36044485			0.332038	0.67135	-0.339312	-0.994238	2.70317e-06	7.40916e-05	2382	1
Proximal enhancers		chr9	37984334	37988745			0.341481	0.687029	-0.345548	-0.987772	1.19452e-06	4.82026e-05	2383	1
Proximal enhancers		chr15	51066285	51067482			0.215999	0.709059	-0.493059	-1.66979	2.70612e-06	7.40916e-05	2384	1
Proximal enhancers		chr1	42687380	42689181			0.409731	0.82229	-0.412558	-0.987619	3.83178e-07	2.74924e-05	2385	1
Proximal enhancers		chr11	34630065	34632662			0.418331	0.839131	-0.4208	-0.987262	1.07522e-06	4.55564e-05	2388	1
Proximal enhancers		chr17	8598227	8598826			0.693581	0.34494	0.348641	0.987142	7.21467e-07	3.70857e-05	2389	1
Proximal enhancers		chr6	64744368	64746165			0.11653	0.367503	-0.250973	-1.57701	1.23114e-06	4.91034e-05	2391	1
Proximal enhancers		chr5	17805041	17806438			0.254593	0.636279	-0.381686	-1.28838	2.73628e-06	7.45325e-05	2397	1
Proximal enhancers		chr21	36429531	36434528			0.322415	0.648456	-0.326041	-0.986101	1.52393e-07	1.81438e-05	2400	1
Proximal enhancers		chr11	73975307	73976904			0.128404	0.37897	-0.250566	-1.49077	2.32279e-07	2.20112e-05	2403	1
Proximal enhancers		chr1	59638971	59640399			0.495359	0.244796	0.250563	0.987965	1.6967e-08	7.53601e-06	2404	1
Proximal enhancers		chr12	5606002	5609999			0.224022	0.474442	-0.250419	-1.22181	1.14237e-06	4.71053e-05	2406	3
Proximal enhancers		chr1	47221705	47224306			0.364304	0.633369	-0.269066	-0.984464	2.98692e-07	2.44472e-05	2408	5
Proximal enhancers		chr7	132521325	132522999			0.369301	0.739943	-0.370642	-0.983437	1.76751e-08	7.77261e-06	2414	1
Proximal enhancers		chr5	142870610	142872199			0.300891	0.604495	-0.303604	-0.982991	9.17278e-07	4.20576e-05	2415	1
Proximal enhancers		chr3	35985987	35987984			0.24359	0.525447	-0.281857	-1.07825	2.81622e-06	7.59809e-05	2420	1
Proximal enhancers		chr14	37411833	37412432			0.198411	0.539445	-0.341034	-1.39854	2.83228e-06	7.63511e-05	2422	1
Proximal enhancers		chr14	100988817	100989615			0.282785	0.567804	-0.285019	-0.98074	2.63013e-08	9.04361e-06	2428	1
Proximal enhancers		chr7	7391517	7393315			0.289867	0.581743	-0.291876	-0.980648	5.31506e-08	1.20748e-05	2430	1
Proximal enhancers		chr1	61758265	61762280			0.258613	0.508104	-0.24949	-1.31727	6.89165e-07	3.61899e-05	2431	2
Proximal enhancers		chr4	141858455	141862252			0.203722	0.514772	-0.31105	-1.29596	2.86082e-06	7.6777e-05	2432	1
Proximal enhancers		chr1	181449309	181449708			0.38519	0.768857	-0.383667	-0.978812	6.76562e-07	3.59426e-05	2437	1
Proximal enhancers		chr9	99994028	99995825			0.186579	0.478724	-0.292146	-1.31391	2.8793e-06	7.70586e-05	2439	1
Proximal enhancers		chr1	162873854	162877051			0.381429	0.761229	-0.3798	-0.978409	2.73052e-06	7.4514e-05	2440	1
Proximal enhancers		chr20	6592602	6594799			0.26596	0.520737	-0.254776	-0.978113	2.35767e-06	6.87571e-05	2441	2
Proximal enhancers		chr11	27897065	27898263			0.543016	0.270751	0.272266	0.978033	1.32603e-06	5.08937e-05	2442	1
Proximal enhancers		chr1	65037990	65038793			0.322338	0.65364	-0.331302	-0.997751	2.89e-06	7.72058e-05	2444	1
Proximal enhancers		chr5	67948058	67949255			0.310339	0.620684	-0.310345	-0.977318	5.6676e-08	1.22126e-05	2445	1
Proximal enhancers		chr3	140346315	140350712			0.335685	0.685112	-0.349427	-1.00779	2.89608e-06	7.72419e-05	2448	1
Proximal enhancers		chr10	122340678	122341314			0.330732	0.660728	-0.329996	-0.97709	4.40975e-08	1.14228e-05	2448	1
Proximal enhancers		chr16	11627202	11630399			0.120532	0.369121	-0.248589	-1.53825	2.54494e-06	7.1373e-05	2451	1
Proximal enhancers		chr10	35005202	35006799			0.412525	0.821512	-0.408987	-0.976699	6.84857e-08	1.31306e-05	2452	1
Proximal enhancers		chr14	61286257	61286723			0.20224	0.475784	-0.273545	-1.20538	2.90358e-06	7.72579e-05	2452	2
Proximal enhancers		chr7	114529178	114530575			0.226136	0.47468	-0.248544	-1.03741	1.83916e-06	5.98753e-05	2453	1
Proximal enhancers		chr9	123783627	123784026			0.165127	0.442867	-0.27774	-1.37069	2.90619e-06	7.72904e-05	2455	1
Proximal enhancers		chr7	100267577	100268375			0.282093	0.586828	-0.304735	-1.03089	2.91858e-06	7.74268e-05	2460	1
Proximal enhancers		chr7	96054978	96056799			0.14702	0.395144	-0.248124	-1.36749	3.74896e-07	2.70703e-05	2465	1
Proximal enhancers		chr1	162175873	162178071			0.247682	0.49572	-0.248038	-1.0882	9.2241e-07	4.22139e-05	2468	2
Proximal enhancers		chr1	151481321	151481881			0.118522	0.488186	-0.369664	-1.95467	2.94176e-06	7.77208e-05	2470	1
Proximal enhancers		chr6	100623126	100626324			0.365794	0.666928	-0.301134	-0.974092	9.73045e-07	4.31659e-05	2470	3
Proximal enhancers		chr16	71098334	71099932			0.42553	0.177713	0.247817	1.21425	7.6319e-07	3.79821e-05	2474	1
Proximal enhancers		chr5	144862410	144864407			0.32827	0.687762	-0.359492	-1.04456	2.95922e-06	7.80333e-05	2476	1
Proximal enhancers		chr9	4375382	4376394			0.522924	0.24133	0.281595	1.08435	2.97638e-06	7.83591e-05	2480	1
Proximal enhancers		chr7	139959525	139965399			0.226421	0.523086	-0.296665	-1.17301	2.98828e-06	7.8424e-05	2486	1
Proximal enhancers		chr10	118744078	118745476			0.293585	0.585594	-0.29201	-0.972231	6.52416e-07	3.5465e-05	2486	1
Proximal enhancers		chr6	72218368	72220766			0.353184	0.712586	-0.359402	-0.992467	2.99074e-06	7.8424e-05	2489	1
Proximal enhancers		chr8	138167923	138169720			0.22092	0.468017	-0.247097	-1.19786	2.71843e-07	2.3692e-05	2502	2
Proximal enhancers		chr15	51381503	51382900			0.27459	0.547278	-0.272688	-0.969512	1.77991e-06	5.91861e-05	2506	1
Proximal enhancers		chr11	120274386	120276183			0.200715	0.454323	-0.253609	-1.13984	3.04159e-06	7.9182e-05	2508	1
Proximal enhancers		chr1	8796670	8798267			0.310383	0.662977	-0.352594	-1.07076	3.05077e-06	7.93261e-05	2511	1
Proximal enhancers		chr1	236672920	236674599			0.324069	0.696166	-0.372097	-1.07986	3.05733e-06	7.94651e-05	2512	1
Proximal enhancers		chr10	105365079	105366077			0.336577	0.667796	-0.331218	-0.967673	8.20369e-07	3.97453e-05	2518	1
Proximal enhancers		chr3	101842013	101845010			0.349179	0.692038	-0.342859	-0.966845	6.23766e-08	1.27532e-05	2523	1
Proximal enhancers		chr2	150127945	150128599			0.0857544	0.332166	-0.246411	-1.83728	1.16755e-06	4.75848e-05	2524	1
Proximal enhancers		chr17	65189957	65191355			0.38852	0.768837	-0.380317	-0.966668	1.14413e-06	4.71303e-05	2525	1
Proximal enhancers		chr1	7803469	7803868			0.356127	0.693442	-0.337315	-0.966423	2.35073e-06	6.87026e-05	2527	2
Proximal enhancers		chr2	27759824	27762223			0.17065	0.41699	-0.24634	-1.24101	5.25481e-07	3.17972e-05	2528	1
Proximal enhancers		chr9	138110264	138111108			0.172504	0.418658	-0.246153	-1.2319	7.17992e-07	3.69996e-05	2530	1
Proximal enhancers		chr18	19806500	19807298			0.162377	0.566939	-0.404562	-1.74285	3.09925e-06	7.995e-05	2531	1
Proximal enhancers		chr12	25016402	25018399			0.273045	0.591272	-0.318227	-1.08698	3.10157e-06	7.99781e-05	2532	1
Proximal enhancers		chr12	64712238	64713266			0.365351	0.72302	-0.357669	-0.965612	6.76854e-08	1.31306e-05	2532	1
Proximal enhancers		chr1	43974388	43976385			0.490441	0.737925	-0.247485	-0.965557	1.42703e-06	5.31502e-05	2534	2
Proximal enhancers		chr3	170210376	170213373			0.225671	0.471758	-0.246087	-1.03153	3.48017e-07	2.62572e-05	2535	1
Proximal enhancers		chr7	102033577	102034975			0.237683	0.739996	-0.502314	-1.59839	3.13425e-06	8.04396e-05	2544	1
Proximal enhancers		chr6	152604411	152604810			0.307996	0.651842	-0.343846	-1.05748	3.14407e-06	8.05018e-05	2550	1
Proximal enhancers		chr16	84670517	84672599			0.152859	0.420156	-0.267297	-1.40124	3.14714e-06	8.05172e-05	2552	1
Proximal enhancers		chr5	156496010	156497807			0.408497	0.745272	-0.336775	-0.962482	9.77604e-08	1.52336e-05	2555	3
Proximal enhancers		chr7	133868525	133872122			0.150387	0.416383	-0.265996	-1.41059	3.16013e-06	8.07547e-05	2555	1
Proximal enhancers		chr1	94565996	94567796			0.200816	0.64487	-0.444054	-1.64464	3.16826e-06	8.08499e-05	2557	2
Proximal enhancers		chr4	89062149	89067346			0.101427	0.368785	-0.267358	-1.7819	3.16924e-06	8.08499e-05	2558	2
Proximal enhancers		chr21	16531331	16533128			0.270967	0.537323	-0.266355	-0.961989	1.33748e-07	1.71405e-05	2560	1
Proximal enhancers		chr12	48422279	48423077			0.382785	0.755129	-0.372344	-0.961962	1.66618e-08	7.53601e-06	2561	1
Proximal enhancers		chr11	71008507	71012304			0.296971	0.587916	-0.290945	-0.961839	1.72886e-07	1.9209e-05	2562	1
Proximal enhancers		chr1	77191617	77192416			0.193265	0.438315	-0.245049	-1.14115	2.99173e-07	2.44472e-05	2566	1
Proximal enhancers		chr12	56870843	56871841			0.37505	0.73978	-0.36473	-0.961421	1.58751e-06	5.6087e-05	2568	1
Proximal enhancers		chr6	150856366	150857410			0.183189	0.428109	-0.244919	-1.18127	6.29216e-07	3.48959e-05	2573	1
Proximal enhancers		chr19	47346784	47348181			0.353933	0.698103	-0.34417	-0.960287	1.70752e-07	1.9209e-05	2578	1
Proximal enhancers		chr19	7256802	7258399			0.250665	0.662437	-0.411772	-1.3672	3.22647e-06	8.15611e-05	2582	1
Proximal enhancers		chr3	15450091	15451688			0.129796	0.78993	-0.660133	-2.51655	3.23867e-06	8.1738e-05	2587	1
Proximal enhancers		chr6	150902812	150904022			0.165263	0.409673	-0.24441	-1.25975	1.74867e-06	5.85198e-05	2592	1
Proximal enhancers		chr4	186707410	186708009			0.359086	0.707152	-0.348066	-0.958321	3.09724e-06	7.99297e-05	2595	1
Proximal enhancers		chr8	97543082	97545479			0.208597	0.644274	-0.435678	-1.58162	3.27067e-06	8.22277e-05	2597	1
Proximal enhancers		chr18	59624938	59626135			0.188849	0.432969	-0.24412	-1.15553	1.03167e-06	4.45789e-05	2598	1
Proximal enhancers		chr2	222708446	222710121			0.387915	0.762801	-0.374887	-0.957638	1.35809e-09	3.44054e-06	2603	1
Proximal enhancers		chr22	47671210	47672231			0.168094	0.613756	-0.445662	-1.80834	3.28058e-06	8.22319e-05	2603	1
Proximal enhancers		chr16	14030002	14031399			0.226459	0.470366	-0.243907	-1.02255	7.45944e-07	3.7497e-05	2604	1
Proximal enhancers		chr7	34799596	34801593			0.338408	0.666609	-0.328201	-0.957544	8.90026e-08	1.48631e-05	2605	1
Proximal enhancers		chr5	149946410	149947877			0.253954	0.51438	-0.260426	-0.990326	3.28296e-06	8.22319e-05	2606	1
Proximal enhancers		chr7	123272978	123274775			0.743253	0.378284	0.364969	0.956023	3.21038e-07	2.53085e-05	2609	1
Proximal enhancers		chr18	28904500	28905897			0.165772	0.409518	-0.243746	-1.25503	2.94261e-06	7.77208e-05	2611	1
Proximal enhancers		chr14	34893746	34895018			0.114866	0.358462	-0.243596	-1.56113	1.52741e-06	5.52066e-05	2615	1
Proximal enhancers		chr15	75256480	75258077			0.412431	0.162544	0.249887	1.29175	3.31191e-06	8.26597e-05	2616	1
Proximal enhancers		chr5	115837871	115839068			0.324723	0.610742	-0.286019	-0.955247	1.84415e-06	5.99462e-05	2617	5
Proximal enhancers		chr1	212320320	212321717			0.386134	0.757988	-0.371853	-0.955093	2.48441e-06	7.0434e-05	2619	1
Proximal enhancers		chr7	17547192	17547706			0.171101	0.49739	-0.326288	-1.4863	3.33029e-06	8.30233e-05	2619	1
Proximal enhancers		chr7	95488377	95491175			0.0885408	0.332097	-0.243556	-1.79561	2.29646e-08	8.76831e-06	2619	1
Proximal enhancers		chr8	98877452	98878649			0.116214	0.53363	-0.417416	-2.10675	3.34127e-06	8.31252e-05	2623	1
Proximal enhancers		chr22	27286433	27287831			0.311435	0.612699	-0.301263	-0.954006	1.23704e-06	4.92145e-05	2625	1
Proximal enhancers		chr3	187823775	187824174			0.260487	0.6059	-0.345413	-1.18714	3.36668e-06	8.36749e-05	2627	1
Proximal enhancers		chr1	45865656	45866454			0.346395	0.680236	-0.333842	-0.953614	1.42476e-07	1.74305e-05	2628	1
Proximal enhancers		chr9	85744670	85746267			0.320667	0.0773025	0.243365	1.92128	6.72818e-07	3.58897e-05	2628	1
Proximal enhancers		chr10	11921602	11930199			0.419172	0.825073	-0.405901	-0.953233	2.41009e-08	8.91326e-06	2630	2
Proximal enhancers		chr17	5963828	5965625			0.561824	0.270525	0.291299	1.02744	3.39338e-06	8.41092e-05	2634	1
Proximal enhancers		chr18	11963908	11964599			0.35117	0.689063	-0.337893	-0.952744	6.06412e-08	1.25693e-05	2636	1
Proximal enhancers		chr2	42174604	42176002			0.300378	0.592016	-0.291638	-0.952547	6.34414e-08	1.27636e-05	2637	2
Proximal enhancers		chr5	111277191	111279538			0.216157	0.49103	-0.274873	-1.14757	3.40237e-06	8.41773e-05	2639	1
Proximal enhancers		chr14	39835152	39837922			0.225435	0.517205	-0.29177	-1.16303	3.42229e-06	8.451e-05	2644	1
Proximal enhancers		chr9	137456262	137457659			0.694429	0.354398	0.340031	0.950941	5.05029e-08	1.20376e-05	2650	1
Proximal enhancers		chr3	64799787	64802984			0.226696	0.493323	-0.266627	-1.08845	3.47016e-06	8.51767e-05	2660	1
Proximal enhancers		chr1	61969712	61971714			0.270946	0.638739	-0.367793	-1.20734	3.47526e-06	8.52699e-05	2661	1
Proximal enhancers		chr3	65567187	65570184			0.419809	0.819757	-0.399948	-0.948992	8.62058e-09	6.25385e-06	2663	1
Proximal enhancers		chr6	25324240	25325237			0.144778	0.496652	-0.351874	-1.7108	3.48755e-06	8.54318e-05	2664	1
Proximal enhancers		chr4	6033692	6034938			0.148528	0.390563	-0.242035	-1.33729	3.45759e-07	2.6189e-05	2666	1
Proximal enhancers		chr14	40346192	40347390			0.630228	0.321797	0.308431	0.948284	1.09067e-07	1.56573e-05	2672	1
Proximal enhancers		chr15	33375132	33377525			0.332423	0.584065	-0.251642	-0.94824	6.89531e-07	3.61899e-05	2674	2
Proximal enhancers		chr18	32346700	32349497			0.170857	0.609368	-0.438511	-1.77595	3.52752e-06	8.61313e-05	2674	1
Proximal enhancers		chr6	1079572	1080369			0.287359	0.617069	-0.32971	-1.33155	3.53157e-06	8.61434e-05	2676	5
Proximal enhancers		chr10	78863284	78866881			0.74046	0.346303	0.394157	1.07467	3.53197e-06	8.61434e-05	2677	1
Proximal enhancers		chr5	21665441	21666099			0.131321	0.372838	-0.241517	-1.43776	1.92656e-07	1.995e-05	2679	1
Proximal enhancers		chr9	2808472	2811729			0.342865	0.617661	-0.274796	-0.991469	3.53875e-06	8.62122e-05	2680	3
Proximal enhancers		chr6	12567145	12568743			0.277411	0.544233	-0.266822	-0.947377	5.2968e-07	3.19428e-05	2683	1
Proximal enhancers		chr7	92501378	92506375			0.334869	0.654861	-0.319992	-0.947003	5.3641e-07	3.219e-05	2684	1
Proximal enhancers		chr1	168662109	168663108			0.238862	0.807083	-0.56822	-1.71513	3.55281e-06	8.62933e-05	2688	1
Proximal enhancers		chr22	33969033	33970031			0.338071	0.611453	-0.273382	-0.946302	2.35297e-07	2.21175e-05	2688	2
Proximal enhancers		chr5	73628769	73631193			0.366967	0.631213	-0.264246	-1.24678	3.55692e-06	8.62933e-05	2690	2
Proximal enhancers		chr11	111316186	111317734			0.334925	0.654266	-0.319341	-0.945478	2.61604e-07	2.34868e-05	2691	1
Proximal enhancers		chr1	68079818	68080998			0.354658	0.69208	-0.337422	-0.945092	1.14903e-06	4.72426e-05	2695	1
Proximal enhancers		chr6	150499011	150499609			0.0739269	0.314911	-0.240984	-1.95284	1.53382e-06	5.52369e-05	2697	1
Proximal enhancers		chr12	64370001	64374598			0.305489	0.597565	-0.292076	-0.945447	3.56808e-06	8.62936e-05	2699	1
Proximal enhancers		chr8	139976923	139978320			0.354463	0.113605	0.240858	1.56004	9.50481e-07	4.27985e-05	2701	1
Proximal enhancers		chr14	103345016	103345815			0.312186	0.609774	-0.297589	-0.94385	2.63618e-07	2.34868e-05	2701	1
Proximal enhancers		chr1	53631180	53631763			0.333533	0.650532	-0.316998	-0.943178	9.66862e-07	4.31119e-05	2705	1
Proximal enhancers		chr1	54375140	54376536			0.116991	0.357713	-0.240722	-1.53385	1.1929e-06	4.8173e-05	2706	1
Proximal enhancers		chr9	127193813	127194226			0.50887	0.259871	0.248998	0.943101	2.86948e-06	7.69095e-05	2707	1
Proximal enhancers		chr12	7999601	8001199			0.361697	0.704603	-0.342907	-0.943017	2.75042e-06	7.48552e-05	2708	1
Proximal enhancers		chr17	41427927	41428955			0.216991	0.457589	-0.240599	-1.04261	3.42727e-07	2.61525e-05	2711	1
Proximal enhancers		chr7	50625995	50626993			0.0970202	0.33746	-0.24044	-1.50879	1.06724e-07	1.56326e-05	2714	2
Proximal enhancers		chr11	134224785	134225984			0.311518	0.600325	-0.288807	-0.941942	4.01225e-07	2.79488e-05	2715	2
Proximal enhancers		chr3	137915402	137916799			0.247407	0.50866	-0.261253	-1.01074	3.60594e-06	8.66441e-05	2716	1
Proximal enhancers		chr12	24350002	24355399			0.327291	0.611819	-0.284528	-0.941738	8.24594e-07	3.97781e-05	2716	2
Proximal enhancers		chr3	128689393	128690791			0.288281	0.528505	-0.240224	-1.03912	9.67345e-07	4.31119e-05	2718	3
Proximal enhancers		chr4	138983697	138985065			0.120007	0.360199	-0.240192	-1.50971	1.5335e-08	7.35829e-06	2721	1
Proximal enhancers		chr8	128698523	128701520			0.127834	0.495826	-0.367992	-1.87571	3.61089e-06	8.66441e-05	2721	1
Proximal enhancers		chr2	88321479	88322277			0.378589	0.736115	-0.357526	-0.941153	8.74746e-08	1.48044e-05	2722	1
Proximal enhancers		chr7	36827395	36830193			0.149597	0.389769	-0.240172	-1.32473	1.77702e-06	5.91861e-05	2722	1
Proximal enhancers		chr6	48784840	48786237			0.177488	0.417576	-0.240089	-1.18939	2.48199e-06	7.04265e-05	2725	1
Proximal enhancers		chr12	706002	709399			0.289111	0.564112	-0.275001	-0.940651	7.4206e-07	3.74229e-05	2726	1
Proximal enhancers		chr7	47771996	47775593			0.0807456	0.320823	-0.240077	-1.8801	1.34717e-06	5.12562e-05	2727	2
Proximal enhancers		chr15	47891179	47891578			0.447615	0.202973	0.244642	1.10346	3.62091e-06	8.66933e-05	2727	1
Proximal enhancers		chr18	52830683	52831203			0.412731	0.801384	-0.388653	-0.940644	6.78302e-07	3.59511e-05	2727	1
Proximal enhancers		chr9	16056997	16059394			0.252423	0.492317	-0.239894	-0.951174	2.22686e-06	6.62085e-05	2729	2
Proximal enhancers		chr14	50011692	50012890			0.402024	0.780543	-0.378519	-0.940116	4.39503e-07	2.90147e-05	2733	1
Proximal enhancers		chr8	22479431	22481230			0.123209	0.400844	-0.277635	-1.62489	3.63529e-06	8.68148e-05	2734	1
Proximal enhancers		chr1	94745798	94747815			0.194889	0.689108	-0.494218	-1.77067	3.65108e-06	8.71281e-05	2736	1
Proximal enhancers		chr22	30482002	30483830			0.212077	0.451729	-0.239652	-1.05599	2.46684e-06	7.01186e-05	2740	1
Proximal enhancers		chr3	16780445	16784242			0.142455	0.44668	-0.304225	-1.5828	3.67009e-06	8.73902e-05	2742	1
Proximal enhancers		chr5	139364090	139367287			0.204173	0.443749	-0.239577	-1.08312	8.0509e-07	3.93157e-05	2742	1
Proximal enhancers		chr5	146416410	146418207			0.340934	0.663008	-0.322075	-0.939426	3.32192e-07	2.56512e-05	2743	1
Proximal enhancers		chr1	234341720	234345317			0.426663	0.142518	0.284145	1.51754	3.67641e-06	8.74769e-05	2744	1
Proximal enhancers		chr11	37742665	37743662			0.262524	0.678187	-0.415663	-1.33642	3.6869e-06	8.76946e-05	2745	1
Proximal enhancers		chr13	51203402	51204821			0.284444	0.554381	-0.269937	-0.938677	1.93502e-06	6.11516e-05	2747	1
Proximal enhancers		chr7	43076995	43079993			0.145613	0.384891	-0.239278	-1.34349	1.67527e-06	5.75654e-05	2751	1
Proximal enhancers		chr16	63348802	63349533			0.403902	0.16469	0.239212	1.24449	1.91641e-07	1.995e-05	2752	1
Proximal enhancers		chr1	87863396	87865993			0.389114	0.716623	-0.327509	-0.935934	1.69295e-06	5.77503e-05	2765	2
Proximal enhancers		chr8	54784288	54785886			0.208988	0.447849	-0.23886	-1.06402	1.17021e-06	4.76257e-05	2765	1
Proximal enhancers		chr8	37278232	37279629			0.35951	0.696724	-0.337214	-0.935535	2.96623e-08	9.58579e-06	2766	1
Proximal enhancers		chr7	142423925	142424923			0.141738	0.380306	-0.238568	-1.36303	1.15697e-06	4.73009e-05	2770	1
Proximal enhancers		chr3	185882776	185885173			0.296412	0.569629	-0.273216	-1.13527	3.78433e-06	8.91351e-05	2772	2
Proximal enhancers		chr15	70534080	70537077			0.275109	0.534768	-0.259659	-0.934126	1.68472e-06	5.7632e-05	2774	1
Proximal enhancers		chr20	755001	755799			0.213054	0.542283	-0.329229	-1.30802	3.79135e-06	8.92018e-05	2775	1
Proximal enhancers		chr10	62425616	62426414			0.441782	0.852891	-0.411109	-0.933552	2.77176e-07	2.3692e-05	2777	1
Proximal enhancers		chr4	83315598	83316995			0.286456	0.602179	-0.315723	-1.04614	3.79764e-06	8.92336e-05	2778	1
Proximal enhancers		chr4	156169210	156170808			0.48774	0.249397	0.238343	0.94023	1.8609e-06	6.01539e-05	2778	1
Proximal enhancers		chr4	3180788	3181755			0.320259	0.620634	-0.300375	-0.933203	5.44801e-08	1.20748e-05	2780	1
Proximal enhancers		chr11	6270643	6272240			0.104636	0.342925	-0.23829	-1.62231	2.67633e-08	9.13078e-06	2781	1
Proximal enhancers		chr1	47844470	47846073			0.208551	0.468235	-0.259684	-1.12975	3.8048e-06	8.9263e-05	2783	1
Proximal enhancers		chr9	115581827	115583625			0.427192	0.82452	-0.397329	-0.932681	8.40283e-07	4.00751e-05	2785	1
Proximal enhancers		chr2	62679280	62681677			0.142713	0.428165	-0.285452	-1.52065	3.82594e-06	8.96623e-05	2786	1
Proximal enhancers		chr3	131262509	131263812			0.0761866	0.313873	-0.237687	-1.90989	7.3276e-07	3.73008e-05	2794	1
Proximal enhancers		chr11	121346786	121347584			0.123115	0.389889	-0.266773	-1.58692	3.84182e-06	8.96729e-05	2794	1
Proximal enhancers		chr19	36273984	36274887			0.192132	0.501413	-0.309281	-1.33919	3.84226e-06	8.96729e-05	2796	1
Proximal enhancers		chr9	20022299	20023297			0.133232	0.378037	-0.244805	-1.43784	3.84288e-06	8.96729e-05	2797	1
Proximal enhancers		chr9	117849228	117850825			0.675682	0.349429	0.326253	0.931831	9.84561e-07	4.32884e-05	2800	1
Proximal enhancers		chr11	13389065	13390462			0.126489	0.364047	-0.237558	-1.45444	9.91418e-07	4.34143e-05	2800	1
Proximal enhancers		chr5	143697609	143698208			0.306213	0.593032	-0.286819	-0.931337	2.91792e-06	7.74268e-05	2806	1
Proximal enhancers		chr10	114473679	114478276			0.163866	0.594383	-0.430517	-1.79749	3.86781e-06	8.98695e-05	2810	1
Proximal enhancers		chr4	54365507	54366505			0.362404	0.699859	-0.337455	-0.930663	5.49895e-08	1.20886e-05	2811	1
Proximal enhancers		chr11	11042264	11043863			0.184745	0.476199	-0.291454	-1.31996	3.9169e-06	9.07518e-05	2818	1
Proximal enhancers		chr9	104183827	104184825			0.389201	0.750045	-0.360843	-0.928968	1.89715e-06	6.08682e-05	2824	1
Proximal enhancers		chr2	227522045	227522832			0.240638	0.551565	-0.310927	-1.16385	3.95771e-06	9.13731e-05	2828	1
Proximal enhancers		chr7	80529482	80533279			0.404076	0.778289	-0.374212	-0.928827	1.2511e-08	6.86435e-06	2829	1
Proximal enhancers		chr5	19927840	19930438			0.246961	0.483921	-0.23696	-0.942729	1.55721e-06	5.54976e-05	2831	1
Proximal enhancers		chr1	54364111	54366085			0.360124	0.694454	-0.33433	-0.928495	8.15998e-07	3.96815e-05	2832	1
Proximal enhancers		chr2	182627836	182630399			0.287256	0.582981	-0.295725	-0.996281	3.98129e-06	9.17553e-05	2833	1
Proximal enhancers		chr1	236670120	236671317			0.167039	0.403785	-0.236747	-1.22482	1.60744e-06	5.62742e-05	2837	1
Proximal enhancers		chr5	74915404	74917201			0.358419	0.690783	-0.332364	-0.92762	1.63095e-07	1.87476e-05	2840	1
Proximal enhancers		chr2	27723625	27726822			0.114196	0.474263	-0.360067	-1.96317	4.01903e-06	9.23641e-05	2841	1
Proximal enhancers		chr14	106674602	106675799			0.395226	0.760524	-0.365299	-0.927115	5.7706e-07	3.33423e-05	2843	1
Proximal enhancers		chr20	17714602	17717399			0.410898	0.699268	-0.288371	-1.00791	4.03054e-06	9.25547e-05	2843	2
Proximal enhancers		chr12	110179410	110180209			0.361703	0.696714	-0.33501	-0.926973	1.13695e-07	1.5964e-05	2846	1
Proximal enhancers		chr12	57654227	57656824			0.282723	0.681917	-0.399194	-1.24106	4.04639e-06	9.27211e-05	2848	1
Proximal enhancers		chr13	51245023	51247221			0.268957	0.658255	-0.389298	-1.26036	4.04717e-06	9.27211e-05	2849	1
Proximal enhancers		chr6	100585526	100587723			0.158041	0.394314	-0.236273	-1.26666	4.03157e-06	9.25547e-05	2854	1
Proximal enhancers		chr12	24375202	24377199			0.327289	0.563493	-0.236204	-0.964918	1.00695e-07	1.54927e-05	2858	3
Proximal enhancers		chr5	86537622	86540819			0.207381	0.443549	-0.236168	-1.06103	1.98234e-06	6.16329e-05	2860	1
Proximal enhancers		chr12	31925202	31927799			0.196153	0.670887	-0.474733	-1.7237	4.09658e-06	9.33721e-05	2864	1
Proximal enhancers		chr13	76585824	76587221			0.283729	0.627788	-0.344059	-1.32456	4.11187e-06	9.35103e-05	2871	4
Proximal enhancers		chr4	98418864	98420861			0.162968	0.403751	-0.240783	-1.25826	4.12577e-06	9.36361e-05	2876	1
Proximal enhancers		chr2	16190841	16191838			0.197971	0.433481	-0.235509	-1.23743	9.47588e-08	1.50686e-05	2878	3
Proximal enhancers		chr5	77074703	77075449			0.275642	0.695136	-0.419494	-1.30369	4.13714e-06	9.38235e-05	2879	1
Proximal enhancers		chr6	143082811	143086810			0.212764	0.448159	-0.235396	-1.06065	1.70205e-06	5.79399e-05	2883	2
Proximal enhancers		chr6	114083436	114086433			0.1545	0.389705	-0.235206	-1.28085	5.53648e-09	6.0353e-06	2891	1
Proximal enhancers		chr3	197580976	197582973			0.469678	0.854205	-0.384527	-1.15491	4.20085e-06	9.47092e-05	2896	3
Proximal enhancers		chr2	208897802	208899643			0.141698	0.503416	-0.361718	-1.74929	4.22255e-06	9.50343e-05	2901	2
Proximal enhancers		chr6	89270768	89272166			0.134082	0.368976	-0.234894	-1.39522	1.51268e-06	5.49447e-05	2902	1
Proximal enhancers		chr11	75374507	75375704			0.283866	0.520191	-0.236325	-1.15871	4.22678e-06	9.50586e-05	2903	2
Proximal enhancers		chr11	106341785	106344583			0.530081	0.771652	-0.241571	-0.920297	5.26152e-07	3.18083e-05	2903	2
Proximal enhancers		chr14	37236400	37238597			0.0953823	0.33026	-0.234878	-1.69101	3.58282e-07	2.64622e-05	2904	1
Proximal enhancers		chr10	61193276	61196273			0.237924	0.472708	-0.234784	-0.961252	2.54595e-06	7.1373e-05	2909	1
Proximal enhancers		chr17	46376558	46377999			0.1784	0.413048	-0.234649	-1.16703	1.31887e-08	7.00188e-06	2912	1
Proximal enhancers		chr4	183163611	183165008			0.0983389	0.428128	-0.329789	-2.04602	4.26114e-06	9.5446e-05	2914	4
Proximal enhancers		chr10	120598479	120601076			0.168322	0.402884	-0.234563	-1.21125	1.21545e-06	4.88432e-05	2916	1
Proximal enhancers		chr10	72128552	72129750			0.439505	0.840072	-0.400567	-0.919249	2.89399e-07	2.41009e-05	2917	1
Proximal enhancers		chr13	47041823	47044221			0.247943	0.583792	-0.335849	-1.20291	4.2699e-06	9.55409e-05	2917	1
Proximal enhancers		chr4	72168678	72171275			0.197379	0.592393	-0.395014	-1.53843	4.27341e-06	9.55531e-05	2920	1
Proximal enhancers		chr19	3080201	3080999			0.360598	0.690671	-0.330073	-0.918884	1.94007e-06	6.11721e-05	2921	1
Proximal enhancers		chr2	28865448	28868645			0.340733	0.652821	-0.312088	-0.918247	9.15167e-07	4.19903e-05	2924	1
Proximal enhancers		chr1	195632310	195634507			0.296058	0.568385	-0.272327	-0.918227	6.31099e-08	1.27636e-05	2925	1
Proximal enhancers		chr1	118083029	118084637			0.183213	0.417498	-0.234285	-1.13574	1.79212e-06	5.9255e-05	2926	2
Proximal enhancers		chr15	70900079	70901276			0.362969	0.800574	-0.437604	-1.11989	4.29018e-06	9.56763e-05	2926	1
Proximal enhancers		chr10	61934898	61936096			0.348093	0.666559	-0.318466	-0.917881	2.92862e-09	4.66372e-06	2928	1
Proximal enhancers		chr11	92602907	92604104			0.264015	0.507526	-0.243511	-0.917377	1.96062e-06	6.14169e-05	2932	1
Proximal enhancers		chr8	90807978	90810775			0.33328	0.74117	-0.40789	-1.14945	4.31749e-06	9.60782e-05	2934	2
Proximal enhancers		chr7	144416725	144417923			0.411039	0.784792	-0.373753	-0.916623	5.29843e-07	3.19428e-05	2939	1
Proximal enhancers		chr12	130581810	130583408			0.246169	0.512113	-0.265943	-1.23812	4.34368e-06	9.64964e-05	2939	2
Proximal enhancers		chr9	127322131	127322626			0.333401	0.638159	-0.304758	-0.916455	4.69056e-07	3.00839e-05	2940	1
Proximal enhancers		chr2	46272483	46275081			0.589599	0.27984	0.309759	1.04874	4.3709e-06	9.69602e-05	2943	1
Proximal enhancers		chr11	133854741	133855184			0.539924	0.281376	0.258548	0.91635	3.56056e-06	8.62933e-05	2943	1
Proximal enhancers		chr1	90865201	90866471			0.24142	0.62951	-0.38809	-1.34687	4.37198e-06	9.69602e-05	2944	1
Proximal enhancers		chr12	71868347	71871944			0.448719	0.855662	-0.406943	-0.916193	3.09311e-08	9.58579e-06	2946	1
Proximal enhancers		chr20	21160002	21165999			0.352822	0.611495	-0.258673	-0.915944	2.08726e-06	6.36523e-05	2947	4
Proximal enhancers		chr1	24442914	24447711			0.395887	0.675891	-0.280005	-0.915299	1.87294e-06	6.03883e-05	2951	3
Proximal enhancers		chr4	102125602	102129300			0.209283	0.566392	-0.357109	-1.39426	4.39875e-06	9.72896e-05	2952	1
Proximal enhancers		chr3	174672376	174677373			0.332848	0.665715	-0.332868	-0.978848	4.40347e-06	9.73319e-05	2953	1
Proximal enhancers		chr5	179482410	179485207			0.160736	0.394155	-0.233419	-1.22327	3.18115e-07	2.5237e-05	2956	2
Proximal enhancers		chr3	17811207	17814204			0.33249	0.635813	-0.303324	-0.915057	6.04138e-08	1.25693e-05	2958	1
Proximal enhancers		chr18	72839138	72840735			0.335913	0.642194	-0.306281	-0.91489	1.96962e-07	1.995e-05	2959	1
Proximal enhancers		chr2	109894973	109897170			0.282689	0.625706	-0.343017	-1.11899	4.43654e-06	9.7761e-05	2963	1
Proximal enhancers		chr11	95869107	95872504			0.269104	0.569673	-0.30057	-1.05444	4.44171e-06	9.77864e-05	2965	1
Proximal enhancers		chr13	42186874	42190672			0.32494	0.56284	-0.2379	-0.912753	1.1064e-06	4.62469e-05	2970	3
Proximal enhancers		chr1	93174991	93177796			0.317832	0.619508	-0.301676	-0.963207	4.46558e-06	9.80701e-05	2973	2
Proximal enhancers		chr19	38979383	38980181			0.224009	0.457057	-0.233048	-0.997034	3.88946e-06	9.01799e-05	2973	1
Proximal enhancers		chr5	177572610	177574207			0.125775	0.58772	-0.461945	-2.13825	4.47456e-06	9.81626e-05	2976	1
Proximal enhancers		chr13	82576423	82577422			0.496278	0.197032	0.299246	1.29008	4.47733e-06	9.8163e-05	2978	1
Proximal enhancers		chr15	80817483	80821076			0.291795	0.557835	-0.26604	-0.911903	4.44011e-06	9.77864e-05	2982	1
Proximal enhancers		chr17	18697628	18698825			0.341549	0.651435	-0.309885	-0.911871	6.44396e-08	1.28187e-05	2983	1
Proximal enhancers		chr3	47039587	47040497			0.462822	0.697642	-0.234821	-0.911795	5.9231e-07	3.38084e-05	2985	3
Proximal enhancers		chr6	161971255	161971912			0.446162	0.213502	0.23266	1.02926	1.40571e-06	5.28384e-05	2989	1
Proximal enhancers		chr7	47953996	47955194			0.120963	0.382802	-0.261839	-1.58464	4.52974e-06	9.86735e-05	2997	1
Proximal enhancers		chr1	64946395	64948795			0.326402	0.621988	-0.295586	-0.909709	1.74496e-06	5.85158e-05	3004	1
Proximal enhancers		chr2	39023922	39025719			0.497909	0.812345	-0.314436	-0.928442	4.56318e-06	9.91463e-05	3005	2
Proximal enhancers		chr5	43362241	43364438			0.366628	0.697488	-0.33086	-0.909566	1.2643e-06	4.99078e-05	3006	1
Proximal enhancers		chr3	30369387	30370784			0.17005	0.411192	-0.241142	-1.22608	4.57515e-06	9.91546e-05	3007	1
Proximal enhancers		chr19	40511184	40512999			0.136324	0.368573	-0.232249	-1.37141	2.67722e-07	2.35645e-05	3008	1
Proximal enhancers		chr10	45255537	45257334			0.552857	0.289539	0.263319	0.910027	4.57827e-06	9.91546e-05	3009	1
Proximal enhancers		chr2	42460202	42462799			0.111531	0.343771	-0.23224	-1.44434	8.28684e-07	3.98421e-05	3010	2
Proximal enhancers		chr7	20446396	20448993			0.398954	0.758044	-0.359091	-0.909252	8.8996e-08	1.48631e-05	3011	1
Proximal enhancers		chr9	35313699	35314545			0.219513	0.451369	-0.231856	-1.00735	2.72267e-07	2.3692e-05	3027	1
Proximal enhancers		chr2	218573846	218577443			0.480146	0.24844	0.231706	0.923382	1.74106e-06	5.84658e-05	3030	1
Proximal enhancers		chr16	72985535	72988132			0.449565	0.805436	-0.355871	-0.955951	4.64336e-06	0.000100056	3030	2
Proximal enhancers		chr6	3413602	3416118			0.503502	0.783622	-0.28012	-0.921827	4.65747e-06	0.000100303	3031	3
Proximal enhancers		chr20	8057602	8058200			0.158621	0.448622	-0.290001	-1.44352	4.65793e-06	0.000100303	3032	1
Proximal enhancers		chr15	79931679	79934580			0.289424	0.625962	-0.336537	-1.08675	4.66061e-06	0.000100303	3033	1
Proximal enhancers		chr4	40397488	40398880			0.436351	0.826126	-0.389775	-0.905541	4.67798e-06	0.00010057	3038	1
Proximal enhancers		chr5	138524078	138525075			0.113687	0.367843	-0.254156	-1.61109	4.69061e-06	0.000100775	3039	1
Proximal enhancers		chr1	43197533	43198599			0.344988	0.654968	-0.309981	-0.905517	1.69257e-06	5.77503e-05	3040	1
Proximal enhancers		chr6	114684909	114686306			0.142812	0.423273	-0.280461	-1.50352	4.69499e-06	0.000100814	3040	1
Proximal enhancers		chr13	44111072	44111593			0.212392	0.549659	-0.337267	-1.33144	4.71583e-06	0.000101119	3044	1
Proximal enhancers		chr2	26963239	26965237			0.0956542	0.326955	-0.231301	-1.67321	7.59716e-07	3.78935e-05	3048	1
Proximal enhancers		chr12	71543516	71544317			0.182302	0.481195	-0.298894	-1.35293	4.73789e-06	0.000101291	3054	1
Proximal enhancers		chr3	126604342	126606139			0.360387	0.682312	-0.321925	-0.90239	2.79609e-06	7.55628e-05	3058	1
Proximal enhancers		chr7	128923577	128924575			0.424253	0.801685	-0.377433	-0.902386	1.70759e-06	5.8068e-05	3059	1
Proximal enhancers		chr18	48274062	48276097			0.11357	0.490653	-0.377083	-2.01848	4.76943e-06	0.000101765	3060	1
Proximal enhancers		chr21	38728913	38731928			0.119254	0.350182	-0.230928	-1.47852	8.41585e-07	4.00787e-05	3064	1
Proximal enhancers		chr19	7492935	7494199			0.0813071	0.454279	-0.372972	-2.34619	4.79307e-06	0.000102036	3067	1
Proximal enhancers		chr2	16361047	16361633			0.409321	0.773009	-0.363688	-0.900974	7.61399e-08	1.35707e-05	3072	1
Proximal enhancers		chr1	3471201	3472399			0.322108	0.609249	-0.287141	-0.900448	1.92313e-06	6.11159e-05	3075	2
Proximal enhancers		chr3	79035072	79036270			0.308998	0.601141	-0.292143	-0.93796	4.82954e-06	0.000102545	3075	1
Proximal enhancers		chr6	41431440	41432638			0.340209	0.643528	-0.303319	-0.900034	2.78496e-06	7.5418e-05	3079	1
Proximal enhancers		chr7	139448125	139450722			0.404213	0.719279	-0.315066	-0.899692	2.10587e-08	8.38379e-06	3081	2
Proximal enhancers		chr13	50384202	50386399			0.127655	0.358064	-0.23041	-1.4189	3.03553e-06	7.9182e-05	3086	1
Proximal enhancers		chr13	96485125	96486826			0.104158	0.476865	-0.372707	-2.09249	4.88108e-06	0.000103195	3087	1
Proximal enhancers		chr7	101251578	101252775			0.276222	0.523548	-0.247325	-0.89848	6.59366e-07	3.55497e-05	3093	1
Proximal enhancers		chr10	75608657	75611377			0.156422	0.437107	-0.280685	-1.42741	4.90475e-06	0.000103536	3093	2
Proximal enhancers		chr2	45437650	45438448			0.305288	0.535392	-0.230104	-1.05094	9.83405e-07	4.32884e-05	3095	2
Proximal enhancers		chr8	140582922	140583321			0.430149	0.134161	0.295988	1.61031	4.9173e-06	0.000103555	3099	1
Proximal enhancers		chr6	127346751	127347920			0.283576	0.536775	-0.253199	-0.897215	3.5274e-07	2.63147e-05	3101	1
Proximal enhancers		chr6	51797040	51798837			0.310275	0.586317	-0.276042	-0.896768	8.21876e-07	3.97781e-05	3105	1
Proximal enhancers		chr1	242362720	242364517			0.317398	0.59958	-0.282181	-0.896768	1.47453e-06	5.41777e-05	3106	1
Proximal enhancers		chr13	73557024	73558137			0.198498	0.519558	-0.321059	-1.34475	4.92799e-06	0.000103565	3106	1
Proximal enhancers		chr17	46302958	46304755			0.30163	0.570131	-0.268501	-0.896546	2.3484e-07	2.21175e-05	3108	1
Proximal enhancers		chr17	69463758	69464556			0.355917	0.671101	-0.315183	-0.89635	7.11587e-07	3.68147e-05	3111	1
Proximal enhancers		chr5	124592901	124593558			0.180688	0.410325	-0.229637	-1.14029	2.93555e-06	7.76587e-05	3113	1
Proximal enhancers		chr2	20840694	20842741			0.397529	0.754649	-0.35712	-0.907896	4.96835e-06	0.000104033	3117	1
Proximal enhancers		chr7	24174795	24175594			0.0817748	0.311217	-0.229442	-1.80738	3.37004e-08	1.01398e-05	3118	1
Proximal enhancers		chr5	179386609	179388007			0.232929	0.57644	-0.343511	-1.27145	4.96973e-06	0.000104033	3119	1
Proximal enhancers		chr6	27787240	27788637			0.414977	0.780513	-0.365535	-0.895403	1.09838e-06	4.61235e-05	3119	1
Proximal enhancers		chr18	46099500	46100498			0.435521	0.789139	-0.353617	-0.895186	1.21788e-06	4.88432e-05	3120	2
Proximal enhancers		chr6	40492839	40493238			0.14875	0.37795	-0.2292	-1.28912	2.26303e-06	6.6979e-05	3123	1
Proximal enhancers		chr3	40421187	40421984			0.139294	0.368487	-0.229194	-1.34209	8.60631e-07	4.05257e-05	3124	1
Proximal enhancers		chr11	73287507	73290999			0.427519	0.803357	-0.375838	-0.894542	6.70734e-10	3.44054e-06	3124	1
Proximal enhancers		chr1	26087154	26088199			0.274259	0.658605	-0.384346	-1.24497	5.00374e-06	0.000104517	3125	2
Proximal enhancers		chr14	103711617	103714214			0.300025	0.566288	-0.266262	-0.894403	2.93937e-07	2.42288e-05	3125	1
Proximal enhancers		chr15	92523278	92526877			0.190953	0.420143	-0.22919	-1.09796	2.45447e-06	7.00969e-05	3125	1
Proximal enhancers		chr12	66300756	66302953			0.425166	0.798893	-0.373728	-0.894384	1.26925e-06	4.99648e-05	3126	1
Proximal enhancers		chr5	116929654	116930355			0.59924	0.317778	0.281462	0.894294	8.00793e-07	3.91572e-05	3128	1
Proximal enhancers		chr13	111094326	111101923			0.374666	0.619939	-0.245273	-0.923164	5.08698e-06	0.000105876	3137	7
Proximal enhancers		chr2	1617002	1618901			0.238891	0.507276	-0.268385	-1.05542	5.1127e-06	0.000106209	3143	1
Proximal enhancers		chr11	9291163	9291761			0.392567	0.737333	-0.344767	-0.892524	2.90994e-07	2.41108e-05	3145	1
Proximal enhancers		chr2	159891836	159892944			0.10779	0.336454	-0.228664	-1.55644	2.70292e-06	7.40916e-05	3146	1
Proximal enhancers		chr4	142774014	142775186			0.636636	0.33835	0.298285	0.892414	3.22352e-06	8.15446e-05	3149	1
Proximal enhancers		chr8	140288523	140290720			0.482532	0.211688	0.270844	1.15168	5.13542e-06	0.000106443	3150	1
Proximal enhancers		chr12	582402	583799			0.325928	0.562278	-0.23635	-0.892382	4.95161e-07	3.07874e-05	3151	2
Proximal enhancers		chr10	5285360	5286200			0.212103	0.440612	-0.228509	-1.02066	3.1278e-07	2.49654e-05	3153	1
Proximal enhancers		chr10	35157401	35159000			0.557248	0.227114	0.330135	1.2584	5.17069e-06	0.000107005	3155	1
Proximal enhancers		chr21	16647731	16648929			0.0931812	0.321634	-0.228453	-1.68441	2.40211e-06	6.93046e-05	3156	1
Proximal enhancers		chr17	59508558	59510555			0.159956	0.396965	-0.237009	-1.25974	5.19935e-06	0.000107427	3160	1
Proximal enhancers		chr10	60171734	60175531			0.371826	0.664136	-0.29231	-0.891133	8.67449e-08	1.47491e-05	3161	3
Proximal enhancers		chr3	13464926	13467723			0.224406	0.47858	-0.254174	-1.05959	5.22465e-06	0.000107751	3165	1
Proximal enhancers		chr1	231180802	231187717			0.190184	0.625594	-0.43541	-1.66678	5.23312e-06	0.000107832	3168	1
Proximal enhancers		chr2	161132211	161132610			0.111445	0.339341	-0.227897	-1.52434	6.47744e-07	3.54011e-05	3174	1
Proximal enhancers		chr6	148293611	148297009			0.398346	0.745902	-0.347556	-0.888408	2.41499e-07	2.24292e-05	3180	1
Proximal enhancers		chr12	114333811	114334608			0.447379	0.836029	-0.388651	-0.887319	2.9274e-07	2.4194e-05	3188	1
Proximal enhancers		chr13	80825526	80826022			0.355981	0.66668	-0.310699	-0.886704	3.93488e-06	9.10392e-05	3192	1
Proximal enhancers		chr4	119258301	119262298			0.211534	0.522169	-0.310635	-1.26436	5.33624e-06	0.000109103	3193	1
Proximal enhancers		chr15	40095792	40097594			0.413541	0.772836	-0.359295	-0.886208	5.12409e-07	3.12378e-05	3196	1
Proximal enhancers		chr17	14064608	14065425			0.30951	0.589373	-0.279864	-0.907596	5.34806e-06	0.000109153	3199	1
Proximal enhancers		chr4	5722982	5724979			0.212775	0.505792	-0.293017	-1.2112	5.35228e-06	0.000109202	3200	1
Proximal enhancers		chr12	66232320	66236953			0.497379	0.831124	-0.333745	-0.885706	1.71834e-06	5.81284e-05	3201	3
Proximal enhancers		chr13	109850126	109852323			0.421849	0.184886	0.236963	1.14789	5.35975e-06	0.000109289	3202	1
Proximal enhancers		chr3	197070576	197072647			0.396215	0.740355	-0.34414	-0.885329	9.2488e-07	4.22282e-05	3205	1
Proximal enhancers		chr7	5678289	5679486			0.17768	0.40459	-0.22691	-1.14341	7.39732e-07	3.73822e-05	3207	1
Proximal enhancers		chr15	51090071	51093399			0.408019	0.760394	-0.352376	-0.885265	1.53071e-08	7.35829e-06	3207	2
Proximal enhancers		chr10	12603202	12607199			0.714743	0.382381	0.332362	0.885213	1.55148e-06	5.54349e-05	3208	1
Proximal enhancers		chr6	45487640	45489637			0.219677	0.471141	-0.251464	-1.06685	5.3898e-06	0.000109662	3209	1
Proximal enhancers		chr3	174579901	174581973			0.355523	0.632329	-0.276806	-0.885135	3.34202e-06	8.31252e-05	3210	3
Proximal enhancers		chr20	14819162	14820399			0.150074	0.417073	-0.267	-1.41575	5.47572e-06	0.000110892	3224	1
Proximal enhancers		chr5	90373037	90373852			0.264152	0.495701	-0.231548	-0.883307	3.18294e-06	8.1023e-05	3226	1
Proximal enhancers		chr15	81258879	81261276			0.434427	0.809765	-0.375338	-0.883265	3.83944e-06	8.96729e-05	3228	1
Proximal enhancers		chr17	62761358	62762155			0.458688	0.854121	-0.395433	-0.882606	2.56234e-06	7.17092e-05	3232	1
Proximal enhancers		chr11	101348786	101350383			0.380636	0.710066	-0.32943	-0.882306	1.86801e-07	1.99291e-05	3234	1
Proximal enhancers		chr7	86729015	86730412			0.0884807	0.372612	-0.284132	-1.95797	5.51371e-06	0.000111247	3236	1
Proximal enhancers		chr7	27277195	27277994			0.332196	0.62066	-0.288464	-0.882041	9.48943e-07	4.27985e-05	3237	1
Proximal enhancers		chr6	56340640	56341238			0.306711	0.643192	-0.336481	-1.04434	5.5314e-06	0.000111476	3239	1
Proximal enhancers		chr12	71209356	71210355			0.31226	0.583828	-0.271568	-0.88182	2.35e-06	6.87026e-05	3240	1
Proximal enhancers		chr3	169988325	169988774			0.395327	0.787131	-0.391804	-0.975731	5.55098e-06	0.000111688	3245	1
Proximal enhancers		chr2	219309045	219311043			0.202373	0.428071	-0.225698	-1.04456	4.44218e-06	9.77864e-05	3247	1
Proximal enhancers		chr8	28487432	28489629			0.424663	0.790758	-0.366095	-0.881468	1.2512e-07	1.69006e-05	3248	1
Proximal enhancers		chr3	39791602	39796399			0.409304	0.126255	0.283049	1.62169	5.58864e-06	0.00011217	3253	1
Proximal enhancers		chr7	87741159	87741855			0.179909	0.433359	-0.25345	-1.22316	5.59842e-06	0.000112228	3257	1
Proximal enhancers		chr2	204684202	204685044			0.395987	0.737491	-0.341504	-0.880621	6.8318e-08	1.31306e-05	3261	1
Proximal enhancers		chr11	104944185	104945583			0.104081	0.329421	-0.22534	-1.57302	5.86973e-07	3.36176e-05	3262	1
Proximal enhancers		chr13	51109824	51111622			0.228349	0.515257	-0.286908	-1.13995	5.62148e-06	0.000112517	3262	1
Proximal enhancers		chr19	51509583	51510381			0.114392	0.450592	-0.3362	-1.88859	5.66403e-06	0.000113126	3269	1
Proximal enhancers		chr14	75942817	75944014			0.152174	0.566357	-0.414183	-1.82942	5.67025e-06	0.00011319	3270	1
Proximal enhancers		chr9	119261628	119263825			0.272749	0.509447	-0.236698	-0.877457	6.94595e-07	3.62806e-05	3276	1
Proximal enhancers		chr7	44906196	44907993			0.130873	0.35573	-0.224857	-1.37638	1.53329e-06	5.52369e-05	3277	1
Proximal enhancers		chr15	87196276	87198073			0.430279	0.12467	0.305609	1.70899	5.69224e-06	0.000113412	3277	1
Proximal enhancers		chr15	73809684	73812481			0.301364	0.561655	-0.260291	-0.876541	4.95614e-07	3.07874e-05	3285	1
Proximal enhancers		chr13	44953727	44955724			0.332094	0.669828	-0.337735	-0.990779	5.74377e-06	0.000114093	3286	1
Proximal enhancers		chr4	161050011	161051208			0.149106	0.3736	-0.224494	-1.26962	1.28759e-06	5.02671e-05	3289	1
Proximal enhancers		chr19	10879402	10881772			0.345092	0.67866	-0.333568	-0.9556	5.76019e-06	0.000114243	3292	1
Proximal enhancers		chr6	38570640	38572837			0.179623	0.403972	-0.224349	-1.1264	2.34435e-06	6.86084e-05	3293	1
Proximal enhancers		chr4	6021127	6021841			0.554486	0.297897	0.256589	0.874489	9.19858e-08	1.50067e-05	3297	1
Proximal enhancers		chr14	53500560	53504358			0.239033	0.463268	-0.224235	-0.986882	1.77696e-06	5.91861e-05	3297	2
Proximal enhancers		chr2	102775373	102776570			0.349046	0.648138	-0.299092	-0.874222	7.31163e-07	3.73008e-05	3301	1
Proximal enhancers		chr5	139955436	139957433			0.167502	0.391656	-0.224153	-1.17812	2.25778e-06	6.68538e-05	3302	1
Proximal enhancers		chr6	111059202	111060775			0.262035	0.488559	-0.226524	-0.873972	7.03525e-07	3.65424e-05	3302	1
Proximal enhancers		chr15	41090507	41092504			0.178369	0.55457	-0.376201	-1.58359	5.79844e-06	0.000114653	3302	1
Proximal enhancers		chr11	45280265	45282862			0.300903	0.559611	-0.258708	-0.873512	7.78889e-08	1.3721e-05	3306	1
Proximal enhancers		chr15	47757202	47760000			0.423003	0.112475	0.310528	1.82189	5.80841e-06	0.000114712	3306	1
Proximal enhancers		chr11	71889707	71893504			0.311886	0.568191	-0.256306	-0.873252	5.52825e-08	1.21122e-05	3309	2
Proximal enhancers		chr3	169017176	169018373			0.370768	0.687417	-0.316649	-0.873109	4.39785e-06	9.72896e-05	3312	1
Proximal enhancers		chr13	98898643	98899923			0.275639	0.623204	-0.347565	-1.14848	5.83422e-06	0.000114978	3313	1
Proximal enhancers		chr15	41263794	41265397			0.313119	0.58178	-0.26866	-0.872993	7.30386e-07	3.73008e-05	3315	1
Proximal enhancers		chr8	109611722	109612202			0.106456	0.330159	-0.223704	-1.54643	1.48435e-06	5.43307e-05	3323	1
Proximal enhancers		chr1	43456328	43457126			0.471459	0.719779	-0.24832	-0.908307	5.91248e-06	0.000116073	3325	2
Proximal enhancers		chr10	103317202	103319076			0.41251	0.790773	-0.378264	-0.92241	5.91291e-06	0.000116073	3326	1
Proximal enhancers		chr14	25524976	25527173			0.366199	0.678209	-0.31201	-0.87135	2.66876e-06	7.34947e-05	3329	1
Proximal enhancers		chr3	69854672	69857069			0.335771	0.689838	-0.354066	-1.0172	5.93814e-06	0.000116289	3334	1
Proximal enhancers		chr10	79011461	79013694			0.421542	0.779232	-0.35769	-0.870949	1.28337e-08	6.98273e-06	3334	1
Proximal enhancers		chr8	125604323	125610120			0.686117	0.401401	0.284716	0.870754	3.50846e-06	8.58586e-05	3337	4
Proximal enhancers		chr17	55488558	55493555			0.0916726	0.315088	-0.223415	-1.6769	9.83643e-07	4.32884e-05	3337	1
Proximal enhancers		chr8	8953231	8954230			0.0931446	0.509664	-0.41652	-2.33291	5.97274e-06	0.000116754	3340	1
Proximal enhancers		chr1	119866002	119867399			0.384546	0.711152	-0.326606	-0.870109	3.07949e-06	7.97739e-05	3344	1
Proximal enhancers		chr6	47094039	47095837			0.419291	0.774538	-0.355247	-0.869887	3.2193e-07	2.53085e-05	3346	1
Proximal enhancers		chr15	90400279	90402476			0.127489	0.350732	-0.223243	-1.39161	4.03474e-06	9.25948e-05	3346	1
Proximal enhancers		chr7	82137355	82137954			0.149191	0.444346	-0.295155	-1.51303	5.99213e-06	0.000116829	3348	1
Proximal enhancers		chr22	21363633	21364431			0.746566	0.404042	0.342524	0.869689	5.72057e-07	3.32593e-05	3350	1
Proximal enhancers		chr14	80308217	80309015			0.358702	0.663701	-0.304999	-0.869652	2.73966e-06	7.45933e-05	3351	1
Proximal enhancers		chr1	41710402	41712799			0.291153	0.550879	-0.259726	-0.897191	6.00441e-06	0.000116955	3352	1
Proximal enhancers		chr4	30461888	30463999			0.215787	0.438642	-0.222855	-0.990603	1.42322e-06	5.31365e-05	3356	1
Proximal enhancers		chr2	182743198	182743599			0.178558	0.407912	-0.229354	-1.14819	6.02714e-06	0.000117142	3358	1
Proximal enhancers		chr12	66389356	66395353			0.135469	0.360568	-0.225099	-1.34903	6.02838e-06	0.000117142	3360	1
Proximal enhancers		chr7	69213365	69216562			0.243319	0.46585	-0.222531	-0.909549	3.62388e-06	8.6701e-05	3369	1
Proximal enhancers		chr5	170910410	170911277			0.318701	0.604989	-0.286288	-0.903785	6.09245e-06	0.000117966	3372	1
Proximal enhancers		chr5	67842858	67846055			0.0900133	0.312381	-0.222368	-1.68858	1.16642e-09	3.44054e-06	3373	1
Proximal enhancers		chr5	77279850	77280848			0.536835	0.275328	0.261507	0.938485	6.10478e-06	0.0001181	3375	1
Proximal enhancers		chr5	141614210	141616408			0.43836	0.660626	-0.222265	-0.959974	5.14414e-06	0.000106556	3377	3
Proximal enhancers		chr2	102230572	102231709			0.201881	0.424063	-0.222182	-1.03465	2.00546e-07	2.01353e-05	3379	1
Proximal enhancers		chr12	60726664	60728261			0.312381	0.578087	-0.265706	-0.867265	4.80924e-06	0.000102223	3379	1
Proximal enhancers		chr4	141556102	141557699			0.0847262	0.30686	-0.222133	-1.74201	9.78803e-07	4.32884e-05	3382	1
Proximal enhancers		chr3	178494976	178496973			0.368985	0.671327	-0.302342	-1.01	6.17179e-06	0.000119081	3383	2
Proximal enhancers		chr2	169330841	169335238			0.131124	0.35323	-0.222107	-1.36392	9.9212e-07	4.34159e-05	3384	1
Proximal enhancers		chr2	55986080	55990277			0.348196	0.64272	-0.294523	-0.865713	4.99904e-06	0.000104479	3394	1
Proximal enhancers		chr7	7999287	8001999			0.115275	0.404068	-0.288793	-1.72477	6.22109e-06	0.000119608	3394	1
Proximal enhancers		chr6	73239368	73241965			0.180334	0.414911	-0.234577	-1.15863	6.22365e-06	0.000119608	3395	1
Proximal enhancers		chr10	104521479	104525676			0.457625	0.728061	-0.270436	-0.865694	6.12352e-06	0.000118287	3396	3
Proximal enhancers		chr22	21289402	21297199			0.0830278	0.417562	-0.334534	-2.2004	6.22391e-06	0.000119608	3396	1
Proximal enhancers		chr7	113011577	113011976			0.140977	0.514706	-0.373729	-1.79718	6.23125e-06	0.000119646	3399	1
Proximal enhancers		chr11	43402865	43403863			0.366694	0.676281	-0.309587	-0.865406	3.80454e-06	8.9263e-05	3400	1
Proximal enhancers		chr11	102125986	102128383			0.140516	0.414399	-0.273883	-1.4955	6.23376e-06	0.000119646	3401	1
Proximal enhancers		chr12	30350202	30351199			0.206831	0.428359	-0.221528	-1.01554	9.93636e-07	4.3424e-05	3403	1
Proximal enhancers		chr2	47514139	47518136			0.464716	0.854051	-0.389335	-0.864052	2.49686e-08	8.91326e-06	3415	1
Proximal enhancers		chr11	111998786	112001183			0.247419	0.468595	-0.221176	-0.894686	3.72909e-07	2.6963e-05	3415	1
Proximal enhancers		chr13	87544525	87544937			0.614681	0.333341	0.28134	0.863478	1.88001e-06	6.04967e-05	3420	1
Proximal enhancers		chr21	43236877	43237599			0.153783	0.611484	-0.457701	-1.92393	6.32127e-06	0.000120583	3420	1
Proximal enhancers		chr4	79058712	79059794			0.391077	0.748324	-0.357247	-0.918934	6.32293e-06	0.000120583	3422	1
Proximal enhancers		chr10	112313479	112314115			0.168392	0.389321	-0.220929	-1.1625	4.48561e-06	9.82455e-05	3425	1
Proximal enhancers		chr2	60164802	60165678			0.264122	0.488441	-0.224319	-0.862605	5.20297e-06	0.000107468	3429	1
Proximal enhancers		chr1	223276119	223277118			0.778249	0.423568	0.354681	0.862393	3.16959e-06	8.08499e-05	3433	1
Proximal enhancers		chr3	194731975	194733373			0.252406	0.473184	-0.220778	-0.880773	1.4118e-06	5.29453e-05	3434	1
Proximal enhancers		chr1	24334313	24337311			0.452879	0.830724	-0.377845	-0.860996	5.33428e-08	1.20748e-05	3445	1
Proximal enhancers		chr16	46893046	46894843			0.242079	0.498623	-0.256544	-1.01272	6.41158e-06	0.000121456	3446	1
Proximal enhancers		chr7	128527778	128529975			0.357615	0.657685	-0.30007	-0.860971	9.7673e-07	4.32644e-05	3447	1
Proximal enhancers		chr5	55811443	55813840			0.332179	0.700012	-0.367833	-1.05309	6.45084e-06	0.000121879	3455	1
Proximal enhancers		chr11	94432707	94434305			0.291559	0.672132	-0.380574	-1.17761	6.45434e-06	0.000121901	3457	1
Proximal enhancers		chr2	160964882	160966824			0.138282	0.358573	-0.220291	-1.31361	5.28362e-06	0.00010855	3458	1
Proximal enhancers		chr9	94444428	94445825			0.51473	0.279198	0.235532	0.859519	5.69206e-06	0.000113412	3458	1
Proximal enhancers		chr10	123531279	123533076			0.100053	0.58111	-0.481057	-2.42523	6.46362e-06	0.000121911	3460	1
Proximal enhancers		chr8	116694523	116695920			0.092042	0.312279	-0.220237	-1.65915	2.41326e-06	6.94116e-05	3461	1
Proximal enhancers		chr21	46441360	46441930			0.14145	0.37592	-0.23447	-1.34946	6.46989e-06	0.000121947	3464	1
Proximal enhancers		chr22	23602033	23603031			0.26767	0.607907	-0.340238	-1.15402	6.51354e-06	0.000122276	3478	1
Proximal enhancers		chr17	45911402	45913155			0.303156	0.557304	-0.254148	-0.857243	2.31966e-07	2.20112e-05	3479	1
Proximal enhancers		chr8	91589861	91593858			0.279873	0.500962	-0.221089	-0.857093	6.9135e-07	3.6198e-05	3481	2
Proximal enhancers		chr8	55475289	55477086			0.380376	0.696956	-0.31658	-0.856756	3.53596e-06	8.62084e-05	3483	1
Proximal enhancers		chr9	4966797	4968194			0.190024	0.415522	-0.225499	-1.08906	6.55168e-06	0.000122792	3483	1
Proximal enhancers		chr1	68235595	68238007			0.313649	0.635987	-0.322338	-0.948444	6.55887e-06	0.000122845	3485	2
Proximal enhancers		chr2	28739807	28740311			0.063203	0.283032	-0.219829	-2.00109	1.00847e-07	1.54927e-05	3486	1
Proximal enhancers		chr13	96302526	96303923			0.305343	0.560921	-0.255579	-0.856371	3.97645e-06	9.16958e-05	3487	1
Proximal enhancers		chr12	81477348	81480546			0.450626	0.823549	-0.372923	-0.855671	3.54724e-07	2.63151e-05	3489	1
Proximal enhancers		chr11	44276865	44282063			0.448094	0.66782	-0.219725	-0.942214	1.33523e-06	5.09816e-05	3490	3
Proximal enhancers		chr11	33981065	33983599			0.118965	0.375317	-0.256352	-1.57907	6.60183e-06	0.000123436	3492	1
Proximal enhancers		chr10	29390908	29391799			0.0614581	0.501146	-0.439687	-2.83856	6.6086e-06	0.000123457	3495	1
Proximal enhancers		chr19	38560584	38565781			0.432637	0.755106	-0.322469	-0.855147	4.07664e-08	1.12707e-05	3496	2
Proximal enhancers		chr1	207212784	207214445			0.448745	0.69492	-0.246175	-0.854392	5.86547e-07	3.36176e-05	3499	3
Proximal enhancers		chr3	29690787	29692784			0.184374	0.432405	-0.248031	-1.18654	6.63123e-06	0.000123632	3502	1
Proximal enhancers		chr8	41132602	41135629			0.461911	0.729537	-0.267626	-0.8538	1.05771e-08	6.31706e-06	3503	2
Proximal enhancers		chr22	35853833	35855430			0.295145	0.540877	-0.245731	-0.85346	3.43639e-07	2.61525e-05	3507	2
Proximal enhancers		chr13	98100725	98101723			0.372168	0.756731	-0.384563	-1.00452	6.70813e-06	0.000124639	3514	1
Proximal enhancers		chr12	94276411	94281408			0.439661	0.659043	-0.219382	-1.20074	6.44505e-06	0.000121866	3515	4
Proximal enhancers		chr2	111983202	111986439			0.259704	0.481183	-0.221479	-0.941734	6.71364e-06	0.00012467	3516	2
Proximal enhancers		chr2	44779766	44781763			0.411398	0.75083	-0.339432	-0.852392	1.58921e-06	5.6087e-05	3518	1
Proximal enhancers		chr13	21497167	21497965			0.142842	0.362103	-0.219261	-1.28366	3.46844e-06	8.51767e-05	3519	1
Proximal enhancers		chr17	4681228	4682425			0.140355	0.380157	-0.239802	-1.37568	6.73449e-06	0.000124915	3520	1
Proximal enhancers		chr4	75811270	75812467			0.283652	0.595811	-0.312159	-1.04476	6.75788e-06	0.000125278	3522	1
Proximal enhancers		chr3	32407387	32410199			0.456639	0.832239	-0.3756	-0.851922	3.05159e-08	9.58579e-06	3523	1
Proximal enhancers		chr16	24845402	24846599			0.371873	0.693249	-0.321376	-0.880942	6.75991e-06	0.00012528	3523	1
Proximal enhancers		chr3	64676680	64677584			0.219649	0.474589	-0.25494	-1.07733	6.77972e-06	0.000125505	3527	1
Proximal enhancers		chr5	60273752	60275351			0.404062	0.737062	-0.333	-0.85138	4.20379e-09	5.37747e-06	3531	1
Proximal enhancers		chr17	9663227	9664225			0.403882	0.185068	0.218814	1.08524	3.1269e-06	8.03457e-05	3535	1
Proximal enhancers		chr3	126012120	126012918			0.183964	0.499168	-0.315204	-1.44327	6.8584e-06	0.000126638	3536	2
Proximal enhancers		chr3	64041587	64043184			0.1402	0.575877	-0.435677	-1.96371	6.87289e-06	0.00012687	3537	1
Proximal enhancers		chr4	162493011	162495409			0.360036	0.131411	0.228625	1.38777	6.88045e-06	0.000126948	3538	1
Proximal enhancers		chr10	111775279	111778084			0.281992	0.516223	-0.234231	-0.849746	6.26676e-06	0.000119814	3538	1
Proximal enhancers		chr18	19716229	19716893			0.383524	0.699139	-0.315615	-0.849618	1.1825e-06	4.78947e-05	3542	1
Proximal enhancers		chr1	26112714	26115111			0.32965	0.602035	-0.272385	-0.849567	3.90617e-07	2.75949e-05	3544	1
Proximal enhancers		chr20	40137910	40140507			0.379788	0.692255	-0.312467	-0.849306	1.78746e-08	7.77261e-06	3547	1
Proximal enhancers		chr11	16377265	16381663			0.352817	0.643591	-0.290774	-0.849147	6.61245e-06	0.000123458	3549	1
Proximal enhancers		chr3	59749602	59750799			0.147991	0.545589	-0.397598	-1.81418	6.93863e-06	0.000127317	3557	1
Proximal enhancers		chr2	227388446	227390043			0.464585	0.844249	-0.379665	-0.847992	5.68532e-07	3.31615e-05	3561	1
Proximal enhancers		chr15	60362408	60364204			0.192047	0.409966	-0.217919	-1.05558	1.61233e-06	5.63894e-05	3565	1
Proximal enhancers		chr10	54110824	54116621			0.140196	0.632339	-0.492144	-2.09649	6.96535e-06	0.000127355	3570	1
Proximal enhancers		chr12	50307576	50308973			0.171234	0.388964	-0.21773	-1.1384	1.48367e-08	7.28347e-06	3571	1
Proximal enhancers		chr14	60641147	60643144			0.299604	0.546933	-0.24733	-0.847082	4.15934e-06	9.41309e-05	3573	1
Proximal enhancers		chr3	44331386	44331985			0.602863	0.310981	0.291882	0.933077	6.98235e-06	0.000127484	3576	1
Proximal enhancers		chr2	75703479	75705278			0.0695006	0.287037	-0.217537	-1.90161	6.50734e-06	0.00012223	3579	1
Proximal enhancers		chr4	106891417	106892615			0.294696	0.598824	-0.304127	-0.998653	7.02768e-06	0.00012799	3585	1
Proximal enhancers		chr12	15989802	15992399			0.377047	0.685911	-0.308864	-0.846394	1.04253e-08	6.31706e-06	3585	1
Proximal enhancers		chr14	101180017	101181814			0.27973	0.510787	-0.231057	-0.845985	6.25312e-06	0.000119814	3590	1
Proximal enhancers		chr4	30946888	30948285			0.429451	0.210077	0.219374	0.997695	7.08397e-06	0.000128715	3593	1
Proximal enhancers		chr2	231335494	231338843			0.215151	0.497879	-0.282728	-1.17359	7.10663e-06	0.00012896	3598	1
Proximal enhancers		chr10	78736727	78737724			0.708698	0.455227	0.253471	0.845094	7.31914e-07	3.73008e-05	3599	3
Proximal enhancers		chr4	182936810	182937808			0.614322	0.331492	0.28283	0.870439	7.12196e-06	0.000129167	3600	1
Proximal enhancers		chr2	237919846	237922243			0.10813	0.325325	-0.217196	-1.50519	1.59329e-07	1.84761e-05	3601	1
Proximal enhancers		chr1	31185602	31186948			0.199153	0.416321	-0.217168	-1.04958	6.85587e-07	3.60698e-05	3602	2
Proximal enhancers		chr1	87743999	87745996			0.239268	0.461361	-0.222093	-0.844644	4.07455e-06	9.31482e-05	3604	2
Proximal enhancers		chr7	150645375	150647599			0.270914	0.493125	-0.222211	-0.844577	3.66088e-07	2.67962e-05	3605	2
Proximal enhancers		chr3	159900802	159903773			0.389228	0.706891	-0.317663	-0.844541	3.29892e-06	8.24616e-05	3606	1
Proximal enhancers		chr7	141614925	141616522			0.319065	0.102064	0.217	1.55404	1.54328e-06	5.53221e-05	3610	1
Proximal enhancers		chr15	58573428	58575442			0.297711	0.779346	-0.481635	-1.35908	7.20462e-06	0.000130091	3615	1
Proximal enhancers		chr3	111296619	111298325			0.446457	0.229591	0.216866	0.929904	5.34021e-06	0.000109103	3618	1
Proximal enhancers		chr8	116283123	116284320			0.336521	0.611588	-0.275067	-0.843017	1.86965e-08	7.87558e-06	3624	1
Proximal enhancers		chr3	49520987	49523599			0.242135	0.458837	-0.216702	-0.894888	2.42906e-06	6.96511e-05	3627	1
Proximal enhancers		chr9	130078828	130083025			0.428753	0.776492	-0.347739	-0.842023	2.10647e-10	3.44054e-06	3631	1
Proximal enhancers		chr11	75568907	75570305			0.197209	0.561179	-0.363971	-1.46286	7.32572e-06	0.000131691	3632	1
Proximal enhancers		chr15	92056879	92059876			0.460071	0.243563	0.216508	0.844491	2.40694e-06	6.93641e-05	3633	2
Proximal enhancers		chr20	6630802	6632599			0.252749	0.742053	-0.489304	-1.51715	7.35094e-06	0.000131976	3636	1
Proximal enhancers		chr3	33173032	33173984			0.299577	0.668439	-0.368861	-1.13192	7.35204e-06	0.000131976	3637	1
Proximal enhancers		chr16	53914935	53916332			0.134093	0.536946	-0.402852	-1.92439	7.35568e-06	0.000131976	3639	1
Proximal enhancers		chr4	145554855	145557452			0.269566	0.586167	-0.316601	-1.09253	7.36678e-06	0.000132102	3641	1
Proximal enhancers		chr8	128277123	128279320			0.125776	0.418404	-0.292628	-1.65774	7.44125e-06	0.000133081	3648	1
Proximal enhancers		chr3	102770287	102772684			0.372606	0.674909	-0.302304	-0.840054	6.95683e-07	3.63084e-05	3652	1
Proximal enhancers		chr15	38880482	38882315			0.29131	0.553904	-0.262594	-1.04035	7.45825e-06	0.000133136	3657	2
Proximal enhancers		chr10	115280279	115281389			0.127413	0.343256	-0.215843	-1.3622	2.60304e-08	9.04361e-06	3658	1
Proximal enhancers		chr15	86191483	86194199			0.447903	0.809512	-0.361609	-0.839724	5.81132e-08	1.23466e-05	3658	1
Proximal enhancers		chr20	32632110	32634507			0.400081	0.723886	-0.323805	-0.839646	1.97694e-07	1.995e-05	3659	1
Proximal enhancers		chr13	80791424	80793221			0.158813	0.488766	-0.329953	-1.56294	7.473e-06	0.000133279	3660	1
Proximal enhancers		chr11	117109386	117110783			0.438119	0.791619	-0.3535	-0.839034	3.15704e-06	8.07388e-05	3663	1
Proximal enhancers		chr4	38276688	38278085			0.195144	0.543589	-0.348446	-1.43218	7.49497e-06	0.000133484	3666	1
Proximal enhancers		chr14	70915216	70915815			0.206691	0.469926	-0.263235	-1.14717	7.50049e-06	0.000133546	3667	1
Proximal enhancers		chr18	10233802	10235999			0.113936	0.329569	-0.215633	-1.45411	2.88668e-08	9.56723e-06	3667	1
Proximal enhancers		chr6	52451440	52457237			0.184354	0.415251	-0.230897	-0.838137	4.30875e-07	2.88536e-05	3673	2
Proximal enhancers		chr7	17058835	17061977			0.18067	0.458388	-0.277718	-1.29662	7.55047e-06	0.000134144	3675	1
Proximal enhancers		chr10	62718415	62720212			0.488262	0.268782	0.21948	0.837766	7.12853e-07	3.6839e-05	3678	1
Proximal enhancers		chr5	123939777	123942574			0.386685	0.698932	-0.312247	-0.837652	2.26289e-08	8.73914e-06	3679	1
Proximal enhancers		chr1	27347602	27348911			0.331757	0.600726	-0.26897	-0.837556	2.80146e-07	2.3767e-05	3680	1
Proximal enhancers		chr2	226192646	226193444			0.468217	0.240672	0.227546	0.931868	7.573e-06	0.000134357	3680	1
Proximal enhancers		chr6	129561292	129561810			0.181953	0.397095	-0.215142	-1.08461	1.493e-06	5.44884e-05	3683	1
Proximal enhancers		chr9	89826670	89829467			0.740399	0.268843	0.471556	1.4282	7.58051e-06	0.000134357	3683	1
Proximal enhancers		chr11	66668307	66670904			0.300396	0.544524	-0.244128	-0.837139	1.31179e-06	5.07115e-05	3684	1
Proximal enhancers		chr12	68697512	68699542			0.273817	0.528744	-0.254927	-0.924638	7.60154e-06	0.000134466	3691	1
Proximal enhancers		chr15	79288002	79290076			0.428067	0.732722	-0.304654	-1.21823	7.61106e-06	0.000134568	3692	2
Proximal enhancers		chr22	24956833	24963430			0.229982	0.560397	-0.330415	-1.24904	7.63424e-06	0.000134786	3698	1
Proximal enhancers		chr5	88041560	88044199			0.398966	0.72007	-0.321104	-0.836055	5.33072e-06	0.000109103	3702	1
Proximal enhancers		chr18	3106002	3108999			0.134212	0.367218	-0.233006	-1.38721	7.6519e-06	0.000134941	3702	1
Proximal enhancers		chr2	158089456	158091653			0.331476	0.599588	-0.268111	-0.836047	2.27009e-07	2.17326e-05	3703	1
Proximal enhancers		chr11	115487585	115489983			0.520521	0.276876	0.243645	0.886983	7.65412e-06	0.000134941	3703	1
Proximal enhancers		chr15	90904679	90909078			0.393914	0.718948	-0.325035	-0.835833	6.90984e-07	3.6198e-05	3706	2
Proximal enhancers		chr7	127539578	127549399			0.44055	0.755037	-0.314486	-0.83579	8.67036e-07	4.06095e-05	3708	4
Proximal enhancers		chr4	102256053	102257051			0.178758	0.450985	-0.272226	-1.28818	7.69426e-06	0.000135336	3712	1
Proximal enhancers		chr15	44378906	44381498			0.152976	0.516973	-0.363996	-1.69307	7.70362e-06	0.000135354	3714	1
Proximal enhancers		chr13	113985396	113986993			0.428751	0.772871	-0.344121	-0.835373	2.64973e-07	2.35379e-05	3717	1
Proximal enhancers		chr3	123264920	123266517			0.398182	0.73941	-0.341227	-0.87654	7.72418e-06	0.000135497	3722	1
Proximal enhancers		chr2	129119232	129122439			0.326293	0.550621	-0.224328	-0.834234	3.58581e-06	8.63626e-05	3726	3
Proximal enhancers		chr7	102607978	102608975			0.236594	0.630183	-0.393589	-1.37635	7.76297e-06	0.000135932	3728	1
Proximal enhancers		chr15	73562279	73563476			0.406874	0.733198	-0.326324	-0.834135	1.44168e-06	5.34823e-05	3728	1
Proximal enhancers		chr13	93152155	93153124			0.176502	0.391031	-0.214529	-1.10452	7.76774e-06	0.000135969	3730	1
Proximal enhancers		chr4	138288131	138290128			0.342404	0.620943	-0.278539	-1.02041	7.77983e-06	0.000136077	3732	2
Proximal enhancers		chr9	34504748	34506130			0.116317	0.329998	-0.213681	-1.42848	5.66918e-07	3.31375e-05	3733	1
Proximal enhancers		chr16	30092001	30093000			0.423088	0.762039	-0.338951	-0.834014	2.77861e-07	2.3692e-05	3733	1
[truncated: 441 more rows]
