# Supplementary material for: DNA methyltransferase 3A controls intestinal epithelial barrier function and regeneration in the colon
Source: Nat Commun. 2022 Oct 21;13:6266. doi: 10.1038/s41467-022-33844-2 (PMC9587301; doi:10.1038/s41467-022-33844-2)
Supplement: Supplementary file 8 — Supplementary Data 5 [file 41467_2022_33844_MOESM8_ESM.xlsx]

## Sheet: Supplementary Data 5
Supplementary Data 5: Comparison of transcription-DNA methylation correlation between in vitro and in vivo
Gene.invivo	Gene.invitro	Rho.invivo	FDR.invivo	Rho.invitro	FDR.invitro
ENSMUSG00000026113	ENSG00000040933	-1	0	-0.697059	0.0037
ENSMUSG00000013698	ENSG00000162734	0.964286	0	-0.752941	0.0014
ENSMUSG00000028519	ENSG00000173406	1	0	0.817647	0.0001
ENSMUSG00000044006	ENSG00000160161	-0.991031	0	-0.897059	0
ENSMUSG00000069601	ENSG00000151150	-1	0	-0.908824	0
ENSMUSG00000006345	ENSG00000100031	1	0	-0.823529	0.0003
ENSMUSG00000038485	ENSG00000274211	-1	0	-0.676471	0.0056
ENSMUSG00000063506	ENSG00000128805	-1	0	-0.917647	0
ENSMUSG00000022253	ENSG00000152620	-0.964286	0	0.741176	0.0011
ENSMUSG00000022272	ENSG00000145555	-1	0	0.758824	0.001
ENSMUSG00000037003	ENSG00000111077	-1	0	-0.947059	0
ENSMUSG00000024908	ENSG00000110075	-0.964286	0	-0.623529	0.0103
ENSMUSG00000067158	ENSG00000081052	-1	0.001	-0.920588	0
ENSMUSG00000027223	ENSG00000121653	-0.964286	0.001	-0.558824	0.0267
ENSMUSG00000067219	ENSG00000163293	0.964286	0.001	0.817647	0.0001
ENSMUSG00000029462	ENSG00000111237	1	0.001	-0.523529	0.0412
ENSMUSG00000029676	ENSG00000128513	0.964286	0.001	-0.729412	0.0023
ENSMUSG00000040952	ENSG00000105372	-0.964286	0.001	-0.676471	0.0054
ENSMUSG00000053565	ENSG00000178982	1	0.001	-0.697059	0.0035
ENSMUSG00000049791	ENSG00000174804	0.964286	0.001	0.779412	0.0005
ENSMUSG00000014606	ENSG00000108528	-0.964286	0.001	0.602941	0.0161
ENSMUSG00000069729	ENSG00000049618	1	0.001	0.332353	0.2108
ENSMUSG00000026565	ENSG00000143190	-0.964286	0.002	0.732353	0.0018
ENSMUSG00000036202	ENSG00000080345	0.964286	0.002	-0.526471	0.0396
ENSMUSG00000044641	ENSG00000124171	-0.964286	0.002	-0.891176	0
ENSMUSG00000028041	ENSG00000143537	-0.964286	0.002	0.841176	0
ENSMUSG00000062410	ENSG00000203857	-0.964286	0.002	-0.655882	0.0072
ENSMUSG00000029228	ENSG00000072201	-0.928571	0.002	0.779412	0.0009
ENSMUSG00000029238	ENSG00000134852	-1	0.002	-0.876471	0
ENSMUSG00000030353	ENSG00000197905	-0.964286	0.002	-0.782353	0.0004
ENSMUSG00000031529	ENSG00000173273	0.964286	0.002	-0.473529	0.0673
ENSMUSG00000031642	ENSG00000154447	-0.964286	0.002	0.870588	0
ENSMUSG00000001995	ENSG00000116991	0.928571	0.002	0.882353	0
ENSMUSG00000052302	ENSG00000111490	0.964286	0.002	-0.558824	0.0248
ENSMUSG00000098781	ENSG00000197372	-0.963624	0.002	-0.814706	0.0002
ENSMUSG00000022760	ENSG00000184436	0.928571	0.002	0.720588	0.0025
ENSMUSG00000024381	ENSG00000136717	0.964286	0.002	-0.605882	0.0152
ENSMUSG00000005886	ENSG00000140396	-0.964286	0.003	0.802941	0.0002
ENSMUSG00000026433	ENSG00000117280	0.964286	0.003	-0.679412	0.0046
ENSMUSG00000034557	ENSG00000157077	0.964286	0.003	0.770588	0.0003
ENSMUSG00000094439	ENSG00000169991	0.928571	0.003	-0.808824	0.0003
ENSMUSG00000015806	ENSG00000151552	-0.964286	0.003	0.832353	0.0001
ENSMUSG00000030082	ENSG00000058262	0.964286	0.003	0.864706	0
ENSMUSG00000032776	ENSG00000140563	0.964286	0.003	-0.791176	0.0001
ENSMUSG00000004565	ENSG00000032444	0.964286	0.003	-0.602941	0.0142
ENSMUSG00000054823	ENSG00000147548	0.964286	0.003	-0.75	0.0017
ENSMUSG00000015013	ENSG00000167515	0.964286	0.003	-0.488235	0.0535
ENSMUSG00000019841	ENSG00000009413	-0.964286	0.003	-0.685294	0.0042
ENSMUSG00000034613	ENSG00000111110	0.964286	0.003	-0.652941	0.0075
ENSMUSG00000044894	ENSG00000164405	-0.964286	0.003	-0.764706	0.0008
ENSMUSG00000018378	ENSG00000180891	0.964286	0.003	-0.838235	0
ENSMUSG00000052373	ENSG00000161647	-0.928571	0.003	-0.711765	0.0022
ENSMUSG00000020647	ENSG00000084676	0.964286	0.003	0.870588	0
ENSMUSG00000035614	ENSG00000198718	-0.964286	0.003	-0.529412	0.0382
ENSMUSG00000059895	ENSG00000184489	-0.964286	0.003	0.870588	0
ENSMUSG00000025077	ENSG00000198924	-0.964286	0.003	-0.538235	0.0344
ENSMUSG00000027540	ENSG00000196396	0.964286	0.004	-0.897059	0
ENSMUSG00000037174	ENSG00000109381	-0.964286	0.004	-0.447059	0.087
ENSMUSG00000035561	ENSG00000137124	-0.928571	0.004	-0.623529	0.0108
ENSMUSG00000042446	ENSG00000146463	-0.928571	0.004	-0.794118	0.0001
ENSMUSG00000030304	ENSG00000087502	-0.928571	0.004	-0.758824	0.0016
ENSMUSG00000025104	ENSG00000166503	0.954994	0.004	-0.9	0
ENSMUSG00000031628	ENSG00000164305	0.892857	0.004	0.826471	0
ENSMUSG00000056724	ENSG00000160796	0.964286	0.005	-0.670588	0.0067
ENSMUSG00000079259	ENSG00000206557	-0.964286	0.004	-0.767647	0.001
ENSMUSG00000003948	ENSG00000108960	-0.928571	0.004	-0.714706	0.0027
ENSMUSG00000001289	ENSG00000123349	0.892857	0.004	-0.773529	0.0001
ENSMUSG00000004070	ENSG00000103415	0.964286	0.004	-0.561765	0.0276
ENSMUSG00000042644	ENSG00000096433	0.928571	0.004	-0.641176	0.01
ENSMUSG00000026987	ENSG00000123636	0.928571	0.005	-0.558824	0.026
ENSMUSG00000070880	ENSG00000128683	0.928571	0.005	-0.938235	0
ENSMUSG00000027075	ENSG00000149150	-0.928571	0.005	0.820588	0
ENSMUSG00000028080	ENSG00000198589	0.964286	0.005	-0.555882	0.0274
ENSMUSG00000040896	ENSG00000171385	0.964286	0.005	0.829412	0.0001
ENSMUSG00000029048	ENSG00000157916	-0.928571	0.005	-0.632353	0.0117
ENSMUSG00000038664	ENSG00000103657	0.964286	0.005	-0.373529	0.1445
ENSMUSG00000047036	ENSG00000185219	-0.964286	0.005	-0.829412	0.0002
ENSMUSG00000038774	ENSG00000112249	0.964286	0.005	-0.505882	0.0477
ENSMUSG00000000384	ENSG00000136270	-0.928571	0.005	0.729412	0.0008
ENSMUSG00000017774	ENSG00000197879	0.928571	0.005	-0.847059	0.0002
ENSMUSG00000043460	ENSG00000166897	-0.928571	0.005	0.826471	0.0003
ENSMUSG00000024112	ENSG00000196557	-0.928571	0.005	0.808824	0.0002
ENSMUSG00000027737	ENSG00000151012	0.964286	0.006	-0.417647	0.1085
ENSMUSG00000005779	ENSG00000159377	-0.892857	0.006	0.705882	0.0032
ENSMUSG00000028229	ENSG00000176623	0.928571	0.006	-0.741176	0.0012
ENSMUSG00000005299	ENSG00000168924	0.928571	0.006	-0.591176	0.0189
ENSMUSG00000008892	ENSG00000078668	0.928571	0.006	0.605882	0.0159
ENSMUSG00000035697	ENSG00000180448	-0.928571	0.006	-0.814706	0.0001
ENSMUSG00000052917	ENSG00000138468	0.928571	0.006	0.8	0.0003
ENSMUSG00000024912	ENSG00000175592	0.928571	0.006	0.732353	0.002
ENSMUSG00000040929	ENSG00000080298	-0.928571	0.006	0.814706	0
ENSMUSG00000038323	ENSG00000178074	0.892857	0.007	0.873529	0
ENSMUSG00000073664	ENSG00000144426	-0.928571	0.007	0.779412	0.001
ENSMUSG00000026867	ENSG00000165219	-0.928571	0.007	-0.597059	0.0173
ENSMUSG00000037887	ENSG00000184545	0.928571	0.007	0.779412	0.0004
ENSMUSG00000061393	ENSG00000114739	-0.928571	0.007	0.508824	0.0513
ENSMUSG00000004937	ENSG00000104969	-0.928571	0.007	0.55	0.0285
ENSMUSG00000020166	ENSG00000111596	0.892857	0.007	0.647059	0.0063
ENSMUSG00000025353	ENSG00000123353	0.928571	0.007	-0.655882	0.0069
ENSMUSG00000052087	ENSG00000169220	-0.928571	0.007	-0.823529	0.0003
ENSMUSG00000048279	ENSG00000151835	-0.892857	0.007	0.867647	0
ENSMUSG00000022427	ENSG00000100216	-0.928571	0.007	0.814706	0
ENSMUSG00000002496	ENSG00000103197	0.892857	0.007	-0.855882	0.0001
ENSMUSG00000026199	ENSG00000163516	0.928571	0.008	-0.852941	0
ENSMUSG00000004032	ENSG00000134202	0.892857	0.008	0.797059	0.0004
ENSMUSG00000057315	ENSG00000138639	-0.892857	0.008	-0.529412	0.0389
ENSMUSG00000029814	ENSG00000136231	0.928571	0.008	-0.632353	0.0102
ENSMUSG00000068335	ENSG00000115325	0.892857	0.008	0.75	0.0014
ENSMUSG00000001946	ENSG00000149564	-0.892857	0.008	-0.782353	0.0006
ENSMUSG00000037287	ENSG00000154114	-0.928571	0.008	-0.479412	0.0619
ENSMUSG00000019823	ENSG00000135596	-0.928571	0.008	0.579412	0.0199
ENSMUSG00000040481	ENSG00000171634	-0.928571	0.008	-0.647059	0.008
ENSMUSG00000034789	ENSG00000169228	0.928571	0.008	0.747059	0.0009
ENSMUSG00000050014	ENSG00000128335	-0.928571	0.008	-0.752941	0.0009
ENSMUSG00000050014	ENSG00000100342	-0.928571	0.008	0.817647	0
ENSMUSG00000023017	ENSG00000110881	0.928571	0.008	-0.517647	0.0452
ENSMUSG00000022913	ENSG00000183527	-0.928571	0.008	-0.602941	0.0137
ENSMUSG00000053617	ENSG00000107957	-0.892857	0.008	-0.794118	0.0005
ENSMUSG00000010175	ENSG00000117707	0.928571	0.009	0.926471	0
ENSMUSG00000001025	ENSG00000197956	-0.928571	0.009	-0.888235	0
ENSMUSG00000037600	ENSG00000175707	-0.892857	0.009	0.741176	0.0019
ENSMUSG00000037221	ENSG00000106330	-0.892857	0.009	-0.829412	0.0001
ENSMUSG00000029752	ENSG00000070669	0.892857	0.009	-0.805882	0.0002
ENSMUSG00000042073	ENSG00000114779	0.892857	0.009	-0.576471	0.0203
ENSMUSG00000020261	ENSG00000123643	-0.892857	0.009	-0.470588	0.0638
ENSMUSG00000021520	ENSG00000156467	0.892857	0.009	0.844118	0.0001
ENSMUSG00000021913	ENSG00000197444	0.928571	0.009	0.867647	0.0001
ENSMUSG00000021972	ENSG00000147421	-0.892857	0.009	0.670588	0.0057
ENSMUSG00000022440	ENSG00000133466	-0.892857	0.009	-0.817647	0.0002
ENSMUSG00000023206	ENSG00000134470	-0.892857	0.01	0.587197	0.0168
ENSMUSG00000028965	ENSG00000049249	-0.892857	0.01	0.9	0
ENSMUSG00000015880	ENSG00000109805	-0.892857	0.01	0.688235	0.0057
ENSMUSG00000051674	ENSG00000109184	-0.892857	0.01	-0.608824	0.0135
ENSMUSG00000059022	ENSG00000135253	-0.892857	0.01	-0.832353	0.0001
ENSMUSG00000060032	ENSG00000246705	0.892857	0.01	0.885294	0
ENSMUSG00000008540	ENSG00000008394	-0.892857	0.01	-0.829412	0.0002
ENSMUSG00000036564	ENSG00000103034	0.892857	0.01	0.776471	0.0004
ENSMUSG00000038528	ENSG00000173214	-0.892857	0.01	0.761765	0.0014
ENSMUSG00000018293	ENSG00000108518	-0.928571	0.01	-0.947059	0
ENSMUSG00000020803	ENSG00000129235	0.892857	0.01	-0.929412	0
ENSMUSG00000024228	ENSG00000112874	0.892857	0.01	0.697059	0.0037
ENSMUSG00000011752	ENSG00000171314	0.892857	0.01	-0.782353	0.0005
ENSMUSG00000014602	ENSG00000130294	-0.892857	0.011	-0.729412	0.002
ENSMUSG00000027359	ENSG00000140284	0.892857	0.011	0.726471	0.0022
ENSMUSG00000027551	ENSG00000020256	0.892857	0.011	-0.802941	0.0003
ENSMUSG00000027801	ENSG00000169903	-0.892857	0.011	0.667647	0.0043
ENSMUSG00000051343	ENSG00000135631	-0.892857	0.011	0.561765	0.0251
ENSMUSG00000030022	ENSG00000163638	0.892857	0.011	0.923529	0
ENSMUSG00000041961	ENSG00000183579	0.928571	0.011	0.505882	0.0472
ENSMUSG00000005417	ENSG00000133030	0.892857	0.011	-0.785294	0.0006
ENSMUSG00000022323	ENSG00000132541	-0.892857	0.011	0.676471	0.0046
ENSMUSG00000023015	ENSG00000161800	-0.892857	0.011	-0.702941	0.0034
ENSMUSG00000024829	ENSG00000197345	0.892857	0.011	0.438235	0.0929
ENSMUSG00000039410	ENSG00000142611	-0.892857	0.012	0.902941	0
ENSMUSG00000073684	ENSG00000162585	-0.892857	0.012	0.552941	0.0273
ENSMUSG00000030930	ENSG00000182022	-0.892857	0.012	-0.835294	0
ENSMUSG00000026883	ENSG00000136848	0.892857	0.013	-0.697059	0.0036
ENSMUSG00000028848	ENSG00000142751	0.892857	0.013	0.888235	0
ENSMUSG00000029066	ENSG00000242485	0.857143	0.013	-0.670588	0.0067
ENSMUSG00000029381	ENSG00000138771	0.857143	0.013	0.852941	0
ENSMUSG00000020841	ENSG00000108582	0.892857	0.013	0.741176	0.0013
ENSMUSG00000017830	ENSG00000108771	-0.892857	0.013	0.873529	0
ENSMUSG00000067713	ENSG00000181929	-0.892857	0.013	-0.785294	0.0004
ENSMUSG00000022885	ENSG00000073849	0.892857	0.013	0.885294	0
ENSMUSG00000051390	ENSG00000236104	-0.928571	0.013	-0.905882	0
ENSMUSG00000024985	ENSG00000148737	-0.892857	0.013	-0.811765	0.0001
ENSMUSG00000013593	ENSG00000158864	-0.892857	0.017	-0.905882	0
ENSMUSG00000005089	ENSG00000110436	0.892857	0.014	0.785294	0.0007
ENSMUSG00000057637	ENSG00000116731	0.892857	0.014	-0.820588	0.0002
ENSMUSG00000050856	ENSG00000169020	0.892857	0.014	-0.711765	0.0031
ENSMUSG00000024104	ENSG00000099290	-0.892857	0.014	0.761765	0.0005
ENSMUSG00000031734	ENSG00000177508	-0.892857	0.014	0.835294	0
ENSMUSG00000032009	ENSG00000149212	0.857143	0.014	0.758824	0.0008
ENSMUSG00000036611	ENSG00000122547	-0.892857	0.014	-0.752941	0.0006
ENSMUSG00000032013	ENSG00000137699	0.892857	0.014	-0.508824	0.0441
ENSMUSG00000034858	ENSG00000047346	-0.892857	0.014	-0.738235	0.0023
ENSMUSG00000046909	ENSG00000172171	0.892857	0.014	0.488235	0.0551
ENSMUSG00000022048	ENSG00000092964	0.892857	0.014	-0.65	0.0073
ENSMUSG00000042520	ENSG00000143569	-0.892857	0.021	-0.711765	0.0031
ENSMUSG00000032913	ENSG00000198799	0.892857	0.015	-0.773529	0.0009
ENSMUSG00000041372	ENSG00000139044	-0.857143	0.015	-0.8	0.0002
ENSMUSG00000059824	ENSG00000105516	0.892857	0.015	-0.641176	0.0094
ENSMUSG00000051043	ENSG00000170412	0.892857	0.015	-0.147059	0.5844
ENSMUSG00000003166	ENSG00000070413	-0.892857	0.015	0.6	0.016
ENSMUSG00000036893	ENSG00000181090	-0.857143	0.016	-0.767647	0.0007
ENSMUSG00000074457	ENSG00000188643	0.892857	0.016	-0.608824	0.0145
ENSMUSG00000037999	ENSG00000047365	-0.857143	0.016	0.738235	0.0016
ENSMUSG00000018042	ENSG00000100243	-0.857143	0.016	0.905882	0
ENSMUSG00000026960	ENSG00000177917	0.857143	0.017	-0.579412	0.0216
ENSMUSG00000028447	ENSG00000137100	0.857143	0.017	0.847059	0
ENSMUSG00000030225	ENSG00000023697	-0.857143	0.017	-0.735294	0.0017
ENSMUSG00000022899	ENSG00000163406	0.892857	0.017	0.547059	0.0307
ENSMUSG00000025931	ENSG00000170915	-0.857143	0.018	0.911765	0
ENSMUSG00000052062	ENSG00000116117	-0.857143	0.018	0.655882	0.0072
ENSMUSG00000026004	ENSG00000144445	-0.857143	0.018	0.658824	0.0062
ENSMUSG00000032997	ENSG00000123989	0.857143	0.018	-0.902941	0
ENSMUSG00000063172	ENSG00000081870	0.892857	0.018	0.664706	0.0064
ENSMUSG00000047875	ENSG00000180758	-0.892857	0.018	-0.682353	0.0043
ENSMUSG00000029440	ENSG00000110801	0.857143	0.018	0.773529	0.0005
ENSMUSG00000029925	ENSG00000059377	0.857143	0.018	0.891176	0
ENSMUSG00000040829	ENSG00000141497	-0.857143	0.018	-0.655882	0.0061
ENSMUSG00000020483	ENSG00000264364	-0.857143	0.018	-0.785294	0.0006
ENSMUSG00000021497	ENSG00000113621	0.892857	0.018	-0.782353	0.0005
ENSMUSG00000022751	ENSG00000114021	0.857143	0.018	0.676471	0.0048
ENSMUSG00000038059	ENSG00000256235	-0.857143	0.018	0.8	0.0004
ENSMUSG00000038576	ENSG00000143502	-0.889499	0.019	-0.832353	0
ENSMUSG00000038354	ENSG00000198483	0.892857	0.019	0.532353	0.0351
ENSMUSG00000035637	ENSG00000137106	-0.857143	0.019	0.738235	0.0016
ENSMUSG00000030162	ENSG00000173391	0.857143	0.019	-0.826471	0.0002
ENSMUSG00000008461	ENSG00000174951	-0.857143	0.019	0.767647	0.0011
ENSMUSG00000019810	ENSG00000001036	0.821429	0.019	0.647059	0.0077
ENSMUSG00000020080	ENSG00000156510	-0.857143	0.019	-0.738235	0.0014
ENSMUSG00000060147	ENSG00000124570	0.857143	0.019	0.808824	0.0001
ENSMUSG00000022179	ENSG00000100802	0.857143	0.019	-0.617647	0.0137
ENSMUSG00000033355	ENSG00000136514	0.857143	0.019	-0.594118	0.0177
ENSMUSG00000028745	ENSG00000077549	0.857143	0.02	-0.65	0.0086
ENSMUSG00000039682	ENSG00000002549	0.821429	0.02	0.744118	0.0016
ENSMUSG00000034663	ENSG00000138756	0.857143	0.02	0.708824	0.0023
ENSMUSG00000029432	ENSG00000146729	0.857143	0.02	0.820588	0.0002
ENSMUSG00000030330	ENSG00000111653	0.857143	0.02	-0.535294	0.0317
ENSMUSG00000002602	ENSG00000167601	-0.857143	0.02	-0.811765	0.0003
ENSMUSG00000060591	ENSG00000142089	0.857143	0.02	-0.782353	0.0004
ENSMUSG00000090112	ENSG00000146414	-0.821429	0.02	-0.591176	0.0167
ENSMUSG00000018666	ENSG00000108468	0.857143	0.02	0.735294	0.0014
ENSMUSG00000023043	ENSG00000111057	0.857143	0.02	0.797059	0.0005
ENSMUSG00000046727	ENSG00000120306	-0.857143	0.02	-0.617647	0.0119
ENSMUSG00000052534	ENSG00000185630	-0.857143	0.021	0.758824	0.0015
ENSMUSG00000074212	ENSG00000164031	-0.857143	0.021	-0.611765	0.0146
ENSMUSG00000028843	ENSG00000142669	-0.857143	0.021	-0.717647	0.0024
ENSMUSG00000011034	ENSG00000100170	0.857143	0.021	-0.908824	0
ENSMUSG00000029438	ENSG00000110987	0.857143	0.021	0.829412	0.0002
ENSMUSG00000038780	ENSG00000198742	0.857143	0.021	-0.788235	0.0003
ENSMUSG00000051950	ENSG00000187676	0.857143	0.021	-0.544118	0.0327
ENSMUSG00000031955	ENSG00000050820	-0.857143	0.021	-0.970588	0
ENSMUSG00000033453	ENSG00000166106	0.857143	0.021	0.879412	0
ENSMUSG00000019975	ENSG00000166130	0.892857	0.021	-0.632353	0.0091
ENSMUSG00000020605	ENSG00000118960	-0.857143	0.021	-0.761765	0.0011
ENSMUSG00000021340	ENSG00000112293	0.857143	0.021	-0.838235	0
ENSMUSG00000023019	ENSG00000167588	-0.857143	0.021	-0.923529	0
ENSMUSG00000034765	ENSG00000138166	0.857143	0.021	-0.738235	0.0015
ENSMUSG00000025781	ENSG00000165629	0.857143	0.022	0.697059	0.0028
ENSMUSG00000027878	ENSG00000134250	-0.857143	0.022	0.414706	0.1117
ENSMUSG00000039634	ENSG00000136870	0.857143	0.022	0.526471	0.0405
ENSMUSG00000028369	ENSG00000165124	-0.857143	0.022	0.779412	0.0005
ENSMUSG00000040659	ENSG00000142634	0.857143	0.022	0.814706	0.0003
ENSMUSG00000029390	ENSG00000086598	0.821429	0.022	0.547059	0.0314
ENSMUSG00000005534	ENSG00000171105	0.857143	0.022	0.608824	0.0126
ENSMUSG00000003299	ENSG00000105364	-0.857143	0.022	0.673529	0.0063
ENSMUSG00000041444	ENSG00000134909	-0.857143	0.022	0.558824	0.0279
ENSMUSG00000032121	ENSG00000150433	-0.857143	0.022	-0.888235	0
ENSMUSG00000038112	ENSG00000110002	-0.857143	0.022	0.591176	0.0179
ENSMUSG00000021108	ENSG00000027075	0.857143	0.022	-0.738235	0.0019
ENSMUSG00000021102	ENSG00000182512	-0.857143	0.022	0.755882	0.0011
ENSMUSG00000047369	ENSG00000185842	0.857143	0.023	-0.720588	0.0012
ENSMUSG00000040434	ENSG00000165905	-0.857143	0.023	0.917647	0
ENSMUSG00000028603	ENSG00000116171	0.857143	0.023	-0.920588	0
ENSMUSG00000029708	ENSG00000179562	-0.821429	0.023	0.955882	0
ENSMUSG00000030654	ENSG00000170540	0.857143	0.023	0.764706	0.0008
ENSMUSG00000020163	ENSG00000127540	0.821429	0.023	-0.626471	0.0113
ENSMUSG00000051510	ENSG00000197063	0.857143	0.023	0.620588	0.0142
ENSMUSG00000052485	ENSG00000157111	-0.821429	0.023	-0.770588	0.0006
ENSMUSG00000022286	ENSG00000083307	-0.857143	0.023	0.891176	0
ENSMUSG00000060224	ENSG00000119943	-0.857143	0.023	0.764706	0.0013
ENSMUSG00000073609	ENSG00000180902	0.857143	0.024	-0.705882	0.0033
ENSMUSG00000049940	ENSG00000164040	-0.857143	0.024	0.879412	0
ENSMUSG00000038279	ENSG00000111641	-0.821429	0.024	0.691176	0.0044
ENSMUSG00000040564	ENSG00000130208	-0.857143	0.024	-0.623529	0.012
ENSMUSG00000002393	ENSG00000160113	-0.857143	0.024	-0.829412	0.0001
ENSMUSG00000019923	ENSG00000122952	-0.857143	0.024	-0.364706	0.1684
ENSMUSG00000074785	ENSG00000136040	-0.857143	0.024	-0.782353	0.0011
ENSMUSG00000018287	ENSG00000091640	0.857143	0.024	-0.705882	0.0029
ENSMUSG00000018412	ENSG00000120071	-0.857143	0.024	-0.776471	0.0004
ENSMUSG00000057388	ENSG00000112110	0.821429	0.024	0.652941	0.0082
ENSMUSG00000026121	ENSG00000168758	-0.857143	0.025	0.608824	0.0138
ENSMUSG00000026860	ENSG00000148341	0.857143	0.025	0.65	0.0067
ENSMUSG00000027955	ENSG00000164125	0.857143	0.025	0.761765	0.0006
ENSMUSG00000062127	ENSG00000143079	0.857143	0.025	-0.885294	0
ENSMUSG00000041132	ENSG00000139597	-0.857143	0.025	-0.791176	0.0004
ENSMUSG00000068329	ENSG00000115317	0.857143	0.025	-0.764706	0.0012
ENSMUSG00000030203	ENSG00000111266	-0.821429	0.025	-0.770588	0.0009
ENSMUSG00000030867	ENSG00000166851	0.857143	0.025	-0.65	0.0068
ENSMUSG00000022322	ENSG00000171241	-0.857143	0.025	0.591176	0.0149
ENSMUSG00000053886	ENSG00000104611	0.857143	0.025	-0.488235	0.057
ENSMUSG00000031732	ENSG00000040199	-0.857143	0.025	-0.870588	0
ENSMUSG00000052151	ENSG00000141934	0.821429	0.025	0.744118	0.0012
ENSMUSG00000038195	ENSG00000167705	0.857143	0.025	0.697059	0.0035
ENSMUSG00000020659	ENSG00000105879	0.821429	0.025	-0.858824	0
ENSMUSG00000022414	ENSG00000100324	0.821429	0.025	0.673529	0.0061
ENSMUSG00000038168	ENSG00000090530	-0.857143	0.025	0.767647	0.0005
ENSMUSG00000024039	ENSG00000160200	-0.857143	0.025	0.785294	0.0005
ENSMUSG00000036792	ENSG00000204406	-0.857143	0.026	-0.617647	0.0128
ENSMUSG00000041959	ENSG00000197747	-0.857143	0.026	0.508824	0.0449
ENSMUSG00000028199	ENSG00000116791	0.857143	0.026	0.567647	0.0277
ENSMUSG00000002028	ENSG00000118058	-0.821429	0.026	-0.682353	0.0049
ENSMUSG00000021451	ENSG00000187764	-0.857143	0.026	0.438235	0.094
ENSMUSG00000029212	ENSG00000163288	-0.821429	0.027	0.758824	0.0007
ENSMUSG00000023106	ENSG00000139726	0.857143	0.027	0.714706	0.0026
ENSMUSG00000032226	ENSG00000140297	-0.821429	0.027	-0.667647	0.0065
ENSMUSG00000001435	ENSG00000182871	-0.821429	0.027	0.591176	0.0178
ENSMUSG00000038903	ENSG00000166510	0.857143	0.027	-0.752941	0.0012
ENSMUSG00000028071	ENSG00000027869	0.821429	0.028	-0.852941	0.0002
ENSMUSG00000015697	ENSG00000143379	0.857143	0.028	-0.617647	0.0102
ENSMUSG00000034163	ENSG00000133858	-0.857143	0.028	-0.817647	0.0002
ENSMUSG00000006724	ENSG00000111012	-0.821429	0.028	0.847059	0.0003
ENSMUSG00000022051	ENSG00000104765	0.821429	0.028	0.697059	0.0023
ENSMUSG00000022610	ENSG00000188130	0.821429	0.028	0.632353	0.0089
ENSMUSG00000026816	ENSG00000148308	-0.821429	0.029	0.829412	0.0001
ENSMUSG00000027869	ENSG00000203857	-0.846881	0.029	-0.655882	0.0072
ENSMUSG00000040943	ENSG00000168769	-0.857143	0.029	-0.867647	0
ENSMUSG00000031442	ENSG00000126217	-0.857143	0.029	-0.7	0.0034
ENSMUSG00000031897	ENSG00000205220	0.857143	0.029	-0.658824	0.0063
ENSMUSG00000060843	ENSG00000183230	-0.857143	0.031	0.544118	0.0351
ENSMUSG00000044005	ENSG00000135423	-0.821429	0.029	0.747059	0.0013
ENSMUSG00000033644	ENSG00000197181	-0.821429	0.029	-0.879412	0
ENSMUSG00000037487	ENSG00000104517	-0.821429	0.029	-0.532353	0.0359
ENSMUSG00000053436	ENSG00000112062	0.857143	0.029	0.65	0.0085
ENSMUSG00000027800	ENSG00000169908	0.821429	0.03	-0.829412	0.0001
ENSMUSG00000040728	ENSG00000104413	-0.821429	0.03	-0.664706	0.0056
ENSMUSG00000000085	ENSG00000010803	-0.857143	0.03	0.564706	0.0269
ENSMUSG00000030335	ENSG00000111639	0.821429	0.03	-0.761765	0.0009
ENSMUSG00000003123	ENSG00000079435	-0.821429	0.03	0.7	0.0039
ENSMUSG00000015133	ENSG00000154237	0.857143	0.03	-0.729412	0.0016
ENSMUSG00000021620	ENSG00000172497	-0.821429	0.03	-0.770588	0.001
ENSMUSG00000021806	ENSG00000087303	-0.821429	0.03	0.570588	0.0239
ENSMUSG00000035027	ENSG00000126934	0.821429	0.031	0.835294	0
ENSMUSG00000074862	ENSG00000175691	0.821429	0.031	-0.717647	0.002
ENSMUSG00000020057	ENSG00000136048	0.810844	0.031	0.832353	0.0001
ENSMUSG00000080115	ENSG00000123427	0.821429	0.031	0.882353	0
ENSMUSG00000041236	ENSG00000006715	0.821429	0.031	0.458824	0.072
ENSMUSG00000006010	ENSG00000157181	0.821429	0.032	0.65	0.007
ENSMUSG00000005674	ENSG00000158882	0.857143	0.032	0.435294	0.0931
ENSMUSG00000035696	ENSG00000137075	-0.857143	0.032	-0.564706	0.0242
ENSMUSG00000009863	ENSG00000117118	-0.857143	0.032	0.773529	0.0008
ENSMUSG00000045482	ENSG00000196367	-0.785714	0.032	-0.755882	0.0006
ENSMUSG00000030206	ENSG00000111305	-0.815374	0.032	0.525024	0.0411
ENSMUSG00000039016	ENSG00000150779	0.821429	0.032	0.864706	0
ENSMUSG00000032253	ENSG00000146247	-0.821429	0.032	-0.658824	0.0071
ENSMUSG00000035948	ENSG00000111058	-0.821429	0.032	-0.826471	0.0002
ENSMUSG00000000278	ENSG00000121064	0.821429	0.032	-0.776471	0.0005
ENSMUSG00000014547	ENSG00000139668	-0.857143	0.032	0.673529	0.006
ENSMUSG00000022094	ENSG00000104635	0.821429	0.032	-0.685294	0.0045
ENSMUSG00000024743	ENSG00000011347	-0.821429	0.032	-0.702941	0.0029
ENSMUSG00000041040	ENSG00000138439	0.821429	0.033	-0.391176	0.1355
ENSMUSG00000048332	ENSG00000183722	0.857143	0.033	-0.741176	0.0011
ENSMUSG00000037016	ENSG00000150893	-0.821429	0.033	0.902941	0
ENSMUSG00000029772	ENSG00000158467	-0.821429	0.033	-0.841176	0.0001
ENSMUSG00000053470	ENSG00000115548	-0.821429	0.033	0.491176	0.0559
ENSMUSG00000004264	ENSG00000215021	-0.821429	0.033	0.802941	0.0002
ENSMUSG00000030400	ENSG00000104884	0.821429	0.033	-0.694118	0.0037
ENSMUSG00000012519	ENSG00000168404	0.821429	0.033	-0.75	0.0019
ENSMUSG00000000957	ENSG00000157227	0.821429	0.033	0.723529	0.0024
ENSMUSG00000042625	ENSG00000130254	0.821429	0.033	-0.661765	0.0077
ENSMUSG00000025912	ENSG00000185697	0.821429	0.034	0.652941	0.0088
ENSMUSG00000027004	ENSG00000162998	0.866921	0.034	-0.617647	0.0142
ENSMUSG00000039501	ENSG00000124201	-0.857143	0.034	0.870588	0
ENSMUSG00000028552	ENSG00000085832	-0.857143	0.034	0.75	0.0014
ENSMUSG00000040473	ENSG00000105792	-0.821429	0.034	0.847059	0.0001
ENSMUSG00000036256	ENSG00000163453	-0.821429	0.034	0.917647	0
ENSMUSG00000029287	ENSG00000069702	0.821429	0.034	-0.623529	0.0111
ENSMUSG00000042992	ENSG00000165714	0.821429	0.034	-0.767647	0.0004
ENSMUSG00000032519	ENSG00000144659	-0.821429	0.034	0.770588	0.0006
ENSMUSG00000096054	ENSG00000131018	0.821429	0.034	0.835294	0
ENSMUSG00000020456	ENSG00000105953	-0.821429	0.034	0.729412	0.0022
ENSMUSG00000018537	ENSG00000277258	0.821429	0.034	-0.747059	0.0013
ENSMUSG00000054459	ENSG00000163032	0.815374	0.034	-0.842558	0
ENSMUSG00000022756	ENSG00000099960	-0.821429	0.034	-0.840712	0.0001
ENSMUSG00000025613	ENSG00000156261	0.821429	0.034	0.685294	0.0044
ENSMUSG00000028081	ENSG00000145425	0.821429	0.035	0.805882	0.0003
ENSMUSG00000042460	ENSG00000106392	0.821429	0.035	0.367647	0.1635
ENSMUSG00000036879	ENSG00000102893	0.821429	0.035	-0.447059	0.0867
ENSMUSG00000060212	ENSG00000135749	-0.821429	0.035	0.629412	0.0079
ENSMUSG00000047446	ENSG00000122644	-0.821429	0.035	0.905882	0
ENSMUSG00000058246	ENSG00000197372	-0.810844	0.035	-0.814706	0.0002
ENSMUSG00000029385	ENSG00000138764	-0.821429	0.036	0.679412	0.0057
ENSMUSG00000045160	ENSG00000163170	0.785714	0.036	-0.667647	0.0066
ENSMUSG00000060260	ENSG00000171813	-0.821429	0.036	0.705882	0.0039
ENSMUSG00000007122	ENSG00000143318	-0.821429	0.037	0.808911	0.0007
ENSMUSG00000056529	ENSG00000169403	0.821429	0.037	0.8	0.0004
ENSMUSG00000045039	ENSG00000105429	0.785714	0.037	-0.679412	0.0049
ENSMUSG00000031626	ENSG00000154556	0.821429	0.037	-0.502941	0.0477
ENSMUSG00000042377	ENSG00000188522	-0.785714	0.037	0.652941	0.0071
ENSMUSG00000001552	ENSG00000173801	0.821429	0.037	0.782353	0.0005
ENSMUSG00000052316	ENSG00000172061	-0.807813	0.037	0.711765	0.0026
ENSMUSG00000012296	ENSG00000137221	0.821429	0.037	0.752941	0.0008
ENSMUSG00000024981	ENSG00000197142	-0.821429	0.037	0.832353	0.0002
ENSMUSG00000026842	ENSG00000097007	-0.785714	0.038	0.732353	0.0014
ENSMUSG00000057400	ENSG00000198848	-0.821429	0.038	-0.585294	0.019
ENSMUSG00000020872	ENSG00000176358	-0.821429	0.038	0.923529	0
ENSMUSG00000021768	ENSG00000079393	-0.785714	0.038	-0.782353	0.0009
ENSMUSG00000033697	ENSG00000147799	0.857143	0.038	-0.861765	0
ENSMUSG00000040048	ENSG00000140990	0.821429	0.038	-0.944118	0
ENSMUSG00000041607	ENSG00000197971	-0.821429	0.038	0.544118	0.0295
ENSMUSG00000026676	ENSG00000151468	0.785714	0.039	-0.729412	0.0014
ENSMUSG00000057133	ENSG00000124177	-0.821429	0.039	0.773529	0.0003
ENSMUSG00000041609	ENSG00000135127	0.821429	0.039	0.652941	0.0062
ENSMUSG00000007207	ENSG00000106089	0.785714	0.039	0.608824	0.0155
ENSMUSG00000044562	ENSG00000105538	0.785714	0.039	0.808824	0.0006
ENSMUSG00000025588	ENSG00000156006	-0.785714	0.039	-0.723529	0.0018
ENSMUSG00000022472	ENSG00000100418	-0.821429	0.039	0.873529	0
ENSMUSG00000041912	ENSG00000182134	-0.785714	0.04	-0.785294	0.0006
ENSMUSG00000032952	ENSG00000134262	-0.785714	0.04	0.747059	0.0018
ENSMUSG00000028760	ENSG00000075151	0.821429	0.04	0.494118	0.0513
ENSMUSG00000006342	ENSG00000099994	0.785714	0.04	-0.888235	0
ENSMUSG00000003072	ENSG00000099624	-0.785714	0.04	-0.717647	0.0024
ENSMUSG00000049382	ENSG00000170421	0.821429	0.04	0.729412	0.0012
ENSMUSG00000047423	ENSG00000175573	0.785714	0.04	-0.741176	0.0011
ENSMUSG00000032649	ENSG00000198756	0.801784	0.041	0.970588	0
ENSMUSG00000026614	ENSG00000196660	-0.785714	0.041	-0.805882	0.0002
ENSMUSG00000066571	ENSG00000166398	-0.785714	0.041	-0.808824	0.0004
ENSMUSG00000108596	ENSG00000169896	-0.801784	0.041	0.788235	0.0002
ENSMUSG00000032370	ENSG00000103642	0.785714	0.041	0.761765	0.0005
ENSMUSG00000010601	ENSG00000128335	-0.821429	0.041	-0.752941	0.0009
ENSMUSG00000010601	ENSG00000100342	-0.821429	0.041	0.817647	0
ENSMUSG00000022769	ENSG00000128228	0.785714	0.041	0.785294	0.0003
ENSMUSG00000063904	ENSG00000254986	0.785714	0.041	0.9	0
ENSMUSG00000037408	ENSG00000158158	0.785714	0.042	0.714706	0.0031
ENSMUSG00000026888	ENSG00000115290	0.821429	0.042	0.858824	0
ENSMUSG00000056476	ENSG00000144893	-0.821429	0.042	-0.747059	0.0005
ENSMUSG00000038422	ENSG00000119431	0.785714	0.042	0.879412	0
ENSMUSG00000028567	ENSG00000117862	-0.821429	0.042	0.723529	0.0021
ENSMUSG00000002983	ENSG00000104856	-0.785714	0.042	-0.779412	0.0004
ENSMUSG00000042055	ENSG00000120008	-0.785714	0.042	-0.773529	0.0004
ENSMUSG00000026260	ENSG00000130414	0.785714	0.043	0.629412	0.0095
ENSMUSG00000014601	ENSG00000143093	-0.785714	0.043	-0.85	0
ENSMUSG00000045854	ENSG00000083099	0.785714	0.043	-0.776471	0.0009
ENSMUSG00000065990	ENSG00000175756	0.785714	0.043	-0.711765	0.0021
ENSMUSG00000029406	ENSG00000090975	-0.785714	0.043	-0.726471	0.002
ENSMUSG00000038022	ENSG00000106125	-0.821429	0.043	-0.710918	0.0029
ENSMUSG00000004270	ENSG00000111684	0.821429	0.043	-0.626471	0.0115
ENSMUSG00000036751	ENSG00000126267	0.785714	0.043	0.638235	0.0097
ENSMUSG00000060279	ENSG00000196961	0.785714	0.043	0.694118	0.0039
ENSMUSG00000025492	ENSG00000142089	-0.785714	0.043	-0.782353	0.0004
ENSMUSG00000018648	ENSG00000276023	0.785714	0.043	0.688235	0.0044
ENSMUSG00000024169	ENSG00000187535	0.785714	0.043	-0.732353	0.002
ENSMUSG00000032796	ENSG00000101680	-0.801784	0.043	0.679412	0.0031
ENSMUSG00000057719	ENSG00000156463	-0.785714	0.043	-0.538235	0.0342
ENSMUSG00000027890	ENSG00000168765	-0.785714	0.044	0.705882	0.0028
ENSMUSG00000032507	ENSG00000153558	-0.785714	0.044	0.579412	0.0207
ENSMUSG00000020422	ENSG00000136205	-0.785714	0.044	0.702941	0.0036
ENSMUSG00000021221	ENSG00000205683	0.785714	0.044	0.741176	0.0021
ENSMUSG00000021460	ENSG00000148090	0.785714	0.044	-0.688235	0.0033
ENSMUSG00000000399	ENSG00000139180	-0.785714	0.045	0.732353	0.0012
ENSMUSG00000030435	ENSG00000063244	-0.785714	0.045	0.585294	0.0203
ENSMUSG00000030801	ENSG00000103510	-0.785714	0.045	-0.788235	0.0005
ENSMUSG00000036278	ENSG00000133315	0.785714	0.045	-0.65	0.0081
ENSMUSG00000028456	ENSG00000198722	0.785714	0.046	-0.941176	0
ENSMUSG00000028514	ENSG00000162402	0.785714	0.046	-0.838235	0.0002
ENSMUSG00000039178	ENSG00000109680	-0.785714	0.046	-0.632353	0.0099
ENSMUSG00000040250	ENSG00000064102	0.821429	0.046	0.752941	0.0018
ENSMUSG00000034382	ENSG00000188112	-0.785714	0.046	-0.914706	0
ENSMUSG00000043110	ENSG00000125872	0.785714	0.047	-0.920588	0
ENSMUSG00000000561	ENSG00000116455	-0.75	0.047	0.444118	0.0856
ENSMUSG00000042198	ENSG00000170791	0.785714	0.047	-0.705882	0.0029
ENSMUSG00000096188	ENSG00000183723	0.821429	0.047	0.705882	0.0039
ENSMUSG00000052459	ENSG00000114573	0.785714	0.047	0.691176	0.0045
ENSMUSG00000027357	ENSG00000088766	0.785714	0.048	0.841176	0.0001
ENSMUSG00000028553	ENSG00000132855	0.75	0.048	0.511765	0.0437
ENSMUSG00000042249	ENSG00000100077	-0.785714	0.048	0.755882	0.0015
ENSMUSG00000030591	ENSG00000099341	0.785714	0.048	-0.858824	0
ENSMUSG00000060038	ENSG00000095059	0.785714	0.048	-0.835294	0.0001
ENSMUSG00000014856	ENSG00000168701	0.785714	0.048	-0.714706	0.002
ENSMUSG00000038119	ENSG00000064309	0.785714	0.048	-0.570588	0.0252
ENSMUSG00000054452	ENSG00000104964	-0.785714	0.048	0.858824	0
ENSMUSG00000059474	ENSG00000011258	0.785714	0.048	-0.685294	0.0053
ENSMUSG00000024395	ENSG00000072163	-0.785714	0.048	0.908824	0
ENSMUSG00000039813	ENSG00000095383	0.785714	0.049	0.641176	0.0082
ENSMUSG00000025329	ENSG00000142623	0.78811	0.049	0.735294	0.0016
ENSMUSG00000018501	ENSG00000141027	-0.785714	0.049	0.758824	0.0018
ENSMUSG00000033628	ENSG00000078142	-0.785714	0.049	-0.532353	0.0378
ENSMUSG00000024642	ENSG00000106829	0.785714	0.049	-0.779412	0.0011
ENSMUSG00000026049	ENSG00000151287	-0.785714	0.05	-0.561765	0.026
ENSMUSG00000042010	ENSG00000076555	0.785714	0.05	0.838235	0.0001
ENSMUSG00000029510	ENSG00000213420	0.75	0.05	-0.688235	0.0046
ENSMUSG00000078671	ENSG00000173575	-0.785714	0.05	-0.744118	0.0014
ENSMUSG00000030465	ENSG00000156011	0.785714	0.05	-0.935294	0
ENSMUSG00000021097	ENSG00000165959	-0.785714	0.05	-0.794118	0.0003
ENSMUSG00000027995	ENSG00000137462	-0.785714	0.051	0.817647	0.0003
ENSMUSG00000002633	ENSG00000164690	-0.785714	0.051	-0.911765	0
ENSMUSG00000003184	ENSG00000126456	-0.785714	0.051	0.75	0.001
ENSMUSG00000038535	ENSG00000137871	0.785714	0.051	0.838235	0.0003
ENSMUSG00000048922	ENSG00000184661	0.785714	0.051	0.602941	0.0162
ENSMUSG00000026933	ENSG00000130559	0.785714	0.052	-0.608824	0.0128
ENSMUSG00000028780	ENSG00000075223	0.75	0.052	-0.664706	0.0065
ENSMUSG00000030201	ENSG00000070018	0.75	0.052	0.8	0.0006
ENSMUSG00000057440	ENSG00000150054	0.785714	0.052	0.664706	0.005
ENSMUSG00000035173	ENSG00000165813	0.785714	0.052	0.720588	0.0021
ENSMUSG00000026032	ENSG00000119013	0.75	0.053	0.435294	0.0938
ENSMUSG00000026857	ENSG00000148335	0.785714	0.053	0.861765	0
ENSMUSG00000002043	ENSG00000007255	-0.75	0.053	-0.820588	0.0001
ENSMUSG00000034165	ENSG00000112576	0.75	0.053	0.932353	0
ENSMUSG00000056870	ENSG00000144366	0.75	0.054	0.814706	0.0004
ENSMUSG00000054387	ENSG00000198625	0.75	0.054	-0.511765	0.0402
ENSMUSG00000027244	ENSG00000175224	0.785714	0.054	0.679412	0.004
ENSMUSG00000038400	ENSG00000124225	-0.785714	0.054	0.808824	0.0003
ENSMUSG00000029326	ENSG00000145293	-0.75	0.054	-0.632353	0.0101
ENSMUSG00000042331	ENSG00000128487	-0.785714	0.054	-0.564706	0.0257
ENSMUSG00000028360	ENSG00000137968	-0.785714	0.055	0.888235	0
ENSMUSG00000030020	ENSG00000163637	-0.785714	0.055	-0.708824	0.0022
ENSMUSG00000000168	ENSG00000150768	-0.75	0.055	0.779412	0.0003
ENSMUSG00000056124	ENSG00000118276	-0.75	0.055	0.585294	0.0207
ENSMUSG00000050188	ENSG00000181817	-0.75	0.056	0.629412	0.0124
ENSMUSG00000003808	ENSG00000179115	0.75	0.056	-0.591176	0.0156
ENSMUSG00000031983	ENSG00000119280	0.75	0.056	-0.923529	0
ENSMUSG00000019947	ENSG00000150347	-0.75	0.056	0.952941	0
ENSMUSG00000059456	ENSG00000120899	-0.75	0.056	-0.667647	0.006
ENSMUSG00000092470	ENSG00000070413	-0.75	0.056	0.6	0.016
ENSMUSG00000024174	ENSG00000128513	-0.785714	0.056	-0.729412	0.0023
ENSMUSG00000052713	ENSG00000168916	-0.785714	0.056	0.985294	0
ENSMUSG00000026999	ENSG00000163002	-0.75	0.057	0.694118	0.0041
ENSMUSG00000079494	ENSG00000204872	-0.75	0.057	-0.932353	0
ENSMUSG00000038717	ENSG00000167283	0.75	0.057	-0.661765	0.006
ENSMUSG00000038290	ENSG00000070366	0.75	0.057	-0.7	0.0034
ENSMUSG00000048039	ENSG00000143319	-0.75	0.058	-0.641176	0.0082
ENSMUSG00000039474	ENSG00000109501	0.75	0.058	-0.85	0
ENSMUSG00000030530	ENSG00000140564	-0.75	0.058	-0.841176	0
ENSMUSG00000020224	ENSG00000139233	0.75	0.058	0.629412	0.0115
ENSMUSG00000025025	ENSG00000119950	-0.75	0.058	0.714706	0.0029
ENSMUSG00000026566	ENSG00000197965	0.75	0.059	0.667647	0.0063
ENSMUSG00000027238	ENSG00000171877	0.75	0.059	0.776471	0.0004
ENSMUSG00000034825	ENSG00000175352	-0.75	0.059	0.897059	0.0001
ENSMUSG00000040158	ENSG00000213977	-0.75	0.059	0.661765	0.0067
ENSMUSG00000024414	ENSG00000108826	0.75	0.059	-0.891176	0
ENSMUSG00000026170	ENSG00000135929	0.75	0.06	0.670588	0.0061
ENSMUSG00000003617	ENSG00000047457	-0.785714	0.066	0.588235	0.0193
ENSMUSG00000042228	ENSG00000254087	-0.75	0.06	-0.847059	0.0002
ENSMUSG00000028427	ENSG00000165269	-0.75	0.06	-0.317647	0.2292
ENSMUSG00000037979	ENSG00000119242	-0.75	0.06	0.717647	0.0023
ENSMUSG00000036817	ENSG00000164828	-0.75	0.06	-0.570588	0.0194
ENSMUSG00000050732	ENSG00000118640	0.75	0.06	-0.544118	0.0302
ENSMUSG00000033579	ENSG00000103089	-0.785714	0.06	0.635294	0.0085
ENSMUSG00000034416	ENSG00000166473	0.778312	0.06	-0.679412	0.0043
ENSMUSG00000037710	ENSG00000122873	0.75	0.06	-0.667647	0.0056
ENSMUSG00000015536	ENSG00000164172	0.75	0.06	-0.467647	0.0676
ENSMUSG00000025940	ENSG00000175606	0.75	0.061	0.535294	0.0355
ENSMUSG00000038256	ENSG00000116128	-0.785714	0.061	-0.579412	0.0215
ENSMUSG00000028470	ENSG00000137133	0.75	0.061	-0.835294	0.0002
ENSMUSG00000064179	ENSG00000105048	0.75	0.061	-0.905882	0
ENSMUSG00000032122	ENSG00000134955	0.75	0.061	0.914706	0
ENSMUSG00000032932	ENSG00000155304	-0.75	0.061	0.608824	0.0159
ENSMUSG00000025092	ENSG00000165868	0.75	0.061	-0.623529	0.0113
ENSMUSG00000073002	ENSG00000168899	-0.75	0.062	0.605882	0.012
ENSMUSG00000074151	ENSG00000140853	0.785714	0.062	0.808824	0.0003
ENSMUSG00000031970	ENSG00000003249	0.785714	0.064	-0.864706	0.0001
ENSMUSG00000006344	ENSG00000099998	0.768408	0.062	0.622517	0.0123
ENSMUSG00000026127	ENSG00000136718	0.75	0.063	-0.758824	0.001
ENSMUSG00000027035	ENSG00000172292	0.75	0.063	0.820588	0.0002
ENSMUSG00000018326	ENSG00000166913	0.75	0.063	-0.805882	0.0006
ENSMUSG00000001021	ENSG00000188015	0.75	0.063	-0.738235	0.0013
ENSMUSG00000030209	ENSG00000273079	-0.75	0.063	-0.861765	0.0001
ENSMUSG00000030611	ENSG00000181991	0.75	0.063	0.547059	0.03
ENSMUSG00000031077	ENSG00000168040	0.75	0.063	0.517647	0.0458
ENSMUSG00000056234	ENSG00000266412	0.75	0.063	-0.711765	0.0026
ENSMUSG00000057789	ENSG00000030110	0.75	0.063	-0.573529	0.0227
ENSMUSG00000015474	ENSG00000221988	-0.75	0.063	-0.720588	0.0014
ENSMUSG00000034855	ENSG00000169245	-0.75	0.064	0.351034	0.1826
ENSMUSG00000055912	ENSG00000168890	-0.75	0.064	0.608824	0.0153
ENSMUSG00000010025	ENSG00000072210	0.75	0.064	0.729412	0.0022
ENSMUSG00000070407	ENSG00000125430	-0.785714	0.064	0.944118	0
ENSMUSG00000035431	ENSG00000139874	-0.75	0.064	-0.894118	0
ENSMUSG00000054263	ENSG00000113594	-0.75	0.064	-0.635294	0.0088
ENSMUSG00000022477	ENSG00000100412	-0.75	0.064	0.735294	0.0017
ENSMUSG00000050747	ENSG00000204610	0.75	0.064	-0.855882	0
ENSMUSG00000052423	ENSG00000158850	-0.714286	0.065	-0.814706	0.0002
ENSMUSG00000020829	ENSG00000076351	0.75	0.065	0.75	0.0019
ENSMUSG00000025921	ENSG00000121039	-0.75	0.066	-0.682353	0.0049
ENSMUSG00000052539	ENSG00000081026	-0.75	0.066	0.491176	0.0565
ENSMUSG00000047155	ENSG00000186377	0.75	0.066	-0.767647	0.0007
ENSMUSG00000029518	ENSG00000111737	0.75	0.066	-0.852941	0
ENSMUSG00000031919	ENSG00000157315	-0.75	0.066	0.508824	0.0463
ENSMUSG00000020135	ENSG00000115266	-0.75	0.066	0.870588	0
ENSMUSG00000061731	ENSG00000182197	-0.75	0.066	-0.702941	0.0037
ENSMUSG00000027870	ENSG00000116882	0.75	0.067	-0.835294	0.0001
ENSMUSG00000040128	ENSG00000146278	0.75	0.067	-0.547059	0.0304
ENSMUSG00000035305	ENSG00000185483	0.75	0.067	-0.711765	0.0031
ENSMUSG00000056035	ENSG00000106258	0.75	0.067	0.726471	0.0016
ENSMUSG00000078695	ENSG00000277972	-0.75	0.067	-0.685294	0.0042
ENSMUSG00000039911	ENSG00000171621	-0.75	0.068	0.655882	0.0077
ENSMUSG00000059439	ENSG00000141376	0.75	0.068	-0.885294	0
ENSMUSG00000038150	ENSG00000172057	0.75	0.068	-0.705882	0.003
ENSMUSG00000041028	ENSG00000165678	-0.75	0.068	-0.820588	0
ENSMUSG00000026812	ENSG00000165699	-0.75	0.069	0.779412	0.0005
ENSMUSG00000036863	ENSG00000097096	0.75	0.069	-0.720588	0.002
ENSMUSG00000006932	ENSG00000168036	-0.75	0.069	0.661765	0.006
ENSMUSG00000048277	ENSG00000108639	0.75	0.069	-0.476471	0.0645
ENSMUSG00000042842	ENSG00000124570	-0.741249	0.069	0.808824	0.0001
ENSMUSG00000064138	ENSG00000113391	0.75	0.069	0.794118	0.0005
ENSMUSG00000053929	ENSG00000187954	-0.75	0.069	-0.735294	0.0011
ENSMUSG00000026791	ENSG00000136856	-0.75	0.07	-0.838235	0.0001
ENSMUSG00000020238	ENSG00000125912	0.714286	0.07	0.573529	0.0245
ENSMUSG00000043065	ENSG00000163611	0.75	0.07	-0.567647	0.0223
ENSMUSG00000024913	ENSG00000162337	-0.75	0.07	0.808824	0.0004
ENSMUSG00000026110	ENSG00000071073	0.75	0.071	-0.785294	0.0011
ENSMUSG00000032641	ENSG00000183150	-0.785714	0.071	0.711765	0.0023
ENSMUSG00000078964	ENSG00000198848	-0.75	0.071	-0.585294	0.019
ENSMUSG00000019590	ENSG00000008283	-0.75	0.071	0.938235	0
ENSMUSG00000026411	ENSG00000116857	0.75	0.072	-0.844118	0.0001
ENSMUSG00000046722	ENSG00000197622	-0.75	0.072	-0.776471	0.0003
ENSMUSG00000028527	ENSG00000162433	-0.75	0.072	0.6	0.0157
ENSMUSG00000070419	ENSG00000106258	-0.729002	0.072	0.726471	0.0016
ENSMUSG00000046756	ENSG00000125445	-0.714286	0.072	0.761765	0.0005
ENSMUSG00000025917	ENSG00000121022	0.75	0.073	0.485294	0.0592
ENSMUSG00000027087	ENSG00000138448	0.75	0.073	0.729412	0.0021
ENSMUSG00000027993	ENSG00000109654	-0.714286	0.073	0.632353	0.0084
ENSMUSG00000064080	ENSG00000163520	-0.714286	0.073	0.929412	0
ENSMUSG00000049493	ENSG00000120756	0.75	0.073	-0.635294	0.0099
ENSMUSG00000047146	ENSG00000138336	-0.75	0.073	0.773529	0.0005
ENSMUSG00000050323	ENSG00000156170	0.75	0.074	0.720588	0.003
ENSMUSG00000025888	ENSG00000137752	0.75	0.076	-0.855882	0.0001
ENSMUSG00000032186	ENSG00000128872	-0.75	0.074	0.832353	0.0001
ENSMUSG00000043639	ENSG00000203867	0.75	0.074	-0.664706	0.0072
ENSMUSG00000033059	ENSG00000100994	-0.714286	0.075	-0.726471	0.0015
ENSMUSG00000005107	ENSG00000109667	-0.714286	0.075	-0.541176	0.0339
ENSMUSG00000078670	ENSG00000185442	-0.714286	0.075	-0.679412	0.0052
ENSMUSG00000019978	ENSG00000079819	-0.714286	0.075	-0.638235	0.0088
ENSMUSG00000025393	ENSG00000110955	0.714286	0.075	0.65	0.0089
ENSMUSG00000001227	ENSG00000167680	0.75	0.075	-0.752941	0.0014
ENSMUSG00000071647	ENSG00000149499	0.714286	0.075	0.817647	0
ENSMUSG00000026869	ENSG00000095261	0.714286	0.076	-0.782353	0.0007
ENSMUSG00000029638	ENSG00000106415	-0.75	0.076	0.755882	0.0006
ENSMUSG00000005501	ENSG00000085982	-0.714286	0.077	NA	NA
ENSMUSG00000003644	ENSG00000117676	0.714286	0.077	-0.582353	0.0198
ENSMUSG00000005667	ENSG00000065911	-0.75	0.077	-0.685294	0.0054
ENSMUSG00000037646	ENSG00000132549	0.75	0.077	0.4	0.1254
ENSMUSG00000051065	ENSG00000180611	-0.75	0.077	0.832353	0.0002
ENSMUSG00000024197	ENSG00000105355	0.75	0.077	-0.888235	0.0001
ENSMUSG00000003779	ENSG00000112984	-0.714286	0.077	0.632353	0.0099
ENSMUSG00000037664	ENSG00000129757	0.714286	0.078	-0.932353	0
ENSMUSG00000032182	ENSG00000130733	0.75	0.078	0.573529	0.0248
ENSMUSG00000058444	ENSG00000137764	-0.714286	0.078	-0.752941	0.0015
ENSMUSG00000042677	ENSG00000163874	0.714286	0.079	-0.817647	0.0004
ENSMUSG00000032243	ENSG00000137809	-0.714286	0.079	-0.891176	0
ENSMUSG00000087651	ENSG00000235162	-0.714286	0.079	-0.655882	0.0089
ENSMUSG00000020832	ENSG00000132591	-0.714286	0.079	0.797059	0.0003
ENSMUSG00000021466	ENSG00000185920	0.75	0.079	-0.811765	0
ENSMUSG00000027479	ENSG00000101367	0.714286	0.08	0.847059	0.0001
ENSMUSG00000022483	ENSG00000139219	-0.714286	0.08	0.908824	0
ENSMUSG00000056310	ENSG00000277149	-0.714286	0.081	-0.682353	0.0032
ENSMUSG00000090841	ENSG00000092841	-0.75	0.081	-0.688235	0.0038
ENSMUSG00000102018	ENSG00000203499	-0.714286	0.081	0.711765	0.0028
ENSMUSG00000003355	ENSG00000134285	-0.75	0.081	0.647059	0.0073
ENSMUSG00000041354	ENSG00000237441	0.714286	0.081	0.691176	0.0035
ENSMUSG00000037321	ENSG00000168394	0.714286	0.081	0.791176	0.0004
ENSMUSG00000030768	ENSG00000154309	-0.714286	0.082	NA	NA
ENSMUSG00000005103	ENSG00000071127	-0.714286	0.082	-0.55	0.0286
ENSMUSG00000003273	ENSG00000063180	0.714286	0.082	0.691176	0.0034
ENSMUSG00000026247	ENSG00000171551	0.75724	0.083	0.923529	0
ENSMUSG00000045319	ENSG00000148426	0.714286	0.083	-0.738235	0.0017
ENSMUSG00000041890	ENSG00000139436	-0.714286	0.083	0.755882	0.0009
ENSMUSG00000029860	ENSG00000159840	0.714286	0.083	-0.508824	0.0454
ENSMUSG00000009073	ENSG00000186575	-0.714286	0.083	-0.847059	0.0001
ENSMUSG00000018932	ENSG00000034152	-0.714286	0.083	-0.879412	0
ENSMUSG00000019132	ENSG00000112308	-0.714286	0.083	0.852941	0
ENSMUSG00000052763	ENSG00000170260	0.678571	0.084	-0.855882	0.0003
ENSMUSG00000026576	ENSG00000143153	0.714286	0.085	0.832353	0
ENSMUSG00000025723	ENSG00000197696	0.714286	0.085	0.823529	0.0004
ENSMUSG00000018334	ENSG00000141068	-0.714286	0.085	-0.65	0.0081
ENSMUSG00000079471	ENSG00000262179	-0.684712	0.085	0.705882	0.0034
ENSMUSG00000042613	ENSG00000163346	-0.714286	0.086	-0.652941	0.0072
ENSMUSG00000029178	ENSG00000109787	0.714286	0.086	-0.611765	0.0139
ENSMUSG00000019278	ENSG00000015413	-0.714286	0.086	-0.891176	0.0001
ENSMUSG00000033713	ENSG00000053254	0.714286	0.086	0.652941	0.0064
ENSMUSG00000021411	ENSG00000168994	-0.714286	0.086	-0.761765	0.0008
ENSMUSG00000034265	ENSG00000175048	-0.678571	0.086	0.785294	0.0003
ENSMUSG00000048826	ENSG00000164488	-0.714286	0.086	0.75	0.0005
ENSMUSG00000092417	ENSG00000204438	-0.714286	0.086	0.735294	0.001
ENSMUSG00000026796	ENSG00000136830	-0.714286	0.087	-0.811765	0.0002
ENSMUSG00000025586	ENSG00000214575	-0.714286	0.087	-0.65	0.0091
ENSMUSG00000024270	ENSG00000141424	0.714286	0.087	-0.697059	0.0035
ENSMUSG00000010721	ENSG00000105983	-0.714286	0.088	0.741176	0.0012
ENSMUSG00000042138	ENSG00000120458	-0.714286	0.088	-0.829412	0.0001
ENSMUSG00000038534	ENSG00000006025	0.678571	0.088	-0.820588	0.0001
ENSMUSG00000004044	ENSG00000177469	-0.714286	0.088	-0.747059	0.0011
ENSMUSG00000002996	ENSG00000105856	-0.678571	0.088	-0.614706	0.0148
ENSMUSG00000026384	ENSG00000088179	-0.678571	0.089	0.594118	0.0175
ENSMUSG00000028909	ENSG00000060656	0.678571	0.089	-0.682353	0.0033
ENSMUSG00000006906	ENSG00000124356	0.714286	0.089	0.708824	0.0028
ENSMUSG00000037541	ENSG00000162105	-0.714286	0.089	0.623529	0.0116
ENSMUSG00000018363	ENSG00000108854	0.714286	0.089	-0.570588	0.0229
ENSMUSG00000020598	ENSG00000091129	0.714286	0.089	-0.955882	0
ENSMUSG00000023022	ENSG00000050405	0.714286	0.089	0.447059	0.0849
ENSMUSG00000058063	ENSG00000204616	-0.714286	0.089	-0.841176	0
ENSMUSG00000038765	ENSG00000136944	-0.75724	0.09	0.847059	0.0001
ENSMUSG00000075302	ENSG00000204334	-0.714286	0.09	0.664706	0.0072
ENSMUSG00000028284	ENSG00000135341	-0.714286	0.09	-0.85	0
ENSMUSG00000030407	ENSG00000011478	-0.714286	0.09	-0.652941	0.0084
ENSMUSG00000032035	ENSG00000134954	-0.714286	0.09	0.817647	0.0001
ENSMUSG00000079037	ENSG00000171867	-0.714286	0.091	0.914706	0
ENSMUSG00000038013	ENSG00000171475	0.714286	0.091	0.855882	0
ENSMUSG00000057948	ENSG00000092929	-0.678571	0.091	-0.844118	0.0001
ENSMUSG00000051319	ENSG00000175701	0.714286	0.092	NA	NA
ENSMUSG00000027678	ENSG00000124151	-0.714286	0.092	0.773529	0.0011
ENSMUSG00000022018	ENSG00000102760	-0.714286	0.092	-0.608824	0.0135
ENSMUSG00000034345	ENSG00000272047	-0.714286	0.092	0.714706	0.0028
ENSMUSG00000028106	ENSG00000163125	0.714286	0.093	-0.661765	0.0075
ENSMUSG00000037946	ENSG00000127084	-0.714286	0.093	0.661765	0.0058
ENSMUSG00000022479	ENSG00000111424	0.678571	0.093	-0.455882	0.0752
ENSMUSG00000025068	ENSG00000148834	0.678571	0.093	0.7	0.0022
ENSMUSG00000051022	ENSG00000002587	0.714286	0.094	-0.752941	0.0019
ENSMUSG00000030278	ENSG00000187288	-0.714286	0.094	-0.773529	0.0006
ENSMUSG00000031562	ENSG00000129187	-0.714286	0.094	-0.802941	0.0005
ENSMUSG00000034863	ENSG00000074855	0.714286	0.094	0.75	0.0007
ENSMUSG00000005683	ENSG00000062485	-0.678571	0.094	-0.873529	0
ENSMUSG00000040957	ENSG00000134508	0.714286	0.094	-0.873529	0
ENSMUSG00000028044	ENSG00000173207	-0.714286	0.095	0.7	0.0023
ENSMUSG00000033423	ENSG00000117419	0.714286	0.095	-0.788235	0.0005
ENSMUSG00000029193	ENSG00000163394	0.75724	0.095	0.638235	0.0083
ENSMUSG00000058301	ENSG00000005007	-0.678571	0.095	-0.626471	0.0113
ENSMUSG00000033392	ENSG00000163539	-0.714286	0.095	-0.697059	0.0042
ENSMUSG00000020051	ENSG00000171759	0.75724	0.095	-0.817647	0.0004
ENSMUSG00000022951	ENSG00000159200	-0.714286	0.095	0.752941	0.0012
ENSMUSG00000039693	ENSG00000066697	0.714286	0.096	0.905882	0
ENSMUSG00000034210	ENSG00000159658	0.678571	0.096	-0.764706	0.0008
ENSMUSG00000031488	ENSG00000156675	0.714286	0.096	-0.888235	0
ENSMUSG00000069227	ENSG00000169258	-0.714286	0.096	0.644118	0.0088
ENSMUSG00000027552	ENSG00000133740	0.678571	0.097	-0.947059	0
ENSMUSG00000028019	ENSG00000145431	-0.714286	0.097	0.708824	0.0039
ENSMUSG00000049488	ENSG00000164953	-0.678571	0.097	0.767647	0.0009
ENSMUSG00000020961	ENSG00000140022	0.714286	0.097	-0.508824	0.0483
ENSMUSG00000035910	ENSG00000146038	-0.678571	0.097	0.720588	0.0024
ENSMUSG00000021774	ENSG00000170142	-0.678571	0.097	0.758824	0.0007
ENSMUSG00000071655	ENSG00000162191	0.678571	0.097	-0.6	0.0155
ENSMUSG00000026203	ENSG00000135924	0.714286	0.098	-0.673529	0.0056
ENSMUSG00000037376	ENSG00000089195	-0.678571	0.098	0.691176	0.0035
ENSMUSG00000011114	ENSG00000154144	0.678571	0.098	-0.735294	0.0019
ENSMUSG00000032565	ENSG00000198585	-0.714286	0.098	-0.773529	0.0009
ENSMUSG00000020773	ENSG00000132481	-0.714286	0.098	-0.667647	0.0063
ENSMUSG00000060548	ENSG00000127863	-0.678571	0.098	0.920588	0
ENSMUSG00000026991	ENSG00000144283	0.678571	0.099	-0.620588	0.0116
ENSMUSG00000039047	ENSG00000142892	0.678571	0.099	-0.608824	0.0135
ENSMUSG00000028334	ENSG00000095380	0.678571	0.099	0.682353	0.0045
ENSMUSG00000029223	ENSG00000154277	0.678571	0.099	-0.879412	0
ENSMUSG00000033434	ENSG00000178605	0.678571	0.099	NA	NA
ENSMUSG00000002778	ENSG00000105438	-0.678571	0.099	0.888235	0
ENSMUSG00000038462	ENSG00000169021	0.678571	0.099	0.773529	0.0004
ENSMUSG00000068015	ENSG00000136141	0.678571	0.099	-0.732353	0.002
ENSMUSG00000026921	ENSG00000172889	0.678571	0.1	0.902941	0
ENSMUSG00000054808	ENSG00000130402	0.678571	0.1	-0.776471	0.0006
ENSMUSG00000002968	ENSG00000104973	0.714286	0.1	0.770588	0.0004
ENSMUSG00000039043	ENSG00000242498	0.714286	0.1	0.820588	0.0002
ENSMUSG00000017119	ENSG00000188554	-0.678571	0.1	0.602941	0.0154
ENSMUSG00000042532	ENSG00000155265	-0.714286	0.1	0.647059	0.0085
ENSMUSG00000026421	ENSG00000159176	-0.678571	0.101	-0.729412	0.0025
ENSMUSG00000004897	ENSG00000143321	0.678571	0.101	0.567647	0.0212
ENSMUSG00000028248	ENSG00000132424	-0.678571	0.101	-0.638235	0.0095
ENSMUSG00000028644	ENSG00000164010	0.678571	0.101	0.788235	0.0005
ENSMUSG00000029466	ENSG00000196510	0.678571	0.101	0.497059	0.0545
ENSMUSG00000002413	ENSG00000157764	-0.678571	0.101	0.723529	0.0027
ENSMUSG00000045948	ENSG00000128626	0.678571	0.101	-0.670588	0.006
ENSMUSG00000026342	ENSG00000115084	-0.714286	0.102	-0.702941	0.0032
ENSMUSG00000028964	ENSG00000116288	0.714286	0.102	-0.544118	0.028
ENSMUSG00000028883	ENSG00000075213	-0.669894	0.102	-0.444118	0.0909
ENSMUSG00000031925	ENSG00000184384	0.678571	0.102	0.844118	0.0001
ENSMUSG00000020883	ENSG00000108306	-0.678571	0.102	0.520588	0.0429
ENSMUSG00000060183	ENSG00000169248	-0.678571	0.103	-0.622422	0.0109
ENSMUSG00000060860	ENSG00000108106	0.678571	0.103	0.538235	0.0334
ENSMUSG00000032258	ENSG00000135338	-0.678571	0.103	-0.567647	0.0237
ENSMUSG00000023030	ENSG00000110911	0.678571	0.103	0.932353	0
ENSMUSG00000041426	ENSG00000198130	0.678571	0.104	0.755882	0.0009
ENSMUSG00000017707	ENSG00000132824	0.714286	0.106	0.6	0.0138
ENSMUSG00000027858	ENSG00000134198	0.678571	0.104	0.882353	0
ENSMUSG00000028664	ENSG00000133216	0.678571	0.104	0.75	0.0009
ENSMUSG00000043421	ENSG00000135245	0.678571	0.104	-0.661765	0.0066
ENSMUSG00000049313	ENSG00000137642	-0.678571	0.104	0.864706	0
ENSMUSG00000019891	ENSG00000164465	-0.714286	0.104	0.858824	0.0002
ENSMUSG00000009640	ENSG00000178028	-0.678571	0.105	-0.65	0.0068
ENSMUSG00000041025	ENSG00000169991	-0.678571	0.105	-0.808824	0.0003
ENSMUSG00000030587	ENSG00000167644	-0.678571	0.105	-0.858824	0
ENSMUSG00000032860	ENSG00000175591	-0.678571	0.105	-0.770588	0.0008
ENSMUSG00000021360	ENSG00000111846	-0.678571	0.105	0.602941	0.0146
ENSMUSG00000022553	ENSG00000179632	0.678571	0.105	0.576471	0.0212
ENSMUSG00000074892	ENSG00000183778	0.714286	0.105	0.827459	0.0002
ENSMUSG00000024726	ENSG00000156017	-0.678571	0.105	0.664706	0.0075
ENSMUSG00000028914	ENSG00000132906	0.678571	0.106	0.794118	0.0005
ENSMUSG00000001785	ENSG00000136045	-0.678571	0.107	-0.661765	0.0083
ENSMUSG00000021898	ENSG00000239388	-0.678571	0.107	0.45	0.0809
ENSMUSG00000033152	ENSG00000114631	0.678571	0.108	0.776471	0.0008
ENSMUSG00000010051	ENSG00000114378	-0.678571	0.108	0.564706	0.026
ENSMUSG00000026123	ENSG00000115762	-0.678571	0.109	0.579412	0.0225
ENSMUSG00000027230	ENSG00000157613	-0.642857	0.109	0.623529	0.0125
ENSMUSG00000033634	ENSG00000204872	-0.678571	0.109	-0.932353	0
ENSMUSG00000027637	ENSG00000101084	-0.678571	0.11	-0.685294	0.0036
ENSMUSG00000055200	ENSG00000167565	0.678571	0.11	-0.511765	0.0475
ENSMUSG00000072568	ENSG00000168672	-0.678571	0.11	-0.682353	0.0046
ENSMUSG00000045257	ENSG00000188010	0.678571	0.11	0.773529	0.0008
ENSMUSG00000049288	ENSG00000271601	0.678571	0.111	-0.558824	0.0255
ENSMUSG00000057342	ENSG00000063176	0.678571	0.111	0.741176	0.0013
ENSMUSG00000020181	ENSG00000067798	0.630488	0.111	0.797059	0.0006
ENSMUSG00000050860	ENSG00000173868	0.678571	0.111	0.826471	0.0001
ENSMUSG00000049687	ENSG00000177096	-0.678571	0.111	0.797059	0.0001
ENSMUSG00000025949	ENSG00000115020	0.678571	0.112	-0.826471	0.0003
ENSMUSG00000002083	ENSG00000105327	-0.678571	0.112	0.679412	0.0045
ENSMUSG00000037020	ENSG00000075702	-0.642857	0.112	-0.697059	0.0035
ENSMUSG00000020964	ENSG00000071537	-0.678571	0.112	0.791176	0.0006
ENSMUSG00000049823	ENSG00000204366	0.678571	0.112	-0.788235	0.0004
ENSMUSG00000038781	ENSG00000178078	0.678571	0.112	-0.85	0
ENSMUSG00000069833	ENSG00000124942	0.642857	0.112	-0.65	0.0084
ENSMUSG00000036834	ENSG00000114805	0.642857	0.113	0.855882	0
ENSMUSG00000030824	ENSG00000104805	-0.678571	0.113	0.694118	0.004
ENSMUSG00000038453	ENSG00000277363	-0.678571	0.113	0.929412	0
ENSMUSG00000052102	ENSG00000113552	-0.678571	0.113	0.705882	0.0025
ENSMUSG00000075304	ENSG00000204335	0.678571	0.114	-0.558824	0.0293
ENSMUSG00000089809	ENSG00000138670	-0.678571	0.114	0.617647	0.0135
ENSMUSG00000057666	ENSG00000111640	0.678571	0.114	0.697059	0.0032
ENSMUSG00000064158	ENSG00000182264	0.678571	0.114	0.705882	0.0027
ENSMUSG00000062007	ENSG00000196684	-0.678571	0.114	0.414706	0.111
ENSMUSG00000052544	ENSG00000184005	-0.678571	0.115	-0.941176	0
ENSMUSG00000004530	ENSG00000110880	0.678571	0.115	-0.473529	0.0632
ENSMUSG00000055917	ENSG00000198839	0.678571	0.115	0.711765	0.0019
ENSMUSG00000038642	ENSG00000163131	0.678571	0.116	-0.529412	0.0354
ENSMUSG00000020609	ENSG00000084674	-0.678571	0.116	-0.685294	0.0045
ENSMUSG00000074794	ENSG00000113369	0.678571	0.116	0.629412	0.0111
ENSMUSG00000021690	ENSG00000152409	-0.678571	0.116	0.538235	0.033
ENSMUSG00000024548	ENSG00000152217	0.642857	0.116	0.908824	0
ENSMUSG00000063382	ENSG00000186174	-0.642857	0.117	0.735294	0.0013
ENSMUSG00000052632	ENSG00000151693	0.678571	0.117	-0.714706	0.0025
ENSMUSG00000014905	ENSG00000128590	0.642857	0.117	-0.670588	0.005
ENSMUSG00000022800	ENSG00000122068	0.678571	0.117	-0.544118	0.0324
ENSMUSG00000048174	ENSG00000174529	-0.678571	0.118	-0.691176	0.0051
ENSMUSG00000026946	ENSG00000123609	0.678571	0.118	0.458824	0.0799
ENSMUSG00000064289	ENSG00000136560	0.642857	0.118	0.7	0.0041
ENSMUSG00000040663	ENSG00000175505	0.678571	0.118	0.870588	0
ENSMUSG00000016526	ENSG00000143479	-0.642857	0.12	0.885294	0
ENSMUSG00000063931	ENSG00000124299	-0.678571	0.12	-0.847059	0
ENSMUSG00000031766	ENSG00000070915	-0.678571	0.12	-0.764706	0.0003
ENSMUSG00000023186	ENSG00000110002	0.642857	0.12	0.591176	0.0179
ENSMUSG00000059923	ENSG00000177885	-0.642857	0.121	-0.652941	0.0072
ENSMUSG00000047213	ENSG00000185728	-0.642857	0.123	-0.544118	0.0295
ENSMUSG00000044165	ENSG00000188761	-0.666694	0.123	0.623529	0.0139
ENSMUSG00000041598	ENSG00000179604	0.678571	0.123	-0.676471	0.0053
ENSMUSG00000031633	ENSG00000151729	-0.642857	0.124	-0.788235	0.0002
ENSMUSG00000056692	ENSG00000196821	-0.642857	0.124	0.570588	0.0232
ENSMUSG00000026469	ENSG00000143324	-0.642857	0.126	-0.661765	0.0052
ENSMUSG00000018770	ENSG00000154518	0.678571	0.126	0.714706	0.0025
ENSMUSG00000079555	ENSG00000214367	-0.642857	0.126	0.652941	0.009
ENSMUSG00000039007	ENSG00000104324	0.642857	0.126	-0.832353	0.0003
ENSMUSG00000050846	ENSG00000183309	-0.642857	0.126	0.847059	0
ENSMUSG00000036334	ENSG00000152580	-0.666694	0.127	0.947059	0
ENSMUSG00000016552	ENSG00000100350	-0.642857	0.127	0.85	0
ENSMUSG00000090115	ENSG00000164663	0.678571	0.127	0.638235	0.0093
ENSMUSG00000043733	ENSG00000179295	0.642857	0.128	0.773529	0.0005
ENSMUSG00000023067	ENSG00000124762	0.678571	0.128	-0.835294	0
ENSMUSG00000025217	ENSG00000166167	0.642857	0.128	0.755882	0.0013
ENSMUSG00000036687	ENSG00000164855	-0.642857	0.129	-0.814706	0.0004
ENSMUSG00000019822	ENSG00000135587	0.678571	0.129	0.594118	0.0177
ENSMUSG00000038949	ENSG00000162852	0.642857	0.131	-0.705882	0.0025
ENSMUSG00000031545	ENSG00000158669	-0.642857	0.131	0.729412	0.0019
ENSMUSG00000059534	ENSG00000184076	0.642857	0.131	0.644118	0.0081
ENSMUSG00000057967	ENSG00000156427	-0.648675	0.131	0.808824	0.0004
ENSMUSG00000063558	ENSG00000138356	0.642857	0.132	0.7	0.004
ENSMUSG00000026640	ENSG00000076356	-0.642857	0.132	0.908824	0
ENSMUSG00000034135	ENSG00000160584	-0.642857	0.132	-0.923529	0
ENSMUSG00000039640	ENSG00000262814	0.642857	0.132	-0.75	0.0009
ENSMUSG00000015363	ENSG00000170638	0.642857	0.132	0.664706	0.0065
ENSMUSG00000054702	ENSG00000152056	0.642857	0.133	-0.882353	0
ENSMUSG00000026383	ENSG00000115109	-0.642857	0.133	-0.767647	0.0009
ENSMUSG00000041261	ENSG00000178538	-0.642857	0.133	-0.632353	0.0097
ENSMUSG00000020246	ENSG00000111727	-0.642857	0.133	0.976471	0
ENSMUSG00000018474	ENSG00000170004	0.642857	0.133	-0.720588	0.003
ENSMUSG00000060657	ENSG00000166783	0.642857	0.133	0.75	0.0012
ENSMUSG00000006418	ENSG00000124226	-0.642857	0.134	0.55	0.0275
ENSMUSG00000068299	ENSG00000204872	-0.642857	0.134	-0.932353	0
ENSMUSG00000020472	ENSG00000162714	0.642857	0.134	-0.626471	0.0112
ENSMUSG00000098140	ENSG00000164855	-0.642857	0.135	-0.814706	0.0004
ENSMUSG00000032280	ENSG00000140332	-0.642857	0.135	0.894118	0
ENSMUSG00000032470	ENSG00000158186	-0.642857	0.135	0.917647	0
ENSMUSG00000029086	ENSG00000007062	0.642857	0.136	0.614706	0.0108
ENSMUSG00000030098	ENSG00000144596	0.642857	0.136	-0.852941	0
ENSMUSG00000026466	ENSG00000143337	-0.642857	0.137	-0.920588	0
ENSMUSG00000027452	ENSG00000154930	-0.642857	0.137	-0.870588	0
ENSMUSG00000028420	ENSG00000095209	0.642857	0.137	0.561765	0.0244
ENSMUSG00000028717	ENSG00000162367	0.612637	0.137	0.9	0
ENSMUSG00000038593	ENSG00000204852	0.642857	0.137	-0.873529	0
ENSMUSG00000003575	ENSG00000105662	0.642857	0.137	0.726471	0.0014
ENSMUSG00000004843	ENSG00000083937	0.642857	0.137	0.644118	0.0074
ENSMUSG00000041809	ENSG00000096093	-0.642857	0.138	-0.667647	0.0063
ENSMUSG00000026567	ENSG00000143199	0.607143	0.138	-0.752941	0.0009
ENSMUSG00000027405	ENSG00000101361	-0.642857	0.138	0.679412	0.0044
ENSMUSG00000024132	ENSG00000167969	0.642857	0.138	0.747059	0.0013
ENSMUSG00000027777	ENSG00000151967	-0.642857	0.139	-0.529412	0.0358
ENSMUSG00000047881	ENSG00000181826	-0.642857	0.139	0.747059	0.0015
ENSMUSG00000008855	ENSG00000108840	0.642857	0.139	0.879412	0
ENSMUSG00000025579	ENSG00000171298	0.642857	0.139	0.770588	0.0013
ENSMUSG00000046782	ENSG00000139865	-0.642857	0.139	0.591176	0.0173
ENSMUSG00000022571	ENSG00000104524	0.642857	0.139	0.708824	0.0022
ENSMUSG00000047044	ENSG00000135045	-0.642857	0.139	-0.4	0.1209
ENSMUSG00000029101	ENSG00000159788	-0.642857	0.14	-0.758824	0.001
ENSMUSG00000016833	ENSG00000163319	0.642857	0.14	0.644118	0.0094
ENSMUSG00000013418	ENSG00000167080	0.642857	0.14	-0.947059	0
ENSMUSG00000036568	ENSG00000112624	-0.642857	0.14	-0.761765	0.0009
ENSMUSG00000029036	ENSG00000197785	-0.642857	0.141	0.561765	0.0267
ENSMUSG00000017724	ENSG00000175832	0.642857	0.141	0.532353	0.035
ENSMUSG00000017843	ENSG00000078304	-0.642857	0.141	-0.773529	0.0006
ENSMUSG00000021678	ENSG00000164251	0.642857	0.141	-0.791176	0.0005
ENSMUSG00000026873	ENSG00000119403	0.607143	0.142	0.785294	0.0004
ENSMUSG00000056666	ENSG00000042445	0.642857	0.142	0.908824	0
ENSMUSG00000035104	ENSG00000115363	0.642857	0.142	0.529801	0.0381
ENSMUSG00000030689	ENSG00000169592	-0.642857	0.142	0.720588	0.0019
ENSMUSG00000038332	ENSG00000080546	-0.642857	0.142	-0.485294	0.0627
ENSMUSG00000061315	ENSG00000196531	-0.642857	0.142	0.420588	0.1111
ENSMUSG00000020536	ENSG00000131899	-0.642857	0.142	-0.464706	0.0719
ENSMUSG00000020747	ENSG00000177728	0.642857	0.142	0.858824	0.0002
ENSMUSG00000025759	ENSG00000164073	0.642857	0.143	-0.732353	0.0016
ENSMUSG00000030619	ENSG00000074266	-0.642857	0.143	-0.95	0
ENSMUSG00000046567	ENSG00000133641	0.607143	0.143	-0.526471	0.0383
ENSMUSG00000023051	ENSG00000139546	0.642857	0.143	-0.855882	0.0001
ENSMUSG00000022812	ENSG00000082701	0.642857	0.143	-0.573529	0.0227
ENSMUSG00000008036	ENSG00000042753	-0.642857	0.144	0.552941	0.0272
ENSMUSG00000030718	ENSG00000214517	-0.642857	0.144	0.564706	0.0264
ENSMUSG00000022500	ENSG00000189067	0.642857	0.144	0.879412	0
ENSMUSG00000022656	ENSG00000177707	0.642857	0.144	-0.611765	0.0151
ENSMUSG00000079043	ENSG00000215251	0.642857	0.145	0.717647	0.0022
ENSMUSG00000034871	ENSG00000162391	-0.642857	0.145	-0.635294	0.0108
ENSMUSG00000031575	ENSG00000129691	-0.642857	0.145	-0.667647	0.0057
ENSMUSG00000034024	ENSG00000166226	0.607143	0.145	0.770588	0.0011
ENSMUSG00000025364	ENSG00000170515	0.607143	0.145	0.732353	0.0017
ENSMUSG00000049287	ENSG00000181873	-0.642857	0.145	0.829412	0.0001
ENSMUSG00000045045	ENSG00000173621	0.642857	0.146	-0.905882	0
ENSMUSG00000006219	ENSG00000162458	-0.642857	0.147	0.805882	0.0006
ENSMUSG00000022419	ENSG00000155792	0.642857	0.147	0.870588	0
ENSMUSG00000037568	ENSG00000143494	-0.642857	0.148	0.658824	0.0067
ENSMUSG00000027611	ENSG00000101000	-0.668153	0.148	-0.744118	0.0018
ENSMUSG00000058486	ENSG00000105875	-0.607143	0.148	-0.747059	0.0015
ENSMUSG00000026672	ENSG00000123240	0.642857	0.149	-0.726471	0.0021
ENSMUSG00000039686	ENSG00000160445	-0.642857	0.149	-0.685294	0.0033
ENSMUSG00000027803	ENSG00000018408	0.642857	0.149	-0.723529	0.0022
ENSMUSG00000039438	ENSG00000172425	-0.642857	0.149	0.641176	0.0093
ENSMUSG00000078656	ENSG00000131475	-0.642857	0.149	0.591176	0.0184
ENSMUSG00000026856	ENSG00000167130	0.607143	0.15	-0.744118	0.0015
ENSMUSG00000005907	ENSG00000127980	0.642857	0.15	0.564706	0.026
ENSMUSG00000061048	ENSG00000062038	-0.642857	0.15	0.6	0.0165
ENSMUSG00000032040	ENSG00000110063	-0.607143	0.15	-0.8	0.0005
ENSMUSG00000020844	ENSG00000167693	-0.642857	0.15	0.829412	0.0002
ENSMUSG00000035757	ENSG00000073169	0.642857	0.15	-0.35	0.1825
ENSMUSG00000046962	ENSG00000173276	-0.642857	0.15	-0.838235	0
ENSMUSG00000023947	ENSG00000146232	-0.642857	0.15	-0.835294	0.0003
ENSMUSG00000035722	ENSG00000064687	-0.607143	0.151	-0.7	0.0042
ENSMUSG00000044313	ENSG00000173212	-0.607143	0.152	-0.744118	0.0013
ENSMUSG00000036356	ENSG00000147408	-0.630062	0.152	-0.791176	0.0006
ENSMUSG00000032449	ENSG00000114120	-0.642857	0.152	-0.629412	0.009
ENSMUSG00000038522	ENSG00000173214	-0.630062	0.152	0.761765	0.0014
ENSMUSG00000010080	ENSG00000049283	-0.607143	0.152	0.741176	0.0015
ENSMUSG00000091387	ENSG00000176928	0.642857	0.152	0.576471	0.0208
ENSMUSG00000039395	ENSG00000118242	0.607143	0.153	-0.676471	0.0048
ENSMUSG00000028919	ENSG00000142632	0.607143	0.153	0.614706	0.0114
ENSMUSG00000032946	ENSG00000068831	0.607143	0.153	-0.55	0.0276
ENSMUSG00000026193	ENSG00000115414	0.642857	0.154	0.747059	0.0007
ENSMUSG00000030878	ENSG00000140743	-0.642857	0.154	-0.532353	0.0351
ENSMUSG00000031068	ENSG00000108010	-0.607143	0.154	0.882353	0
ENSMUSG00000025804	ENSG00000163823	-0.607143	0.154	0.711765	0.0019
ENSMUSG00000027646	ENSG00000197122	0.607143	0.155	0.767647	0.0016
ENSMUSG00000038894	ENSG00000185950	0.607143	0.155	-0.938235	0
ENSMUSG00000038069	ENSG00000168564	0.607143	0.155	-0.623529	0.0119
ENSMUSG00000020018	ENSG00000139343	0.642857	0.155	-0.826471	0.0001
ENSMUSG00000044707	ENSG00000135083	0.642857	0.155	-0.511765	0.0411
ENSMUSG00000033159	ENSG00000115649	0.607143	0.156	0.591176	0.0175
ENSMUSG00000042202	ENSG00000189339	-0.607143	0.156	-0.655882	0.0065
ENSMUSG00000035472	ENSG00000183032	-0.607143	0.156	0.670588	0.0061
ENSMUSG00000021621	ENSG00000131732	0.607143	0.156	-0.617647	0.0117
ENSMUSG00000039879	ENSG00000112406	-0.607143	0.158	-0.579412	0.0188
ENSMUSG00000018405	ENSG00000278619	-0.607143	0.158	0.744118	0.0016
ENSMUSG00000078572	ENSG00000224877	0.607143	0.158	-0.838235	0
ENSMUSG00000022335	ENSG00000066827	-0.642857	0.158	0.826471	0.0002
ENSMUSG00000068246	ENSG00000128335	-0.607143	0.158	-0.752941	0.0009
ENSMUSG00000068246	ENSG00000100342	-0.607143	0.158	0.817647	0
ENSMUSG00000051483	ENSG00000159228	0.607143	0.158	0.682353	0.0053
ENSMUSG00000038121	ENSG00000177150	-0.607143	0.158	0.647059	0.0101
ENSMUSG00000035236	ENSG00000173611	-0.607143	0.16	-0.514706	0.0442
ENSMUSG00000020648	ENSG00000105865	0.607143	0.16	-0.852941	0
ENSMUSG00000022554	ENSG00000235173	-0.607143	0.16	-0.261765	0.3231
ENSMUSG00000091650	ENSG00000128335	0.607143	0.16	-0.752941	0.0009
ENSMUSG00000091650	ENSG00000100342	0.607143	0.16	0.817647	0
ENSMUSG00000041303	ENSG00000119041	0.607143	0.161	-0.797059	0
ENSMUSG00000035775	ENSG00000171431	0.607143	0.161	-0.494118	0.0539
ENSMUSG00000001493	ENSG00000005102	-0.607143	0.161	0.568065	0.0207
ENSMUSG00000028542	ENSG00000196517	0.607143	0.162	0.95	0
ENSMUSG00000037606	ENSG00000021762	0.607143	0.162	-0.688235	0.003
ENSMUSG00000032119	ENSG00000172273	0.607143	0.162	0.794118	0.0002
ENSMUSG00000033880	ENSG00000108679	-0.607143	0.162	-0.794118	0.0005
ENSMUSG00000056162	ENSG00000150656	-0.607143	0.162	-0.826471	0
ENSMUSG00000000194	ENSG00000148358	0.607143	0.163	-0.817647	0.0001
ENSMUSG00000028393	ENSG00000148218	-0.607143	0.163	0.585294	0.0175
ENSMUSG00000030127	ENSG00000111652	0.607143	0.163	0.755882	0.0018
ENSMUSG00000004996	ENSG00000037757	-0.607143	0.163	-0.682353	0.005
ENSMUSG00000001100	ENSG00000004142	0.607143	0.164	0.761765	0.0009
ENSMUSG00000051977	ENSG00000126856	0.607143	0.164	-0.694118	0.0036
ENSMUSG00000027327	ENSG00000101220	0.607143	0.165	0.791176	0.0006
ENSMUSG00000068856	ENSG00000143368	-0.607143	0.166	0.764706	0.001
ENSMUSG00000009013	ENSG00000088986	-0.607143	0.166	-0.758824	0.0009
ENSMUSG00000030695	ENSG00000149925	-0.607143	0.166	0.688235	0.0047
ENSMUSG00000019970	ENSG00000118515	-0.607143	0.166	-0.947059	0
ENSMUSG00000042508	ENSG00000135164	-0.607143	0.167	-0.741176	0.001
ENSMUSG00000030104	ENSG00000134109	0.607143	0.167	-0.658824	0.0065
ENSMUSG00000041560	ENSG00000105373	0.607143	0.167	0.602941	0.0144
ENSMUSG00000038976	ENSG00000108819	0.607143	0.167	-0.667647	0.0061
ENSMUSG00000022864	ENSG00000154642	-0.607143	0.167	0.782353	0.0002
ENSMUSG00000048832	ENSG00000167987	0.642857	0.167	-0.758824	0.0012
ENSMUSG00000049969	ENSG00000175895	0.607143	0.168	0.85	0
ENSMUSG00000062762	ENSG00000149547	0.607143	0.168	0.782353	0.0008
ENSMUSG00000028607	ENSG00000157184	0.607143	0.169	0.552941	0.0302
ENSMUSG00000038836	ENSG00000146856	-0.607143	0.169	-0.691176	0.0037
ENSMUSG00000047473	ENSG00000120784	0.607143	0.169	-0.685294	0.0056
ENSMUSG00000024991	ENSG00000107581	-0.571429	0.169	-0.676471	0.0048
ENSMUSG00000074652	ENSG00000078814	-0.607143	0.17	0.776471	0.0008
ENSMUSG00000027761	ENSG00000114771	0.571429	0.17	0.555882	0.0262
ENSMUSG00000028744	ENSG00000040487	-0.571429	0.17	-0.626471	0.0108
ENSMUSG00000052180	ENSG00000124570	0.607143	0.17	0.808824	0.0001
ENSMUSG00000028133	ENSG00000122481	-0.607143	0.171	0.726471	0.0025
ENSMUSG00000055401	ENSG00000116663	0.607143	0.171	0.947059	0
ENSMUSG00000050088	ENSG00000185127	0.607143	0.171	-0.658824	0.0069
ENSMUSG00000026605	ENSG00000117724	-0.607143	0.172	-0.702941	0.0034
ENSMUSG00000027381	ENSG00000153094	0.607143	0.172	-0.773529	0.0004
ENSMUSG00000029862	ENSG00000188037	-0.607143	0.172	-0.802941	0.0003
ENSMUSG00000020086	ENSG00000099284	-0.607143	0.172	-0.876471	0
ENSMUSG00000026029	ENSG00000064012	0.642857	0.174	0.705882	0.004
ENSMUSG00000041642	ENSG00000116852	0.607143	0.174	-0.920588	0
ENSMUSG00000046691	ENSG00000168802	0.607143	0.174	-0.894118	0
ENSMUSG00000025792	ENSG00000183048	-0.607143	0.174	-0.758824	0.0016
ENSMUSG00000051934	ENSG00000123352	0.607143	0.174	-0.755882	0.001
ENSMUSG00000049404	ENSG00000118849	-0.607143	0.175	-0.852941	0
ENSMUSG00000028894	ENSG00000204084	0.607143	0.182	0.685294	0.0039
ENSMUSG00000030790	ENSG00000148926	-0.607143	0.176	-0.732353	0.0019
ENSMUSG00000018449	ENSG00000129197	-0.571429	0.176	-0.720588	0.0016
ENSMUSG00000028944	ENSG00000106617	-0.607143	0.177	0.820588	0.0002
ENSMUSG00000040331	ENSG00000107672	0.607143	0.177	0.726471	0.0018
ENSMUSG00000025577	ENSG00000173894	0.607143	0.177	-0.658824	0.0078
ENSMUSG00000097148	ENSG00000111640	-0.571429	0.177	0.697059	0.0032
ENSMUSG00000051518	ENSG00000187051	-0.607143	0.178	-0.832353	0.0002
ENSMUSG00000001672	ENSG00000140832	-0.607143	0.179	0.929412	0
ENSMUSG00000006732	ENSG00000037897	0.571429	0.179	0.85	0.0001
ENSMUSG00000049076	ENSG00000114331	0.571429	0.179	0.614706	0.0101
ENSMUSG00000030243	ENSG00000004700	0.571429	0.18	0.658824	0.0077
ENSMUSG00000030982	ENSG00000103544	0.607143	0.181	0.873529	0
ENSMUSG00000068252	ENSG00000128335	-0.579066	0.181	-0.752941	0.0009
ENSMUSG00000068252	ENSG00000100342	-0.579066	0.181	0.817647	0
ENSMUSG00000029480	ENSG00000150990	-0.571429	0.182	-0.502941	0.049
ENSMUSG00000030313	ENSG00000170456	-0.571429	0.182	-0.861765	0
ENSMUSG00000015354	ENSG00000163710	0.5766	0.192	0.670588	0.0045
ENSMUSG00000040212	ENSG00000142227	0.607143	0.183	-0.847059	0
ENSMUSG00000006398	ENSG00000117399	-0.571429	0.184	0.908824	0
ENSMUSG00000046027	ENSG00000172345	-0.571429	0.184	0.855882	0.0001
ENSMUSG00000026354	ENSG00000115850	-0.571429	0.185	-0.932353	0
ENSMUSG00000049957	ENSG00000185298	0.571429	0.185	0.764706	0.0008
ENSMUSG00000038702	ENSG00000171451	-0.571429	0.186	-0.864706	0.0001
ENSMUSG00000038816	ENSG00000119326	-0.571429	0.186	-0.638235	0.0101
ENSMUSG00000044037	ENSG00000178038	-0.607143	0.186	0.720588	0.0023
ENSMUSG00000007817	ENSG00000108175	-0.571429	0.186	-0.564706	0.0263
ENSMUSG00000026017	ENSG00000138380	-0.571429	0.187	0.673529	0.0049
ENSMUSG00000031659	ENSG00000121281	-0.571429	0.187	-0.685294	0.0052
ENSMUSG00000024516	ENSG00000166562	0.571429	0.187	0.473529	0.0662
ENSMUSG00000036591	ENSG00000107863	-0.571429	0.188	-0.544118	0.0307
ENSMUSG00000034932	ENSG00000183617	-0.571429	0.188	0.8	0.0002
ENSMUSG00000045102	ENSG00000130997	-0.571429	0.189	0.65	0.0089
ENSMUSG00000034427	ENSG00000266714	-0.571429	0.189	-0.808824	0
ENSMUSG00000041079	ENSG00000156253	0.571429	0.189	0.638235	0.0095
ENSMUSG00000041153	ENSG00000164823	-0.571429	0.192	0.526471	0.0413
ENSMUSG00000038489	ENSG00000177700	0.571429	0.192	0.873529	0
ENSMUSG00000024601	ENSG00000066583	-0.571429	0.193	-0.708824	0.0024
ENSMUSG00000031775	ENSG00000102934	-0.571429	0.194	0.541176	0.0364
ENSMUSG00000067879	ENSG00000169085	0.555937	0.195	0.7	0.0043
ENSMUSG00000027011	ENSG00000170035	0.571429	0.195	NA	NA
ENSMUSG00000008090	ENSG00000127418	0.571429	0.195	-0.694118	0.0031
ENSMUSG00000038587	ENSG00000131016	-0.571429	0.195	0.782353	0.0002
ENSMUSG00000034974	ENSG00000167657	0.571429	0.195	-0.870588	0
ENSMUSG00000064210	ENSG00000177119	0.571429	0.195	-0.605882	0.0163
ENSMUSG00000027531	ENSG00000133731	0.571429	0.196	0.773529	0.0012
ENSMUSG00000028391	ENSG00000148225	0.571429	0.196	-0.747059	0.002
ENSMUSG00000029594	ENSG00000122965	0.571429	0.196	0.682353	0.0045
ENSMUSG00000029630	ENSG00000106258	-0.571429	0.196	0.726471	0.0016
ENSMUSG00000034112	ENSG00000064270	0.571429	0.196	-0.752941	0.0011
ENSMUSG00000063428	ENSG00000203797	-0.571429	0.198	-0.642981	0.008
ENSMUSG00000027956	ENSG00000164124	0.571429	0.199	0.752941	0.0016
ENSMUSG00000028976	ENSG00000142583	-0.571429	0.199	-0.802941	0.0002
ENSMUSG00000020706	ENSG00000108592	0.571429	0.199	0.597059	0.0164
ENSMUSG00000026626	ENSG00000066027	-0.571429	0.2	-0.773529	0.0006
ENSMUSG00000052962	ENSG00000132313	0.571429	0.2	0.755882	0.0014
ENSMUSG00000003604	ENSG00000169857	0.571429	0.201	0.632353	0.0094
ENSMUSG00000068523	ENSG00000174021	0.571429	0.201	0.679412	0.0043
ENSMUSG00000029560	ENSG00000106266	-0.571429	0.201	0.435294	0.0963
ENSMUSG00000020741	ENSG00000132361	0.571429	0.201	-0.929412	0
ENSMUSG00000026205	ENSG00000213901	-0.571429	0.202	-0.605882	0.0132
ENSMUSG00000050777	ENSG00000171227	-0.571429	0.202	0.779412	0.0007
ENSMUSG00000018507	ENSG00000187688	0.571429	0.202	0.732353	0.0017
ENSMUSG00000029283	ENSG00000097046	-0.571429	0.203	0.776471	0.0005
ENSMUSG00000029430	ENSG00000132341	-0.571429	0.203	0.764706	0.0005
ENSMUSG00000020132	ENSG00000080371	-0.571429	0.203	-0.691176	0.0039
ENSMUSG00000044749	ENSG00000154262	0.57138	0.203	-0.738235	0.0018
ENSMUSG00000001473	ENSG00000176014	-0.571429	0.203	-0.873529	0
ENSMUSG00000041298	ENSG00000102781	-0.571429	0.204	0.782353	0.0009
ENSMUSG00000058318	ENSG00000135365	-0.571429	0.205	-0.435294	0.0919
ENSMUSG00000025027	ENSG00000108039	0.571429	0.205	0.838235	0
ENSMUSG00000013275	ENSG00000133065	-0.535714	0.207	0.788235	0.0006
ENSMUSG00000020256	ENSG00000136010	-0.571429	0.207	-0.8	0.0005
ENSMUSG00000009772	ENSG00000163545	-0.571429	0.208	-0.794118	0.0007
ENSMUSG00000000739	ENSG00000197165	-0.555937	0.208	-0.911765	0
ENSMUSG00000004455	ENSG00000186298	-0.535714	0.209	0.744118	0.0016
ENSMUSG00000030708	ENSG00000187726	0.535714	0.209	0.55	0.031
ENSMUSG00000042444	ENSG00000128923	0.535714	0.209	-0.432353	0.0997
ENSMUSG00000050144	ENSG00000160785	0.571429	0.21	0.467647	0.0701
ENSMUSG00000053862	ENSG00000186198	-0.571429	0.21	-0.758824	0.0008
ENSMUSG00000035621	ENSG00000167470	0.571429	0.21	0.623529	0.0135
ENSMUSG00000023951	ENSG00000112715	-0.571429	0.21	0.779412	0.0004
ENSMUSG00000022580	ENSG00000158106	-0.571429	0.211	0.905882	0
ENSMUSG00000037716	ENSG00000140481	-0.535714	0.212	0.944118	0
ENSMUSG00000018548	ENSG00000108395	0.571429	0.213	0.767647	0.0004
ENSMUSG00000098692	ENSG00000197372	-0.571429	0.213	-0.814706	0.0002
ENSMUSG00000026088	ENSG00000158411	0.535714	0.215	-0.911765	0
ENSMUSG00000028214	ENSG00000164949	-0.571429	0.215	0.767647	0.001
ENSMUSG00000036427	ENSG00000105220	-0.535714	0.215	-0.576471	0.019
ENSMUSG00000022634	ENSG00000015153	-0.535714	0.215	-0.8	0.0002
ENSMUSG00000024664	ENSG00000221968	-0.535714	0.215	0.667647	0.0068
ENSMUSG00000028070	ENSG00000163382	0.535714	0.216	0.802941	0.0004
ENSMUSG00000028522	ENSG00000198160	0.535714	0.216	0.761765	0.0007
ENSMUSG00000021591	ENSG00000173221	0.571429	0.216	-0.829412	0.0001
ENSMUSG00000032715	ENSG00000101255	-0.535714	0.217	-0.0558824	0.8425
ENSMUSG00000001583	ENSG00000174292	-0.535714	0.217	-0.517647	0.0417
ENSMUSG00000024614	ENSG00000166479	0.571429	0.217	-0.85	0.0003
ENSMUSG00000059316	ENSG00000167114	-0.535714	0.218	-0.7	0.0024
ENSMUSG00000038025	ENSG00000197724	0.571429	0.22	-0.517647	0.0406
ENSMUSG00000042390	ENSG00000143614	-0.571429	0.221	-0.735294	0.0022
ENSMUSG00000021518	ENSG00000156471	0.535714	0.221	0.7	0.003
ENSMUSG00000038622	ENSG00000164758	0.535714	0.221	-0.826471	0.0001
ENSMUSG00000079614	ENSG00000085415	-0.571429	0.221	-0.526471	0.0397
ENSMUSG00000074628	ENSG00000101342	0.535714	0.222	-0.767647	0.0003
ENSMUSG00000018923	ENSG00000161920	-0.535714	0.222	0.705882	0.0027
ENSMUSG00000026458	ENSG00000143847	0.535714	0.223	-0.635294	0.0102
ENSMUSG00000026675	ENSG00000132196	-0.535714	0.223	0.735294	0.001
ENSMUSG00000028224	ENSG00000104320	0.535714	0.223	0.788235	0.0006
ENSMUSG00000029512	ENSG00000177169	0.535714	0.223	0.729412	0.0028
ENSMUSG00000032737	ENSG00000165458	-0.535714	0.223	-0.629412	0.012
ENSMUSG00000046753	ENSG00000180376	-0.535714	0.223	-0.894118	0
ENSMUSG00000063480	ENSG00000100138	0.535714	0.223	0.405882	0.1143
ENSMUSG00000026082	ENSG00000135945	0.535714	0.224	0.614706	0.0139
ENSMUSG00000052783	ENSG00000125388	0.571429	0.224	-0.764706	0.0007
ENSMUSG00000029060	ENSG00000197530	-0.571429	0.225	0.829412	0.0003
ENSMUSG00000038861	ENSG00000143393	0.535714	0.226	0.794118	0.0004
ENSMUSG00000029119	ENSG00000013288	0.535714	0.226	-0.529412	0.0374
ENSMUSG00000029436	ENSG00000198598	0.535714	0.226	-0.838235	0.0002
ENSMUSG00000020839	ENSG00000182271	-0.535714	0.226	-0.871135	0
ENSMUSG00000019966	ENSG00000049130	0.535714	0.227	0.679412	0.005
ENSMUSG00000040694	ENSG00000124701	-0.535714	0.227	-0.720588	0.0026
ENSMUSG00000004451	ENSG00000144118	0.5	0.229	-0.905882	0
ENSMUSG00000028107	ENSG00000143374	-0.535714	0.229	-0.594118	0.0163
ENSMUSG00000027810	ENSG00000144895	0.535714	0.23	-0.65	0.0088
ENSMUSG00000020100	ENSG00000198246	-0.535714	0.23	0.764706	0.0009
ENSMUSG00000071072	ENSG00000110958	-0.535714	0.23	0.835294	0.0001
ENSMUSG00000005681	ENSG00000158874	0.535714	0.231	0.717647	0.0021
ENSMUSG00000039062	ENSG00000166825	0.5	0.231	0.938235	0
ENSMUSG00000031924	ENSG00000103018	0.535714	0.231	0.744118	0.0018
ENSMUSG00000034931	ENSG00000067596	-0.535714	0.231	0.785294	0.0007
ENSMUSG00000022092	ENSG00000120910	0.535714	0.231	0.752941	0.0008
ENSMUSG00000002249	ENSG00000007866	-0.535714	0.231	0.858824	0
ENSMUSG00000041238	ENSG00000101773	0.535714	0.231	0.379412	0.1374
ENSMUSG00000026149	ENSG00000168955	-0.535714	0.232	-0.688235	0.0031
ENSMUSG00000022476	ENSG00000100413	-0.535714	0.232	-0.85	0
ENSMUSG00000024597	ENSG00000064651	-0.535714	0.232	0.647059	0.0067
ENSMUSG00000071716	ENSG00000128335	0.535714	0.233	-0.752941	0.0009
ENSMUSG00000071716	ENSG00000100342	0.535714	0.233	0.817647	0
ENSMUSG00000030774	ENSG00000149269	0.535714	0.234	0.905882	0
ENSMUSG00000074156	ENSG00000198848	0.522544	0.234	-0.585294	0.019
ENSMUSG00000060512	ENSG00000154274	0.535714	0.235	-0.370588	0.1569
ENSMUSG00000093904	ENSG00000173726	-0.535714	0.235	0.776471	0.001
ENSMUSG00000057554	ENSG00000116977	0.535714	0.235	0.791176	0.0001
ENSMUSG00000042510	ENSG00000182795	-0.535714	0.236	-0.847059	0.0001
ENSMUSG00000031448	ENSG00000153531	0.535714	0.236	0.829412	0.0002
ENSMUSG00000057074	ENSG00000198848	-0.535714	0.236	-0.585294	0.019
ENSMUSG00000024781	ENSG00000107798	0.535714	0.236	0.541176	0.0341
ENSMUSG00000026072	ENSG00000115594	-0.535714	0.237	-0.658824	0.0063
ENSMUSG00000019857	ENSG00000111875	-0.535714	0.237	-0.323529	0.2163
ENSMUSG00000034156	ENSG00000005379	-0.535714	0.237	0.844118	0.0001
ENSMUSG00000040843	ENSG00000143155	0.535714	0.238	0.735294	0.0024
ENSMUSG00000039298	ENSG00000136861	-0.571429	0.238	0.641176	0.0096
ENSMUSG00000032091	ENSG00000137648	0.535714	0.238	0.867647	0
ENSMUSG00000087141	ENSG00000240891	0.535714	0.238	-0.852941	0.0001
ENSMUSG00000068966	ENSG00000177125	-0.535714	0.239	-0.602941	0.0145
ENSMUSG00000092116	ENSG00000106803	-0.522544	0.239	0.764706	0.0014
ENSMUSG00000033576	ENSG00000221963	-0.535714	0.239	-0.788235	0.0006
ENSMUSG00000007038	ENSG00000204386	-0.535714	0.239	-0.870588	0.0001
ENSMUSG00000029417	ENSG00000138755	-0.535714	0.24	0.768212	0.0007
ENSMUSG00000023191	ENSG00000110811	0.535714	0.24	0.905882	0
ENSMUSG00000051111	ENSG00000122012	0.535714	0.24	0.747059	0.0018
ENSMUSG00000075232	ENSG00000123505	-0.535714	0.241	-0.911765	0
ENSMUSG00000004939	ENSG00000077009	-0.5	0.241	0.735294	0.0023
ENSMUSG00000026644	ENSG00000176244	0.518875	0.242	-0.664706	0.0085
ENSMUSG00000018919	ENSG00000142484	0.535714	0.242	-0.852941	0
ENSMUSG00000029376	ENSG00000163738	0.535714	0.243	0.658824	0.0071
ENSMUSG00000055150	ENSG00000147121	0.535714	0.243	NA	NA
ENSMUSG00000055150	ENSG00000171291	0.535714	0.243	-0.652941	0.0078
ENSMUSG00000055150	ENSG00000214029	0.535714	0.243	-0.682353	0.005
ENSMUSG00000055150	ENSG00000188295	0.535714	0.243	-0.685294	0.0044
ENSMUSG00000013833	ENSG00000175221	0.5	0.243	0.714706	0.0026
ENSMUSG00000022792	ENSG00000139131	0.535714	0.243	0.658824	0.0059
ENSMUSG00000024667	ENSG00000187049	0.535714	0.243	0.747059	0.0014
ENSMUSG00000008734	ENSG00000167191	0.535714	0.244	0.838235	0.0002
ENSMUSG00000033055	ENSG00000100124	0.535714	0.244	0.817647	0.0001
ENSMUSG00000027188	ENSG00000149090	-0.535714	0.245	-0.605882	0.0153
ENSMUSG00000038845	ENSG00000167085	0.5	0.245	0.461765	0.071
ENSMUSG00000029767	ENSG00000128595	0.535714	0.246	-0.891176	0
ENSMUSG00000000167	ENSG00000150773	-0.535714	0.246	0.829412	0
ENSMUSG00000032306	ENSG00000178802	0.5	0.247	-0.723529	0.0027
ENSMUSG00000020892	ENSG00000179148	0.5	0.247	0.811765	0.0001
ENSMUSG00000025933	ENSG00000096092	0.5	0.248	-0.638235	0.0076
ENSMUSG00000042109	ENSG00000172346	0.5	0.248	-0.811765	0.0005
ENSMUSG00000025366	ENSG00000139641	-0.535714	0.249	0.638235	0.0101
ENSMUSG00000026918	ENSG00000169925	0.535714	0.25	-0.511765	0.0458
ENSMUSG00000054115	ENSG00000145604	0.535714	0.25	-0.632353	0.0099
ENSMUSG00000024926	ENSG00000172977	-0.5	0.25	0.841176	0.0002
ENSMUSG00000027770	ENSG00000174953	-0.5	0.251	-0.685294	0.005
ENSMUSG00000029195	ENSG00000134962	0.535714	0.253	-0.473529	0.0641
ENSMUSG00000031667	ENSG00000166971	0.5	0.252	0.752941	0.0015
ENSMUSG00000020439	ENSG00000183963	-0.5	0.252	0.117647	0.6619
ENSMUSG00000020534	ENSG00000176974	0.5	0.252	0.608824	0.015
ENSMUSG00000003269	ENSG00000105443	0.535714	0.255	-0.714706	0.002
ENSMUSG00000020544	ENSG00000166260	0.5	0.253	0.652941	0.0094
ENSMUSG00000037266	ENSG00000117616	-0.5	0.254	0.661765	0.0071
ENSMUSG00000031540	ENSG00000083168	-0.5	0.254	-0.6	0.0162
ENSMUSG00000020143	ENSG00000134516	-0.5	0.254	-0.661765	0.0072
ENSMUSG00000020743	ENSG00000125457	0.5	0.254	0.776471	0.0004
ENSMUSG00000028405	ENSG00000122729	0.464286	0.255	0.494118	0.0562
ENSMUSG00000051557	ENSG00000169972	-0.5	0.255	-0.782353	0.0006
ENSMUSG00000026701	ENSG00000117592	0.5	0.256	-0.744118	0.0014
ENSMUSG00000070327	ENSG00000173821	-0.535714	0.258	-0.708824	0.0025
ENSMUSG00000009828	ENSG00000112144	-0.5	0.259	0.670588	0.006
ENSMUSG00000028636	ENSG00000127125	0.5	0.26	0.764706	0.0007
ENSMUSG00000096687	ENSG00000173214	-0.535714	0.26	0.761765	0.0014
ENSMUSG00000007989	ENSG00000104290	-0.5	0.26	0.867647	0
ENSMUSG00000028108	ENSG00000143369	0.5	0.261	-0.573529	0.0241
ENSMUSG00000020072	ENSG00000108187	0.5	0.261	0.811765	0.0001
ENSMUSG00000094018	ENSG00000196754	0.504525	0.262	-0.65	0.0089
ENSMUSG00000048489	ENSG00000165507	0.5	0.262	0.597059	0.0163
ENSMUSG00000038644	ENSG00000062822	0.5	0.262	-0.664706	0.0062
ENSMUSG00000039148	ENSG00000175467	0.5	0.263	-0.770588	0.001
ENSMUSG00000036180	ENSG00000167491	0.5	0.265	-0.5	0.049
ENSMUSG00000035877	ENSG00000174306	-0.535714	0.266	-0.394118	0.1346
ENSMUSG00000001566	ENSG00000130675	-0.5	0.266	0.747059	0.0012
ENSMUSG00000059741	ENSG00000160808	-0.612372	0.266	0.691176	0.0045
ENSMUSG00000020766	ENSG00000108479	0.5	0.266	0.688235	0.0044
ENSMUSG00000007033	ENSG00000204390	-0.5	0.266	0.894118	0
ENSMUSG00000029787	ENSG00000105778	0.5	0.267	0.647059	0.0089
ENSMUSG00000049164	ENSG00000177853	0.5	0.267	-0.655882	0.008
ENSMUSG00000052271	ENSG00000180535	0.5	0.268	0.723529	0.0018
ENSMUSG00000026837	ENSG00000130635	-0.5	0.269	-0.758824	0.0006
ENSMUSG00000023025	ENSG00000161813	0.5	0.269	0.882353	0.0001
ENSMUSG00000022755	ENSG00000144820	0.5	0.269	-0.7	0.003
ENSMUSG00000026196	ENSG00000138376	-0.5	0.27	-0.844118	0.0001
ENSMUSG00000047554	ENSG00000166471	-0.5	0.27	0.523529	0.037
ENSMUSG00000032459	ENSG00000175110	0.5	0.27	0.717647	0.0015
ENSMUSG00000025732	ENSG00000172366	0.5	0.27	-0.676471	0.0043
ENSMUSG00000034820	ENSG00000149532	-0.5	0.272	-0.802941	0.0001
ENSMUSG00000050447	ENSG00000187123	-0.612372	0.273	-0.844118	0.0001
ENSMUSG00000030748	ENSG00000077238	0.5	0.273	-0.755882	0.0012
ENSMUSG00000071866	ENSG00000196262	0.5	0.273	-0.894118	0
ENSMUSG00000025231	ENSG00000107882	-0.5	0.273	-0.747059	0.0015
ENSMUSG00000040918	ENSG00000117479	-0.5	0.274	0.867647	0.0001
ENSMUSG00000019809	ENSG00000034693	0.5	0.274	-0.65	0.0085
ENSMUSG00000024378	ENSG00000164211	0.5	0.274	0.858824	0
ENSMUSG00000003660	ENSG00000144028	-0.5	0.275	-0.847059	0
ENSMUSG00000095388	ENSG00000203857	0.612372	0.275	-0.655882	0.0072
ENSMUSG00000032295	ENSG00000140400	0.464286	0.276	-0.882353	0
ENSMUSG00000055415	ENSG00000118322	0.5	0.276	-0.661765	0.0059
ENSMUSG00000039070	ENSG00000128510	0.612372	0.277	0.65	0.0079
ENSMUSG00000050896	ENSG00000186907	-0.612372	0.28	-0.8	0.0006
ENSMUSG00000027774	ENSG00000168827	0.464286	0.28	0.635294	0.0109
ENSMUSG00000025816	ENSG00000065665	-0.464286	0.282	-0.891176	0
ENSMUSG00000000303	ENSG00000039068	-0.464286	0.282	-0.773529	0.0011
ENSMUSG00000037411	ENSG00000106366	-0.5	0.283	-0.864706	0.0001
ENSMUSG00000037709	ENSG00000138640	-0.5	0.283	0.744118	0.0012
ENSMUSG00000003746	ENSG00000111885	-0.464286	0.283	-0.623529	0.0109
ENSMUSG00000033767	ENSG00000121210	-0.464286	0.286	-0.888235	0.0001
ENSMUSG00000001020	ENSG00000196154	0.481812	0.286	-0.888235	0
ENSMUSG00000039701	ENSG00000145390	-0.464286	0.286	0.879412	0
ENSMUSG00000040706	ENSG00000116771	0.464286	0.286	-0.8	0.0003
ENSMUSG00000028599	ENSG00000028137	-0.464286	0.286	-0.635294	0.0076
ENSMUSG00000011257	ENSG00000090621	-0.5	0.288	-0.644118	0.0095
ENSMUSG00000031987	ENSG00000135766	0.464286	0.288	-0.45	0.0795
ENSMUSG00000035772	ENSG00000122140	0.5	0.289	0.955882	0
ENSMUSG00000105053	ENSG00000134262	-0.472866	0.289	0.747059	0.0018
ENSMUSG00000028063	ENSG00000160789	-0.464286	0.291	0.829412	0
ENSMUSG00000004655	ENSG00000240583	-0.464286	0.291	-0.744118	0.0014
ENSMUSG00000023032	ENSG00000050438	0.5	0.291	0.897059	0.0001
ENSMUSG00000041012	ENSG00000170293	0.5	0.292	-0.697059	0.0041
ENSMUSG00000052301	ENSG00000149927	-0.450469	0.294	0.679412	0.0057
ENSMUSG00000048399	ENSG00000188001	0.612372	0.294	-0.626471	0.0107
ENSMUSG00000019933	ENSG00000227877	-0.464286	0.295	0.646021	0.008
ENSMUSG00000039989	ENSG00000141582	-0.464286	0.296	0.738235	0.0015
ENSMUSG00000025161	ENSG00000141526	-0.464286	0.297	-0.708824	0.0029
ENSMUSG00000006442	ENSG00000116649	0.464286	0.298	0.808824	0.0001
ENSMUSG00000025795	ENSG00000153179	-0.464286	0.302	NA	NA
ENSMUSG00000034201	ENSG00000185340	0.464286	0.302	0.858824	0.0001
ENSMUSG00000019173	ENSG00000108774	0.464286	0.302	-0.797059	0.0007
ENSMUSG00000030016	ENSG00000075292	-0.464286	0.303	-0.755882	0.0011
ENSMUSG00000020657	ENSG00000115137	-0.464286	0.303	-0.735294	0.002
ENSMUSG00000021904	ENSG00000010319	-0.464286	0.303	-0.494118	0.0544
ENSMUSG00000024777	ENSG00000068971	-0.428571	0.303	0.544118	0.0326
ENSMUSG00000057193	ENSG00000129353	0.464286	0.305	-0.8	0.0002
ENSMUSG00000049670	ENSG00000171160	-0.464286	0.306	0.567647	0.0214
ENSMUSG00000040600	ENSG00000198758	0.464286	0.307	-0.770588	0.001
ENSMUSG00000078429	ENSG00000175215	-0.464286	0.308	-0.782353	0.0007
ENSMUSG00000029570	ENSG00000106003	0.464286	0.31	-0.817647	0
ENSMUSG00000069844	ENSG00000133028	0.464286	0.313	-0.702941	0.0029
ENSMUSG00000025362	ENSG00000197728	0.464286	0.321	0.635294	0.01
ENSMUSG00000068742	ENSG00000121671	-0.428571	0.326	-0.794118	0.0003
ENSMUSG00000040584	ENSG00000085563	-0.464286	0.326	0.832353	0.0003
ENSMUSG00000039981	ENSG00000178199	-0.464286	0.327	-0.832353	0
ENSMUSG00000031887	ENSG00000102871	-0.464286	0.328	0.823529	0.0002
ENSMUSG00000063145	ENSG00000163093	-0.464286	0.329	-0.729412	0.0022
ENSMUSG00000004393	ENSG00000136271	0.428571	0.33	0.664706	0.006
ENSMUSG00000020009	ENSG00000027697	0.428571	0.334	0.829412	0.0002
ENSMUSG00000002981	ENSG00000104853	-0.428571	0.336	0.658824	0.0069
ENSMUSG00000032080	ENSG00000110244	-0.414431	0.336	-0.658824	0.0066
ENSMUSG00000037638	ENSG00000179627	0.428571	0.336	-0.726471	0.0014
ENSMUSG00000021707	ENSG00000178700	0.428571	0.336	-0.688235	0.0049
ENSMUSG00000062296	ENSG00000168016	0.428571	0.338	-0.852941	0
ENSMUSG00000047648	ENSG00000118496	-0.428571	0.338	-0.552941	0.0305
ENSMUSG00000032320	ENSG00000117906	-0.428571	0.339	-0.729412	0.0016
ENSMUSG00000027871	ENSG00000203857	-0.428571	0.34	-0.655882	0.0072
ENSMUSG00000047022	ENSG00000151338	-0.428571	0.34	0.705882	0.0031
ENSMUSG00000068922	ENSG00000125459	-0.428571	0.341	0.802941	0.0002
ENSMUSG00000034394	ENSG00000128342	0.464286	0.341	0.758824	0.0011
ENSMUSG00000061650	ENSG00000141026	-0.428571	0.341	0.770588	0.0006
ENSMUSG00000056216	ENSG00000153879	0.464286	0.342	0.585294	0.0181
ENSMUSG00000019189	ENSG00000145860	-0.428571	0.344	-0.920588	0
ENSMUSG00000025607	ENSG00000158623	0.428571	0.345	-0.670588	0.0044
ENSMUSG00000032352	ENSG00000137269	0.428571	0.345	-0.676471	0.0047
ENSMUSG00000025138	ENSG00000187531	-0.428571	0.346	-0.776471	0.0011
ENSMUSG00000024486	ENSG00000113070	0.428571	0.346	-0.823529	0.0001
ENSMUSG00000028771	ENSG00000127947	0.428571	0.347	-0.647059	0.006
ENSMUSG00000051354	ENSG00000164483	0.428571	0.35	-0.738235	0.0019
ENSMUSG00000018574	ENSG00000072778	-0.428571	0.35	0.817647	0.0003
ENSMUSG00000018659	ENSG00000108439	-0.428571	0.35	-0.585294	0.0178
ENSMUSG00000058290	ENSG00000135476	0.428571	0.35	0.608824	0.0136
ENSMUSG00000022824	ENSG00000173702	0.428571	0.35	-0.473529	0.0663
ENSMUSG00000047428	ENSG00000171462	-0.428571	0.351	0.914706	0
ENSMUSG00000015846	ENSG00000186350	-0.428571	0.352	0.414706	0.111
ENSMUSG00000004642	ENSG00000163950	-0.428571	0.352	-0.561765	0.0243
ENSMUSG00000021371	ENSG00000050393	-0.428571	0.352	-0.717647	0.0026
ENSMUSG00000069495	ENSG00000135999	0.428571	0.353	-0.688235	0.0038
ENSMUSG00000039428	ENSG00000166575	-0.428571	0.353	0.873529	0
ENSMUSG00000050982	ENSG00000128335	-0.428571	0.353	-0.752941	0.0009
ENSMUSG00000050982	ENSG00000100342	-0.428571	0.353	0.817647	0
ENSMUSG00000048905	ENSG00000189325	0.428571	0.353	-0.770588	0.0004
ENSMUSG00000028970	ENSG00000085563	0.428571	0.355	0.832353	0.0003
ENSMUSG00000039048	ENSG00000110074	-0.428571	0.355	0.764706	0.0014
ENSMUSG00000026663	ENSG00000118217	0.428571	0.357	0.508824	0.0449
ENSMUSG00000059674	ENSG00000139880	0.428571	0.358	0.485294	0.0575
ENSMUSG00000034785	ENSG00000211452	-0.428571	0.359	-0.717647	0.0018
ENSMUSG00000025156	ENSG00000169727	-0.428571	0.359	-0.641176	0.0084
ENSMUSG00000024503	ENSG00000164266	-0.428571	0.359	0.788235	0.0011
ENSMUSG00000061540	ENSG00000228278	0.428571	0.36	0.694118	0.0039
ENSMUSG00000061540	ENSG00000229314	0.428571	0.36	0.823529	0.0002
ENSMUSG00000030786	ENSG00000169896	0.428571	0.36	0.788235	0.0002
ENSMUSG00000019992	ENSG00000146410	-0.428571	0.361	0.729412	0.0023
ENSMUSG00000031504	ENSG00000139832	-0.428571	0.362	-0.823529	0.0001
ENSMUSG00000079478	ENSG00000173465	0.428571	0.362	0.814706	0.0001
ENSMUSG00000026401	ENSG00000196352	-0.428571	0.364	0.664706	0.0049
ENSMUSG00000040891	ENSG00000170608	0.428571	0.365	0.841176	0
ENSMUSG00000025491	ENSG00000142089	-0.428571	0.366	-0.782353	0.0004
ENSMUSG00000025184	ENSG00000166024	0.392857	0.367	-0.732353	0.0025
ENSMUSG00000026434	ENSG00000069275	0.428571	0.369	-0.708824	0.0023
ENSMUSG00000030031	ENSG00000163376	-0.428571	0.369	0.75	0.0008
ENSMUSG00000004665	ENSG00000064666	-0.392857	0.369	0.691176	0.0039
ENSMUSG00000003033	ENSG00000072958	0.428571	0.37	-0.620588	0.0131
ENSMUSG00000020937	ENSG00000161714	0.392857	0.37	-0.794118	0.0006
ENSMUSG00000028678	ENSG00000142945	0.392857	0.373	-0.844118	0.0001
ENSMUSG00000041782	ENSG00000159166	0.392857	0.374	-0.444118	0.0834
ENSMUSG00000029580	ENSG00000075624	0.392857	0.374	-0.914706	0
ENSMUSG00000039661	ENSG00000133878	0.394055	0.375	0.847059	0.0001
ENSMUSG00000015652	ENSG00000164647	0.392857	0.376	-0.902941	0
ENSMUSG00000032566	ENSG00000198585	0.394055	0.376	-0.773529	0.0009
ENSMUSG00000059866	ENSG00000168884	-0.392857	0.378	-0.829412	0.0001
ENSMUSG00000027612	ENSG00000125966	0.392857	0.382	0.755882	0.0008
ENSMUSG00000020700	ENSG00000198909	0.428571	0.382	-0.473529	0.0681
ENSMUSG00000021668	ENSG00000122008	0.428571	0.382	-0.776471	0.0005
ENSMUSG00000033256	ENSG00000138606	0.392857	0.383	0.758824	0.0009
ENSMUSG00000078570	ENSG00000197982	-0.392857	0.384	-0.735294	0.0014
ENSMUSG00000023176	ENSG00000178772	-0.428571	0.384	-0.773529	0.0007
ENSMUSG00000029838	ENSG00000105894	0.394055	0.386	0.667647	0.0054
ENSMUSG00000027376	ENSG00000155066	0.392857	0.387	0.917647	0
ENSMUSG00000007613	ENSG00000106799	0.392857	0.387	-0.294118	0.2673
ENSMUSG00000054604	ENSG00000163320	-0.392857	0.387	-0.764706	0.0009
ENSMUSG00000043592	ENSG00000124602	-0.392857	0.387	-0.829412	0.0003
ENSMUSG00000039361	ENSG00000073921	-0.392857	0.39	-0.614706	0.014
ENSMUSG00000022043	ENSG00000104228	0.392857	0.39	-0.570588	0.0229
ENSMUSG00000046096	ENSG00000185716	0.392857	0.391	-0.773529	0.0006
ENSMUSG00000001983	ENSG00000136463	0.392857	0.391	0.852941	0
ENSMUSG00000002477	ENSG00000167088	0.392857	0.396	-0.647059	0.0071
ENSMUSG00000036478	ENSG00000133639	0.392857	0.397	0.664706	0.0063
ENSMUSG00000037296	ENSG00000175324	0.392857	0.399	0.673529	0.0058
ENSMUSG00000026248	ENSG00000135900	0.392857	0.407	-0.852941	0.0003
ENSMUSG00000013160	ENSG00000159720	-0.392857	0.407	-0.558824	0.0266
ENSMUSG00000029648	ENSG00000102755	-0.392857	0.41	0.821192	0.0004
ENSMUSG00000027778	ENSG00000068885	-0.392857	0.414	-0.820588	0.0002
ENSMUSG00000026399	ENSG00000196352	0.357143	0.416	0.664706	0.0049
ENSMUSG00000020590	ENSG00000071189	-0.392857	0.416	0.741176	0.0016
ENSMUSG00000027078	ENSG00000156587	-0.357143	0.42	-0.882353	0
ENSMUSG00000037070	ENSG00000213516	-0.357143	0.421	0.814706	0.0001
ENSMUSG00000079737	ENSG00000134283	-0.357143	0.421	-0.826471	0
ENSMUSG00000046447	ENSG00000162545	-0.392857	0.423	-0.641176	0.0087
ENSMUSG00000007279	ENSG00000175356	-0.400892	0.423	-0.714706	0.0033
ENSMUSG00000079495	ENSG00000204872	-0.400892	0.425	-0.932353	0
ENSMUSG00000073102	ENSG00000157856	-0.357143	0.428	-0.876471	0
ENSMUSG00000027583	ENSG00000130584	0.357143	0.429	0.876471	0
ENSMUSG00000035429	ENSG00000080031	-0.357143	0.433	0.891176	0
ENSMUSG00000034918	ENSG00000074276	0.357143	0.437	0.855882	0
ENSMUSG00000051285	ENSG00000168300	-0.357143	0.438	0.638235	0.0087
ENSMUSG00000010362	ENSG00000278023	0.357143	0.438	0.661765	0.0068
ENSMUSG00000037573	ENSG00000141232	0.357143	0.439	0.670588	0.0055
ENSMUSG00000018796	ENSG00000151726	-0.357143	0.442	0.938235	0
ENSMUSG00000026278	ENSG00000176720	-0.357143	0.445	-0.914706	0
ENSMUSG00000036390	ENSG00000116717	0.357143	0.445	0.511765	0.0459
ENSMUSG00000027377	ENSG00000144063	-0.357143	0.446	-0.608824	0.014
ENSMUSG00000001270	ENSG00000166165	0.357143	0.448	-0.744118	0.0026
ENSMUSG00000032412	ENSG00000069849	-0.357143	0.449	0.485294	0.0606
ENSMUSG00000029474	ENSG00000170633	0.357143	0.455	0.841176	0.0001
ENSMUSG00000051147	ENSG00000156006	-0.357143	0.461	-0.723529	0.0018
ENSMUSG00000033356	ENSG00000129317	-0.321429	0.474	-0.670588	0.0062
ENSMUSG00000057766	ENSG00000154065	0.321429	0.474	0.808824	0.0004
ENSMUSG00000042650	ENSG00000091542	-0.321429	0.476	0.697059	0.0041
ENSMUSG00000028145	ENSG00000159445	0.321429	0.477	-0.811765	0.0005
ENSMUSG00000003039	ENSG00000105058	-0.321429	0.478	0.579412	0.0206
ENSMUSG00000091694	ENSG00000128335	-0.321429	0.478	-0.752941	0.0009
ENSMUSG00000091694	ENSG00000100342	-0.321429	0.478	0.817647	0
ENSMUSG00000034343	ENSG00000184182	-0.321429	0.482	0.741176	0.0023
ENSMUSG00000027954	ENSG00000169242	0.321429	0.482	0.941176	0
ENSMUSG00000071537	ENSG00000188883	0.321429	0.483	0.773529	0.0004
ENSMUSG00000047003	ENSG00000181638	-0.321429	0.487	0.805882	0.0004
ENSMUSG00000078784	ENSG00000176731	0.321429	0.488	0.611765	0.0135
ENSMUSG00000002881	ENSG00000138386	0.321429	0.489	-0.741176	0.002
ENSMUSG00000070331	ENSG00000129646	-0.321429	0.49	0.829412	0.0001
ENSMUSG00000020737	ENSG00000189159	0.321429	0.491	-0.214706	0.4279
ENSMUSG00000041559	ENSG00000122176	-0.321429	0.497	0.808824	0.0003
ENSMUSG00000044847	ENSG00000155858	0.321429	0.498	-0.655882	0.0073
ENSMUSG00000061292	ENSG00000106258	0.321429	0.5	0.726471	0.0016
ENSMUSG00000020101	ENSG00000107738	-0.321429	0.506	-0.947059	0
ENSMUSG00000024784	ENSG00000149735	0.321429	0.514	-0.658824	0.0072
ENSMUSG00000040302	ENSG00000127993	-0.321429	0.517	-0.844118	0
ENSMUSG00000038146	ENSG00000074181	0.321429	0.52	0.820588	0
ENSMUSG00000050132	ENSG00000004139	-0.321429	0.523	-0.826471	0.0003
ENSMUSG00000028699	ENSG00000117472	-0.285714	0.529	-0.705882	0.0028
ENSMUSG00000020918	ENSG00000108773	0.321429	0.529	-0.714706	0.0023
ENSMUSG00000039509	ENSG00000069248	-0.285714	0.534	-0.588235	0.0175
ENSMUSG00000019762	ENSG00000009765	0.285714	0.544	0.685294	0.0041
ENSMUSG00000031933	ENSG00000183560	0.267261	0.546	0.351034	0.182
ENSMUSG00000000420	ENSG00000141429	0.285714	0.546	-0.605882	0.016
ENSMUSG00000040264	ENSG00000162645	0.267261	0.552	0.435294	0.0943
ENSMUSG00000005320	ENSG00000160867	0.285714	0.553	-0.861765	0
ENSMUSG00000057346	ENSG00000128335	0.285714	0.557	-0.752941	0.0009
ENSMUSG00000057346	ENSG00000100342	0.285714	0.557	0.817647	0
ENSMUSG00000021057	ENSG00000179841	0.285714	0.559	-0.714706	0.0023
ENSMUSG00000051262	ENSG00000204872	-0.408248	0.561	-0.932353	0
ENSMUSG00000061808	ENSG00000118271	0.285714	0.561	0.908824	0
ENSMUSG00000021950	ENSG00000265190	0.285714	0.565	NA	NA
ENSMUSG00000021950	ENSG00000264230	0.285714	0.565	-0.897059	0
ENSMUSG00000075044	ENSG00000149742	-0.285714	0.566	0.561765	0.0251
ENSMUSG00000027496	ENSG00000087586	0.285714	0.573	0.602941	0.0165
ENSMUSG00000024029	ENSG00000160180	0.285714	0.573	0.829412	0
ENSMUSG00000039157	ENSG00000167106	0.25	0.574	-0.470588	0.0689
ENSMUSG00000037129	ENSG00000137747	0.285714	0.575	0.917647	0
ENSMUSG00000018554	ENSG00000006047	-0.25	0.582	-0.6	0.0138
ENSMUSG00000028270	ENSG00000162645	-0.25	0.583	0.435294	0.0943
ENSMUSG00000053398	ENSG00000092621	-0.25	0.587	0.870588	0
ENSMUSG00000027636	ENSG00000101082	-0.25	0.588	-0.797059	0.0005
ENSMUSG00000029727	ENSG00000106258	0.25	0.588	0.726471	0.0016
ENSMUSG00000030168	ENSG00000006831	0.25	0.59	-0.423529	0.1021
ENSMUSG00000029500	ENSG00000247077	-0.25	0.622	0.511765	0.0434
ENSMUSG00000035298	ENSG00000149243	0.214286	0.649	-0.782353	0.0002
ENSMUSG00000032328	ENSG00000112697	-0.214286	0.655	-0.732353	0.002
ENSMUSG00000035829	ENSG00000196422	-0.214286	0.657	0.532353	0.0356
ENSMUSG00000028364	ENSG00000041982	-0.214286	0.666	-0.505882	0.0483
ENSMUSG00000054417	ENSG00000106258	-0.214286	0.677	0.726471	0.0016
ENSMUSG00000074238	ENSG00000138660	-0.178571	0.707	-0.626471	0.0106
ENSMUSG00000034189	ENSG00000103160	0.178571	0.709	0.588235	0.0222
ENSMUSG00000039653	ENSG00000136881	-0.178571	0.711	-0.797059	0.0004
ENSMUSG00000054951	ENSG00000197261	-0.178571	0.712	-0.858824	0.0001
ENSMUSG00000029032	ENSG00000130762	-0.178571	0.721	0.579412	0.0215
ENSMUSG00000057103	ENSG00000204872	0.142857	0.752	-0.932353	0
ENSMUSG00000001510	ENSG00000064195	-0.14415	0.758	-0.638235	0.0105
ENSMUSG00000032977	ENSG00000160256	-0.142857	0.769	-0.538235	0.0362
ENSMUSG00000037434	ENSG00000170385	0.142857	0.77	-0.605882	0.0137
ENSMUSG00000075266	ENSG00000203760	-0.142857	0.781	0.814706	0.0002
ENSMUSG00000038092	ENSG00000203857	-0.14825	0.783	-0.655882	0.0072
ENSMUSG00000044309	ENSG00000128335	0.142857	0.793	-0.752941	0.0009
ENSMUSG00000044309	ENSG00000100342	0.142857	0.793	0.817647	0
ENSMUSG00000047735	ENSG00000177409	0.107143	0.827	0.580757	0.0203
ENSMUSG00000056973	ENSG00000198848	-0.107143	0.836	-0.585294	0.019
ENSMUSG00000067656	ENSG00000149742	-0.0714286	0.889	0.561765	0.0251
ENSMUSG00000026830	ENSG00000136541	0.0714286	0.897	0.658824	0.0073
ENSMUSG00000028359	ENSG00000228278	-0.0714286	0.899	0.694118	0.0039
ENSMUSG00000028359	ENSG00000229314	-0.0714286	0.899	0.823529	0.0002
ENSMUSG00000082815	ENSG00000159228	0.0714286	0.904	0.682353	0.0053
ENSMUSG00000063730	ENSG00000203857	0.0714286	0.919	-0.655882	0.0072
ENSMUSG00000023004	ENSG00000123416	0.0714286	0.924	-0.814706	0.0001
ENSMUSG00000024125	ENSG00000162078	-0.0357143	0.958	0.647059	0.0083
ENSMUSG00000037788	ENSG00000154978	0	1	0.820588	0.0005
ENSMUSG00000041075	ENSG00000155760	NA	NA	-0.755882	0.0011
ENSMUSG00000042581	ENSG00000144229	NA	NA	-0.720588	0.0025
ENSMUSG00000043415	ENSG00000165312	NA	NA	-0.402941	0.1261
ENSMUSG00000050114	ENSG00000117592	NA	NA	-0.744118	0.0014
ENSMUSG00000028640	ENSG00000087510	NA	NA	0.897059	0
ENSMUSG00000016255	ENSG00000101162	NA	NA	-0.847059	0.0001
ENSMUSG00000038840	ENSG00000101197	NA	NA	0.702941	0.0032
ENSMUSG00000102422	ENSG00000151967	NA	NA	-0.529412	0.0358
ENSMUSG00000105518	ENSG00000188015	NA	NA	-0.738235	0.0013
ENSMUSG00000063689	ENSG00000184270	NA	NA	0.858824	0.0002
ENSMUSG00000068854	ENSG00000124635	NA	NA	-0.770588	0.001
ENSMUSG00000087119	ENSG00000101844	NA	NA	NA	NA
ENSMUSG00000039196	ENSG00000228278	NA	NA	0.694118	0.0039
ENSMUSG00000039196	ENSG00000229314	NA	NA	0.823529	0.0002
ENSMUSG00000055210	ENSG00000186564	NA	NA	0.761765	0.0014
ENSMUSG00000047281	ENSG00000175793	NA	NA	-0.826471	0
ENSMUSG00000028834	ENSG00000158022	NA	NA	-0.538235	0.0333
ENSMUSG00000078235	ENSG00000183114	NA	NA	0.882353	0.0001
ENSMUSG00000050796	ENSG00000176022	NA	NA	-0.726471	0.0024
ENSMUSG00000048142	ENSG00000185818	NA	NA	-0.841176	0.0001
ENSMUSG00000045318	ENSG00000184160	NA	NA	-0.8	0.0005
ENSMUSG00000029211	ENSG00000109158	NA	NA	0.658824	0.0057
ENSMUSG00000065304	ENSG00000206634	NA	NA	-0.797059	0.0005
ENSMUSG00000106247	ENSG00000213420	NA	NA	-0.688235	0.0046
ENSMUSG00000038656	ENSG00000106258	NA	NA	0.726471	0.0016
ENSMUSG00000075552	ENSG00000106258	NA	NA	0.726471	0.0016
ENSMUSG00000092746	ENSG00000265735	NA	NA	NA	NA
ENSMUSG00000044927	ENSG00000184897	NA	NA	-0.923529	0
ENSMUSG00000030268	ENSG00000060982	NA	NA	0.947059	0
ENSMUSG00000053395	ENSG00000142408	NA	NA	-0.764706	0.0008
ENSMUSG00000078799	ENSG00000105398	NA	NA	0.758824	0.0015
ENSMUSG00000070811	ENSG00000105398	NA	NA	0.758824	0.0015
ENSMUSG00000078798	ENSG00000105398	NA	NA	0.758824	0.0015
ENSMUSG00000074377	ENSG00000105398	NA	NA	0.758824	0.0015
ENSMUSG00000070810	ENSG00000105398	NA	NA	0.758824	0.0015
ENSMUSG00000030378	ENSG00000105398	NA	NA	0.758824	0.0015
ENSMUSG00000094156	ENSG00000105398	NA	NA	0.758824	0.0015
ENSMUSG00000044030	ENSG00000170604	NA	NA	-0.864706	0
ENSMUSG00000059108	ENSG00000142089	NA	NA	-0.782353	0.0004
ENSMUSG00000056426	ENSG00000156006	NA	NA	-0.723529	0.0018
ENSMUSG00000110469	ENSG00000111640	NA	NA	0.697059	0.0032
ENSMUSG00000039488	ENSG00000149972	NA	NA	0.914706	0
ENSMUSG00000079083	ENSG00000183340	NA	NA	-0.688235	0.0041
ENSMUSG00000064039	ENSG00000163823	NA	NA	0.711765	0.0019
ENSMUSG00000039485	ENSG00000187189	NA	NA	-0.794118	0.0002
ENSMUSG00000063953	ENSG00000123505	NA	NA	-0.911765	0
ENSMUSG00000057337	ENSG00000122863	NA	NA	-0.817647	0.0002
ENSMUSG00000112129	ENSG00000108187	NA	NA	0.811765	0.0001
ENSMUSG00000096486	ENSG00000167283	NA	NA	-0.661765	0.006
ENSMUSG00000046934	ENSG00000062485	NA	NA	-0.873529	0
ENSMUSG00000094483	ENSG00000146676	NA	NA	-0.761765	0.0002
ENSMUSG00000043485	ENSG00000131737	NA	NA	-0.458675	0.0747
ENSMUSG00000046697	ENSG00000182156	NA	NA	-0.632353	0.01
ENSMUSG00000036169	ENSG00000171243	NA	NA	0.920588	0
ENSMUSG00000063129	ENSG00000149925	NA	NA	0.688235	0.0047
ENSMUSG00000021090	ENSG00000131951	NA	NA	-0.614706	0.0129
ENSMUSG00000048562	ENSG00000164651	NA	NA	0.7	0.0033
ENSMUSG00000058773	ENSG00000184357	NA	NA	-0.867647	0
ENSMUSG00000101972	ENSG00000278828	NA	NA	-0.823529	0.0002
ENSMUSG00000051627	ENSG00000168298	NA	NA	-0.547059	0.0293
ENSMUSG00000036181	ENSG00000187837	NA	NA	-0.688235	0.0036
ENSMUSG00000076431	ENSG00000124766	NA	NA	-0.729412	0.0025
ENSMUSG00000038415	ENSG00000164379	NA	NA	-0.75	0.0009
ENSMUSG00000044951	ENSG00000145949	NA	NA	0.655882	0.0069
ENSMUSG00000047889	ENSG00000124570	NA	NA	0.808824	0.0001
ENSMUSG00000069248	ENSG00000124570	NA	NA	0.808824	0.0001
ENSMUSG00000021469	ENSG00000120149	NA	NA	-0.808824	0.0002
ENSMUSG00000097565	ENSG00000197372	NA	NA	-0.814706	0.0002
ENSMUSG00000064063	ENSG00000088986	NA	NA	-0.758824	0.0009
ENSMUSG00000057762	ENSG00000102007	NA	NA	NA	NA
ENSMUSG00000049235	ENSG00000213516	NA	NA	0.814706	0.0001
ENSMUSG00000014813	ENSG00000159167	NA	NA	0.747059	0.0014
ENSMUSG00000065968	ENSG00000142089	NA	NA	-0.782353	0.0004
ENSMUSG00000071636	ENSG00000275793	NA	NA	0.305882	0.2515
ENSMUSG00000039639	ENSG00000180509	NA	NA	-0.626471	0.0129
ENSMUSG00000036904	ENSG00000177283	NA	NA	0.820588	0.0002
ENSMUSG00000109901	ENSG00000255112	NA	NA	0.652941	0.0074
ENSMUSG00000024757	ENSG00000149742	NA	NA	0.561765	0.0251
ENSMUSG00000052562	ENSG00000149742	NA	NA	0.561765	0.0251
ENSMUSG00000025215	ENSG00000107807	NA	NA	-0.870588	0
