# Supplementary material for: DNA methyltransferase 3A controls intestinal epithelial barrier function and regeneration in the colon
Source: Nat Commun. 2022 Oct 21;13:6266. doi: 10.1038/s41467-022-33844-2 (PMC9587301; doi:10.1038/s41467-022-33844-2)
Supplement: Supplementary file 9 — Supplementary Data 6 [file 41467_2022_33844_MOESM9_ESM.xlsx]

## Sheet: Supplementary Data 6
Supplementary Data 6: List of GO terms enriched in in vitro rescued genes.
GO.ID	Term	Annotated	Significant	Expected	Fisher.elim	Genes	Condition
GO:0070125	mitochondrial translational elongation	88	19	4.93	3.1e-07	,MRPL12,MRPS12,ERAL1,MRPL18,MRPS18C,MRPL4,MRPS7,MRPS2,MRPL51,MRPL27,MRPL35,AURKAIP1,MRPL20,MRPS22,MRPS11,MRPL44,GFM1,MRPL54,MRPL21	Upregulated in D3A compared to WT Caco-2 cells
GO:0070126	mitochondrial translational termination	89	18	4.99	1.7e-06	,MRPL12,MRPS12,ERAL1,MRPL18,MRPS18C,MRPL4,MRPS7,MRPS2,MRPL51,MRPL27,MRPL35,AURKAIP1,MRPL20,MRPS22,MRPS11,MRPL44,MRPL54,MRPL21	Upregulated in D3A compared to WT Caco-2 cells
GO:0043154	negative regulation of cysteine-type end...	76	13	4.26	0.00028	,AQP1,DPEP1,IFI6,SFN,GPI,RPS6KA1,PARK7,ARL6IP1,BEX3,SH3RF1,MICAL1,BIRC7,RNF34	Upregulated in D3A compared to WT Caco-2 cells
GO:0006099	tricarboxylic acid cycle	32	8	1.79	0.0003	,ACO1,ACO2,CS,DLAT,IDH3G,OGDH,SDHB,OGDHL	Upregulated in D3A compared to WT Caco-2 cells
GO:0006122	mitochondrial electron transport, ubiqui...	13	5	0.73	0.00048	,CYTB,UQCRB,UQCRFS1,UQCRQ,UQCR10	Upregulated in D3A compared to WT Caco-2 cells
GO:0043312	neutrophil degranulation	439	42	24.6	0.00049	,ALDOA,ANPEP,CNN2,MAPK14,CTSS,CYB5R3,DOCK2,FOLR3,FUCA2,GPI,HMOX2,ITGAM,JUP,MGST1,NEU1,OLR1,PA2G4,PGAM1,PPIA,PTAFR,PYGB,RAB5C,SLC2A5,VAMP7,TLR2,TNFRSF1B,DYNLL1,VAMP8,AP1M1,CCT2,CCT8,SLC27A2,NBEAL2,ARHGAP45,DERA,RAB24,NIT2,VPS35L,CYSTM1,ORMDL3,ANO6,UNC13D	Upregulated in D3A compared to WT Caco-2 cells
GO:0043302	positive regulation of leukocyte degranu...	21	6	1.18	0.0008	,F2RL1,IL4R,ITGAM,PTAFR,VAMP7,VAMP8	Upregulated in D3A compared to WT Caco-2 cells
GO:0071550	death-inducing signaling complex assembl...	9	4	0.5	0.00098	,CASP8,TRADD,FADD,PARK7	Upregulated in D3A compared to WT Caco-2 cells
GO:0006734	NADH metabolic process	38	8	2.13	0.00102	,ALDOA,GAPDH,GPD1,GPI,OGDH,PGAM1,PGK1,NUDT12	Upregulated in D3A compared to WT Caco-2 cells
GO:0034134	toll-like receptor 2 signaling pathway	15	5	0.84	0.00102	,F2RL1,IRAK1,LYN,TLR2,TNIP2	Upregulated in D3A compared to WT Caco-2 cells
GO:0046034	ATP metabolic process	239	37	13.39	0.00125	,AK4,ALDOA,ATP1B1,ATP5F1B,ATP5F1C,ATP5F1D,ATP5MC3,ATP5ME,ATP6V1A,GALK1,GAPDH,NIPSNAP2,GPD1,GPI,COX1,COX2,CYTB,NDUFA1,NDUFA9,NDUFA10,NDUFB3,NDUFB10,NDUFS2,OGDH,PGAM1,PGK1,PRKAG1,UQCRB,UQCRFS1,ATP5MG,PARK7,UQCRQ,UQCR10,PRKAG2,OGDHL,TEFM,HKDC1	Upregulated in D3A compared to WT Caco-2 cells
GO:0060100	positive regulation of phagocytosis, eng...	10	4	0.56	0.00156	,F2RL1,ITGAM,ABCA7,ANO6	Upregulated in D3A compared to WT Caco-2 cells
GO:0006620	posttranslational protein targeting to e...	10	4	0.56	0.00156	,SGTA,SEC61B,SEC61A1,SEC61A2	Upregulated in D3A compared to WT Caco-2 cells
GO:0032025	response to cobalt ion	10	4	0.56	0.00156	,CASP3,CASP8,CASP9,D2HGDH	Upregulated in D3A compared to WT Caco-2 cells
GO:0015853	adenine transport	5	3	0.28	0.00161	,SLC25A4,SLC25A5,VDAC3	Upregulated in D3A compared to WT Caco-2 cells
GO:0042407	cristae formation	32	7	1.79	0.00166	,ATP5F1B,ATP5F1C,ATP5F1D,ATP5MC3,ATP5ME,LETM1,ATP5MG	Upregulated in D3A compared to WT Caco-2 cells
GO:0022900	electron transport chain	173	28	9.69	0.00189	,AOX1,COX6B1,COX7B,COX11,GLRX,GPD1,COX1,COX2,CYTB,NDUFA1,NDUFA9,NDUFA10,NDUFB3,NDUFB10,NDUFS2,QDPR,SDHB,UQCRB,UQCRFS1,GLRX3,UQCR11,PARK7,AKR7A3,UQCRQ,UQCR10,GLRX5,SH3BGRL3,D2HGDH	Upregulated in D3A compared to WT Caco-2 cells
GO:0042776	mitochondrial ATP synthesis coupled prot...	17	5	0.95	0.00192	,ATP5F1B,ATP5F1C,ATP5F1D,ATP5ME,ATP5MG	Upregulated in D3A compared to WT Caco-2 cells
GO:0030220	platelet formation	17	5	0.95	0.00192	,CASP3,CASP9,PTPN11,WDR1,NBEAL2	Upregulated in D3A compared to WT Caco-2 cells
GO:0042178	xenobiotic catabolic process	11	4	0.62	0.00235	,CRYZ,GSTM3,GSTM4,GSTO1	Upregulated in D3A compared to WT Caco-2 cells
GO:1902600	proton transmembrane transport	148	21	8.29	0.00256	,ACTN4,ATP5F1B,ATP5F1C,ATP5F1D,ATP5MC3,ATP5ME,ATP6V1A,COX6B1,COX7B,COX11,COX1,COX2,CYTB,ATP6V0D1,ATP5MG,PARK7,SLC2A8,SLC2A9,NOX5,SLC46A1,SLC36A1	Upregulated in D3A compared to WT Caco-2 cells
GO:0071222	cellular response to lipopolysaccharide	155	18	8.68	0.00264	,AXL,CASP1,MAPK14,CXCL10,IRAK1,IRF3,LYN,CXCL9,SERPINE1,PTAFR,UPF1,CXCL11,TLR2,TNFRSF1B,LITAF,TNIP2,ZC3H12A,NLRP7	Upregulated in D3A compared to WT Caco-2 cells
GO:0061620	glycolytic process through glucose-6-pho...	26	6	1.46	0.00266	,ALDOA,GALK1,GAPDH,GPI,PGAM1,PGK1	Upregulated in D3A compared to WT Caco-2 cells
GO:0000188	inactivation of MAPK activity	26	6	1.46	0.00266	,DUSP3,DUSP5,DUSP8,GPS1,DUSP14,DUSP16	Upregulated in D3A compared to WT Caco-2 cells
GO:0051607	defense response to virus	193	21	10.81	0.00274	,F2RL1,IFI6,GBP1,GBP3,IFI27,CXCL10,IRF3,CXCL9,SKP2,TARBP2,FADD,IFITM3,SERINC3,APOBEC3C,RTP4,DHX58,ZC3H12A,NLRC5,TRIM15,POLR3H,UNC13D	Upregulated in D3A compared to WT Caco-2 cells
GO:0009069	serine family amino acid metabolic proce...	44	8	2.47	0.00275	,BAAT,GGT1,GGT5,SHMT1,RIDA,SERINC3,ENOPH1,MRI1	Upregulated in D3A compared to WT Caco-2 cells
GO:0090313	regulation of protein targeting to membr...	35	7	1.96	0.00286	,ANK3,ITGAM,KCNE1,KCNE1B,MYO1C,PRNP,VAMP7,SLC51B	Upregulated in D3A compared to WT Caco-2 cells
GO:1902042	negative regulation of extrinsic apoptot...	35	7	1.96	0.00286	,CASP8,SERPINE1,PEA15,TRADD,FADD,PARK7,RNF34	Upregulated in D3A compared to WT Caco-2 cells
GO:0046916	cellular transition metal ion homeostasi...	97	13	5.43	0.0029	,ACO1,ATP6V1A,HMOX2,MT1F,PRNP,SCO1,NCOA4,ATP6V0D1,SCO2,GLRX3,SLC39A14,EGLN1,SLC46A1	Upregulated in D3A compared to WT Caco-2 cells
GO:0060337	type I interferon signaling pathway	75	11	4.2	0.00293	,IFI6,GBP2,IFI27,IRAK1,IRF3,PTPN1,PTPN11,SP100,FADD,IFITM3,NLRC5	Upregulated in D3A compared to WT Caco-2 cells
GO:0106001	intestinal hexose absorption	6	3	0.34	0.00308	,PLS1,SLC2A5,SLC5A1	Upregulated in D3A compared to WT Caco-2 cells
GO:0050892	intestinal absorption	33	9	1.85	0.00321	,ACO1,APOA4,PLS1,SLC2A5,SLC5A1,VDR,GCNT3,LIMA1,SLC46A1	Upregulated in D3A compared to WT Caco-2 cells
GO:1902992	negative regulation of amyloid precursor...	12	4	0.67	0.00337	,BIN1,PRNP,PICALM,ABCA7	Upregulated in D3A compared to WT Caco-2 cells
GO:0022904	respiratory electron transport chain	101	17	5.66	0.00344	,GPD1,COX1,COX2,CYTB,NDUFA1,NDUFA9,NDUFA10,NDUFB3,NDUFB10,NDUFS2,SDHB,UQCRB,UQCRFS1,PARK7,UQCRQ,UQCR10,D2HGDH	Upregulated in D3A compared to WT Caco-2 cells
GO:0055114	oxidation-reduction process	926	92	51.88	0.00349	,ACADVL,ACO1,ACO2,ALDH1B1,ALDH3A2,ALDOA,AOX1,CBR1,COX6B1,COX7B,COX11,CPT2,CRYZ,CS,MAPK14,SLC25A10,CYP27A1,CYP27B1,CYB5R3,DIO1,DLAT,GAPDH,GLRX,GPD1,GPI,HMOX2,HSD3B1,IDH3G,FADS3,MGST1,COX1,COX2,CYTB,NDUFA1,NDUFA9,NDUFA10,NDUFB3,NDUFB10,NDUFS2,OGDH,PGAM1,PGK1,PPP1CC,PYGB,QDPR,SCP2,SDHB,UQCRB,UQCRFS1,DDO,TBRG4,GRHPR,GSTO1,SCO2,GLRX3,UQCR11,SLC27A2,PARK7,AKR7A3,HIBCH,STEAP1,UQCRQ,UQCR10,HAO2,GLRX5,PRK…	Upregulated in D3A compared to WT Caco-2 cells
GO:0071346	cellular response to interferon-gamma	147	17	8.24	0.00358	,CASP1,DAPK3,GAPDH,GBP1,GBP2,IFNGR1,IRF3,MYO1C,PTAFR,SP100,TLR2,ZYX,NMI,TRIM31,CDC42EP4,RAB20,NLRC5	Upregulated in D3A compared to WT Caco-2 cells
GO:0031638	zymogen activation	46	8	2.58	0.00367	,ANXA2P2,BAK1,CASP8,GGT1,SERPINE1,PGK1,FADD,VSIR	Upregulated in D3A compared to WT Caco-2 cells
GO:0002888	positive regulation of myeloid leukocyte...	28	6	1.57	0.00396	,F2RL1,IL4R,ITGAM,PTAFR,VAMP7,VAMP8	Upregulated in D3A compared to WT Caco-2 cells
GO:0046688	response to copper ion	37	7	2.07	0.00398	,AQP1,ATP5F1D,MT1F,COX1,CYTB,PRNP,PARK7	Upregulated in D3A compared to WT Caco-2 cells
GO:1902307	positive regulation of sodium ion transm...	20	5	1.12	0.00418	,ACTN4,ANK3,ATP1B1,ATP1B3,GLRX	Upregulated in D3A compared to WT Caco-2 cells
GO:0005975	carbohydrate metabolic process	537	49	30.09	0.00458	,AP2A1,ALDH1B1,ALDOA,COX11,CS,MAPK14,SLC25A10,CYB5R3,DLAT,EXT1,PTK2B,FUCA2,FUT2,GALK1,GAPDH,KAT2A,GPD1,GPI,HYAL1,IDH3G,IMPA1,LCT,MPI,NEU1,OGDH,PGAM1,PGK1,PPP1CC,PRKAG1,PTAFR,PYGB,SLC2A5,SLC25A11,GCNT3,B4GALT6,GSTO1,CHST3,GNPDA1,B3GALT5,ANGPTL3,SLC2A8,DERA,GCNT4,PRKAG2,NANS,OGDHL,CSGALNACT1,HKDC1,KLB	Upregulated in D3A compared to WT Caco-2 cells
GO:0050690	regulation of defense response to virus ...	29	6	1.62	0.00476	,AP2A1,AP2S1,DOCK2,AP1S2,AP1M1,AP1S3	Upregulated in D3A compared to WT Caco-2 cells
GO:0072659	protein localization to plasma membrane	229	23	12.83	0.00485	,ACTB,ANK3,ANXA2P2,ATP1B1,ATP1B3,CDH1,GBP1,JUP,KRT18,PLS1,PPP2R5A,PRNP,S100A10,VAMP7,PICALM,VAMP8,AKAP5,OPTN,VAMP5,TMED2,RER1,TMEM150A,LRRC15	Upregulated in D3A compared to WT Caco-2 cells
GO:0008635	activation of cysteine-type endopeptidas...	7	3	0.39	0.00517	,BAK1,BOK,CASP9	Upregulated in D3A compared to WT Caco-2 cells
GO:0051902	negative regulation of mitochondrial dep...	7	3	0.39	0.00517	,BOK,IFI6,HSH2D	Upregulated in D3A compared to WT Caco-2 cells
GO:0002553	histamine secretion by mast cell	7	3	0.39	0.00517	,LYN,VAMP7,VAMP8	Upregulated in D3A compared to WT Caco-2 cells
GO:0045606	positive regulation of epidermal cell di...	21	5	1.18	0.00523	,CYP27B1,SFN,VDR,NCOA3,KDF1	Upregulated in D3A compared to WT Caco-2 cells
GO:1902235	regulation of endoplasmic reticulum stre...	30	6	1.68	0.00567	,BOK,PTPN1,WFS1,SERINC3,PARK7,CREB3L1	Upregulated in D3A compared to WT Caco-2 cells
GO:0060759	regulation of response to cytokine stimu...	154	17	8.63	0.00574	,AES,AXL,CASP1,CASP8,ECM1,F2RL1,IFNGR1,IRAK1,IRF3,LIFR,PTPN1,PTPN11,TLR2,TRADD,FADD,CCDC3,NLRC5	Upregulated in D3A compared to WT Caco-2 cells
GO:0045026	plasma membrane fusion	14	4	0.78	0.00623	,FOLR3,NOX5,IZUMO1R,MYMX	Upregulated in D3A compared to WT Caco-2 cells
GO:0072525	pyridine-containing compound biosyntheti...	104	17	5.83	0.00672	,ALDOA,GALK1,GAPDH,GPD1,GPI,OGDH,PGAM1,PGK1,PRKAG1,NMRK2,PRKAG2,PNPO,OGDHL,HKDC1,NUDT12,NAXE,NADK2	Upregulated in D3A compared to WT Caco-2 cells
GO:0032414	positive regulation of ion transmembrane...	84	11	4.71	0.00704	,ACTN4,ANK3,ATP1B1,ATP1B3,CASQ1,CTSS,NIPSNAP2,GLRX,ABCB1,PTAFR,GSTO1	Upregulated in D3A compared to WT Caco-2 cells
GO:1900182	positive regulation of protein localizat...	73	10	4.09	0.00728	,CDH1,MAPK14,DKC1,JUP,LIF,PLK1,CCT2,CCT8,PARK7,ZC3H12A	Upregulated in D3A compared to WT Caco-2 cells
GO:0036498	IRE1-mediated unfolded protein response	62	9	3.47	0.00731	,ACADVL,BAK1,HDGF,LMNA,PPP2R5B,PTPN1,WFS1,ATP6V0D1,COPS5	Upregulated in D3A compared to WT Caco-2 cells
GO:0071356	cellular response to tumor necrosis fact...	197	20	11.04	0.00737	,CASP1,CASP8,MAPK14,F2RL1,PTK2B,GBP1,GBP2,GBP3,KAT2A,GPD1,HYAL1,TNFRSF9,KRT8,KRT18,TNFRSF1B,TRADD,TNFRSF12A,ZC3H12A,CCDC3,TXNDC17	Upregulated in D3A compared to WT Caco-2 cells
GO:0031647	regulation of protein stability	252	24	14.12	0.00782	,ATP1B1,ATP1B3,CDKN1A,CPN2,GAPDH,KAT2A,LMNA,NF2,PFN1,PHB,PLK1,PRNP,AURKA,WFS1,TSPAN1,CCT2,CCT8,PTGES3,PARK7,PHB2,NCLN,TNIP2,RNF128,SLC51B	Upregulated in D3A compared to WT Caco-2 cells
GO:0009435	NAD biosynthetic process	52	8	2.91	0.00789	,ALDOA,GAPDH,GPI,PGAM1,PGK1,NMRK2,NUDT12,NAXE	Upregulated in D3A compared to WT Caco-2 cells
GO:1902959	regulation of aspartic-type endopeptidas...	8	3	0.45	0.00794	,BIN1,LYN,PICALM	Upregulated in D3A compared to WT Caco-2 cells
GO:0048312	intracellular distribution of mitochondr...	8	3	0.45	0.00794	,KAT2A,CLUH,BHLHA15	Upregulated in D3A compared to WT Caco-2 cells
GO:0010519	negative regulation of phospholipase act...	8	3	0.45	0.00794	,ANGPTL3,ANXA8,ANXA8L1	Upregulated in D3A compared to WT Caco-2 cells
GO:0008216	spermidine metabolic process	8	3	0.45	0.00794	,AMD1,SRM,AGMAT	Upregulated in D3A compared to WT Caco-2 cells
GO:1901029	negative regulation of mitochondrial out...	8	3	0.45	0.00794	,SLC25A5,BOK,TMEM14A	Upregulated in D3A compared to WT Caco-2 cells
GO:0046689	response to mercury ion	8	3	0.45	0.00794	,AQP1,CYTB,PARK7	Upregulated in D3A compared to WT Caco-2 cells
GO:1903961	positive regulation of anion transmembra...	8	3	0.45	0.00794	,ABCB1,PTAFR,ARL6IP1	Upregulated in D3A compared to WT Caco-2 cells
GO:1901739	regulation of myoblast fusion	15	4	0.84	0.00813	,MAPK14,IL4R,CXCL10,CXCL9	Upregulated in D3A compared to WT Caco-2 cells
GO:0042326	negative regulation of phosphorylation	409	39	22.91	0.00863	,BAK1,CASP3,CDKN1A,CDKN1C,COX11,GADD45A,DUSP3,DUSP5,DUSP8,F2RL1,GBP1,SFN,GPS1,LIF,LYN,NF2,PHB,PLK1,PPP2R5A,PRNP,PTPN1,TARBP2,DYNLL1,RGS14,DUSP14,PWP1,PARK7,CORO1C,WWTR1,PRKAG2,PMEPA1,PBLD,MICAL1,LRRK1,ZC3H12A,DUSP16,VPS25,MARVELD3,SH3RF2	Upregulated in D3A compared to WT Caco-2 cells
GO:1901607	alpha-amino acid biosynthetic process	64	9	3.59	0.00899	,GGT1,GGT5,SHMT1,SERINC3,PARK7,GLS2,ENOPH1,PYCR3,MRI1	Upregulated in D3A compared to WT Caco-2 cells
GO:0032981	mitochondrial respiratory chain complex ...	64	9	3.59	0.00899	,NDUFA1,NDUFA9,NDUFA10,NDUFB3,NDUFB10,NDUFS2,FOXRED1,NDUFAF6,NDUFAF8	Upregulated in D3A compared to WT Caco-2 cells
GO:0019886	antigen processing and presentation of e...	87	11	4.87	0.00913	,AP2A1,CAPZB,AP2S1,CTSS,DYNLL1,AP1S2,AP1M1,KIF2C,RACGAP1,RILP,AP1S3	Upregulated in D3A compared to WT Caco-2 cells
GO:0006699	bile acid biosynthetic process	33	6	1.85	0.00917	,BAAT,CYP27A1,SCP2,SLC27A2,OSBPL7,STARD4	Upregulated in D3A compared to WT Caco-2 cells
GO:0070266	necroptotic process	33	6	1.85	0.00917	,SLC25A4,BOK,CASP8,FADD,PGAM5,MLKL	Upregulated in D3A compared to WT Caco-2 cells
GO:0006790	sulfur compound metabolic process	341	30	19.11	0.0097	,AMD1,BAAT,SLC25A10,DLAT,DPEP1,GGT1,GGT5,GSTM3,GSTM4,HYAL1,MGST1,OGDH,SULT1A2,SULT2A1,B4GALT6,PPT2,PPT2-EGFL8,GSTO1,CHST3,GLRX3,PARK7,CSGALNACT1,ENOPH1,MICAL1,MRI1,ACSS1,ABHD14B,DSEL,THEM4,GPAT4,IBA57	Upregulated in D3A compared to WT Caco-2 cells
GO:2000651	positive regulation of sodium ion transm...	16	4	0.9	0.01036	,ACTN4,ANK3,ATP1B1,GLRX	Upregulated in D3A compared to WT Caco-2 cells
GO:0000028	ribosomal small subunit assembly	16	4	0.9	0.01036	,ERAL1,MRPS7,MRPS11,RRP7BP	Upregulated in D3A compared to WT Caco-2 cells
GO:0001933	negative regulation of protein phosphory...	371	36	20.79	0.01054	,BAK1,CASP3,CDKN1A,CDKN1C,GADD45A,DUSP3,DUSP5,DUSP8,F2RL1,GBP1,SFN,GPS1,LIF,LYN,NF2,PHB,PLK1,PRNP,PTPN1,TARBP2,RGS14,DUSP14,PWP1,PARK7,CORO1C,WWTR1,PRKAG2,PMEPA1,PBLD,MICAL1,LRRK1,ZC3H12A,DUSP16,VPS25,MARVELD3,SH3RF2	Upregulated in D3A compared to WT Caco-2 cells
GO:0030216	keratinocyte differentiation	151	16	8.46	0.01057	,CASP3,CYP27B1,SFN,JUP,KRT8,KRT18,KRT34,KRT81,MSX2,PI3,VDR,NCOA3,KRT38,PPHLN1,KRT20,KDF1	Upregulated in D3A compared to WT Caco-2 cells
GO:0006754	ATP biosynthetic process	110	20	6.16	0.0113	,ALDOA,ATP5F1B,ATP5F1C,ATP5F1D,ATP5MC3,ATP5ME,GALK1,GAPDH,NIPSNAP2,GPD1,GPI,COX2,OGDH,PGAM1,PGK1,PRKAG1,ATP5MG,PRKAG2,OGDHL,HKDC1	Upregulated in D3A compared to WT Caco-2 cells
GO:0008334	histone mRNA metabolic process	25	5	1.4	0.01136	,UPF1,SNRPF,SLBP,LSM1,LSM10	Upregulated in D3A compared to WT Caco-2 cells
GO:0061621	canonical glycolysis	25	5	1.4	0.01136	,ALDOA,GAPDH,GPI,PGAM1,PGK1	Upregulated in D3A compared to WT Caco-2 cells
GO:0040020	regulation of meiotic nuclear division	25	5	1.4	0.01136	,CDC20,LIF,MSX2,PRDM7,PIWIL2	Upregulated in D3A compared to WT Caco-2 cells
GO:0010939	regulation of necrotic cell death	25	5	1.4	0.01136	,SLC25A4,BOK,CASP8,COX2,FADD	Upregulated in D3A compared to WT Caco-2 cells
GO:1900101	regulation of endoplasmic reticulum unfo...	25	5	1.4	0.01136	,BAK1,BOK,PTPN1,WFS1,COPS5	Upregulated in D3A compared to WT Caco-2 cells
GO:0006735	NADH regeneration	25	5	1.4	0.01136	,ALDOA,GAPDH,GPI,PGAM1,PGK1	Upregulated in D3A compared to WT Caco-2 cells
GO:0061718	glucose catabolic process to pyruvate	25	5	1.4	0.01136	,ALDOA,GAPDH,GPI,PGAM1,PGK1	Upregulated in D3A compared to WT Caco-2 cells
GO:1904869	regulation of protein localization to Ca...	9	3	0.5	0.01141	,DKC1,CCT2,CCT8	Upregulated in D3A compared to WT Caco-2 cells
GO:1904871	positive regulation of protein localizat...	9	3	0.5	0.01141	,DKC1,CCT2,CCT8	Upregulated in D3A compared to WT Caco-2 cells
GO:0010359	regulation of anion channel activity	9	3	0.5	0.01141	,ABCB1,PRNP,PTAFR	Upregulated in D3A compared to WT Caco-2 cells
GO:0034767	positive regulation of ion transmembrane...	125	18	7	0.01176	,ACTN4,ANK3,ATP1B1,ATP1B3,CASQ1,CTSS,NIPSNAP2,GLRX,CXCL10,KCNE1,KCNE1B,CXCL9,ABCB1,PTAFR,CXCL11,GSTO1,PARK7,ARL6IP1,ANO6	Upregulated in D3A compared to WT Caco-2 cells
GO:0006119	oxidative phosphorylation	120	21	6.72	0.01177	,ATP5F1B,ATP5F1C,ATP5F1D,ATP5ME,NIPSNAP2,COX1,COX2,CYTB,NDUFA1,NDUFA9,NDUFA10,NDUFB3,NDUFB10,NDUFS2,UQCRB,UQCRFS1,ATP5MG,PARK7,UQCRQ,UQCR10,TEFM	Upregulated in D3A compared to WT Caco-2 cells
GO:0009124	nucleoside monophosphate biosynthetic pr...	159	24	8.91	0.01199	,AK4,ALDOA,ATP5F1B,ATP5F1C,ATP5F1D,ATP5MC3,ATP5ME,DCTD,GALK1,GAPDH,NIPSNAP2,GPD1,GPI,COX2,OGDH,PGAM1,PGK1,PRKAG1,SHMT1,ATP5MG,PRKAG2,OGDHL,HKDC1,UPRT	Upregulated in D3A compared to WT Caco-2 cells
GO:0030522	intracellular receptor signaling pathway	262	24	14.68	0.0123	,ACTN4,CASP8,CYP27B1,IRAK1,IRF3,CNOT2,PHB,RAN,SKP2,VDR,NCOA4,NCOA3,CLOCK,SAFB2,MED16,TAB1,PARK7,PHB2,PMEPA1,ALOXE3,DHX58,RNF34,SLA2,TRIM15	Upregulated in D3A compared to WT Caco-2 cells
GO:0055072	iron ion homeostasis	79	10	4.43	0.01251	,ACO1,ATP6V1A,HMOX2,NCOA4,PICALM,ATP6V0D1,GLRX3,STEAP1,EGLN1,SLC46A1	Upregulated in D3A compared to WT Caco-2 cells
GO:0060544	regulation of necroptotic process	17	4	0.95	0.01296	,SLC25A4,BOK,CASP8,FADD	Upregulated in D3A compared to WT Caco-2 cells
GO:0034308	primary alcohol metabolic process	68	9	3.81	0.0132	,ALDH1B1,ALDH3A2,GPD1,SULT1A2,SULT2A1,PARK7,RETSAT,ACSS1,RDH10	Upregulated in D3A compared to WT Caco-2 cells
GO:0030258	lipid modification	264	24	14.79	0.01341	,ACADVL,ALDH3A2,APOA4,CPT2,MAPK14,HBEGF,GRB2,IMPA1,KITLG,PI4KB,PTPN11,SCP2,FGF18,SLC27A2,HIBCH,HAO2,PRKAG2,FA2H,ADIPOR2,SLA2,B4GALNT2,TMEM150A,STARD4,KLB	Upregulated in D3A compared to WT Caco-2 cells
GO:0043304	regulation of mast cell degranulation	26	5	1.46	0.01343	,IL4R,LYN,VAMP7,VAMP8,UNC13D	Upregulated in D3A compared to WT Caco-2 cells
GO:0048011	neurotrophin TRK receptor signaling path...	26	5	1.46	0.01343	,CASP3,GRB2,PPP2R5B,PTPN11,BCAR1	Upregulated in D3A compared to WT Caco-2 cells
GO:0071496	cellular response to external stimulus	308	27	17.26	0.01425	,AES,AQP1,AXL,BAK1,CASP1,CASP8,CDKN1A,CNN2,CYP27B1,GADD45A,FOXA3,TNC,LYN,P2RY2,PTN,PTPN11,RALB,SKP2,VDR,FOSL1,FADD,GAS2L1,KRT20,ZC3H12A,NUAK2,SEH1L,BHLHA15	Upregulated in D3A compared to WT Caco-2 cells
GO:0006879	cellular iron ion homeostasis	58	8	3.25	0.015	,ACO1,ATP6V1A,HMOX2,NCOA4,ATP6V0D1,GLRX3,EGLN1,SLC46A1	Upregulated in D3A compared to WT Caco-2 cells
GO:0006575	cellular modified amino acid metabolic p...	184	18	10.31	0.01519	,DIO1,DPEP1,GGT1,GGT5,GSTM3,GSTM4,MGST1,SHMT1,PTDSS1,LPCAT3,SERINC3,PARK7,GCNT4,EGLN1,ENOPH1,MRI1,SLC46A1,CARNMT1	Upregulated in D3A compared to WT Caco-2 cells
GO:0009612	response to mechanical stimulus	184	18	10.31	0.01519	,AQP1,BAK1,CASP1,CASP8,CNN2,MAPK14,GADD45A,ETS1,PTK2B,GPI,TNC,CXCL10,JUP,PTPN11,SMPD2,FOSL1,FADD,PKD1L2	Upregulated in D3A compared to WT Caco-2 cells
GO:0042775	mitochondrial ATP synthesis coupled elec...	83	14	4.65	0.01531	,COX1,COX2,CYTB,NDUFA1,NDUFA9,NDUFA10,NDUFB3,NDUFB10,NDUFS2,UQCRB,UQCRFS1,PARK7,UQCRQ,UQCR10	Upregulated in D3A compared to WT Caco-2 cells
GO:0070838	divalent metal ion transport	383	32	21.46	0.01563	,BIN1,ANXA2P2,ATP1B1,BAK1,CASQ1,CYP27B1,PTK2B,NIPSNAP2,GEM,CXCL10,ITPR3,LETM1,LYN,CXCL9,PHB,PRNP,CXCL11,VDR,WFS1,GSTO1,PHB2,SLC39A14,TRPV2,SLC30A10,AHNAK,PKD1L2,TMEM37,NIPAL1,BHLHA15,ANO6,SLC41A1,MRLN	Upregulated in D3A compared to WT Caco-2 cells
GO:0000338	protein deneddylation	10	3	0.56	0.01563	,GPS1,COPS5,COPS7A	Upregulated in D3A compared to WT Caco-2 cells
GO:1904867	protein localization to Cajal body	10	3	0.56	0.01563	,DKC1,CCT2,CCT8	Upregulated in D3A compared to WT Caco-2 cells
GO:1904851	positive regulation of establishment of ...	10	3	0.56	0.01563	,DKC1,CCT2,CCT8	Upregulated in D3A compared to WT Caco-2 cells
GO:2001225	regulation of chloride transport	10	3	0.56	0.01563	,ABCB1,PRNP,PTAFR	Upregulated in D3A compared to WT Caco-2 cells
GO:1903405	protein localization to nuclear body	10	3	0.56	0.01563	,DKC1,CCT2,CCT8	Upregulated in D3A compared to WT Caco-2 cells
GO:1902430	negative regulation of amyloid-beta form...	10	3	0.56	0.01563	,BIN1,PRNP,ABCA7	Upregulated in D3A compared to WT Caco-2 cells
GO:0033006	regulation of mast cell activation invol...	27	5	1.51	0.01574	,IL4R,LYN,VAMP7,VAMP8,UNC13D	Upregulated in D3A compared to WT Caco-2 cells
GO:0042634	regulation of hair cycle	27	5	1.51	0.01574	,MSX2,TRADD,CLOCK,FA2H,EPS8L3	Upregulated in D3A compared to WT Caco-2 cells
GO:0006081	cellular aldehyde metabolic process	70	9	3.92	0.01578	,ALDH3A2,GPI,PGAM1,GRHPR,PARK7,AKR7A3,DERA,PNPO,RDH10	Upregulated in D3A compared to WT Caco-2 cells
GO:0051928	positive regulation of calcium ion trans...	94	11	5.27	0.01584	,ANXA2P2,ATP1B1,BAK1,CASQ1,NIPSNAP2,CXCL10,CXCL9,CXCL11,WFS1,GSTO1,TRPV2	Upregulated in D3A compared to WT Caco-2 cells
GO:0070588	calcium ion transmembrane transport	254	23	14.23	0.01593	,BIN1,ANXA2P2,ATP1B1,CASQ1,PTK2B,NIPSNAP2,GEM,CXCL10,ITPR3,LETM1,LYN,CXCL9,PHB,PRNP,CXCL11,GSTO1,PHB2,TRPV2,AHNAK,PKD1L2,TMEM37,BHLHA15,ANO6	Upregulated in D3A compared to WT Caco-2 cells
GO:0000097	sulfur amino acid biosynthetic process	18	4	1.01	0.01594	,GGT1,GGT5,ENOPH1,MRI1	Upregulated in D3A compared to WT Caco-2 cells
GO:0071305	cellular response to vitamin D	18	4	1.01	0.01594	,CYP27B1,TNC,PTN,VDR	Upregulated in D3A compared to WT Caco-2 cells
GO:0006534	cysteine metabolic process	18	4	1.01	0.01594	,GGT1,GGT5,ENOPH1,MRI1	Upregulated in D3A compared to WT Caco-2 cells
GO:0034138	toll-like receptor 3 signaling pathway	18	4	1.01	0.01594	,CASP8,F2RL1,FADD,TNIP2	Upregulated in D3A compared to WT Caco-2 cells
GO:0001959	regulation of cytokine-mediated signalin...	145	15	8.12	0.01597	,AXL,CASP1,CASP8,ECM1,F2RL1,IFNGR1,IRAK1,IRF3,LIFR,PTPN1,PTPN11,TRADD,FADD,CCDC3,NLRC5	Upregulated in D3A compared to WT Caco-2 cells
GO:2000379	positive regulation of reactive oxygen s...	82	10	4.59	0.016	,CDKN1A,MAPK14,GADD45A,F2RL1,PTK2B,GRB2,ITGAM,COX2,PARK7,ZC3H12A	Upregulated in D3A compared to WT Caco-2 cells
GO:0019363	pyridine nucleotide biosynthetic process	101	16	5.66	0.01613	,ALDOA,GALK1,GAPDH,GPD1,GPI,OGDH,PGAM1,PGK1,PRKAG1,NMRK2,PRKAG2,OGDHL,HKDC1,NUDT12,NAXE,NADK2	Upregulated in D3A compared to WT Caco-2 cells
GO:0019359	nicotinamide nucleotide biosynthetic pro...	101	16	5.66	0.01613	,ALDOA,GALK1,GAPDH,GPD1,GPI,OGDH,PGAM1,PGK1,PRKAG1,NMRK2,PRKAG2,OGDHL,HKDC1,NUDT12,NAXE,NADK2	Upregulated in D3A compared to WT Caco-2 cells
GO:0033209	tumor necrosis factor-mediated signaling...	107	12	5.99	0.01651	,CASP1,CASP8,F2RL1,PTK2B,TNFRSF9,KRT8,KRT18,TNFRSF1B,TRADD,TNFRSF12A,CCDC3,TXNDC17	Upregulated in D3A compared to WT Caco-2 cells
GO:0042773	ATP synthesis coupled electron transport	84	14	4.71	0.0167	,COX1,COX2,CYTB,NDUFA1,NDUFA9,NDUFA10,NDUFB3,NDUFB10,NDUFS2,UQCRB,UQCRFS1,PARK7,UQCRQ,UQCR10	Upregulated in D3A compared to WT Caco-2 cells
GO:0006120	mitochondrial electron transport, NADH t...	48	7	2.69	0.01672	,NDUFA1,NDUFA9,NDUFA10,NDUFB3,NDUFB10,NDUFS2,PARK7	Upregulated in D3A compared to WT Caco-2 cells
GO:0072511	divalent inorganic cation transport	386	32	21.63	0.0173	,BIN1,ANXA2P2,ATP1B1,BAK1,CASQ1,CYP27B1,PTK2B,NIPSNAP2,GEM,CXCL10,ITPR3,LETM1,LYN,CXCL9,PHB,PRNP,CXCL11,VDR,WFS1,GSTO1,PHB2,SLC39A14,TRPV2,SLC30A10,AHNAK,PKD1L2,TMEM37,NIPAL1,BHLHA15,ANO6,SLC41A1,MRLN	Upregulated in D3A compared to WT Caco-2 cells
GO:0044403	symbiont process	722	58	40.45	0.01746	,AP2A1,BIN1,ANPEP,SLC25A4,SLC25A5,ANXA2P2,AQP1,AXL,CASP8,CDH1,AP2S1,DOCK2,F2RL1,FUCA2,GAPDH,KAT2A,GRB2,HYAL1,IFI27,IRAK1,IRF3,KRT8,KRT18,LYN,PPIA,PSMB4,PSMB10,RAN,UPF1,SGTA,SP100,TAP1,TARBP2,YWHAB,ZYX,DENR,DYNLL1,VAMP8,FADD,AP1S2,AP1M1,RAB29,XPR1,IFITM3,TRIM31,TRIM35,CHMP2B,APOBEC3C,HCFC2,DHX58,ULBP3,ZC3H12A,ULBP2,SEH1L,TRIM15,NUP35,AP1S3,LRRC15	Upregulated in D3A compared to WT Caco-2 cells
GO:0007049	cell cycle	1652	112	92.56	0.01762	,ACTB,BIN1,ANK3,BAK1,BTG1,OSGIN2,CASP3,CCND3,CDC20,CDKN1A,CDKN1C,MAPK14,CYP27B1,DAPK3,GADD45A,DUSP3,EPB41L2,KAT2A,GEM,SFN,HYAL1,KRT18,LFNG,LIF,LLGL1,LMNA,MSX2,TRIM37,MYBL1,NBN,NF2,CNOT2,PA2G4,ABCB1,PLK1,PPP1CC,PPP2R5B,PRKAG1,PRNP,PTPN11,RALB,RAN,RBBP7,RBBP8,UPF1,RPS6KA1,MAPK12,SKP2,AURKA,UBE2L3,SLBP,FOSL1,CDC7,DYRK3,CUL4B,DYNLL1,PEA15,EED,TBRG4,CLOCK,ESPL1,KIF20A,OPTN,YAF2,RIDA,TUBA1B,SSSCA1,STAM…	Upregulated in D3A compared to WT Caco-2 cells
GO:0050821	protein stabilization	160	16	8.96	0.01763	,ATP1B1,ATP1B3,CDKN1A,CPN2,GAPDH,PFN1,PHB,WFS1,TSPAN1,CCT2,CCT8,PTGES3,PARK7,PHB2,NCLN,TNIP2	Upregulated in D3A compared to WT Caco-2 cells
GO:0051186	cofactor metabolic process	530	48	29.69	0.01764	,ALDOA,AMD1,APOA4,BAAT,CYB5R3,DLAT,DPEP1,GALK1,GAPDH,GGT1,GGT5,GPD1,GPI,GSTM3,GSTM4,HMOX2,MGST1,MOCS2,COX2,NDUFA9,OGDH,PGAM1,PGK1,PRKAG1,QDPR,SHMT1,PPT2,PPT2-EGFL8,GSTO1,GLRX3,PARK7,NMRK2,DERA,PRKAG2,PNPO,OGDHL,ENOPH1,PPCS,HKDC1,NUDT12,MRI1,ACSS1,SLC46A1,THEM4,NAXE,NADK2,GPAT4,IBA57,D2HGDH	Upregulated in D3A compared to WT Caco-2 cells
GO:0070317	negative regulation of G0 to G1 transiti...	38	6	2.13	0.01805	,PPP2R5B,RBBP7,RBBP8,CDC7,EED,YAF2	Upregulated in D3A compared to WT Caco-2 cells
GO:1905476	negative regulation of protein localizat...	28	5	1.57	0.0183	,GBP1,KCNE1,KCNE1B,PPP2R5A,PICALM,LRRC15	Upregulated in D3A compared to WT Caco-2 cells
GO:0060338	regulation of type I interferon-mediated...	28	5	1.57	0.0183	,IRF3,PTPN1,PTPN11,FADD,NLRC5	Upregulated in D3A compared to WT Caco-2 cells
GO:0050779	RNA destabilization	28	5	1.57	0.0183	,UPF1,TNFRSF1B,ZC3H12A,YTHDF3,ZC3H12D	Upregulated in D3A compared to WT Caco-2 cells
GO:0006732	coenzyme metabolic process	339	35	18.99	0.01837	,ALDOA,AMD1,BAAT,CYB5R3,DLAT,GALK1,GAPDH,GPD1,GPI,MOCS2,NDUFA9,OGDH,PGAM1,PGK1,PRKAG1,QDPR,SHMT1,PPT2,PPT2-EGFL8,GSTO1,NMRK2,DERA,PRKAG2,PNPO,OGDHL,ENOPH1,PPCS,HKDC1,NUDT12,MRI1,ACSS1,SLC46A1,THEM4,NAXE,NADK2,GPAT4	Upregulated in D3A compared to WT Caco-2 cells
GO:0031424	keratinization	84	10	4.71	0.0187	,SFN,JUP,KRT8,KRT18,KRT34,KRT81,PI3,KRT38,PPHLN1,KRT20	Upregulated in D3A compared to WT Caco-2 cells
GO:0051403	stress-activated MAPK cascade	258	23	14.45	0.01882	,MAPK14,GADD45A,DUSP3,F2RL1,PTK2B,GPS1,IRAK1,MAP2K2,MAP2K3,PTPN1,FZD8,SH2D3A,TAB1,COPS5,SH3RF1,TNIP2,BIRC7,ZC3H12A,MARVELD3,SH3RF2,MLKL,UNC5CL,RELL1	Upregulated in D3A compared to WT Caco-2 cells
GO:0006067	ethanol metabolic process	19	4	1.06	0.01931	,ALDH1B1,SULT1A2,SULT2A1,ACSS1	Upregulated in D3A compared to WT Caco-2 cells
GO:1902003	regulation of amyloid-beta formation	19	4	1.06	0.01931	,BIN1,PRNP,PICALM,ABCA7	Upregulated in D3A compared to WT Caco-2 cells
GO:0009309	amine biosynthetic process	19	4	1.06	0.01931	,AMD1,SRM,SULT1A2,AGMAT	Upregulated in D3A compared to WT Caco-2 cells
GO:1902236	negative regulation of endoplasmic retic...	19	4	1.06	0.01931	,PTPN1,WFS1,PARK7,CREB3L1	Upregulated in D3A compared to WT Caco-2 cells
GO:0043603	cellular amide metabolic process	1022	85	57.26	0.01981	,ACO1,BIN1,ANPEP,BAAT,DAPK3,DLAT,DPEP1,PTK2B,FARSA,GAPDH,GGT1,GGT5,GSTM3,GSTM4,MGST1,NEU1,CNOT2,OGDH,PA2G4,PGAM1,PRNP,PTAFR,UPF1,MRPL12,MRPS12,RPS6KA1,RPS26,SHMT1,SMPD2,TARBP2,XPNPEP1,PICALM,DENR,EIF3I,PABPC4,B4GALT6,PPT2,PPT2-EGFL8,RIDA,ABCA7,COPS5,PARK7,ERAL1,EIF3K,MRPL18,ORMDL2,MRPS18C,YARS2,MRPL4,MRPS7,MRPS2,TACO1,MRPL51,MRPL27,MRPL35,NAT8B,AURKAIP1,MRPL20,PIWIL2,MRPS22,NIT2,MIF4GD,ALOXE3,SPC…	Upregulated in D3A compared to WT Caco-2 cells
GO:0000079	regulation of cyclin-dependent protein s...	85	10	4.76	0.02017	,ACTB,CASP3,CCND3,CDKN1A,CDKN1C,GADD45A,SFN,PLK1,CNPPD1,CCNJL	Upregulated in D3A compared to WT Caco-2 cells
GO:1903076	regulation of protein localization to pl...	85	10	4.76	0.02017	,ACTB,GBP1,PLS1,PPP2R5A,PRNP,PICALM,VAMP8,AKAP5,RER1,LRRC15	Upregulated in D3A compared to WT Caco-2 cells
GO:1903169	regulation of calcium ion transmembrane ...	123	13	6.89	0.02032	,BIN1,ATP1B1,CASQ1,PTK2B,NIPSNAP2,GEM,CXCL10,LYN,CXCL9,PRNP,CXCL11,GSTO1,AHNAK	Upregulated in D3A compared to WT Caco-2 cells
GO:0006749	glutathione metabolic process	50	7	2.8	0.02061	,DPEP1,GGT1,GGT5,GSTM3,GSTM4,MGST1,PARK7	Upregulated in D3A compared to WT Caco-2 cells
GO:0036462	TRAIL-activated apoptotic signaling path...	11	3	0.62	0.02061	,CASP8,FADD,PARK7	Upregulated in D3A compared to WT Caco-2 cells
GO:0010839	negative regulation of keratinocyte prol...	11	3	0.62	0.02061	,SFN,VDR,KDF1	Upregulated in D3A compared to WT Caco-2 cells
GO:0060340	positive regulation of type I interferon...	11	3	0.62	0.02061	,IRF3,FADD,NLRC5	Upregulated in D3A compared to WT Caco-2 cells
GO:0007342	fusion of sperm to egg plasma membrane i...	11	3	0.62	0.02061	,FOLR3,NOX5,IZUMO1R	Upregulated in D3A compared to WT Caco-2 cells
GO:0006068	ethanol catabolic process	11	3	0.62	0.02061	,ALDH1B1,SULT1A2,SULT2A1	Upregulated in D3A compared to WT Caco-2 cells
GO:0006616	SRP-dependent cotranslational protein ta...	11	3	0.62	0.02061	,SEC61B,SEC61A1,SEC61A2	Upregulated in D3A compared to WT Caco-2 cells
GO:0070203	regulation of establishment of protein l...	11	3	0.62	0.02061	,DKC1,CCT2,CCT8	Upregulated in D3A compared to WT Caco-2 cells
GO:0043171	peptide catabolic process	29	5	1.62	0.02112	,ANPEP,GGT1,GGT5,XPNPEP1,ERAP2	Upregulated in D3A compared to WT Caco-2 cells
GO:0007616	long-term memory	29	5	1.62	0.02112	,KAT2A,PRNP,SGK1,RGS14,LRRN4	Upregulated in D3A compared to WT Caco-2 cells
GO:0044419	interspecies interaction between organis...	746	59	41.8	0.02135	,AP2A1,BIN1,ANPEP,SLC25A4,SLC25A5,ANXA2P2,AQP1,AXL,CASP8,CDH1,AP2S1,DOCK2,F2RL1,FUCA2,GAPDH,KAT2A,GRB2,HYAL1,IFI27,IRAK1,IRF3,KRT8,KRT18,LYN,PPIA,PSMB4,PSMB10,RAN,UPF1,SGTA,SP100,TAP1,TARBP2,YWHAB,ZYX,APOL1,DENR,DYNLL1,VAMP8,FADD,AP1S2,AP1M1,RAB29,XPR1,IFITM3,TRIM31,TRIM35,CHMP2B,APOBEC3C,HCFC2,DHX58,ULBP3,ZC3H12A,ULBP2,SEH1L,TRIM15,NUP35,AP1S3,LRRC15	Upregulated in D3A compared to WT Caco-2 cells
GO:0009566	fertilization	137	14	7.68	0.02144	,ALDOA,FOLR3,SNU13,TARBP2,UBAP2L,GNPDA1,CCT2,CCT8,PARK7,INTS13,NOX5,CFAP69,RIMBP3,IZUMO1R	Upregulated in D3A compared to WT Caco-2 cells
GO:0038034	signal transduction in absence of ligand	62	8	3.47	0.02178	,BAK1,BOK,CASP3,CASP9,DAPK3,IFI6,KITLG,FADD	Upregulated in D3A compared to WT Caco-2 cells
GO:0097192	extrinsic apoptotic signaling pathway in...	62	8	3.47	0.02178	,BAK1,BOK,CASP3,CASP9,DAPK3,IFI6,KITLG,FADD	Upregulated in D3A compared to WT Caco-2 cells
GO:0043270	positive regulation of ion transport	216	25	12.1	0.02285	,ACTN4,ANK3,ANXA2P2,ATP1B1,ATP1B3,BAK1,CASQ1,CTSS,NIPSNAP2,GLRX,CXCL10,KCNE1,KCNE1B,CXCL9,ABCB1,PTAFR,CXCL11,VAMP7,WFS1,VAMP8,GSTO1,ABCA7,PARK7,ARL6IP1,TRPV2,ANO6	Upregulated in D3A compared to WT Caco-2 cells
GO:0032480	negative regulation of type I interferon...	40	6	2.24	0.02285	,IRF3,RELB,NMI,UBE2L6,DHX58,NLRC5	Upregulated in D3A compared to WT Caco-2 cells
GO:0000959	mitochondrial RNA metabolic process	40	6	2.24	0.02285	,MRPL12,TBRG4,YARS2,FASTKD5,TEFM,TARS2	Upregulated in D3A compared to WT Caco-2 cells
GO:1905477	positive regulation of protein localizat...	112	12	6.27	0.02287	,ANK3,CASP8,SFN,ITGAM,MYO1C,PLS1,PRNP,PTN,YWHAB,AKAP5,RER1,SLC51B	Upregulated in D3A compared to WT Caco-2 cells
GO:0051446	positive regulation of meiotic cell cycl...	20	4	1.12	0.0231	,LFNG,MSX2,PRDM7,PIWIL2	Upregulated in D3A compared to WT Caco-2 cells
GO:0009070	serine family amino acid biosynthetic pr...	20	4	1.12	0.0231	,GGT1,GGT5,SHMT1,SERINC3	Upregulated in D3A compared to WT Caco-2 cells
GO:0090025	regulation of monocyte chemotaxis	20	4	1.12	0.0231	,CXCL10,LYN,SERPINE1,ANO6	Upregulated in D3A compared to WT Caco-2 cells
GO:0006851	mitochondrial calcium ion transmembrane ...	20	4	1.12	0.0231	,LETM1,PHB,PHB2,BHLHA15	Upregulated in D3A compared to WT Caco-2 cells
GO:0097191	extrinsic apoptotic signaling pathway	204	23	11.43	0.02408	,BAK1,BOK,CASP3,CASP8,CASP9,DAPK3,IFI6,IFI27,KRT8,KRT18,LMNA,KITLG,SERPINE1,SP100,TNFRSF1B,PEA15,TRADD,FADD,PARK7,BEX3,TNFRSF12A,SH3RF1,RNF34	Upregulated in D3A compared to WT Caco-2 cells
GO:0090314	positive regulation of protein targeting...	30	5	1.68	0.02421	,ANK3,ITGAM,MYO1C,PRNP,SLC51B	Upregulated in D3A compared to WT Caco-2 cells
GO:0034764	positive regulation of transmembrane tra...	166	21	9.3	0.02456	,ACTN4,ANK3,ATP1B1,ATP1B3,CASQ1,MAPK14,CTSS,NIPSNAP2,GLRX,CXCL10,KCNE1,KCNE1B,CXCL9,ABCB1,PTAFR,PTPN11,CXCL11,GSTO1,PARK7,ARL6IP1,ADIPOR2,ANO6	Upregulated in D3A compared to WT Caco-2 cells
GO:0051445	regulation of meiotic cell cycle	41	6	2.3	0.02554	,CDC20,LFNG,LIF,MSX2,PRDM7,PIWIL2	Upregulated in D3A compared to WT Caco-2 cells
GO:1904375	regulation of protein localization to ce...	101	11	5.66	0.0257	,ACTB,EPB41L2,GBP1,PLS1,PPP2R5A,PRNP,PICALM,VAMP8,AKAP5,RER1,LRRC15	Upregulated in D3A compared to WT Caco-2 cells
GO:0006816	calcium ion transport	339	28	18.99	0.02585	,BIN1,ANXA2P2,ATP1B1,BAK1,CASQ1,CYP27B1,PTK2B,NIPSNAP2,GEM,CXCL10,ITPR3,LETM1,LYN,CXCL9,PHB,PRNP,CXCL11,VDR,WFS1,GSTO1,PHB2,TRPV2,AHNAK,PKD1L2,TMEM37,BHLHA15,ANO6,MRLN	Upregulated in D3A compared to WT Caco-2 cells
GO:0009206	purine ribonucleoside triphosphate biosy...	120	20	6.72	0.02621	,ALDOA,ATP5F1B,ATP5F1C,ATP5F1D,ATP5MC3,ATP5ME,GALK1,GAPDH,NIPSNAP2,GPD1,GPI,COX2,OGDH,PGAM1,PGK1,PRKAG1,ATP5MG,PRKAG2,OGDHL,HKDC1	Upregulated in D3A compared to WT Caco-2 cells
GO:0021794	thalamus development	12	3	0.67	0.02636	,OGDH,PTN,UQCRQ	Upregulated in D3A compared to WT Caco-2 cells
GO:1900025	negative regulation of substrate adhesio...	12	3	0.67	0.02636	,ACTN4,GBP1,CORO1C	Upregulated in D3A compared to WT Caco-2 cells
GO:1904816	positive regulation of protein localizat...	12	3	0.67	0.02636	,DKC1,CCT2,CCT8	Upregulated in D3A compared to WT Caco-2 cells
GO:1904668	positive regulation of ubiquitin protein...	12	3	0.67	0.02636	,CDC20,PLK1,UBE2S	Upregulated in D3A compared to WT Caco-2 cells
GO:0060546	negative regulation of necroptotic proce...	12	3	0.67	0.02636	,SLC25A4,BOK,FADD	Upregulated in D3A compared to WT Caco-2 cells
GO:1903894	regulation of IRE1-mediated unfolded pro...	12	3	0.67	0.02636	,BAK1,PTPN1,COPS5	Upregulated in D3A compared to WT Caco-2 cells
GO:0046500	S-adenosylmethionine metabolic process	12	3	0.67	0.02636	,AMD1,ENOPH1,MRI1	Upregulated in D3A compared to WT Caco-2 cells
GO:1990173	protein localization to nucleoplasm	12	3	0.67	0.02636	,DKC1,CCT2,CCT8	Upregulated in D3A compared to WT Caco-2 cells
GO:0070202	regulation of establishment of protein l...	12	3	0.67	0.02636	,DKC1,CCT2,CCT8	Upregulated in D3A compared to WT Caco-2 cells
GO:0045836	positive regulation of meiotic nuclear d...	12	3	0.67	0.02636	,MSX2,PRDM7,PIWIL2	Upregulated in D3A compared to WT Caco-2 cells
GO:1904029	regulation of cyclin-dependent protein k...	89	10	4.99	0.02689	,ACTB,CASP3,CCND3,CDKN1A,CDKN1C,GADD45A,SFN,PLK1,CNPPD1,CCNJL	Upregulated in D3A compared to WT Caco-2 cells
GO:0051301	cell division	552	42	30.93	0.02691	,ANK3,CCND3,CDC20,EPB41L2,SFN,PLK1,PPP1CC,PTN,RALB,RAN,RBBP8,AURKA,NCOA3,CDC7,BCAR1,ESPL1,KIF20A,TUBA1B,SSSCA1,STAMBP,RGS14,KIF2C,RAB35,ZWINT,MAPRE1,WWTR1,CHMP2B,UBE2S,RACGAP1,ANAPC7,INTS13,SUSD2,NCAPG,NOX5,HAUS3,SEH1L,PARD6B,CABLES1,KDF1,CDCA2,CENPX,CENPW	Upregulated in D3A compared to WT Caco-2 cells
GO:1901685	glutathione derivative metabolic process	21	4	1.18	0.0273	,GSTM3,GSTM4,MGST1,GSTO1	Upregulated in D3A compared to WT Caco-2 cells
GO:1901687	glutathione derivative biosynthetic proc...	21	4	1.18	0.0273	,GSTM3,GSTM4,MGST1,GSTO1	Upregulated in D3A compared to WT Caco-2 cells
GO:1903077	negative regulation of protein localizat...	21	4	1.18	0.0273	,GBP1,PPP2R5A,PICALM,LRRC15	Upregulated in D3A compared to WT Caco-2 cells
GO:0019320	hexose catabolic process	53	7	2.97	0.02756	,ALDOA,FUT2,GALK1,GAPDH,GPI,PGAM1,PGK1	Upregulated in D3A compared to WT Caco-2 cells
GO:0032781	positive regulation of ATPase activity	53	7	2.97	0.02756	,ATP1B1,ATP1B3,DNAJB2,MYL3,PFN1,DYNLL1,TOR1AIP1	Upregulated in D3A compared to WT Caco-2 cells
GO:0007162	negative regulation of cell adhesion	239	21	13.39	0.02761	,ACTN4,ATP5F1B,CASP3,CDH1,DAB1,DUSP3,GBP1,GCNT2,TNC,IL4R,NF2,SERPINE1,PLXNA2,PRNP,PTPN11,PLXNC1,TMEM131L,CORO1C,VSIR,ZC3H12A,B4GALNT2	Upregulated in D3A compared to WT Caco-2 cells
GO:0033139	regulation of peptidyl-serine phosphoryl...	5	2	0.28	0.02799	,LIF,PWP1	Upregulated in D3A compared to WT Caco-2 cells
GO:0045634	regulation of melanocyte differentiation	5	2	0.28	0.02799	,KITLG,ADAMTS9	Upregulated in D3A compared to WT Caco-2 cells
GO:0090666	scaRNA localization to Cajal body	5	2	0.28	0.02799	,DKC1,CCT2	Upregulated in D3A compared to WT Caco-2 cells
GO:1904747	positive regulation of apoptotic process...	5	2	0.28	0.02799	,TNFRSF1B,VDR	Upregulated in D3A compared to WT Caco-2 cells
GO:0071267	L-methionine salvage	5	2	0.28	0.02799	,ENOPH1,MRI1	Upregulated in D3A compared to WT Caco-2 cells
GO:0019509	L-methionine salvage from methylthioaden...	5	2	0.28	0.02799	,ENOPH1,MRI1	Upregulated in D3A compared to WT Caco-2 cells
GO:0043307	eosinophil activation	5	2	0.28	0.02799	,F2RL1,VAMP7	Upregulated in D3A compared to WT Caco-2 cells
GO:0043102	amino acid salvage	5	2	0.28	0.02799	,ENOPH1,MRI1	Upregulated in D3A compared to WT Caco-2 cells
GO:0031936	negative regulation of chromatin silenci...	15	7	0.67	1.6e-06	,HIST1H1C,HIST1H1E,HIST1H1B,PHF2,H1FX,ASF1A,TET1	Downregulated in D3A compared to WT Caco-2 cells
GO:0000122	negative regulation of transcription by ...	768	61	34.1	6.9e-06	,ACVR2B,CRY2,CTNNB1,E2F5,EFNA1,NR2F6,BPTF,HIST1H1C,HIST1H1E,HIST1H1B,MDM4,MXI1,NOTCH3,MAP2K5,PROX1,PTCH1,PURB,RXRA,SHH,TAL1,TCF7L2,TFAP2C,TLE4,VEGFA,PCGF2,KDM5C,CBX4,CGGBP1,NCOR1,HDAC5,NCOA2,SEMA4D,KAT5,KLF8,HINFP,IRF2BP1,NOP53,KLF3,PHF21A,SUFU,RIF1,H2AFY2,WWC3,DMAP1,GATAD2B,ZNF608,TRIB3,PRDM16,SMURF2,DUSP26,HMBOX1,EHMT1,MED25,ARID5B,CBX2,FOXQ1,DAB2IP,ZNF497,ZNF675,SP5,ZBTB42	Downregulated in D3A compared to WT Caco-2 cells
GO:0006357	regulation of transcription by RNA polym...	2336	162	103.74	1.1e-05	,ABL1,ACVR2B,BCL9,CEBPG,CHD2,CHD3,FOXN3,CRY2,CTNNB1,DBP,DLX3,E2F5,EFNA1,MEGF8,ELF2,NR2F6,ERCC2,ETV4,BPTF,FOXD2,GPC3,HIST1H1C,HIST1H1E,HIST1H1B,MNX1,TLX1,LMX1B,LRP6,LRP5,MAFG,MDM4,KMT2A,MXI1,NOTCH3,PBX1,POU2F1,MAP2K5,PROX1,PTCH1,PURB,RFX3,RXRA,SHH,SOX4,TAL1,TCF7L2,TEAD3,TFAP2C,TGFBR3,TLE4,VEGFA,ZNF711,ZNF84,ZNF141,PCGF2,PRDM2,ZNF212,KAT6A,BRD3,KDM5C,CBX4,CGGBP1,NCOA1,TNKS,ZMYM4,ZMYM3,ZBTB22,NCOR1,…	Downregulated in D3A compared to WT Caco-2 cells
GO:0035148	tube formation	134	20	5.95	5.3e-05	,ABL1,CTNNB1,LRP6,PROX1,PTCH1,SHH,SOX4,TSC1,TSC2,VEGFA,FZD3,BCL2L11,SUFU,BCAS3,SEMA4C,IRX3,TCTN1,GRHL2,TRIM71,DAB2IP	Downregulated in D3A compared to WT Caco-2 cells
GO:0006334	nucleosome assembly	125	16	5.55	0.00013	,HIST1H1C,HIST1H1E,HIST1H1B,KAT6A,HIST1H2BF,HIST1H2BH,HIST1H3H,HIST1H3B,HIST1H4D,HIST1H2BJ,H1FX,TSPYL4,ASF1A,H2AFY2,HIST1H2BK,SHPRH	Downregulated in D3A compared to WT Caco-2 cells
GO:0003007	heart morphogenesis	223	23	9.9	0.00015	,COL2A1,COL5A1,CTNNB1,EFNA1,MEGF8,GAA,INSR,NOTCH2,PROX1,PTCH1,RXRA,SHH,SOX4,TGFBR1,TGFBR3,VEGFA,ADAM15,SEMA3C,SUFU,FGFRL1,ZMIZ1,GRHL2,BBS5	Downregulated in D3A compared to WT Caco-2 cells
GO:0048617	embryonic foregut morphogenesis	8	4	0.36	0.00023	,ACVR2B,CTNNB1,SHH,EPB41L5	Downregulated in D3A compared to WT Caco-2 cells
GO:1904837	beta-catenin-TCF complex assembly	30	7	1.33	0.00027	,BCL9,CTNNB1,TCF7L2,TLE3,TLE4,TRRAP,KAT5	Downregulated in D3A compared to WT Caco-2 cells
GO:0060174	limb bud formation	9	4	0.4	0.00041	,COL2A1,SHH,SOX4,SEMA3C	Downregulated in D3A compared to WT Caco-2 cells
GO:0006325	chromatin organization	725	67	32.2	0.00057	,CHD2,CHD3,CTNNB1,BPTF,HIST1H1C,HIST1H1E,HIST1H1B,KMT2A,PHF2,MAP3K7,TAL1,UBE2E1,VEGFA,PCGF2,PRDM2,KAT6A,BRD3,KDM5C,TRRAP,HIST1H2AI,HIST1H2AC,HIST1H2BF,HIST1H2BH,HIST1H3H,HIST1H3B,HIST1H4D,CBX4,NCOA1,HIST1H2AG,HIST1H2BJ,H1FX,NCOR1,SETDB1,HDAC5,KAT5,SCMH1,TSPYL4,ASF1A,USP49,EPC2,BAZ2B,ING4,PHF21A,UBR5,TET2,MBTD1,NSD3,RIF1,H2AFY2,KDM3A,DMAP1,GATAD2B,ARID1B,PRDM16,NUCKS1,EHMT1,TET1,FAM172A,KAT8,ARID5…	Downregulated in D3A compared to WT Caco-2 cells
GO:0003382	epithelial cell morphogenesis	34	7	1.51	0.00062	,COL4A4,STC1,EPB41L5,GRHL2,POF1B,COL18A1,DACT2	Downregulated in D3A compared to WT Caco-2 cells
GO:0031016	pancreas development	69	10	3.06	0.00089	,ACVR2B,CTNNB1,GSK3B,MNX1,INSR,PROX1,RFX3,SHH,SOX4,TCF7L2	Downregulated in D3A compared to WT Caco-2 cells
GO:0007398	ectoderm development	18	5	0.8	0.0009	,CTNNB1,SHH,FZD7,SMURF1,EPB41L5	Downregulated in D3A compared to WT Caco-2 cells
GO:0071679	commissural neuron axon guidance	11	4	0.49	0.00099	,EPHB2,PTCH1,VEGFA,FZD3	Downregulated in D3A compared to WT Caco-2 cells
GO:0045879	negative regulation of smoothened signal...	27	6	1.2	0.001	,MEGF8,GPC3,PTCH1,BTRC,SUFU,MOSMO	Downregulated in D3A compared to WT Caco-2 cells
GO:0048754	branching morphogenesis of an epithelial...	138	15	6.13	0.00121	,ABL1,CTNNB1,GPC3,LRP6,LRP5,MMP14,PAK1,PBX1,PTCH1,SHH,SRC,VEGFA,BTRC,RASIP1,LAMA1	Downregulated in D3A compared to WT Caco-2 cells
GO:0060071	Wnt signaling pathway, planar cell polar...	61	9	2.71	0.00139	,ABL1,GPC3,FZD3,FZD4,FZD7,SMURF1,SMURF2,ZNRF3,ARHGEF19	Downregulated in D3A compared to WT Caco-2 cells
GO:0016584	nucleosome positioning	12	4	0.53	0.00143	,HIST1H1C,HIST1H1E,HIST1H1B,H1FX	Downregulated in D3A compared to WT Caco-2 cells
GO:0007420	brain development	629	48	27.93	0.00145	,ABL1,KIF1A,CCKAR,CENPF,CKB,CTNNB1,DPYSL2,EPHB2,BPTF,GRIN2B,GSK3B,LRP6,MBP,NOTCH3,PAK1,PROX1,PTCH1,SHH,SLC1A2,SRC,SSTR1,TSC1,FZD3,FZD4,IRS2,HERC1,BCL2L11,TSPAN2,SEMA3A,SHANK2,SUN1,SLC7A11,PHGDH,HTRA2,SOCS7,CDON,C21orf91,SEMA4C,H2AFY2,CDK5RAP2,SPHK2,TCTN1,GRHL2,EFHC1,DAB2IP,RTN4RL2,NOTCH2NLC,NBPF19,NBPF14,NOTCH2NLB	Downregulated in D3A compared to WT Caco-2 cells
GO:0021522	spinal cord motor neuron differentiation	29	6	1.29	0.00148	,MNX1,PTCH1,SHH,SOX4,SUFU,TCTN1	Downregulated in D3A compared to WT Caco-2 cells
GO:0071542	dopaminergic neuron differentiation	29	6	1.29	0.00148	,CTNNB1,GSK3B,LMX1B,LRP6,SHH,VEGFA	Downregulated in D3A compared to WT Caco-2 cells
GO:0060603	mammary gland duct morphogenesis	29	6	1.29	0.00148	,LRP6,LRP5,PTCH1,SRC,BTRC,SOSTDC1	Downregulated in D3A compared to WT Caco-2 cells
GO:0061549	sympathetic ganglion development	6	3	0.27	0.00158	,CTNNB1,FZD3,SEMA3A	Downregulated in D3A compared to WT Caco-2 cells
GO:0061304	retinal blood vessel morphogenesis	6	3	0.27	0.00158	,LRP5,FZD4,LAMA1	Downregulated in D3A compared to WT Caco-2 cells
GO:0001667	ameboidal-type cell migration	379	30	16.83	0.00162	,ABL1,BRAF,EFNA1,MEGF8,GPC3,GPLD1,LGALS8,MAP3K3,PAK1,MAP2K5,PROX1,SHH,SRC,STC1,TGFBR1,VEGFA,HDAC5,SEMA3A,SEMA6B,SEMA4D,SEMA3C,PTP4A3,CLASP2,RGCC,BCAS3,SEMA4C,EPB41L5,SMURF2,ARID5B,DAB2IP	Downregulated in D3A compared to WT Caco-2 cells
GO:0048538	thymus development	40	7	1.78	0.00171	,ABL1,BRAF,CTNNB1,PBX1,SHH,TGFBR1,BCL2L11	Downregulated in D3A compared to WT Caco-2 cells
GO:0008589	regulation of smoothened signaling pathw...	69	13	3.06	0.0022	,MEGF8,GPC3,PTCH1,SHH,BTRC,IFT140,DCDC2,SUFU,WDR11,IFT80,TCTN1,DISP1,MOSMO	Downregulated in D3A compared to WT Caco-2 cells
GO:0060840	artery development	78	10	3.46	0.0023	,ACVR2B,APOB,NOTCH3,PROX1,SHH,SOX4,TGFBR1,VEGFA,SUFU,ZMIZ1	Downregulated in D3A compared to WT Caco-2 cells
GO:0019827	stem cell population maintenance	133	14	5.91	0.00236	,BCL9,BRAF,CTNNB1,NOTCH2,PBX1,PROX1,SOX4,TAL1,FZD7,RIF1,KDM3A,PRDM16,TET1,MED30	Downregulated in D3A compared to WT Caco-2 cells
GO:0006730	one-carbon metabolic process	22	5	0.98	0.00239	,MTHFD2,AHCYL2,ALDH1L2,DHFR2,MTHFD2L	Downregulated in D3A compared to WT Caco-2 cells
GO:0060059	embryonic retina morphogenesis in camera...	7	3	0.31	0.00267	,LRP6,PROX1,CDON	Downregulated in D3A compared to WT Caco-2 cells
GO:0060841	venous blood vessel development	14	4	0.62	0.0027	,ACVR2B,PROX1,VEGFA,SEMA3C	Downregulated in D3A compared to WT Caco-2 cells
GO:0035635	entry of bacterium into host cell	14	4	0.62	0.0027	,CTNNB1,ITGAV,SRC,CBLL1	Downregulated in D3A compared to WT Caco-2 cells
GO:0001570	vasculogenesis	67	9	2.98	0.00271	,CTNNB1,ITGAV,SHH,TGFBR3,VEGFA,FZD4,EGFL7,RASIP1,ZMIZ1	Downregulated in D3A compared to WT Caco-2 cells
GO:0007026	negative regulation of microtubule depol...	23	5	1.02	0.00294	,APC2,CLASP2,HDGFL3,MID1IP1,CAMSAP1	Downregulated in D3A compared to WT Caco-2 cells
GO:0023057	negative regulation of signaling	1205	82	53.51	0.00326	,ABL1,ASIC1,ADRA2C,BRAF,COL2A1,CRY2,CTNNB1,EFNA1,MEGF8,EPHB2,EPS15,FGFR4,GPC3,GRB14,GSK3B,IGSF1,INSR,ITGAV,LRP6,DNAJB9,MMP14,NOTCH3,MAP2K5,PTCH1,PTPN12,RGS12,SHH,SORL1,SPINK1,SRC,TCF7L2,TGFBR1,TGFBR3,TLE3,TLE4,TSC1,TSC2,UCHL1,VSNL1,PCGF2,SLC30A1,EIF3A,BTRC,HIST1H2BJ,MAPK8IP1,NCOR1,TANK,PTPRU,TOB1,APC2,SHANK2,SNX13,SOSTDC1,SESN1,HTRA2,UBQLN2,NOP53,SOCS7,TXNDC12,EGFL7,SUFU,PHIP,AP1AR,CAMK2N1,WWC3,S…	Downregulated in D3A compared to WT Caco-2 cells
GO:0045893	positive regulation of transcription, DN...	1362	87	60.48	0.0033	,BCL9,CEBPG,CTNNB1,DBP,DLX3,E2F5,ELF2,ERCC2,ETV4,BPTF,FOXD2,HIST1H1C,HIST1H1E,HIST1H1B,TLX1,INSR,LMX1B,LRP6,LRP5,MAFG,KMT2A,NOTCH3,PBX1,PHF2,POU2F1,MAP2K5,PROX1,PTCH1,RFX3,RXRA,SHH,SOX4,SRC,TAL1,TCF7L2,TEAD3,TFAP2C,TGFBR1,VEGFA,ZNF711,PRDM2,KAT6A,FZD4,FZD7,NCOA1,TNKS,BTRC,H1FX,DMTF1,HDAC5,NCOA2,KAT5,ATF6,CRTC1,ASF1A,HINFP,IRF2BP1,RGCC,SERTAD3,CDON,TET2,BCAS3,NSD3,PHIP,CDK5RAP2,KDM3A,ZMIZ1,ARID1B,…	Downregulated in D3A compared to WT Caco-2 cells
GO:0009966	regulation of signal transduction	2772	162	123.1	0.00331	,ABL1,ACVR2B,ADRA2C,BRAF,CDH3,CCR1,COL2A1,CRY2,CTNNB1,CD55,DOK1,EFNA1,MEGF8,ELF2,EPHB2,EPS15,FGFR4,FN1,GPC3,GRB14,CXCL2,CXCL3,GSK3B,IGSF1,IL1R1,INPP5B,INSR,ITGAV,LRP6,NBR1,DNAJB9,MDM4,MAP3K3,MMP14,NOTCH2,NOTCH3,FURIN,PAK1,PPP2R5C,PRKCH,MAP2K5,PTCH1,PTPN12,RGL2,RGS12,SHH,SORL1,SOX4,SPINK1,SRC,STC1,STX1A,MAP3K7,TAL1,TCF7L2,TGFBR1,TGFBR3,TLE3,TLE4,TSC1,TSC2,TTR,UCHL1,VEGFA,PCGF2,KAT6A,FZD4,FZD7,NCOA…	Downregulated in D3A compared to WT Caco-2 cells
GO:0045992	negative regulation of embryonic develop...	24	5	1.07	0.00358	,COL5A1,CTNNB1,FZD3,FZD7,SUFU	Downregulated in D3A compared to WT Caco-2 cells
GO:0034446	substrate adhesion-dependent cell spread...	83	10	3.69	0.00364	,ABL1,BRAF,EFNA1,FN1,ITGAV,SRC,FZD4,FZD7,AP1AR,SRCIN1	Downregulated in D3A compared to WT Caco-2 cells
GO:0030516	regulation of axon extension	84	13	3.73	0.00377	,ABL1,DPYSL2,MEGF8,FN1,GSK3B,NRCAM,PAK1,VEGFA,SEMA3A,SEMA6B,SEMA4D,SEMA3C,SEMA4C	Downregulated in D3A compared to WT Caco-2 cells
GO:0001843	neural tube closure	84	10	3.73	0.00397	,ABL1,LRP6,PTCH1,TSC1,TSC2,FZD3,SUFU,SEMA4C,GRHL2,TRIM71	Downregulated in D3A compared to WT Caco-2 cells
GO:0009791	post-embryonic development	84	10	3.73	0.00397	,ABL1,ACVR2B,APOB,ERCC2,INPPL1,TGFBR1,VEGFA,BCL2L11,SEMA3C,ARID5B	Downregulated in D3A compared to WT Caco-2 cells
GO:0031062	positive regulation of histone methylati...	35	6	1.55	0.00404	,CTNNB1,HIST1H1B,KMT2A,NSD3,RIF1,TET1	Downregulated in D3A compared to WT Caco-2 cells
GO:0090286	cytoskeletal anchoring at nuclear membra...	8	3	0.36	0.00413	,SYNE1,SUN1,CLMN	Downregulated in D3A compared to WT Caco-2 cells
GO:0002053	positive regulation of mesenchymal cell ...	25	5	1.11	0.00431	,CTNNB1,LRP5,SHH,VEGFA,IRS2	Downregulated in D3A compared to WT Caco-2 cells
GO:0036303	lymph vessel morphogenesis	16	4	0.71	0.00457	,ACVR2B,LGALS8,PROX1,VEGFA	Downregulated in D3A compared to WT Caco-2 cells
GO:0080182	histone H3-K4 trimethylation	16	4	0.71	0.00457	,HIST1H1C,HIST1H1E,KMT2A,TET2	Downregulated in D3A compared to WT Caco-2 cells
GO:0051895	negative regulation of focal adhesion as...	16	4	0.71	0.00457	,MMP14,SRC,CLASP2,BCAS3	Downregulated in D3A compared to WT Caco-2 cells
GO:0043981	histone H4-K5 acetylation	16	4	0.71	0.00457	,ING4,KAT8,KANSL1L,KANSL1	Downregulated in D3A compared to WT Caco-2 cells
GO:0043982	histone H4-K8 acetylation	16	4	0.71	0.00457	,ING4,KAT8,KANSL1L,KANSL1	Downregulated in D3A compared to WT Caco-2 cells
GO:0010648	negative regulation of cell communicatio...	1202	81	53.38	0.00466	,ABL1,ASIC1,ADRA2C,BRAF,COL2A1,CRY2,CTNNB1,EFNA1,MEGF8,EPHB2,EPS15,FGFR4,GPC3,GRB14,GSK3B,IGSF1,INSR,ITGAV,LRP6,DNAJB9,MMP14,NOTCH3,MAP2K5,PTCH1,PTPN12,RGS12,SHH,SORL1,SPINK1,SRC,TCF7L2,TGFBR1,TGFBR3,TLE3,TLE4,TSC1,TSC2,UCHL1,VSNL1,PCGF2,SLC30A1,EIF3A,BTRC,HIST1H2BJ,MAPK8IP1,NCOR1,TANK,PTPRU,TOB1,APC2,SHANK2,SNX13,SOSTDC1,SESN1,HTRA2,UBQLN2,NOP53,SOCS7,TXNDC12,EGFL7,SUFU,PHIP,CAMK2N1,WWC3,SMURF1,…	Downregulated in D3A compared to WT Caco-2 cells
GO:0030326	embryonic limb morphogenesis	114	12	5.06	0.00469	,CTNNB1,MEGF8,GPC3,LRP6,PBX1,PTCH1,SHH,IFT140,BCL2L11,LMBR1,GRHL2,FREM2	Downregulated in D3A compared to WT Caco-2 cells
GO:0016239	positive regulation of macroautophagy	60	8	2.66	0.00482	,BNIP3L,MAP3K7,TSC1,TSC2,ULK1,SESN1,SMURF1,SESN3	Downregulated in D3A compared to WT Caco-2 cells
GO:0051972	regulation of telomerase activity	48	7	2.13	0.00497	,CTNNB1,SRC,TNKS,SMG6,POT1,HMBOX1,GRHL2	Downregulated in D3A compared to WT Caco-2 cells
GO:0001702	gastrulation with mouth forming second	26	5	1.15	0.00515	,ACVR2B,CTNNB1,MEGF8,LRP6,LRP5	Downregulated in D3A compared to WT Caco-2 cells
GO:0048843	negative regulation of axon extension in...	26	5	1.15	0.00515	,SEMA3A,SEMA6B,SEMA4D,SEMA3C,SEMA4C	Downregulated in D3A compared to WT Caco-2 cells
GO:0043085	positive regulation of catalytic activit...	1259	75	55.91	0.00519	,ABL1,ACVR2B,ADRA2C,APOA2,APOC1,BRAF,CDH3,CKS1B,CTNNB1,EFNA1,ACSL1,FGFR4,FN1,GPLD1,GRIN2B,GSK3B,INPP5B,INSR,MBP,MAP3K3,MMP17,PAK1,MAP2K5,PROX1,RGS12,SORL1,SRC,MAP3K7,TAL1,TGFBR1,TSC1,TSC2,VEGFA,FZD4,PKP4,TNKS,ASAP2,SH3PXD2A,ARHGAP32,ATG13,TANK,BCL2L11,RASGRP2,APC2,SEMA4D,DCUN1D4,SNX13,ACAP2,MMD,POT1,GAPVD1,BBC3,ARHGEF16,HTRA2,RGCC,BCAS3,TBC1D19,GPRC5C,PDGFC,ARRDC3,SIPA1L2,TRIB3,MID1IP1,HMBOX1,GRH…	Downregulated in D3A compared to WT Caco-2 cells
GO:0001708	cell fate specification	74	9	3.29	0.00534	,CTNNB1,MNX1,PTCH1,SHH,FZD7,APC2,CDON,SUFU,ESRP1	Downregulated in D3A compared to WT Caco-2 cells
GO:0021532	neural tube patterning	37	6	1.64	0.00537	,LRP6,PTCH1,SHH,IFT140,SUFU,TCTN1	Downregulated in D3A compared to WT Caco-2 cells
GO:0060021	roof of mouth development	75	9	3.33	0.00583	,ACVR2B,COL2A1,EPHB2,LRP6,SHH,TGFBR1,TGFBR3,PRDM16,ARID5B	Downregulated in D3A compared to WT Caco-2 cells
GO:0001840	neural plate development	9	3	0.4	0.00599	,CTNNB1,PTCH1,EPB41L5	Downregulated in D3A compared to WT Caco-2 cells
GO:0045668	negative regulation of osteoblast differ...	38	6	1.69	0.00615	,LRP5,NBR1,PTCH1,TOB1,SEMA4D,SUFU	Downregulated in D3A compared to WT Caco-2 cells
GO:0031330	negative regulation of cellular cataboli...	228	19	10.12	0.00639	,ACACB,ALAD,APOC1,EFNA1,GPLD1,FURIN,SHH,TSC1,TSC2,HERC1,LRIG2,TOB1,HTRA2,NOP53,UBXN1,SUFU,RASIP1,DAB2IP,DHX36	Downregulated in D3A compared to WT Caco-2 cells
GO:2000573	positive regulation of DNA biosynthetic ...	63	8	2.8	0.0065	,CTNNB1,FGFR4,SRC,TNKS,POT1,RGCC,HMBOX1,GRHL2	Downregulated in D3A compared to WT Caco-2 cells
GO:0006464	cellular protein modification process	3663	202	162.66	0.00661	,ABL1,ACVR2B,ADRA2C,GRK3,APOA2,APOB,BARD1,BRAF,CALU,CCNG2,CHD3,CKS1B,CCR1,CP,CRY2,CTNNB1,DHPS,EFNA1,EPHB2,ERCC2,ACSL1,FGFR4,FN1,FUT1,GAD1,GPC3,GPLD1,GRIN2B,GSK3B,HIST1H1C,HIST1H1E,HIST1H1B,IGFBP7,INSR,ITGAV,LIPE,LRP6,LRP5,NBR1,MAN1A1,MBP,MDM4,MAP3K3,KMT2A,NOTCH2,NUCB1,PAK1,PHF2,PHKA1,PHKB,PIK3C3,PPP2R5C,PRKCH,MAP2K5,PROX1,PTPN4,PTPN12,SEL1L,ST6GAL1,SORL1,SOX4,SPINK1,SRC,MAP3K7,TAL1,TGFBR1,TGFBR3,…	Downregulated in D3A compared to WT Caco-2 cells
GO:0001701	in utero embryonic development	296	23	13.14	0.0067	,APOB,CTNNB1,ERCC2,BPTF,INPP5B,LMX1B,MAFG,PTCH1,RXRA,TGFBR1,VEGFA,PCGF2,SLC30A1,NCOA1,BCL2L11,HINFP,ZMIZ1,ZFAT,EPB41L5,TCTN1,VASH2,GRHL2,TET1	Downregulated in D3A compared to WT Caco-2 cells
GO:0061138	morphogenesis of a branching epithelium	166	20	7.37	0.00676	,ABL1,CTNNB1,GPC3,LRP6,LRP5,MMP14,PAK1,PBX1,PROX1,PTCH1,RXRA,SHH,SRC,VEGFA,BTRC,SEMA3A,SEMA3C,RASIP1,GRHL2,LAMA1	Downregulated in D3A compared to WT Caco-2 cells
GO:0050919	negative chemotaxis	39	6	1.73	0.007	,ITGAV,SEMA3A,SEMA6B,SEMA4D,SEMA3C,SEMA4C	Downregulated in D3A compared to WT Caco-2 cells
GO:0035162	embryonic hemopoiesis	18	4	0.8	0.00717	,KMT2A,PBX1,TAL1,VEGFA	Downregulated in D3A compared to WT Caco-2 cells
GO:0007413	axonal fasciculation	18	4	0.8	0.00717	,MEGF8,EPHB2,NRCAM,SEMA3A	Downregulated in D3A compared to WT Caco-2 cells
GO:0046653	tetrahydrofolate metabolic process	18	4	0.8	0.00717	,MTHFD2,ALDH1L2,DHFR2,MTHFD2L	Downregulated in D3A compared to WT Caco-2 cells
GO:0046655	folic acid metabolic process	18	4	0.8	0.00717	,MTHFD2,ALDH1L2,DHFR2,MTHFD2L	Downregulated in D3A compared to WT Caco-2 cells
GO:0090090	negative regulation of canonical Wnt sig...	121	12	5.37	0.00752	,GPC3,GSK3B,LRP6,SHH,TCF7L2,TLE3,TLE4,PTPRU,APC2,SOSTDC1,ZNRF3,DAB2IP	Downregulated in D3A compared to WT Caco-2 cells
GO:0045604	regulation of epidermal cell differentia...	52	7	2.31	0.00776	,CTSV,MAFG,PRKCH,PTCH1,ESRP1,H2AFY2,GRHL2	Downregulated in D3A compared to WT Caco-2 cells
GO:0008584	male gonad development	122	12	5.42	0.00802	,COL9A3,CTSV,INSR,MMP14,TFAP2C,TGFBR1,ADAM15,BCL2L11,SEMA3A,PRDX4,ARID5B,RNF38	Downregulated in D3A compared to WT Caco-2 cells
GO:0001837	epithelial to mesenchymal transition	122	12	5.42	0.00802	,CTNNB1,EFNA1,GSK3B,LRP6,TGFBR1,TGFBR3,ADAM15,CLASP2,RGCC,EPB41L5,DAB2IP	Downregulated in D3A compared to WT Caco-2 cells
GO:0072203	cell proliferation involved in metanephr...	10	3	0.44	0.00828	,GPC3,PTCH1,SHH	Downregulated in D3A compared to WT Caco-2 cells
GO:0048008	platelet-derived growth factor receptor ...	53	7	2.35	0.00861	,ABL1,PTPN12,SRC,VEGFA,LRIG2,PDGFC,ARID5B	Downregulated in D3A compared to WT Caco-2 cells
GO:0050995	negative regulation of lipid catabolic p...	19	4	0.84	0.00876	,ACACB,APOA2,APOC1,GPLD1	Downregulated in D3A compared to WT Caco-2 cells
GO:0002052	positive regulation of neuroblast prolif...	19	4	0.84	0.00876	,CTNNB1,SHH,VEGFA,FZD3	Downregulated in D3A compared to WT Caco-2 cells
GO:0040007	growth	875	62	38.86	0.00887	,ABL1,ACACB,ACVR2B,BCL9,CTNNB1,DPYSL2,MEGF8,ERCC2,FN1,GPC3,GSK3B,HIST1H1B,IGFBP7,INSR,LRP6,MMP14,NOTCH2,NRCAM,PAK1,MAP2K5,PROX1,PTCH1,PTPN12,RXRA,SHH,SLC1A2,SRC,STC1,TGFBR1,TGFBR3,VEGFA,FZD7,ULK1,SORBS2,ADAM15,BCL2L11,RASGRP2,SEMA3A,CPQ,SEMA6B,SEMA4D,SEMA3C,KAT5,SHANK2,HTRA2,SERTAD3,SOCS7,ING4,SEMA4C,CDKN2AIP,WDR11,MBD5,WWC3,DMAP1,TMPRSS4,SMURF1,ZMIZ1,EPB41L5,GRHL2,ARID5B,PPP1R9B,DAB2IP	Downregulated in D3A compared to WT Caco-2 cells
GO:0051053	negative regulation of DNA metabolic pro...	139	13	6.17	0.00895	,HIST1H1C,HIST1H1E,HIST1H1B,KMT2A,SRC,TNKS,H1FX,STAG2,SMG6,POT1,UBR5,RIF1,TET1	Downregulated in D3A compared to WT Caco-2 cells
GO:0021795	cerebral cortex cell migration	41	6	1.82	0.00895	,CTNNB1,SEMA3A,SUN1,SOCS7,EFHC1,DAB2IP	Downregulated in D3A compared to WT Caco-2 cells
GO:0009880	embryonic pattern specification	54	7	2.4	0.00952	,CTNNB1,LRP6,PTCH1,SHH,SEMA3A,EPB41L5,DISP1	Downregulated in D3A compared to WT Caco-2 cells
GO:0051348	negative regulation of transferase activ...	254	20	11.28	0.00958	,ABL1,EPHB2,GSK3B,LRP6,LRP5,SORL1,SRC,TSC2,UCHL1,IRS2,MAPK8IP1,POT1,CAMK2N1,TRIB3,DEPTOR,DUSP26,SRCIN1,MIDN,DAB2IP,ZNF675	Downregulated in D3A compared to WT Caco-2 cells
GO:0032369	negative regulation of lipid transport	30	5	1.33	0.00964	,APOA2,APOC1,ITGAV,SHH,IRS2	Downregulated in D3A compared to WT Caco-2 cells
GO:0051222	positive regulation of protein transport	358	26	15.9	0.00965	,ABL1,GPLD1,GSK3B,HSPA1L,MBP,ORM1,ORM2,PAK1,SHH,SORL1,SOX4,SRC,TCF7L2,VSNL1,IRS2,EDEM1,ATG13,UNC13B,HTRA2,RGCC,UBR5,BCAS3,TMEM30A,DMAP1,CNST,DHX36	Downregulated in D3A compared to WT Caco-2 cells
GO:0033157	regulation of intracellular protein tran...	221	18	9.81	0.00979	,BARD1,BNIP3L,GSK3B,HSPA1L,NUCB1,PAK1,SHH,SORL1,TCF7L2,EDEM1,ATG13,HTRA2,DNAJC27,UBR5,SUFU,BCAS3,TMEM30A,DMAP1	Downregulated in D3A compared to WT Caco-2 cells
GO:0018205	peptidyl-lysine modification	340	31	15.1	0.0098	,CTNNB1,DHPS,HIST1H1C,HIST1H1E,HIST1H1B,KMT2A,SOX4,MAP3K7,PCGF2,PRDM2,KAT6A,TRRAP,CBX4,NCOA1,SETDB1,KAT5,P3H3,EPC2,ING4,TET2,NSD3,RIF1,KDM3A,DMAP1,SENP7,PRDM16,EHMT1,KAT8,HINT2,KANSL1L,KANSL1	Downregulated in D3A compared to WT Caco-2 cells
GO:0060070	canonical Wnt signaling pathway	263	25	11.68	0.0098	,BCL9,CDH3,CTNNB1,GPC3,GSK3B,LRP6,LRP5,SHH,SOX4,SRC,TCF7L2,TLE3,TLE4,FZD3,FZD4,FZD7,TNKS,BTRC,PTPRU,APC2,SOSTDC1,UBR5,SMURF2,ZNRF3,DAB2IP	Downregulated in D3A compared to WT Caco-2 cells
GO:0061844	antimicrobial humoral immune response me...	42	6	1.87	0.01006	,CXCL2,CXCL3,RPS19,HIST1H2BF,HIST1H2BJ,HIST1H2BK	Downregulated in D3A compared to WT Caco-2 cells
GO:0046503	glycerolipid catabolic process	55	7	2.44	0.01051	,AADAC,APOA2,APOB,APOC1,GPLD1,LIPE,PRDX6	Downregulated in D3A compared to WT Caco-2 cells
GO:0042733	embryonic digit morphogenesis	55	7	2.44	0.01051	,CTNNB1,SHH,IFT140,BCL2L11,LMBR1,GRHL2,FREM2	Downregulated in D3A compared to WT Caco-2 cells
GO:0021801	cerebral cortex radial glia guided migra...	20	4	0.89	0.01058	,CTNNB1,SUN1,SOCS7,DAB2IP	Downregulated in D3A compared to WT Caco-2 cells
GO:0031069	hair follicle morphogenesis	20	4	0.89	0.01058	,CTNNB1,SHH,SOSTDC1,FOXQ1	Downregulated in D3A compared to WT Caco-2 cells
GO:0060445	branching involved in salivary gland mor...	20	4	0.89	0.01058	,SHH,SEMA3A,SEMA3C,LAMA1	Downregulated in D3A compared to WT Caco-2 cells
GO:0000423	mitophagy	20	4	0.89	0.01058	,TSC2,ATG13,HTRA2,SMURF1	Downregulated in D3A compared to WT Caco-2 cells
GO:0022030	telencephalon glial cell migration	20	4	0.89	0.01058	,CTNNB1,SUN1,SOCS7,DAB2IP	Downregulated in D3A compared to WT Caco-2 cells
GO:2000050	regulation of non-canonical Wnt signalin...	20	4	0.89	0.01058	,ABL1,GPC3,IFT80,ZNRF3	Downregulated in D3A compared to WT Caco-2 cells
GO:0048015	phosphatidylinositol-mediated signaling	142	13	6.31	0.01061	,CA8,PIK3C3,PPP2R5C,RGL2,SRC,TSC2,IRS2,SEMA4D,PLCH1,FBXL2,NOP53,PDGFC,DAB2IP	Downregulated in D3A compared to WT Caco-2 cells
GO:0048841	regulation of axon extension involved in...	30	7	1.33	0.011	,MEGF8,VEGFA,SEMA3A,SEMA6B,SEMA4D,SEMA3C,SEMA4C	Downregulated in D3A compared to WT Caco-2 cells
GO:0060439	trachea morphogenesis	11	3	0.49	0.01101	,CTNNB1,LRP6,SHH	Downregulated in D3A compared to WT Caco-2 cells
GO:0046929	negative regulation of neurotransmitter ...	11	3	0.49	0.01101	,ASIC1,BRAF,SLC30A1	Downregulated in D3A compared to WT Caco-2 cells
GO:0043062	extracellular structure organization	362	26	16.08	0.01104	,ABL1,APOA2,APOB,APOC1,COL2A1,COL4A4,COL5A1,COL9A3,CTSV,ERCC2,FBLN2,FGFR4,FMOD,FN1,ITGAV,MMP14,FURIN,TGFBR1,TTR,ADAM15,SH3PXD2A,PRDX4,CLASP2,RGCC,COL18A1,LAMA1	Downregulated in D3A compared to WT Caco-2 cells
GO:0045880	positive regulation of smoothened signal...	31	5	1.38	0.01108	,GPC3,SHH,DCDC2,IFT80,DISP1	Downregulated in D3A compared to WT Caco-2 cells
GO:0060976	coronary vasculature development	43	6	1.91	0.01127	,MEGF8,GPC3,TGFBR1,TGFBR3,VEGFA,SUFU	Downregulated in D3A compared to WT Caco-2 cells
GO:2000243	positive regulation of reproductive proc...	56	7	2.49	0.01156	,CTNNB1,INSR,SHH,SRC,CACNA1H,SEMA3A,SMURF2	Downregulated in D3A compared to WT Caco-2 cells
GO:0045944	positive regulation of transcription by ...	1047	62	46.49	0.01204	,BCL9,CEBPG,CTNNB1,DBP,DLX3,E2F5,ERCC2,ETV4,BPTF,FOXD2,TLX1,LMX1B,LRP6,LRP5,MAFG,KMT2A,NOTCH3,PBX1,POU2F1,MAP2K5,PROX1,RFX3,RXRA,SHH,SOX4,TAL1,TCF7L2,TEAD3,TFAP2C,VEGFA,PRDM2,KAT6A,NCOA1,TNKS,DMTF1,HDAC5,NCOA2,KAT5,ATF6,CRTC1,IRF2BP1,RGCC,CDON,TET2,BCAS3,PHIP,KDM3A,ZMIZ1,ZFAT,NUCKS1,CARF,GRHL2,TET1,MED25,EIF2A,KAT8,CHD6,MAML2,ZNF300,DAB2IP,ZNF497,DHX36	Downregulated in D3A compared to WT Caco-2 cells
GO:0001501	skeletal system development	455	31	20.21	0.01207	,ACVR2B,ARSE,FOXN3,COL2A1,CTNNB1,MEGF8,GPLD1,INPPL1,LRP6,LRP5,MMP14,NOTCH2,PBX1,TRAPPC2,TRAPPC2B,SHH,SOX4,SRC,STC1,TAL1,TGFBR1,PCGF2,IFT140,SEMA4D,SUFU,FGFRL1,MBTD1,PDGFC,IFT80,GRHL2,ARID5B,SP5	Downregulated in D3A compared to WT Caco-2 cells
GO:0030198	extracellular matrix organization	312	23	13.86	0.01219	,ABL1,COL2A1,COL4A4,COL5A1,COL9A3,CTSV,ERCC2,FBLN2,FGFR4,FMOD,FN1,ITGAV,MMP14,FURIN,TGFBR1,TTR,ADAM15,SH3PXD2A,PRDX4,CLASP2,RGCC,COL18A1,LAMA1	Downregulated in D3A compared to WT Caco-2 cells
GO:0006508	proteolysis	1569	88	69.68	0.01226	,ALAD,BARD1,CPD,CST1,CST4,CTSV,CD55,EFNA1,FGFR4,FN1,GPC3,GPLD1,GRIN2B,GSK3B,INPP5B,MBP,DNAJB9,MDM4,MMP14,MMP17,FURIN,SERPINB6,PIK3C3,PPP2R5C,MAP2K5,PTCH1,SEL1L,SHH,SORL1,SPINK1,SRC,HSPA13,MAP3K7,TGFBR1,UBE2E1,UCHL1,VEGFA,TRRAP,ADAM15,BTRC,ZFYVE9,ECEL1,EDEM1,TOMM20,LRIG2,TANK,BCL2L11,PIGK,CPQ,KAT5,TRIM2,USP24,FBXL2,USP49,BBC3,HTRA2,UBQLN2,NOP53,UBXN1,UBR5,SUFU,USP53,MINDY2,SUSD4,ANKZF1,USP40,CAMK2…	Downregulated in D3A compared to WT Caco-2 cells
GO:0048017	inositol lipid-mediated signaling	145	13	6.44	0.0125	,CA8,PIK3C3,PPP2R5C,RGL2,SRC,TSC2,IRS2,SEMA4D,PLCH1,FBXL2,NOP53,PDGFC,DAB2IP	Downregulated in D3A compared to WT Caco-2 cells
GO:0043984	histone H4-K16 acetylation	21	4	0.93	0.01262	,KMT2A,KAT8,KANSL1L,KANSL1	Downregulated in D3A compared to WT Caco-2 cells
GO:1900076	regulation of cellular response to insul...	57	7	2.53	0.01269	,GPLD1,GRB14,SRC,TSC1,TSC2,NUCKS1,SESN3	Downregulated in D3A compared to WT Caco-2 cells
GO:0048844	artery morphogenesis	57	7	2.53	0.01269	,APOB,NOTCH3,PROX1,SOX4,TGFBR1,VEGFA,ZMIZ1	Downregulated in D3A compared to WT Caco-2 cells
GO:1904888	cranial skeletal system development	57	7	2.53	0.01269	,FOXN3,CTNNB1,MEGF8,MMP14,TGFBR1,IFT140,GRHL2	Downregulated in D3A compared to WT Caco-2 cells
GO:0043087	regulation of GTPase activity	439	30	19.49	0.01289	,GSK3B,INPP5B,RGS12,TSC1,TSC2,PKP4,ASAP2,ARHGAP32,RASGRP2,APC2,SEMA4D,SNX13,ACAP2,GAPVD1,ARHGEF16,BCAS3,RASIP1,TBC1D19,CDC42SE1,SIPA1L2,TRAPPC6A,ARHGAP39,ARHGAP24,SYDE2,FGD3,ARHGEF19,PROM2,RASGEF1B,DAB2IP,ALS2CL	Downregulated in D3A compared to WT Caco-2 cells
GO:0030301	cholesterol transport	85	9	3.77	0.01296	,APOA2,APOB,APOC1,CES1,LRP6,PTCH1,SHH,SYT7,OSBPL5	Downregulated in D3A compared to WT Caco-2 cells
GO:0070887	cellular response to chemical stimulus	2735	144	121.45	0.013	,AADAC,ABL1,ACVR2B,ADCY7,ALAD,APOB,ASNS,BNIP3L,BRAF,CCKAR,CES1,CCR1,COL2A1,CRY2,CTNNB1,CYP3A5,CD55,DOK1,MEGF8,NR2F6,ACSL1,FGFR4,FMOD,FN1,GABRB1,GPC3,GPLD1,GRB14,CXCL2,CXCL3,GSK3B,GSTA4,HSPA1L,IGFBP7,IL1R1,IL13RA1,INPPL1,INSR,LRP6,LRP5,DNAJB9,MDM4,MAP3K3,KMT2A,FURIN,PAK1,POU2F1,MAP2K5,PTCH1,PTPN4,PTPN12,RPS19,RXRA,SHH,SLC12A2,SOX4,SRC,SSTR1,STC1,HSPA13,STX1A,MAP3K7,TGFBR1,TGFBR3,TLE4,TSC1,TSC2,VEG…	Downregulated in D3A compared to WT Caco-2 cells
GO:0009968	negative regulation of signal transducti...	1115	74	49.51	0.01316	,ABL1,COL2A1,CRY2,CTNNB1,EFNA1,MEGF8,EPHB2,EPS15,FGFR4,GPC3,GRB14,GSK3B,IGSF1,INSR,ITGAV,LRP6,DNAJB9,MMP14,NOTCH3,MAP2K5,PTCH1,PTPN12,RGS12,SHH,SORL1,SPINK1,SRC,TCF7L2,TGFBR1,TGFBR3,TLE3,TLE4,TSC1,TSC2,UCHL1,PCGF2,EIF3A,BTRC,HIST1H2BJ,MAPK8IP1,NCOR1,TANK,PTPRU,TOB1,APC2,SNX13,SOSTDC1,SESN1,HTRA2,UBQLN2,NOP53,SOCS7,TXNDC12,EGFL7,SUFU,PHIP,CAMK2N1,WWC3,SMURF1,IFT80,ARRDC3,TRIB3,PRDM16,SMURF2,DEPTOR…	Downregulated in D3A compared to WT Caco-2 cells
GO:0060349	bone morphogenesis	100	10	4.44	0.01328	,FOXN3,COL2A1,MEGF8,INPPL1,LRP6,LRP5,MMP14,STC1,IFT80,SP5	Downregulated in D3A compared to WT Caco-2 cells
GO:0002244	hematopoietic progenitor cell differenti...	100	10	4.44	0.01328	,ABL1,BRAF,ERCC2,KMT2A,SHH,SOX4,TAL1,ZFAT,STON2,DHX36	Downregulated in D3A compared to WT Caco-2 cells
GO:0048589	developmental growth	569	45	25.27	0.01385	,ABL1,ACACB,ACVR2B,BCL9,CTNNB1,DPYSL2,MEGF8,ERCC2,FN1,GSK3B,INSR,LRP6,NRCAM,PAK1,PROX1,PTCH1,PTPN12,RXRA,SHH,SLC1A2,STC1,TGFBR1,TGFBR3,VEGFA,FZD7,ULK1,SORBS2,ADAM15,BCL2L11,SEMA3A,CPQ,SEMA6B,SEMA4D,SEMA3C,SHANK2,HTRA2,SEMA4C,WDR11,MBD5,WWC3,SMURF1,ZMIZ1,EPB41L5,GRHL2,ARID5B	Downregulated in D3A compared to WT Caco-2 cells
GO:0021549	cerebellum development	86	9	3.82	0.01392	,ABL1,CKB,LRP6,PAK1,PROX1,SSTR1,FZD4,HERC1,SEMA4C	Downregulated in D3A compared to WT Caco-2 cells
GO:0048706	embryonic skeletal system development	116	11	5.15	0.01406	,COL2A1,CTNNB1,MEGF8,MMP14,PBX1,SHH,TGFBR1,PCGF2,IFT140,MBTD1,GRHL2	Downregulated in D3A compared to WT Caco-2 cells
GO:2000095	regulation of Wnt signaling pathway, pla...	12	3	0.53	0.0142	,ABL1,GPC3,ZNRF3	Downregulated in D3A compared to WT Caco-2 cells
GO:0014067	negative regulation of phosphatidylinosi...	12	3	0.53	0.0142	,TSC2,NOP53,DAB2IP	Downregulated in D3A compared to WT Caco-2 cells
GO:1903894	regulation of IRE1-mediated unfolded pro...	12	3	0.53	0.0142	,DNAJB9,BCL2L11,DAB2IP	Downregulated in D3A compared to WT Caco-2 cells
GO:0090085	regulation of protein deubiquitination	12	3	0.53	0.0142	,TANK,NOP53,UBXN1	Downregulated in D3A compared to WT Caco-2 cells
GO:0048705	skeletal system morphogenesis	213	17	9.46	0.01425	,ACVR2B,FOXN3,COL2A1,CTNNB1,MEGF8,INPPL1,LRP6,LRP5,MMP14,STC1,TGFBR1,PCGF2,IFT140,IFT80,GRHL2,ARID5B,SP5	Downregulated in D3A compared to WT Caco-2 cells
GO:1905898	positive regulation of response to endop...	33	5	1.47	0.01439	,EDEM1,BCL2L11,ATF6,UBQLN2,DAB2IP	Downregulated in D3A compared to WT Caco-2 cells
GO:0030902	hindbrain development	132	12	5.86	0.01449	,ABL1,CKB,CTNNB1,LRP6,PAK1,PROX1,SHH,SSTR1,FZD4,HERC1,SOCS7,SEMA4C	Downregulated in D3A compared to WT Caco-2 cells
GO:0045956	positive regulation of calcium ion-depen...	22	4	0.98	0.01489	,STX1A,CACNA1H,SYT7,UNC13B	Downregulated in D3A compared to WT Caco-2 cells
GO:0060444	branching involved in mammary gland duct...	22	4	0.98	0.01489	,LRP6,LRP5,SRC,BTRC	Downregulated in D3A compared to WT Caco-2 cells
GO:0070723	response to cholesterol	22	4	0.98	0.01489	,GPLD1,LRP6,PTCH1,TGFBR1	Downregulated in D3A compared to WT Caco-2 cells
GO:0051346	negative regulation of hydrolase activit...	390	27	17.32	0.01519	,ABL1,APOA2,APOC1,CRY2,CST1,CST4,GPC3,GSK3B,FURIN,SERPINB6,MAP2K5,SORL1,SPINK1,SRC,TSC1,VEGFA,MARF1,PPP1R26,SEMA4D,UBXN1,BCAS3,CDC42SE1,ZCCHC9,PPP1R9B,ELFN2,DAB2IP,CNST	Downregulated in D3A compared to WT Caco-2 cells
GO:0030111	regulation of Wnt signaling pathway	288	26	12.79	0.01556	,ABL1,CDH3,CTNNB1,GPC3,GSK3B,LRP6,SHH,SOX4,SRC,TCF7L2,TLE3,TLE4,TSC2,FZD7,TNKS,BTRC,PTPRU,APC2,SOSTDC1,UBR5,DCDC2,IFT80,SMURF2,ZNRF3,DAB2IP,DACT2	Downregulated in D3A compared to WT Caco-2 cells
GO:0001655	urogenital system development	296	24	13.14	0.01615	,ACVR2B,CENPF,COL4A4,CTNNB1,EPHB2,GPC3,MMP17,NOTCH3,PBX1,PROX1,PTCH1,RXRA,SHH,SOX4,TGFBR1,TSC1,VEGFA,PROM1,IFT140,BCL2L11,C1GALT1,IRX3,ARID5B,DACT2	Downregulated in D3A compared to WT Caco-2 cells
GO:0032365	intracellular lipid transport	34	5	1.51	0.01627	,ACACB,CES1,LRP6,SYT7,MID1IP1	Downregulated in D3A compared to WT Caco-2 cells
GO:1904356	regulation of telomere maintenance via t...	60	7	2.66	0.01655	,CTNNB1,SRC,TNKS,SMG6,POT1,HMBOX1,DHX36	Downregulated in D3A compared to WT Caco-2 cells
GO:0034968	histone lysine methylation	105	13	4.66	0.01664	,CTNNB1,HIST1H1C,HIST1H1E,HIST1H1B,KMT2A,PRDM2,SETDB1,TET2,NSD3,RIF1,KDM3A,PRDM16,EHMT1	Downregulated in D3A compared to WT Caco-2 cells
GO:0072001	renal system development	262	22	11.63	0.0167	,ACVR2B,CENPF,COL4A4,CTNNB1,GPC3,MMP17,NOTCH3,PBX1,PROX1,PTCH1,SHH,SOX4,TGFBR1,TSC1,VEGFA,PROM1,IFT140,BCL2L11,C1GALT1,IRX3,ARID5B,DACT2	Downregulated in D3A compared to WT Caco-2 cells
GO:0071495	cellular response to endogenous stimulus	1205	69	53.51	0.01683	,ABL1,ACVR2B,ADCY7,APOB,ASNS,BRAF,CCKAR,COL2A1,CRY2,CTNNB1,MEGF8,NR2F6,ACSL1,FGFR4,FMOD,GABRB1,GPC3,GPLD1,GRB14,GSK3B,IGFBP7,INSR,FURIN,PAK1,PTPN12,RXRA,SRC,SSTR1,STC1,MAP3K7,TGFBR1,TGFBR3,TSC1,TSC2,NCOA1,IRS2,CACNA1H,ZFYVE9,NCOR1,HDAC5,BCL2L11,TOB1,PGRMC2,NCOA2,KAT5,ACAP2,SOSTDC1,SESN1,SOCS7,KLF3,UBR5,FGFRL1,ESRP1,PHIP,MBD5,KDM3A,PDGFC,SMURF1,EPB41L5,TRIB3,PRDM16,CPEB1,NUCKS1,SMURF2,PPP1R9B,MED3…	Downregulated in D3A compared to WT Caco-2 cells
GO:0090316	positive regulation of intracellular pro...	151	13	6.71	0.01705	,GSK3B,HSPA1L,PAK1,SHH,SORL1,TCF7L2,EDEM1,ATG13,HTRA2,UBR5,BCAS3,TMEM30A,DMAP1	Downregulated in D3A compared to WT Caco-2 cells
GO:0048730	epidermis morphogenesis	23	4	1.02	0.01741	,CTNNB1,SHH,SOSTDC1,FOXQ1	Downregulated in D3A compared to WT Caco-2 cells
GO:0021904	dorsal/ventral neural tube patterning	23	4	1.02	0.01741	,PTCH1,SHH,SUFU,TCTN1	Downregulated in D3A compared to WT Caco-2 cells
GO:0032925	regulation of activin receptor signaling...	23	4	1.02	0.01741	,ACVR2B,IGSF1,SHH,DACT2	Downregulated in D3A compared to WT Caco-2 cells
GO:0042475	odontogenesis of dentin-containing tooth	75	8	3.33	0.01786	,ACVR2B,CTNNB1,DLX3,LRP6,SHH,BCL2L11,SOSTDC1,CNNM4	Downregulated in D3A compared to WT Caco-2 cells
GO:0001886	endothelial cell morphogenesis	13	3	0.58	0.01786	,COL4A4,STC1,COL18A1	Downregulated in D3A compared to WT Caco-2 cells
GO:0021819	layer formation in cerebral cortex	13	3	0.58	0.01786	,CTNNB1,SOCS7,DAB2IP	Downregulated in D3A compared to WT Caco-2 cells
GO:1900103	positive regulation of endoplasmic retic...	13	3	0.58	0.01786	,BCL2L11,ATF6,DAB2IP	Downregulated in D3A compared to WT Caco-2 cells
GO:1902001	fatty acid transmembrane transport	13	3	0.58	0.01786	,ACACB,IRS2,MID1IP1	Downregulated in D3A compared to WT Caco-2 cells
GO:0042074	cell migration involved in gastrulation	13	3	0.58	0.01786	,MEGF8,GPC3,EPB41L5	Downregulated in D3A compared to WT Caco-2 cells
GO:0043201	response to leucine	13	3	0.58	0.01786	,PIK3C3,SESN1,SESN3	Downregulated in D3A compared to WT Caco-2 cells
GO:0097094	craniofacial suture morphogenesis	13	3	0.58	0.01786	,FOXN3,MEGF8,MMP14	Downregulated in D3A compared to WT Caco-2 cells
GO:0070863	positive regulation of protein exit from...	13	3	0.58	0.01786	,SORL1,EDEM1,TMEM30A	Downregulated in D3A compared to WT Caco-2 cells
GO:0003208	cardiac ventricle morphogenesis	61	7	2.71	0.018	,PROX1,RXRA,SOX4,TGFBR1,TGFBR3,SEMA3C,GRHL2	Downregulated in D3A compared to WT Caco-2 cells
GO:0016479	negative regulation of transcription by ...	5	2	0.22	0.01801	,NOP53,H2AFY2	Downregulated in D3A compared to WT Caco-2 cells
GO:0042938	dipeptide transport	5	2	0.22	0.01801	,SLC15A2,SLC7A11	Downregulated in D3A compared to WT Caco-2 cells
GO:1900376	regulation of secondary metabolite biosy...	5	2	0.22	0.01801	,CDH3,SLC7A11	Downregulated in D3A compared to WT Caco-2 cells
GO:0035442	dipeptide transmembrane transport	5	2	0.22	0.01801	,SLC15A2,SLC7A11	Downregulated in D3A compared to WT Caco-2 cells
GO:0048842	positive regulation of axon extension in...	5	2	0.22	0.01801	,MEGF8,VEGFA	Downregulated in D3A compared to WT Caco-2 cells
GO:0060267	positive regulation of respiratory burst	5	2	0.22	0.01801	,INSR,RPS19	Downregulated in D3A compared to WT Caco-2 cells
GO:2000051	negative regulation of non-canonical Wnt...	5	2	0.22	0.01801	,IFT80,ZNRF3	Downregulated in D3A compared to WT Caco-2 cells
GO:0060666	dichotomous subdivision of terminal unit...	5	2	0.22	0.01801	,SEMA3A,SEMA3C	Downregulated in D3A compared to WT Caco-2 cells
GO:0009448	gamma-aminobutyric acid metabolic proces...	5	2	0.22	0.01801	,GAD1,PHGDH	Downregulated in D3A compared to WT Caco-2 cells
GO:0009256	10-formyltetrahydrofolate metabolic proc...	5	2	0.22	0.01801	,ALDH1L2,MTHFD2L	Downregulated in D3A compared to WT Caco-2 cells
GO:0060916	mesenchymal cell proliferation involved ...	5	2	0.22	0.01801	,CTNNB1,SHH	Downregulated in D3A compared to WT Caco-2 cells
GO:0090308	regulation of methylation-dependent chro...	5	2	0.22	0.01801	,SETDB1,TET1	Downregulated in D3A compared to WT Caco-2 cells
GO:0090281	negative regulation of calcium ion impor...	5	2	0.22	0.01801	,SPINK1,SLC30A1	Downregulated in D3A compared to WT Caco-2 cells
GO:2000542	negative regulation of gastrulation	5	2	0.22	0.01801	,COL5A1,FZD7	Downregulated in D3A compared to WT Caco-2 cells
GO:0007223	Wnt signaling pathway, calcium modulatin...	35	5	1.55	0.01831	,CTNNB1,MAP3K7,TCF7L2,FZD3,FZD4	Downregulated in D3A compared to WT Caco-2 cells
GO:0046461	neutral lipid catabolic process	35	5	1.55	0.01831	,AADAC,APOA2,APOB,GPLD1,LIPE	Downregulated in D3A compared to WT Caco-2 cells
GO:0046464	acylglycerol catabolic process	35	5	1.55	0.01831	,AADAC,APOA2,APOB,GPLD1,LIPE	Downregulated in D3A compared to WT Caco-2 cells
GO:0043967	histone H4 acetylation	64	10	2.84	0.01843	,KMT2A,KAT6A,TRRAP,NCOA1,KAT5,ING4,DMAP1,KAT8,KANSL1L,KANSL1	Downregulated in D3A compared to WT Caco-2 cells
GO:0010171	body morphogenesis	48	6	2.13	0.01884	,BRAF,GPC3,LRP6,CLASP2,CDON,ARID5B	Downregulated in D3A compared to WT Caco-2 cells
GO:0001755	neural crest cell migration	48	6	2.13	0.01884	,SHH,SEMA3A,SEMA6B,SEMA4D,SEMA3C,SEMA4C	Downregulated in D3A compared to WT Caco-2 cells
GO:1905897	regulation of response to endoplasmic re...	76	8	3.37	0.01921	,DNAJB9,EDEM1,BCL2L11,ATF6,UBQLN2,UBXN1,TXNDC12,DAB2IP	Downregulated in D3A compared to WT Caco-2 cells
GO:0001822	kidney development	249	21	11.06	0.01968	,ACVR2B,CENPF,COL4A4,CTNNB1,GPC3,MMP17,NOTCH3,PBX1,PROX1,PTCH1,SHH,SOX4,TGFBR1,TSC1,VEGFA,PROM1,BCL2L11,C1GALT1,IRX3,ARID5B,DACT2	Downregulated in D3A compared to WT Caco-2 cells
GO:0072175	epithelial tube formation	120	15	5.33	0.01977	,ABL1,CTNNB1,LRP6,PROX1,PTCH1,SOX4,TSC1,TSC2,FZD3,SUFU,SEMA4C,IRX3,TCTN1,GRHL2,TRIM71	Downregulated in D3A compared to WT Caco-2 cells
GO:0051272	positive regulation of cellular componen...	473	31	21	0.01984	,ABL1,CCR1,MEGF8,FN1,GPLD1,IL1R1,INSR,ITGAV,MAP3K3,MMP14,PAK1,PROX1,RPS19,SRC,TGFBR1,VEGFA,IRS2,SEMA3A,SEMA6B,SEMA4D,SEMA3C,CLASP2,BCAS3,SEMA4C,PDGFC,EPB41L5,SMURF2,CBLL1,COL18A1,DAB2IP,TAC4	Downregulated in D3A compared to WT Caco-2 cells
GO:0051894	positive regulation of focal adhesion as...	24	4	1.07	0.02017	,ABL1,TSC1,VEGFA,EPB41L5	Downregulated in D3A compared to WT Caco-2 cells
GO:0051973	positive regulation of telomerase activi...	36	5	1.6	0.02051	,CTNNB1,TNKS,POT1,HMBOX1,GRHL2	Downregulated in D3A compared to WT Caco-2 cells
GO:0032388	positive regulation of intracellular tra...	205	16	9.1	0.02063	,CDH3,GSK3B,HSPA1L,PAK1,SHH,SORL1,TCF7L2,SYT7,EDEM1,ATG13,UNC13B,HTRA2,UBR5,BCAS3,TMEM30A,DMAP1	Downregulated in D3A compared to WT Caco-2 cells
GO:0106027	neuron projection organization	77	8	3.42	0.02063	,EFNA1,EPHB2,GRIN2B,GSK3B,INSR,SHANK2,SRCIN1,DHX36	Downregulated in D3A compared to WT Caco-2 cells
GO:0014033	neural crest cell differentiation	77	8	3.42	0.02063	,LRP6,SHH,SEMA3A,SEMA6B,SEMA4D,SEMA3C,SEMA4C,FAM172A	Downregulated in D3A compared to WT Caco-2 cells
GO:0051496	positive regulation of stress fiber asse...	49	6	2.18	0.02069	,ABL1,BRAF,PAK1,TGFBR1,TSC1,RGCC	Downregulated in D3A compared to WT Caco-2 cells
GO:0051290	protein heterotetramerization	49	6	2.18	0.02069	,GRIN2B,INSR,HIST1H3H,HIST1H3B,HIST1H4D,CPSF7	Downregulated in D3A compared to WT Caco-2 cells
GO:0032870	cellular response to hormone stimulus	607	38	26.96	0.02075	,ADCY7,APOB,ASNS,CCKAR,CRY2,CTNNB1,NR2F6,ACSL1,GPLD1,GRB14,IGFBP7,INSR,PAK1,RXRA,SRC,SSTR1,STC1,TSC1,TSC2,NCOA1,IRS2,CACNA1H,NCOR1,HDAC5,BCL2L11,PGRMC2,NCOA2,KAT5,SOCS7,UBR5,PHIP,MBD5,KDM3A,TRIB3,CPEB1,NUCKS1,MED30,SESN3	Downregulated in D3A compared to WT Caco-2 cells
GO:0022037	metencephalon development	92	9	4.09	0.02085	,ABL1,CKB,LRP6,PAK1,PROX1,SSTR1,FZD4,HERC1,SEMA4C	Downregulated in D3A compared to WT Caco-2 cells
GO:0014066	regulation of phosphatidylinositol 3-kin...	92	9	4.09	0.02085	,PPP2R5C,RGL2,SRC,TSC2,SEMA4D,FBXL2,NOP53,PDGFC,DAB2IP	Downregulated in D3A compared to WT Caco-2 cells
GO:0060348	bone development	189	15	8.39	0.02144	,FOXN3,COL2A1,MEGF8,INPPL1,LRP6,LRP5,MMP14,NOTCH2,SRC,STC1,TAL1,SEMA4D,PDGFC,IFT80,SP5	Downregulated in D3A compared to WT Caco-2 cells
GO:0090101	negative regulation of transmembrane rec...	108	10	4.8	0.02174	,ABL1,IGSF1,TGFBR1,TGFBR3,TOB1,SOSTDC1,SMURF1,PRDM16,SMURF2,DACT2	Downregulated in D3A compared to WT Caco-2 cells
GO:0060977	coronary vasculature morphogenesis	14	3	0.62	0.022	,TGFBR1,TGFBR3,VEGFA	Downregulated in D3A compared to WT Caco-2 cells
GO:0001942	hair follicle development	78	8	3.46	0.02213	,CDH3,CTNNB1,ERCC2,SHH,FZD3,SOSTDC1,TNFRSF19,FOXQ1	Downregulated in D3A compared to WT Caco-2 cells
GO:0033673	negative regulation of kinase activity	224	17	9.95	0.02222	,ABL1,EPHB2,LRP6,LRP5,SORL1,TSC2,UCHL1,IRS2,MAPK8IP1,CAMK2N1,TRIB3,DEPTOR,DUSP26,SRCIN1,MIDN,DAB2IP,ZNF675	Downregulated in D3A compared to WT Caco-2 cells
GO:0045936	negative regulation of phosphate metabol...	516	33	22.91	0.02279	,ABL1,APOC1,CRY2,EFNA1,EPHB2,GSK3B,LRP6,LRP5,SORL1,SPINK1,TSC2,UCHL1,IRS2,EIF3A,MAPK8IP1,NCOR1,MARF1,PPP1R26,CTDSP2,SEMA4D,CAMK2N1,TRIB3,DEPTOR,DUSP26,SRCIN1,ZCCHC9,PPP1R9B,MIDN,ELFN2,DAB2IP,CNST,ZNF675,CASC2	Downregulated in D3A compared to WT Caco-2 cells
GO:0010828	positive regulation of glucose transmemb...	37	5	1.64	0.02288	,BRAF,GPC3,INSR,SLC1A2,IRS2	Downregulated in D3A compared to WT Caco-2 cells
GO:1904358	positive regulation of telomere maintena...	37	5	1.64	0.02288	,CTNNB1,TNKS,POT1,HMBOX1,DHX36	Downregulated in D3A compared to WT Caco-2 cells
