# Supplementary material for: DNA methyltransferase 3A controls intestinal epithelial barrier function and regeneration in the colon
Source: Nat Commun. 2022 Oct 21;13:6266. doi: 10.1038/s41467-022-33844-2 (PMC9587301; doi:10.1038/s41467-022-33844-2)
Supplement: Supplementary file 10 — Supplementary Data 7 [file 41467_2022_33844_MOESM10_ESM.xlsx]

## Sheet: Supplementary Data 7
Supplementary Data 7: List of differentially methylated regions (DMRs) in Dnmt3a△IEC compared to Dnmt3afl/fl mice.
Region	id	Chromosome	Start	End	symbol	entrezID	mean.mean.Dnmt3a△IEC	mean.mean.Dnmt3afl/fl	mean.mean.diff	mean.mean.quot.log2	comb.p.val	comb.p.adj.fdr	combinedRank	num.sites
Genes	ENSMUSG00000020778	chr11	116089681	116106144	Ten1	69535	0.0788103	0.65715	-0.578339	-2.90921	2.7276e-13	1.82068e-09	2	1
Genes	ENSMUSG00000108263	chr6	134222634	134223329	1700051K13Rik	NA	0.10005	0.658701	-0.558651	-2.6032	6.69586e-13	1.82068e-09	5	1
Genes	ENSMUSG00000054452	chr10	81395322	81402196	Tle5	14797	0.135286	0.635588	-0.500302	-2.15172	8.11919e-13	1.82068e-09	10	1
Genes	ENSMUSG00000085618	chr2	166031713	166032782	Gm11466	NA	0.105862	0.515853	-0.409991	-2.18226	3.62065e-12	4.05855e-09	17	1
Genes	ENSMUSG00000106427	chr3	98028904	98031966	Gm42820	NA	0.144491	0.614533	-0.470042	-2.01525	3.72889e-12	4.05855e-09	18	1
Genes	ENSMUSG00000110400	chr7	141096316	141098516	Gm45416	NA	0.0839512	0.469788	-0.385837	-2.35241	1.096e-13	1.82068e-09	24	1
Genes	ENSMUSG00000102370	chr3	79517845	79519133	Gm37973	NA	0.186316	0.678167	-0.491851	-1.80958	5.11029e-12	4.73174e-09	27	1
Genes	ENSMUSG00000028460	chr4	43482081	43483734	Sit1	54390	0.129433	0.502662	-0.373229	-1.87843	1.03911e-12	2.09714e-09	29	1
Genes	ENSMUSG00000043644	chr11	120239504	120242016	0610009L18Rik	66838	0.099929	0.499177	-0.399248	-2.2116	1.37416e-11	8.15686e-09	34	1
Genes	ENSMUSG00000114439	chr14	20265570	20271493	Gm48395	NA	0.222266	0.611963	-0.389697	-1.63163	7.92059e-13	1.82068e-09	39	4
Genes	ENSMUSG00000034855	chr5	92494497	92496748	Cxcl10	15945	0.0785908	0.431159	-0.352568	-2.31607	3.01572e-12	4.05855e-09	40	1
Genes	ENSMUSG00000089953	chr2	25124488	25126799	Rnf224	329360	0.25087	0.724849	-0.473978	-1.60599	2.67716e-11	1.25652e-08	44	3
Genes	ENSMUSG00000030669	chr7	114230713	114235592	Calca	12310	0.0902382	0.447148	-0.356909	-2.18923	3.45192e-11	1.51449e-08	46	1
Genes	ENSMUSG00000053797	chr11	100136917	100139728	Krt16	16666	0.182218	0.564708	-0.38249	-1.58009	8.55273e-12	5.95211e-09	46	1
Genes	ENSMUSG00000118127	chr19	47186680	47190471	Gm36693	NA	0.154945	0.497019	-0.342074	-1.62006	5.81898e-12	4.89327e-09	50	1
Genes	ENSMUSG00000089680	chr15	85971841	85974261	Gm15722	NA	0.0997095	0.436572	-0.336862	-2.03994	3.82086e-12	4.05855e-09	51	2
Genes	ENSMUSG00000028047	chr3	89122487	89134144	Thbs3	21827	0.149463	0.482624	-0.333161	-1.62537	1.23434e-12	2.26468e-09	52	2
Genes	ENSMUSG00000094628	chr14	17722280	17742998	Gm3252	100041283	0.19822	0.595712	-0.397493	-1.62366	4.12657e-11	1.57137e-08	53	2
Genes	ENSMUSG00000031880	chr8	105354702	105357959	Rrad	56437	0.188435	0.550891	-0.362456	-1.49906	2.26095e-11	1.11064e-08	58	1
Genes	ENSMUSG00000054404	chr11	82842175	82855666	Slfn5	327978	0.232085	0.559352	-0.327267	-1.89961	6.4519e-13	1.82068e-09	59	3
Genes	ENSMUSG00000022528	chr16	29883202	29886614	Hes1	15205	0.197448	0.568771	-0.371323	-1.48024	4.89266e-11	1.70248e-08	62	1
Genes	ENSMUSG00000085185	chr17	24427835	24440704	BC028777	NA	0.185648	0.527953	-0.342305	-1.45922	6.97576e-11	2.1331e-08	67	1
Genes	ENSMUSG00000115856	chr15	99778080	99779097	Gm18095	NA	0.254027	0.714734	-0.460707	-1.45676	3.27971e-12	4.05855e-09	68	1
Genes	ENSMUSG00000086363	chr13	29198382	29224319	A330102I10Rik	77920	0.237802	0.617147	-0.379344	-1.44785	7.40351e-13	1.82068e-09	70	2
Genes	ENSMUSG00000090877	chr17	35175412	35178214	Hspa1b	15511	0.200922	0.514659	-0.313738	-1.86964	7.31495e-12	5.67809e-09	75	2
Genes	ENSMUSG00000117881	chr18	54609837	54616032	Gm50361	NA	0.154613	0.466491	-0.311878	-1.5788	1.22661e-11	7.7361e-09	77	5
Genes	ENSMUSG00000051989	chr16	92098174	92109929	Smim11	68936	0.0706994	0.396168	-0.325469	-2.33145	1.02091e-10	2.54257e-08	81	1
Genes	ENSMUSG00000074916	chr2	118756977	118759066	Chst14	72136	0.170526	0.495338	-0.324811	-1.48504	1.03305e-10	2.54257e-08	82	1
Genes	ENSMUSG00000112628	chr10	111724919	111725723	Gm47880	NA	0.264703	0.716113	-0.45141	-1.40232	1.43756e-12	2.41774e-09	83	1
Genes	ENSMUSG00000023176	chr16	30075196	30086317	Cpn2	71756	0.28858	0.776944	-0.488364	-1.39814	7.64376e-13	1.82068e-09	84	1
Genes	ENSMUSG00000111377	chr10	43616110	43619083	Gm40634	NA	0.228881	0.614333	-0.385453	-1.38603	4.60015e-11	1.65786e-08	87	1
Genes	ENSMUSG00000089789	chr10	127595590	127604166	Rdh1	107605	0.216457	0.559242	-0.342785	-1.34588	4.3572e-11	1.59886e-08	92	4
Genes	ENSMUSG00000084849	chr10	81296993	81298806	Gm16105	NA	0.271345	0.576805	-0.30546	-1.31893	1.66113e-11	8.59612e-09	98	2
Genes	ENSMUSG00000045136	chr13	34310731	34314449	Tubb2b	73710	0.118504	0.407178	-0.288674	-1.69885	5.15798e-12	4.73174e-09	100	1
Genes	ENSMUSG00000032098	chr9	44584530	44597602	Treh	58866	0.224452	0.574237	-0.349785	-1.31726	1.78218e-10	3.45846e-08	104	1
Genes	ENSMUSG00000075224	chr2	84992678	85027541	Lrrc55	241528	0.3572	0.885943	-0.528744	-1.28684	6.65504e-13	1.82068e-09	105	1
Genes	ENSMUSG00000116660	chr16	29840660	29858297	9030404E10Rik	71528	0.330183	0.817394	-0.487211	-1.28226	3.39144e-12	4.05855e-09	107	1
Genes	ENSMUSG00000035875	chr2	34971873	34991555	AI182371	98870	0.192851	0.663487	-0.470636	-1.73123	2.30938e-10	4.26025e-08	109	1
Genes	ENSMUSG00000047986	chr8	84748100	84756924	Palm3	74337	0.279844	0.6848	-0.404956	-1.26132	2.21456e-10	4.13836e-08	109	1
Genes	ENSMUSG00000103646	chr1	176995664	176998428	Gm37706	NA	0.175689	0.459551	-0.283863	-1.3384	2.60286e-10	4.52853e-08	116	1
Genes	ENSMUSG00000108232	chr6	120928862	120929828	Gm43916	NA	0.223039	0.607158	-0.38412	-1.40507	3.13302e-10	4.96724e-08	124	1
Genes	ENSMUSG00000009350	chr11	87684407	87695239	Mpo	17523	0.0857691	0.363093	-0.277324	-1.5459	9.73169e-11	2.46423e-08	124	6
Genes	ENSMUSG00000048217	chr11	102036339	102040303	Nags	217214	0.269393	0.633633	-0.36424	-1.20394	1.13647e-10	2.63636e-08	125	1
Genes	ENSMUSG00000087339	chr11	102036375	102037072	Gm11586	NA	0.269393	0.633633	-0.36424	-1.20394	1.13647e-10	2.63636e-08	125	1
Genes	ENSMUSG00000108322	chr7	44122962	44135562	5430431A17Rik	71368	0.313428	0.732895	-0.419467	-1.19971	3.7407e-11	1.52818e-08	127	1
Genes	ENSMUSG00000093598	chr9	122209640	122227866	A730085K08Rik	NA	0.10509	0.380009	-0.274919	-1.76143	5.63729e-12	4.89327e-09	127	2
Genes	ENSMUSG00000114302	chr19	3577104	3578613	Gm48683	NA	0.177042	0.480413	-0.303371	-1.39063	3.17498e-10	4.96724e-08	129	1
Genes	ENSMUSG00000026766	chr2	50169893	50186813	Mmadhc	109129	0.23299	0.648703	-0.415713	-1.43873	3.33644e-10	5.14016e-08	131	1
Genes	ENSMUSG00000024844	chr19	5414666	5417196	Banf1	23825	0.26074	0.608644	-0.347905	-1.1922	5.87382e-11	1.88942e-08	131	1
Genes	ENSMUSG00000029500	chr5	110406996	110417779	Pgam5	72542	0.266311	0.613436	-0.347125	-1.18401	5.10038e-12	4.73174e-09	133	2
Genes	ENSMUSG00000100543	chr5	138015681	138016197	Gm29127	NA	0.252555	0.582911	-0.330357	-1.1752	3.58408e-11	1.52818e-08	139	1
Genes	ENSMUSG00000029076	chr4	156077329	156098067	Sdf4	20318	0.0677418	0.338204	-0.270462	-1.6496	4.28815e-10	6.05198e-08	143	3
Genes	ENSMUSG00000085470	chr6	30460127	30463312	1700012C14Rik	69337	0.212121	0.53444	-0.32232	-1.16209	7.32441e-11	2.14234e-08	144	4
Genes	ENSMUSG00000025155	chr11	120680027	120687229	Dus1l	68730	0.333139	0.734032	-0.400893	-1.15423	1.97105e-12	3.05998e-09	146	2
Genes	ENSMUSG00000083337	chr11	96139459	96140015	Gm11539	NA	0.143649	0.5168	-0.373151	-1.77762	4.48784e-10	6.11984e-08	148	1
Genes	ENSMUSG00000100006	chr12	102686236	102693581	Gm21971	NA	0.179177	0.442447	-0.263269	-1.25801	1.45738e-10	3.04811e-08	149	1
Genes	ENSMUSG00000100201	chr10	80423799	80425624	Gm29093	NA	0.177241	0.506525	-0.329284	-1.46394	4.72808e-10	6.29762e-08	151	1
Genes	ENSMUSG00000109145	chr7	81720135	81731506	Gm20744	434205	0.247638	0.530196	-0.282558	-1.4095	4.79207e-10	6.29762e-08	152	2
Genes	ENSMUSG00000113052	chr12	84242743	84246354	Gm31513	NA	0.118148	0.44935	-0.331203	-1.84179	4.84724e-10	6.29762e-08	153	1
Genes	ENSMUSG00000074576	chr2	168072542	168074514	Mocs3	69372	0.133448	0.393784	-0.260335	-1.52467	1.12759e-10	2.63636e-08	155	2
Genes	ENSMUSG00000032184	chr9	75533023	75545053	Lysmd2	70082	0.127857	0.388115	-0.260258	-1.53001	1.5405e-11	8.50373e-09	156	1
Genes	ENSMUSG00000104277	chr2	32888539	32892327	Gm38299	NA	0.307075	0.622341	-0.315266	-1.12586	8.73767e-11	2.35125e-08	157	2
Genes	ENSMUSG00000101662	chr1	89496487	89504324	Gm28499	NA	0.269259	0.596407	-0.327148	-1.11868	3.27353e-11	1.50151e-08	158	1
Genes	ENSMUSG00000019853	chr10	18415246	18421824	Hebp2	56016	0.0865802	0.343608	-0.257028	-1.83247	5.07734e-11	1.73679e-08	161	2
Genes	ENSMUSG00000024646	chr18	84856829	84897996	Cyb5a	109672	0.208516	0.492802	-0.284286	-1.16957	5.61524e-10	6.90044e-08	164	2
Genes	ENSMUSG00000117771	chr19	5486026	5486753	Gm25432	NA	0.0978228	0.358825	-0.261002	-1.77427	6.48781e-10	7.79387e-08	168	1
Genes	ENSMUSG00000090706	chr14	73411260	73424761	Gm17233	NA	0.318462	0.690953	-0.372491	-1.09359	2.49648e-10	4.42523e-08	169	1
Genes	ENSMUSG00000071658	chr19	8814297	8816558	Gng3	14704	0.191908	0.463525	-0.271616	-1.22974	6.5875e-10	7.8668e-08	169	1
Genes	ENSMUSG00000034121	chr11	87744041	87754629	Mks1	380718	0.230424	0.532048	-0.301624	-1.17284	7.26352e-10	8.47354e-08	173	1
Genes	ENSMUSG00000026121	chr1	36587720	36597430	Sema4c	20353	0.127066	0.380293	-0.253227	-1.49218	3.93742e-11	1.52818e-08	175	2
Genes	ENSMUSG00000102158	chr1	184469174	184471717	Gm34342	NA	0.188549	0.438478	-0.249929	-1.18246	9.17373e-11	2.40447e-08	184	2
Genes	ENSMUSG00000020495	chr11	86968558	86977600	Smg8	74133	0.271857	0.596818	-0.324962	-1.07354	1.61539e-10	3.29311e-08	184	2
Genes	ENSMUSG00000115151	chr15	10814878	10835300	Gm19276	NA	0.198393	0.467942	-0.269549	-1.19753	8.58859e-10	9.36946e-08	185	1
Genes	ENSMUSG00000107965	chr6	125234674	125234971	Gm44259	NA	0.0775296	0.325676	-0.248146	-1.93923	6.98305e-12	5.63728e-09	187	1
Genes	ENSMUSG00000043430	chr5	36361365	36363912	Psapl1	76943	0.0843519	0.332241	-0.247889	-1.85889	8.24228e-11	2.27871e-08	189	1
Genes	ENSMUSG00000107243	chr6	127344910	127345442	Gm43631	NA	0.12367	0.536229	-0.412559	-2.03083	8.92153e-10	9.52669e-08	189	1
Genes	ENSMUSG00000110774	chr9	35099959	35105113	Gm39318	NA	0.214625	0.500434	-0.285809	-1.1842	9.92917e-10	1.03829e-07	193	1
Genes	ENSMUSG00000058626	chr17	45941130	45970251	Capn11	268958	0.240347	0.485462	-0.245115	-1.26126	8.35063e-10	9.31118e-08	197	6
Genes	ENSMUSG00000031891	chr8	106245387	106250620	Hsd11b2	15484	0.279928	0.591498	-0.31157	-1.05286	6.80041e-11	2.11147e-08	199	1
Genes	ENSMUSG00000103116	chr3	9127024	9136134	4930539M17Rik	75149	0.083505	0.326965	-0.24346	-1.84948	8.56081e-11	2.33479e-08	200	1
Genes	ENSMUSG00000033669	chr15	76763459	76776595	Zfp7	223669	0.382622	0.66058	-0.277958	-1.05263	1.12797e-10	2.63636e-08	200	2
Genes	ENSMUSG00000097967	chr9	115029466	115032943	Gm27002	NA	0.30851	0.550556	-0.242046	-1.1805	1.08015e-09	1.09212e-07	205	2
Genes	ENSMUSG00000013562	chr17	31776100	31778087	4833413E03Rik	NA	0.374296	0.661134	-0.286838	-1.04697	1.29755e-11	7.93549e-09	205	2
Genes	ENSMUSG00000001076	chr15	98981967	98985698	C1ql4	239659	0.239839	0.479369	-0.23953	-1.06762	4.20764e-11	1.57257e-08	210	3
Genes	ENSMUSG00000036899	chr6	41629107	41657703	Trpv5	194352	0.188056	0.425633	-0.237577	-1.15459	5.23053e-10	6.51621e-08	211	2
Genes	ENSMUSG00000028191	chr3	145628559	145640111	Bcl10	12042	0.100726	0.371419	-0.270693	-1.78438	1.23423e-09	1.16642e-07	212	1
Genes	ENSMUSG00000008305	chr4	72035379	72119156	Tle1	21885	0.0667213	0.304289	-0.237568	-2.03439	5.64153e-10	6.90044e-08	212	1
Genes	ENSMUSG00000078137	chr2	118529584	118534444	Ankrd63	383787	0.196629	0.432637	-0.236007	-1.21533	1.6052e-11	8.5253e-09	214	4
Genes	ENSMUSG00000086003	chr11	94024311	94046602	B230206L02Rik	100039440	0.423681	0.704811	-0.28113	-1.03629	9.76802e-11	2.46423e-08	214	3
Genes	ENSMUSG00000034112	chr8	120426748	120484456	Atp2c2	69047	0.316436	0.579362	-0.262926	-1.03561	5.1772e-11	1.74144e-08	215	22
Genes	ENSMUSG00000020264	chr11	55049296	55075903	Slc36a2	246049	0.159556	0.450572	-0.291016	-1.44167	1.50313e-09	1.3364e-07	227	1
Genes	ENSMUSG00000010841	chr11	101875105	101883090	Cfap97d1	75437	0.205178	0.458728	-0.253549	-1.01672	4.10667e-10	5.86982e-08	228	4
Genes	ENSMUSG00000073787	chr7	141041394	141047684	Gm10575	100126795	0.146985	0.378848	-0.231864	-1.30858	6.8991e-10	8.14255e-08	229	1
Genes	ENSMUSG00000009013	chr5	115435169	115439058	Dynll1	56455	0.114458	0.360779	-0.246322	-1.56719	1.72552e-09	1.50106e-07	232	3
Genes	ENSMUSG00000087439	chr5	110410027	110425133	Gm15788	NA	0.332392	0.65279	-0.320398	-1.00396	8.10957e-12	5.84526e-09	233	3
Genes	ENSMUSG00000018372	chr11	106680078	106710756	Cep95	320162	0.194911	0.428018	-0.233107	-1.09599	1.76755e-09	1.53102e-07	233	1
Genes	ENSMUSG00000104030	chr6	31085762	31087855	5330406M23Rik	NA	0.0886442	0.317538	-0.228894	-1.54813	1.22331e-09	1.16642e-07	236	2
Genes	ENSMUSG00000043252	chr4	15265831	15286753	Tmem64	100201	0.285046	0.532237	-0.247191	-1.06689	1.91994e-09	1.62808e-07	238	5
Genes	ENSMUSG00000028898	chr4	132039074	132056849	Trnau1ap	71787	0.0951665	0.321817	-0.22665	-1.22768	1.36629e-09	1.2421e-07	241	3
Genes	ENSMUSG00002076489	chr2	20564615	20564703	NA	NA	0.293471	0.6168	-0.323329	-1.04645	2.02327e-09	1.68734e-07	242	1
Genes	ENSMUSG00000104388	chr1	180185214	180192563	Gm37033	NA	0.302849	0.529242	-0.226392	-1.03374	1.08227e-09	1.09212e-07	243	2
Genes	ENSMUSG00000094595	chr4	11579665	11587591	Fsbp	100503583	0.451565	0.700015	-0.24845	-1.0441	2.10485e-09	1.74098e-07	244	5
Genes	ENSMUSG00000022382	chr15	85419638	85466674	Wnt7b	22422	0.0956582	0.326657	-0.230999	-1.67188	2.15587e-09	1.77591e-07	245	1
Genes	ENSMUSG00000079286	chr2	72801892	72817060	Gm11084	NA	0.291804	0.590819	-0.299015	-0.993317	4.41032e-10	6.11565e-08	246	1
Genes	ENSMUSG00000063714	chr2	72809768	72819021	Sp3os	NA	0.291804	0.590819	-0.299015	-0.993317	4.41032e-10	6.11565e-08	246	1
Genes	ENSMUSG00000107048	chr5	150675558	150677338	Gm43807	NA	0.310608	0.605954	-0.295346	-0.992845	1.559e-11	8.50373e-09	248	2
Genes	ENSMUSG00000099357	chr7	30955316	30955702	Scgb1b1-ps	NA	0.136913	0.388564	-0.251651	-1.43985	2.42821e-09	1.97606e-07	248	1
Genes	ENSMUSG00000005483	chr8	84334822	84339282	Dnajb1	81489	0.296819	0.599564	-0.302746	-0.990392	8.22748e-10	9.22483e-08	250	1
Genes	ENSMUSG00000017221	chr11	98573380	98586805	Psmd3	22123	0.210245	0.433027	-0.222782	-1.1427	1.10179e-10	2.63636e-08	254	3
Genes	ENSMUSG00000113003	chr12	99332803	99336172	Gm47138	NA	0.225616	0.668052	-0.442436	-1.52496	2.81623e-09	2.22891e-07	255	1
Genes	ENSMUSG00000086828	chr7	143153871	143155036	Gm15579	NA	0.174886	0.396546	-0.22166	-1.12802	2.89308e-10	4.86567e-08	258	4
Genes	ENSMUSG00000090293	chr6	82741263	82744269	Gm17034	NA	0.219413	0.439996	-0.220583	-0.971966	1.27473e-09	1.17552e-07	263	1
Genes	ENSMUSG00000113977	chr13	44690785	44722144	Gm34276	NA	0.459142	0.692353	-0.233211	-0.969968	4.61652e-10	6.25306e-08	263	3
Genes	ENSMUSG00000052099	chr14	64323683	64335127	Prss51	100504162	0.397482	0.784545	-0.387063	-0.963394	3.86608e-11	1.52818e-08	268	1
Genes	ENSMUSG00000058454	chr7	143376882	143402147	Dhcr7	13360	0.129797	0.37729	-0.247493	-1.47008	3.60709e-09	2.69562e-07	270	1
Genes	ENSMUSG00000090387	chr12	40248655	40251104	Gm17056	NA	0.126036	0.415035	-0.288999	-1.6436	3.61963e-09	2.69562e-07	271	1
Genes	ENSMUSG00000097597	chr10	8760381	8762622	Gm26674	NA	0.310152	0.633955	-0.323803	-0.960175	7.83704e-11	2.22771e-08	272	2
Genes	ENSMUSG00000028943	chr4	152204788	152236828	Espn	56226	0.341031	0.592793	-0.251762	-1.02841	3.73405e-09	2.75039e-07	274	3
Genes	ENSMUSG00000039914	chr10	128198969	128204866	Coq10a	210582	0.379544	0.747443	-0.367898	-0.95935	3.8976e-11	1.52818e-08	274	1
Genes	ENSMUSG00000104768	chr3	104316477	104324851	Gm38412	329730	0.151764	0.407256	-0.255492	-1.36704	3.78471e-09	2.76255e-07	275	1
Genes	ENSMUSG00000089876	chr11	69694429	69696450	Tmem102	380705	0.12969	0.345888	-0.216197	-1.32957	1.061e-09	1.08696e-07	282	5
Genes	ENSMUSG00000100287	chr15	74879152	74896259	Gm28068	NA	0.128867	0.344489	-0.215622	-1.35204	1.1337e-09	1.12546e-07	283	1
Genes	ENSMUSG00000020448	chr11	3365982	3402363	Rnf185	193670	0.317502	0.537845	-0.220344	-0.946997	4.87929e-10	6.29762e-08	287	9
Genes	ENSMUSG00000092042	chr9	121649355	121660259	Gm17163	NA	0.277598	0.562848	-0.285249	-0.994096	4.47131e-09	3.13333e-07	288	1
Genes	ENSMUSG00000101888	chr16	30013889	30019117	1700025H01Rik	NA	0.099344	0.312269	-0.212925	-1.55939	2.3113e-11	1.11064e-08	288	1
Genes	ENSMUSG00000051652	chr10	77733409	77738370	Lrrc3	237387	0.218479	0.429296	-0.210818	-0.943134	3.70386e-09	2.73815e-07	293	1
Genes	ENSMUSG00000086327	chr11	82833167	82851507	Slfn5os	76392	0.309648	0.520321	-0.210673	-1.11611	2.94899e-10	4.91872e-08	293	6
Genes	ENSMUSG00000102608	chr1	180336343	180347292	Gm37267	NA	0.364492	0.709974	-0.345483	-0.943012	2.73218e-10	4.71289e-08	294	1
Genes	ENSMUSG00000115009	chr15	38436469	38455378	G930009F23Rik	NA	0.335122	0.611819	-0.276697	-0.941398	7.75202e-12	5.79449e-09	296	3
Genes	ENSMUSG00000045684	chr2	25566798	25571620	Lcn6	620709	0.333381	0.596122	-0.262741	-0.940255	3.28625e-10	5.10178e-08	298	3
Genes	ENSMUSG00000056941	chr2	153458853	153474701	Commd7	99311	0.212008	0.447677	-0.235669	-1.04372	5.06906e-09	3.41013e-07	300	1
Genes	ENSMUSG00000016494	chr1	194621127	194643587	Cd34	12490	0.281488	0.489287	-0.207799	-1.13018	2.76952e-10	4.73681e-08	302	3
Genes	ENSMUSG00000097057	chr15	77845874	77851326	Gm17638	NA	0.114705	0.34886	-0.234154	-1.52489	5.13291e-09	3.43021e-07	302	1
Genes	ENSMUSG00000027656	chr2	163662781	163675066	Ccn5	22403	0.186345	0.444647	-0.258302	-1.21136	5.18373e-09	3.45274e-07	303	1
Genes	ENSMUSG00000115867	chr15	78899529	78909982	Gm17753	NA	0.132102	0.339898	-0.207796	-1.13494	4.2125e-09	2.97261e-07	303	3
Genes	ENSMUSG00000030662	chr14	121148636	121185411	Ipo5	70572	0.149583	0.379703	-0.23012	-1.34428	5.33271e-09	3.51386e-07	305	2
Genes	ENSMUSG00000025380	chr11	120252360	120258994	Fscn2	238021	0.344015	0.567809	-0.223794	-0.94885	5.36927e-09	3.51787e-07	308	3
Genes	ENSMUSG00000049396	chr11	76101397	76108490	Gemin4	276919	0.381777	0.73238	-0.350603	-0.922126	6.56536e-11	2.07035e-08	311	1
Genes	ENSMUSG00000113362	chr12	100204013	100208703	Gm40557	105245048	0.247752	0.501646	-0.253893	-0.98916	5.63511e-09	3.65684e-07	311	1
Genes	ENSMUSG00000007033	chr17	35191679	35198261	Hspa1l	15482	0.319155	0.525323	-0.206168	-1.17549	1.11505e-09	1.11405e-07	311	6
Genes	ENSMUSG00000073386	chr17	48436215	48453439	9830107B12Rik	328829	0.469792	0.695038	-0.225246	-0.909888	1.26719e-09	1.17552e-07	317	6
Genes	ENSMUSG00000032401	chr9	64024429	64045400	Lctl	235435	0.380994	0.645158	-0.264164	-0.919703	6.34012e-09	3.98618e-07	321	3
Genes	ENSMUSG00000042708	chr1	153300908	153328320	Shcbp1l	71836	0.361362	0.627419	-0.266057	-0.902705	7.19258e-11	2.14234e-08	322	4
Genes	ENSMUSG00000021101	chr12	104823630	104837794	4930408O17Rik	NA	0.280292	0.504499	-0.224207	-0.984995	6.39847e-09	4.01037e-07	322	2
Genes	ENSMUSG00000106800	chr5	134119325	134120290	1700030N18Rik	NA	0.165175	0.368159	-0.202984	-1.1102	1.32053e-09	1.20593e-07	323	1
Genes	ENSMUSG00000020812	chr11	116562430	116575898	Snhg16	66293	0.386051	0.647039	-0.260988	-0.90223	2.48214e-10	4.42523e-08	323	4
Genes	ENSMUSG00000103704	chr12	57572512	57577040	Gm37291	NA	0.241825	0.498583	-0.256758	-1.06739	6.41848e-09	4.01046e-07	323	3
Genes	ENSMUSG00000059864	chr11	49169131	49173596	Olfr1393	258463	0.18435	0.427258	-0.242908	-1.17842	6.54586e-09	4.07742e-07	324	2
Genes	ENSMUSG00000115405	chr15	38385878	38404398	Gm41307	NA	0.409541	0.680463	-0.270921	-0.899027	7.5173e-10	8.71921e-08	326	4
Genes	ENSMUSG00000042210	chr9	106317250	106324877	Abhd14a	68644	0.0913243	0.293121	-0.201796	-1.58091	1.49802e-09	1.3364e-07	328	1
Genes	ENSMUSG00000027852	chr3	102965601	102975230	Nras	18176	0.283845	0.53636	-0.252515	-0.894795	1.20268e-09	1.16642e-07	329	1
Genes	ENSMUSG00000032773	chr19	8641153	8660951	Chrm1	12669	0.187656	0.389181	-0.201525	-1.01405	5.3861e-09	3.51787e-07	329	1
Genes	ENSMUSG00000083478	chr1	87952933	87953781	Gm15375	NA	0.128953	0.358453	-0.2295	-1.40689	7.38173e-09	4.51449e-07	330	1
Genes	ENSMUSG00000043102	chr2	31696178	31700592	Qrfp	227717	0.185588	0.466578	-0.28099	-1.2849	7.51249e-09	4.58057e-07	331	1
Genes	ENSMUSG00000089774	chr16	91855210	91884361	Slc5a3	53881	0.098921	0.299704	-0.200783	-1.50761	1.34219e-10	2.88171e-08	331	1
Genes	ENSMUSG00000083129	chr11	52377985	52378137	Gm12210	NA	0.290809	0.546924	-0.256115	-0.888633	7.59179e-09	4.61499e-07	332	1
Genes	ENSMUSG00000028619	chr4	106991352	107036313	Tceanc2	66526	0.330127	0.554456	-0.224329	-0.886497	4.94438e-10	6.31567e-08	334	6
Genes	ENSMUSG00000112161	chr10	118971069	119002290	Gm34045	NA	0.287314	0.505188	-0.217874	-0.882667	1.33288e-10	2.88171e-08	337	2
Genes	ENSMUSG00000078773	chr4	11558922	11615805	Rad54b	623474	0.391631	0.597886	-0.206255	-0.998054	7.88044e-09	4.70542e-07	338	10
Genes	ENSMUSG00000050860	chr11	95715325	95722966	Phospho1	237928	0.266669	0.499478	-0.232808	-0.880856	1.97418e-09	1.66012e-07	338	1
Genes	ENSMUSG00000074256	chr9	61278079	61279475	Gm10655	NA	0.311103	0.532905	-0.221802	-0.879835	2.87829e-09	2.24445e-07	340	2
Genes	ENSMUSG00000119662	chr11	69560461	69560604	NA	115487654;115487892	0.133716	0.332599	-0.198883	-1.2533	4.86349e-10	6.29762e-08	341	1
Genes	ENSMUSG00000110967	chr10	21053526	21065081	Gm40608	NA	0.424512	0.787569	-0.363057	-0.876214	3.60293e-10	5.35841e-08	344	1
Genes	ENSMUSG00000101693	chr1	133178136	133197546	Gm19461	NA	0.373164	0.570976	-0.197813	-1.18219	2.75458e-09	2.1887e-07	345	5
Genes	ENSMUSG00000103478	chr1	184818299	184823516	4930433J02Rik	NA	0.386443	0.680801	-0.294358	-0.873771	1.94224e-11	9.79959e-09	347	3
Genes	ENSMUSG00000028795	chr4	129513067	129517740	Ccdc28b	66264	0.13961	0.337056	-0.197446	-1.42615	1.43415e-10	3.04674e-08	349	3
Genes	ENSMUSG00000050295	chr13	31990616	31996459	Foxc1	17300	0.469868	0.72512	-0.255253	-0.872237	1.22063e-09	1.16642e-07	349	2
Genes	ENSMUSG00000043445	chr17	24689366	24692084	Pgp	67078	0.378976	0.700761	-0.321785	-0.869683	1.28606e-09	1.17978e-07	352	1
Genes	ENSMUSG00000108389	chr7	79859142	79861426	Gm45206	NA	0.349914	0.643721	-0.293806	-0.869165	3.34954e-11	1.50223e-08	353	2
Genes	ENSMUSG00000109225	chr7	130254858	130256122	4930513N20Rik	NA	0.347334	0.641948	-0.294613	-0.867481	8.21857e-10	9.22483e-08	354	1
Genes	ENSMUSG00000078552	chr4	129502124	129508050	Dcdc2b	100504491	0.141342	0.360632	-0.21929	-0.865859	1.95367e-09	1.64975e-07	355	3
Genes	ENSMUSG00000110588	chr8	94897376	94900040	Gm45774	NA	0.212655	0.430429	-0.217774	-0.9841	9.96521e-09	5.66529e-07	355	1
Genes	ENSMUSG00000020581	chr12	36042906	36054086	Agr2	23795	0.338348	0.624057	-0.285709	-0.864083	4.47949e-10	6.11984e-08	358	1
Genes	ENSMUSG00000000049	chr11	108234180	108305222	Apoh	11818	0.305278	0.5191	-0.213822	-0.862495	8.57217e-10	9.36946e-08	360	7
Genes	ENSMUSG00000113088	chr12	111916951	111920586	Gm36757	NA	0.0989638	0.293335	-0.194371	-1.47706	4.12999e-10	5.86982e-08	362	1
Genes	ENSMUSG00000085846	chr17	28178589	28184290	Gm15597	NA	0.361731	0.646256	-0.284525	-0.860787	9.74664e-11	2.46423e-08	362	2
Genes	ENSMUSG00000116597	chr16	31436553	31457797	Gm536	224098	0.356896	0.591294	-0.234398	-0.857922	4.89905e-10	6.29762e-08	364	2
Genes	ENSMUSG00000002908	chr8	71294693	71315902	Kcnn1	84036	0.354863	0.648027	-0.293164	-0.850791	1.2426e-09	1.16642e-07	367	1
Genes	ENSMUSG00000116336	chr15	101413801	101422054	Gm49425	53622	0.1551	0.347831	-0.192731	-1.27271	7.60193e-11	2.19175e-08	370	4
Genes	ENSMUSG00000020741	chr11	74540321	74561673	Cluh	74148	0.361986	0.554603	-0.192618	-0.846987	3.15135e-10	4.96724e-08	372	7
Genes	ENSMUSG00000117374	chr17	26377543	26377978	Gm49983	NA	0.350519	0.63789	-0.287371	-0.845674	1.27559e-09	1.17552e-07	372	1
Genes	ENSMUSG00000112300	chr10	78100365	78101909	Gm47976	NA	0.244933	0.513534	-0.268601	-1.03817	1.24232e-08	6.70385e-07	374	1
Genes	ENSMUSG00000091890	chr7	73387677	73390772	A830073O21Rik	NA	0.182003	0.374257	-0.192254	-1.06161	2.62131e-09	2.09934e-07	375	3
Genes	ENSMUSG00000116096	chr16	16525478	16535960	4933404G15Rik	74066	0.267365	0.470978	-0.203613	-0.843422	3.36222e-09	2.56061e-07	375	3
Genes	ENSMUSG00000079524	chr6	72676197	72682073	Gm15402	NA	0.342724	0.543702	-0.200978	-1.00116	1.26202e-08	6.75673e-07	376	2
Genes	ENSMUSG00000090232	chr13	63524575	63528859	Gm16132	NA	0.480273	0.723743	-0.24347	-0.84039	4.56096e-09	3.17411e-07	377	2
Genes	ENSMUSG00000084863	chr3	108191214	108192159	Gm12523	NA	0.145028	0.40152	-0.256492	-1.3076	1.27685e-08	6.80839e-07	378	2
Genes	ENSMUSG00000055692	chr16	17093941	17101093	Tmem191c	224019	0.135818	0.326729	-0.190911	-1.20742	1.23321e-09	1.16642e-07	381	1
Genes	ENSMUSG00000036853	chr3	145823205	145847561	Mcoln3	171166	0.314589	0.660419	-0.34583	-1.43255	1.33762e-08	7.03014e-07	384	2
Genes	ENSMUSG00000111062	chr10	84027684	84057921	Gm47253	NA	0.116636	0.384601	-0.267965	-1.63971	1.34608e-08	7.05623e-07	385	1
Genes	ENSMUSG00000086369	chr4	129800009	129813580	E330017L17Rik	319894	0.102182	0.323226	-0.221044	-0.958311	1.36875e-08	7.15651e-07	386	2
Genes	ENSMUSG00000086765	chr4	11122805	11126998	Gm11827	100503518	0.385699	0.686655	-0.300956	-0.829978	1.1012e-11	7.19249e-09	390	2
Genes	ENSMUSG00000114981	chr15	36375489	36390318	Gm34093	NA	0.306614	0.512043	-0.205429	-0.840607	1.48679e-08	7.67425e-07	391	2
Genes	ENSMUSG00000109039	chr7	66230504	66235614	Gm33570	NA	0.0742309	0.262023	-0.187792	-1.69131	1.54428e-11	8.50373e-09	392	1
Genes	ENSMUSG00000040528	chr11	106642052	106659620	Milr1	380732	0.415681	0.744255	-0.328574	-0.825281	7.28357e-11	2.14234e-08	392	1
Genes	ENSMUSG00000064068	chr3	89116388	89134395	Mtx1	17827	0.273417	0.460945	-0.187528	-0.979118	2.87589e-10	4.86567e-08	394	3
Genes	ENSMUSG00000055900	chr4	116408830	116413133	Tmem69	230657	0.41177	0.736872	-0.325101	-0.824403	1.465e-10	3.04811e-08	395	1
Genes	ENSMUSG00000030264	chr6	113023186	113045234	Thumpd3	14911	0.370548	0.628742	-0.258194	-0.824069	3.11152e-09	2.39682e-07	396	2
Genes	ENSMUSG00000116780	chr17	15184504	15199052	Dynlt2a3	100041586	0.430081	0.683919	-0.253838	-0.823044	1.53141e-09	1.35556e-07	397	3
Genes	ENSMUSG00000081437	chr4	41132511	41132844	Gm12402	NA	0.220811	0.417952	-0.197141	-0.890736	1.64383e-08	8.27325e-07	401	1
Genes	ENSMUSG00000113126	chr13	63558732	63562581	Gm47588	NA	0.368283	0.64899	-0.280706	-0.817483	2.04631e-10	3.89609e-08	402	2
Genes	ENSMUSG00000020868	chr11	94554677	94568341	Xylt2	217119	0.194633	0.396544	-0.201911	-1.42438	1.69929e-08	8.50996e-07	403	8
Genes	ENSMUSG00000044551	chr14	70391854	70396951	9930012K11Rik	268759	0.276253	0.566141	-0.289888	-1.07358	1.72424e-08	8.59225e-07	405	2
Genes	ENSMUSG00000108563	chr7	73187761	73204549	Gm44686	NA	0.392949	0.697521	-0.304572	-0.812176	3.6808e-10	5.35841e-08	406	1
Genes	ENSMUSG00000101970	chr7	73189549	73208143	Chaserr	69170	0.392949	0.697521	-0.304572	-0.812176	3.6808e-10	5.35841e-08	406	1
Genes	ENSMUSG00000026854	chr2	30872291	30913598	Usp20	74270	0.231762	0.436333	-0.204572	-0.811119	1.19946e-09	1.16642e-07	409	11
Genes	ENSMUSG00000116564	chr17	17594571	17615161	Riok2	67045	0.129709	0.314713	-0.185004	-1.21674	1.14802e-09	1.12546e-07	410	1
Genes	ENSMUSG00000089617	chr6	125163322	125163646	Scarna10	NA	0.369298	0.654301	-0.285003	-0.808504	3.69051e-10	5.35841e-08	412	1
Genes	ENSMUSG00000099587	chr6	125163324	125163604	Gm28967	NA	0.369298	0.654301	-0.285003	-0.808504	3.69051e-10	5.35841e-08	412	1
Genes	ENSMUSG00000086740	chr4	149044754	149069128	Gm17029	NA	0.324714	0.550636	-0.225922	-0.801749	7.68457e-09	4.62955e-07	417	12
Genes	ENSMUSG00000045287	chr11	75084609	75158595	Rtn4rl1	237847	0.333023	0.516473	-0.183451	-0.847475	7.6522e-09	4.62579e-07	418	7
Genes	ENSMUSG00002075250	chr19	34271537	34271695	NA	NA	0.411502	0.724411	-0.312909	-0.801047	9.10024e-10	9.66637e-08	418	1
Genes	ENSMUSG00000042096	chr5	114141764	114163743	Dao	13142	0.146306	0.329334	-0.183028	-1.16321	6.95836e-09	4.29461e-07	420	5
Genes	ENSMUSG00000076892	chr14	54418031	54418092	Traj38	NA	0.47898	0.809141	-0.330161	-0.798936	1.10478e-11	7.19249e-09	423	2
Genes	ENSMUSG00000025503	chr7	140972112	140982881	Taldo1	21351	0.455977	0.669501	-0.213525	-0.798821	5.33546e-09	3.51386e-07	424	4
Genes	ENSMUSG00000106201	chr3	38493111	38493942	Gm7815	NA	0.383668	0.705708	-0.32204	-0.862391	2.20988e-08	1.04941e-06	425	1
Genes	ENSMUSG00000024087	chr17	80008966	80022490	Cyp1b1	13078	0.473569	0.830997	-0.357428	-0.798379	8.77583e-10	9.46159e-08	425	1
Genes	ENSMUSG00000060621	chr7	19251763	19258981	Nkpd1	69547	0.110295	0.291167	-0.180872	-1.33722	2.43027e-10	4.41872e-08	428	3
Genes	ENSMUSG00000032308	chr9	57496735	57503516	Ulk3	71742	0.262138	0.480268	-0.21813	-0.794235	5.03485e-09	3.40985e-07	429	3
Genes	ENSMUSG00000036322	chr17	34560933	34563619	H2-Ea	NA	0.439599	0.767823	-0.328224	-0.790802	4.42417e-10	6.11565e-08	430	1
Genes	ENSMUSG00000049555	chr9	110694779	110709181	Tmie	20776	0.410417	0.672127	-0.261711	-0.789416	3.00907e-10	4.96034e-08	432	2
Genes	ENSMUSG00000011118	chr9	37571198	37580531	Panx3	208098	0.197911	0.392029	-0.194118	-0.951336	2.32638e-08	1.08182e-06	434	1
Genes	ENSMUSG00000026630	chr1	190830044	190841142	Batf3	381319	0.452847	0.632524	-0.179677	-1.02062	1.17873e-08	6.46445e-07	435	2
Genes	ENSMUSG00000050201	chr11	115197989	115223129	Otop2	237987	0.367043	0.617822	-0.250779	-0.787103	9.79139e-10	1.02922e-07	436	2
Genes	ENSMUSG00000116506	chr15	98770525	98771963	5730414N17Rik	NA	0.197899	0.386335	-0.188436	-0.930838	2.38385e-08	1.10346e-06	436	1
Genes	ENSMUSG00000022354	chr15	58805605	58811337	Ndufb9	66218	0.470211	0.818354	-0.348144	-0.786581	5.89801e-11	1.88942e-08	438	1
Genes	ENSMUSG00000041168	chr17	56921297	56933887	Lonp1	74142	0.381304	0.662964	-0.281661	-0.782242	5.68741e-09	3.675e-07	439	1
Genes	ENSMUSG00000114474	chr13	98002349	98013170	Gm34388	102637626	0.0816374	0.25999	-0.178352	-1.5589	2.2782e-09	1.86905e-07	440	1
Genes	ENSMUSG00000046093	chr4	123077020	123088494	Hpcal4	170638	0.439637	0.762968	-0.323331	-0.781648	3.81535e-11	1.52818e-08	441	1
Genes	ENSMUSG00000031884	chr8	105594120	105600493	Ces2d-ps	NA	0.105086	0.297154	-0.192067	-1.41624	2.4857e-08	1.13756e-06	441	1
Genes	ENSMUSG00000102941	chr1	136180409	136183584	Gm37552	NA	0.113558	0.291645	-0.178087	-1.28766	3.83042e-09	2.77081e-07	442	1
Genes	ENSMUSG00000031451	chr8	13515374	13544490	Gas6	14456	0.186056	0.364076	-0.17802	-0.950097	2.00116e-08	9.77902e-07	444	5
Genes	ENSMUSG00000028797	chr4	129494461	129517852	Tmem234	76799	0.231915	0.40929	-0.177375	-0.980038	4.72252e-09	3.22827e-07	446	7
Genes	ENSMUSG00000106812	chr5	118534871	118535395	Gm28563	NA	0.349038	0.604989	-0.25595	-0.776422	6.78823e-10	8.05882e-08	450	1
Genes	ENSMUSG00000000673	chr17	84138585	84155392	Haao	107766	0.227169	0.42667	-0.199501	-0.774203	2.87327e-09	2.24445e-07	451	5
Genes	ENSMUSG00000087277	chr6	145248878	145254677	2010013B24Rik	NA	0.0808984	0.337863	-0.256965	-1.93619	3.05205e-08	1.34785e-06	457	1
Genes	ENSMUSG00000086624	chr9	57939557	57956280	Gm16130	330951	0.188149	0.364779	-0.176629	-0.960761	3.22003e-08	1.41583e-06	459	4
Genes	ENSMUSG00000116718	chr17	15642064	15655227	Gm49668	NA	0.420406	0.722463	-0.302058	-0.767059	1.28436e-10	2.84846e-08	459	1
Genes	ENSMUSG00000113363	chr12	12915571	12924690	Gm48187	NA	0.371527	0.638926	-0.267399	-0.766269	8.81369e-10	9.46159e-08	460	1
Genes	ENSMUSG00000117189	chr17	28358602	28359080	Gm49897	NA	0.142089	0.317704	-0.175615	-1.10748	9.11461e-09	5.28987e-07	461	1
Genes	ENSMUSG00000027445	chr2	148677067	148680658	Cst9	13013	0.262907	0.472271	-0.209364	-0.821433	3.35636e-08	1.46619e-06	462	1
Genes	ENSMUSG00000056737	chr6	72521374	72539966	Capg	12332	0.296449	0.495514	-0.199066	-1.13341	3.38527e-08	1.47563e-06	463	4
Genes	ENSMUSG00000112203	chr10	94521567	94524481	Gm49167	NA	0.362084	0.539312	-0.177228	-0.789493	3.44003e-08	1.49627e-06	464	3
Genes	ENSMUSG00000029813	chr6	48906829	48910621	Doxl1	69761	0.417804	0.61036	-0.192556	-0.764231	1.47333e-09	1.32154e-07	467	3
Genes	ENSMUSG00000025212	chr19	45035942	45044822	Sfxn3	94280	0.388195	0.562483	-0.174288	-0.824539	2.88035e-09	2.24445e-07	470	2
Genes	ENSMUSG00000032085	chr9	45840917	45847356	Tagln	21345	0.328919	0.563606	-0.234687	-0.759119	4.59423e-09	3.17537e-07	472	1
Genes	ENSMUSG00000111521	chr9	45841410	45845036	Gm48529	NA	0.328919	0.563606	-0.234687	-0.759119	4.59423e-09	3.17537e-07	472	1
Genes	ENSMUSG00000068227	chr15	78363456	78379471	Il2rb	16185	0.447262	0.763739	-0.316476	-0.758824	4.69315e-09	3.22167e-07	474	1
Genes	ENSMUSG00000021264	chr12	108758899	108786074	Yy1	22632	0.118612	0.292471	-0.173858	-1.23998	8.16667e-11	2.27871e-08	475	2
Genes	ENSMUSG00000060417	chr17	13737017	13738531	Gm8603	NA	0.402975	0.687884	-0.284908	-0.75693	1.01927e-09	1.06035e-07	475	1
Genes	ENSMUSG00000000301	chr11	59861440	59937315	Pemt	18618	0.250155	0.423827	-0.173672	-0.943827	3.38521e-09	2.56844e-07	478	10
Genes	ENSMUSG00000085025	chr2	85064019	85074022	Gm13715	102640825	0.396277	0.569448	-0.173171	-0.964826	1.63533e-08	8.25256e-07	482	4
Genes	ENSMUSG00000028862	chr4	132968129	132980240	Map3k6	53608	0.125608	0.298648	-0.17304	-0.996153	3.7946e-08	1.61046e-06	484	5
Genes	ENSMUSG00000019312	chr11	98337220	98346199	Grb7	14786	0.1285	0.301479	-0.172978	-1.16924	2.55717e-09	2.05613e-07	485	1
Genes	ENSMUSG00000098649	chr5	120557724	120569832	Gm27199	102634302	0.269761	0.442699	-0.172938	-1.01813	1.68328e-08	8.45074e-07	486	8
Genes	ENSMUSG00000105667	chr14	54571674	54572356	Gm3945	NA	0.119743	0.293698	-0.173955	-1.22698	4.2911e-08	1.78196e-06	486	1
Genes	ENSMUSG00000110445	chr8	120441193	120442191	Gm45747	NA	0.387154	0.657726	-0.270573	-0.74956	6.90638e-09	4.2756e-07	487	1
Genes	ENSMUSG00000097535	chr9	20945586	20949078	Gm26592	NA	0.335383	0.507096	-0.171713	-1.07562	4.18192e-08	1.74379e-06	491	2
Genes	ENSMUSG00000116024	chr15	76763520	76785483	Gm49527	NA	0.51854	0.729011	-0.210471	-0.745098	2.41376e-09	1.97225e-07	491	3
Genes	ENSMUSG00000034327	chr14	67953386	67979759	Kctd9	105440	0.269258	0.440806	-0.171549	-0.83314	1.62112e-08	8.24119e-07	492	3
Genes	ENSMUSG00000115539	chr14	79203389	79204008	Gm6997	NA	0.46074	0.778897	-0.318157	-0.744906	4.18381e-09	2.96273e-07	492	1
Genes	ENSMUSG00000018819	chr7	142014546	142048604	Lsp1	16985	0.222228	0.393663	-0.171435	-0.953985	2.56594e-08	1.16612e-06	493	7
Genes	ENSMUSG00000028950	chr4	152112371	152123025	Tas1r1	110326	0.252981	0.423839	-0.170858	-0.887551	1.39455e-08	7.25383e-07	498	8
Genes	ENSMUSG00000032449	chr9	96957014	96993210	Slc25a36	192287	0.33489	0.505713	-0.170824	-0.751509	2.4664e-08	1.13129e-06	499	11
Genes	ENSMUSG00000032842	chr17	46614147	46639278	Abcc10	224814	0.247135	0.447552	-0.200416	-0.939443	4.70368e-08	1.89477e-06	501	13
Genes	ENSMUSG00000039492	chr4	154111096	154127134	Ccdc27	381580	0.1642	0.337494	-0.173294	-0.996245	4.71299e-08	1.89477e-06	502	1
Genes	ENSMUSG00000046846	chr9	62178011	62189490	Spesp1	66712	0.367577	0.566117	-0.19854	-0.736843	2.63213e-09	2.09967e-07	502	3
Genes	ENSMUSG00000041696	chr9	65305788	65322135	Rasl12	70784	0.19929	0.369354	-0.170063	-0.820515	2.22573e-08	1.05198e-06	505	5
Genes	ENSMUSG00000109084	chr8	10993326	10997890	Gm44955	NA	0.442066	0.742924	-0.300858	-0.734194	3.0231e-10	4.96034e-08	506	2
Genes	ENSMUSG00000056167	chr9	114414946	114469252	Cnot10	78893	0.336636	0.506496	-0.16986	-0.884371	4.1167e-09	2.92546e-07	506	3
Genes	ENSMUSG00000047787	chr19	7069366	7083094	Flrt1	396184	0.475452	0.645149	-0.169697	-0.765633	1.43702e-08	7.4364e-07	507	6
Genes	ENSMUSG00000036907	chr1	120268312	120270903	C1ql2	226359	0.411809	0.671221	-0.259413	-0.7333	2.49964e-10	4.42523e-08	508	3
Genes	ENSMUSG00000018217	chr11	63019808	63050373	Pmp22	18858	0.119881	0.289373	-0.169492	-1.03732	2.31167e-08	1.07839e-06	509	5
Genes	ENSMUSG00000056201	chr19	5540483	5545229	Cfl1	12631	0.334004	0.503306	-0.169302	-1.07527	3.51587e-08	1.51618e-06	510	2
Genes	ENSMUSG00000048406	chr4	141273500	141275203	B330016D10Rik	NA	0.433128	0.726208	-0.29308	-0.732389	3.15054e-09	2.4085e-07	511	1
Genes	ENSMUSG00000036390	chr6	67012080	67014441	Gadd45a	13197	0.135899	0.304878	-0.168979	-1.10982	8.00434e-10	9.07548e-08	514	1
Genes	ENSMUSG00000084916	chr11	108268703	108271919	Gm11656	NA	0.296102	0.464828	-0.168726	-0.825042	3.45644e-10	5.28469e-08	516	2
Genes	ENSMUSG00000031853	chr8	126637189	126674179	Map3k21	234878	0.184816	0.352959	-0.168144	-0.934843	1.50522e-08	7.69071e-07	519	11
Genes	ENSMUSG00000104859	chr3	130817488	130820019	A430072C10Rik	NA	0.34466	0.576524	-0.231864	-0.725753	2.1634e-08	1.03663e-06	523	1
Genes	ENSMUSG00000024972	chr19	7574025	7584558	Lgals12	56072	0.380388	0.620898	-0.240511	-0.723195	1.61597e-09	1.41184e-07	528	2
Genes	ENSMUSG00000029718	chr5	137603365	137612046	Pcolce	18542	0.503083	0.672705	-0.169622	-0.720262	7.04859e-09	4.33703e-07	533	8
Genes	ENSMUSG00000070424	chr7	101746086	101758696	Art5	11875	0.146959	0.334335	-0.187376	-1.13342	6.53899e-08	2.46673e-06	535	1
Genes	ENSMUSG00000086719	chr17	23990815	23996737	Gm16275	NA	0.421177	0.588126	-0.166949	-0.730296	4.32959e-08	1.79425e-06	535	2
Genes	ENSMUSG00000097766	chr10	95253237	95264502	5730420D15Rik	70523	0.497486	0.732189	-0.234703	-0.718735	4.77066e-09	3.2418e-07	536	10
Genes	ENSMUSG00000032435	chr9	114517858	114553370	Dync1li1	235661	0.513644	0.740208	-0.226564	-0.718186	8.53202e-10	9.36946e-08	537	7
Genes	ENSMUSG00000020386	chr11	51654514	51682752	Sar1b	66397	0.215503	0.391019	-0.175515	-0.83052	6.681e-08	2.50624e-06	538	1
Genes	ENSMUSG00000079444	chr17	47997664	48005380	Gm21981	NA	0.434442	0.720907	-0.286465	-0.717693	3.16463e-10	4.96724e-08	538	1
Genes	ENSMUSG00000084880	chr17	47998535	48002008	Tomm6os	100415787	0.434442	0.720907	-0.286465	-0.717693	3.16463e-10	4.96724e-08	538	1
Genes	ENSMUSG00000096549	chr17	47999442	48005661	Prickle4	381104	0.434442	0.720907	-0.286465	-0.717693	3.16463e-10	4.96724e-08	538	1
Genes	ENSMUSG00000027514	chr2	173048405	173060716	Zbp1	58203	0.174461	0.365128	-0.190667	-0.956562	6.84113e-08	2.55452e-06	540	2
Genes	ENSMUSG00000052221	chr12	76464312	76486266	Ppp1r36	210762	0.304749	0.470496	-0.165747	-0.821088	1.5406e-09	1.35775e-07	540	2
Genes	ENSMUSG00000102761	chr1	164509551	164540340	Gm37184	NA	0.350938	0.548625	-0.197687	-0.716836	2.76695e-08	1.23819e-06	541	3
Genes	ENSMUSG00000023336	chr8	120393104	120414961	Wfdc1	67866	0.197466	0.363191	-0.165725	-1.06496	1.82513e-09	1.56744e-07	541	9
Genes	ENSMUSG00000041278	chr11	43620339	43638835	Ttc1	66827	0.125434	0.290729	-0.165295	-1.03522	7.25779e-10	8.47354e-08	544	4
Genes	ENSMUSG00000001729	chr12	112620255	112641318	Akt1	11651	0.233844	0.399091	-0.165247	-0.748975	3.27709e-08	1.43467e-06	547	2
Genes	ENSMUSG00000025290	chr14	24537193	24547027	Rps24	20088	0.0823021	0.24732	-0.165017	-1.47913	6.07556e-10	7.34234e-08	548	1
Genes	ENSMUSG00000020712	chr11	106167498	106179571	Tcam1	75870	0.100783	0.265574	-0.164791	-1.04774	4.04797e-09	2.89702e-07	550	2
Genes	ENSMUSG00000022325	chr15	34495450	34530794	Pop1	67724	0.510502	0.675166	-0.164664	-0.843977	1.11473e-08	6.24931e-07	551	2
Genes	ENSMUSG00000031927	chr9	14667883	14682326	1700012B09Rik	69325	0.0883087	0.252745	-0.164436	-1.41827	5.04482e-10	6.33977e-08	552	1
Genes	ENSMUSG00000022035	chr14	66074751	66104056	Ccdc25	67179	0.360863	0.582252	-0.221389	-0.713093	1.05338e-08	5.93837e-07	552	5
Genes	ENSMUSG00000000028	chr16	18599197	18630737	Cdc45	12544	0.279765	0.48898	-0.209215	-0.712384	2.89114e-08	1.2824e-06	555	8
Genes	ENSMUSG00000032688	chr18	65564009	65612138	Malt1	240354	0.374309	0.547672	-0.173363	-0.711798	5.96075e-09	3.78301e-07	557	26
Genes	ENSMUSG00000026471	chr1	155003023	155022560	Mr1	15064	0.20825	0.42503	-0.21678	-0.995132	7.83194e-08	2.83018e-06	558	1
Genes	ENSMUSG00000108448	chr7	73466294	73488646	Gm21269	NA	0.395385	0.646478	-0.251094	-0.71159	2.48159e-09	2.01139e-07	558	2
Genes	ENSMUSG00000026751	chr2	38582668	38604554	Nr5a1	26423	0.42592	0.643752	-0.217832	-0.711221	2.997e-09	2.31745e-07	560	3
Genes	ENSMUSG00000075576	chr11	98688533	98700913	Gm12359	100037262	0.224051	0.387989	-0.163937	-1.19846	1.41071e-09	1.27672e-07	560	3
Genes	ENSMUSG00000053158	chr7	80027504	80037694	Fes	14159	0.382548	0.612396	-0.229848	-0.710378	4.00021e-08	1.68587e-06	563	5
Genes	ENSMUSG00000021681	chr13	95487191	95511860	Aggf1	66549	0.507235	0.80935	-0.302115	-0.710151	1.17343e-10	2.66091e-08	564	2
Genes	ENSMUSG00000028062	chr3	88457126	88460381	Lamtor2	83409	0.205058	0.368246	-0.163188	-1.11346	2.33814e-08	1.08479e-06	565	4
Genes	ENSMUSG00000030754	chr7	113814794	113853946	Copb1	70349	0.47733	0.731519	-0.254189	-0.709659	6.02432e-10	7.32426e-08	566	2
Genes	ENSMUSG00000118120	chr18	54901456	54956861	Gm33732	NA	0.265818	0.43675	-0.170933	-1.07857	8.89658e-08	3.13352e-06	573	10
Genes	ENSMUSG00000042073	chr9	106324658	106330122	Abhd14b	76491	0.160116	0.322513	-0.162397	-0.966892	3.79542e-09	2.76255e-07	575	1
Genes	ENSMUSG00000100039	chr9	106329380	106330117	Gm28959	NA	0.160116	0.322513	-0.162397	-0.966892	3.79542e-09	2.76255e-07	575	1
Genes	ENSMUSG00000037300	chr8	125398071	125448722	Ttc13	234875	0.318976	0.521425	-0.20245	-0.701457	5.94833e-09	3.78301e-07	579	2
Genes	ENSMUSG00000003346	chr10	80419488	80426175	Abhd17a	216169	0.432349	0.619064	-0.186714	-0.698933	1.30558e-08	6.91579e-07	582	7
Genes	ENSMUSG00000028766	chr4	137469044	137523695	Alpl	11647	0.385711	0.589107	-0.203396	-0.698867	8.5624e-09	5.06764e-07	583	16
Genes	ENSMUSG00000114963	chr2	128275643	128301971	Gm29010	NA	0.394019	0.554679	-0.16066	-0.741361	8.334e-09	4.94697e-07	584	4
Genes	ENSMUSG00000090034	chr10	81408446	81411774	Gm15917	NA	0.281471	0.448492	-0.167021	-0.750429	9.28228e-08	3.20231e-06	585	3
Genes	ENSMUSG00000021918	chr14	30673334	30710778	Nek4	23955	0.120024	0.280684	-0.16066	-1.14996	2.07213e-10	3.90839e-08	585	2
Genes	ENSMUSG00000053963	chr1	180259952	180311069	Stum	381310	0.3495	0.525379	-0.175879	-0.69827	7.82056e-09	4.69746e-07	586	8
Genes	ENSMUSG00000070729	chr4	129792886	129793695	Gm12966	NA	0.182347	0.342007	-0.159661	-0.871897	4.90822e-08	1.95766e-06	589	1
Genes	ENSMUSG00000022074	chr14	70004921	70021860	Tnfrsf10b	21933	0.315585	0.549623	-0.234038	-0.78142	1.00631e-07	3.43645e-06	591	1
Genes	ENSMUSG00000087199	chr1	10052612	10062591	Gm15818	NA	0.417697	0.57704	-0.159343	-0.736911	1.29075e-08	6.85523e-07	592	2
Genes	ENSMUSG00000116238	chr15	76462025	76465063	Gm49413	NA	0.431863	0.67942	-0.247556	-0.693679	5.46534e-11	1.80822e-08	595	3
Genes	ENSMUSG00000039813	chr4	46604390	46650209	Tbc1d2	381605	0.39611	0.583134	-0.187024	-0.834517	1.07985e-07	3.65052e-06	597	12
Genes	ENSMUSG00000073430	chr17	27544009	27563807	Gm10505	100038429	0.202067	0.360971	-0.158905	-0.73406	1.13795e-07	3.79604e-06	605	11
Genes	ENSMUSG00000087291	chr11	3480157	3486856	Gm11946	NA	0.437317	0.710626	-0.273309	-0.687954	1.17131e-08	6.44527e-07	607	1
Genes	ENSMUSG00000084962	chr11	3484238	3484907	Gm11947	NA	0.437317	0.710626	-0.273309	-0.687954	1.17131e-08	6.44527e-07	607	1
Genes	ENSMUSG00000110080	chr14	105858449	105881159	Gm6145	620376	0.450603	0.703569	-0.252965	-0.686559	8.66149e-09	5.09639e-07	611	2
Genes	ENSMUSG00000020869	chr11	94520593	94536042	Lrrc59	98238	0.246728	0.40423	-0.157502	-0.951922	7.65541e-09	4.62579e-07	612	6
Genes	ENSMUSG00000042423	chr7	127078371	127090883	Fbrs	14123	0.327254	0.564487	-0.237234	-0.768441	1.23728e-07	4.06689e-06	614	1
Genes	ENSMUSG00000113737	chr13	52883651	52911241	BB123696	NA	0.568568	0.730778	-0.16221	-0.683188	1.82255e-09	1.56744e-07	614	4
Genes	ENSMUSG00000043557	chr17	30046923	30189061	Mdga1	74762	0.292723	0.465788	-0.173065	-0.729418	1.2445e-07	4.08398e-06	615	16
Genes	ENSMUSG00000060703	chr2	60082337	60114832	Cd302	66205	0.411202	0.587064	-0.175863	-0.838609	1.25877e-07	4.11741e-06	617	3
Genes	ENSMUSG00000032131	chr9	44184485	44199912	Abcg4	192663	0.361169	0.585266	-0.224097	-0.681459	1.06889e-08	6.00898e-07	618	1
Genes	ENSMUSG00000055061	chr5	35738571	35746107	4931431C16Rik	74364	0.273663	0.460118	-0.186455	-0.680464	2.14871e-08	1.0325e-06	619	4
Genes	ENSMUSG00000019194	chr7	30815949	30826428	Scn1b	20266	0.214101	0.43398	-0.219878	-1.02006	1.27482e-07	4.14974e-06	620	11
Genes	ENSMUSG00000002778	chr7	45522196	45533156	Kdelr1	68137	0.271579	0.462642	-0.191063	-0.725344	1.28247e-07	4.16792e-06	621	9
Genes	ENSMUSG00000032204	chr9	71017941	71075964	Aqp9	64008	0.0663702	0.223014	-0.156644	-1.60934	1.23639e-09	1.16642e-07	622	1
Genes	ENSMUSG00000029171	chr5	64250293	64285694	Pgm2	66681	0.344725	0.524276	-0.17955	-0.878487	1.30731e-07	4.23501e-06	623	14
Genes	ENSMUSG00000009281	chr6	48546630	48549723	Rarres2	71660	0.285785	0.463454	-0.177669	-0.678677	7.13231e-08	2.64118e-06	624	1
Genes	ENSMUSG00000050270	chr11	66915980	66926138	Tmem220	338369	0.394287	0.637031	-0.242744	-0.678456	2.40851e-08	1.11232e-06	625	1
Genes	ENSMUSG00000029501	chr5	110378870	110404517	Ankle2	71782	0.168765	0.32499	-0.156224	-0.799666	2.17571e-08	1.03663e-06	626	5
Genes	ENSMUSG00000033210	chr16	45355672	45427364	Slc9c1	208169	0.426458	0.635383	-0.208925	-0.678351	1.71292e-10	3.35633e-08	626	6
Genes	ENSMUSG00000027423	chr2	144092043	144112826	Snx5	69178	0.395747	0.638204	-0.242457	-0.675867	9.00118e-09	5.26556e-07	632	1
Genes	ENSMUSG00000009646	chr10	59239482	59257798	Pla2g12b	69836	0.095312	0.25109	-0.155778	-1.06456	8.48604e-08	2.99939e-06	632	3
Genes	ENSMUSG00000025035	chr19	46519535	46561637	Arl3	56350	0.48044	0.680075	-0.199635	-0.675534	3.17236e-08	1.39792e-06	633	7
Genes	ENSMUSG00000054582	chr2	163867370	163892458	Pabpc1l	381404	0.343389	0.565374	-0.221985	-0.703243	1.49542e-07	4.75283e-06	635	1
Genes	ENSMUSG00000051769	chr2	164040783	164042050	Wfdc15a	68221	0.0793841	0.234865	-0.155481	-1.4539	7.7123e-10	8.82504e-08	635	1
Genes	ENSMUSG00000105516	chr3	38480701	38498023	Gm36823	NA	0.252428	0.477142	-0.224714	-0.673126	5.21888e-08	2.05317e-06	638	6
Genes	ENSMUSG00000025922	chr15	59082757	59083566	Rpl7-ps8	NA	0.248351	0.504649	-0.256298	-0.994257	1.5099e-07	4.76883e-06	639	1
Genes	ENSMUSG00000028071	chr3	87754062	87763029	Sh2d2a	27371	0.196778	0.393119	-0.196341	-0.671898	2.57122e-08	1.16612e-06	640	3
Genes	ENSMUSG00000097426	chr1	151012258	151013531	Gm8941	NA	0.17512	0.39489	-0.21977	-1.12907	1.55237e-07	4.86488e-06	644	1
Genes	ENSMUSG00000092557	chr17	35173304	35173688	Gm8696	NA	0.441188	0.707632	-0.266444	-0.669514	1.13989e-09	1.12546e-07	646	1
Genes	ENSMUSG00000023942	chr17	45896126	45910532	Slc29a1	63959	0.269891	0.427392	-0.157501	-0.666405	1.11431e-07	3.74645e-06	650	2
Genes	ENSMUSG00000028977	chr4	148888886	149039346	Casz1	69743	0.329938	0.493096	-0.163158	-0.666368	1.57712e-07	4.90834e-06	651	32
Genes	ENSMUSG00000097580	chr12	15867004	15938156	Gm5432	NA	0.266104	0.496921	-0.230817	-0.876551	1.60176e-07	4.95629e-06	651	1
Genes	ENSMUSG00000048271	chr5	28522119	28624237	Rbm33	381626	0.271379	0.467717	-0.196338	-0.763641	1.60504e-07	4.95629e-06	653	1
Genes	ENSMUSG00000047767	chr7	100912241	100951458	Atg16l2	73683	0.408017	0.608015	-0.199998	-0.666179	1.80089e-08	8.90824e-07	653	13
Genes	ENSMUSG00000086557	chr3	97799547	97808405	Gm15999	NA	0.0413667	0.195752	-0.154385	-2.002	1.64081e-10	3.31148e-08	654	1
Genes	ENSMUSG00000057286	chr11	116566129	116585694	St6galnac2	20446	0.399946	0.59183	-0.191884	-0.663966	3.94004e-09	2.82982e-07	654	5
Genes	ENSMUSG00000031601	chr8	40945581	40968888	Cnot7	18983	0.291669	0.467954	-0.176285	-0.663905	8.97805e-08	3.14029e-06	655	1
Genes	ENSMUSG00000074923	chr2	118493784	118528501	Pak6	214230	0.385334	0.539457	-0.154123	-0.858896	5.92843e-09	3.78301e-07	657	2
Genes	ENSMUSG00000097164	chr10	94506887	94524438	Cep83os	NA	0.289032	0.481993	-0.192961	-0.662567	2.17783e-08	1.03663e-06	657	5
Genes	ENSMUSG00000111091	chr10	20631863	20707046	Gm48651	NA	0.352319	0.530353	-0.178035	-0.661761	1.20766e-07	3.98903e-06	660	4
Genes	ENSMUSG00000098127	chr9	115009472	115015126	Gm4665	NA	0.499098	0.765813	-0.266715	-0.66037	2.32201e-10	4.26025e-08	662	2
Genes	ENSMUSG00000034940	chr11	83855254	83935404	Synrg	217030	0.364452	0.518723	-0.15427	-0.659273	5.1909e-08	2.04615e-06	663	11
Genes	ENSMUSG00000098144	chr13	44593188	44622506	1700029N11Rik	69491	0.3405	0.56847	-0.22797	-0.658471	1.14618e-08	6.39014e-07	665	2
Genes	ENSMUSG00000086001	chr2	34802883	34806026	Gm13448	NA	0.244017	0.396726	-0.152709	-0.679132	1.3477e-07	4.34494e-06	670	1
Genes	ENSMUSG00000030505	chr7	49428094	49508013	Prmt3	71974	0.47888	0.673482	-0.194602	-0.655732	2.46235e-08	1.13129e-06	670	15
Genes	ENSMUSG00000098387	chr2	144210916	144215641	Pet117	100048644	0.484379	0.768317	-0.283937	-0.654739	1.69429e-10	3.35237e-08	672	1
Genes	ENSMUSG00000090761	chr10	128227711	128231432	Gm17201	NA	0.0466649	0.199295	-0.15263	-1.88501	7.64135e-10	8.81244e-08	672	1
Genes	ENSMUSG00000118219	chr1	132119195	132137284	Gm29695	NA	0.357238	0.52114	-0.163902	-0.654674	1.77441e-07	5.36815e-06	673	2
Genes	ENSMUSG00000023039	chr15	101308924	101328194	Krt7	110310	0.244862	0.397346	-0.152484	-0.748479	1.6474e-07	5.06827e-06	673	5
Genes	ENSMUSG00000001827	chr7	101507538	101519995	Folr1	14275	0.467792	0.740938	-0.273146	-0.65231	3.58766e-09	2.69168e-07	675	1
Genes	ENSMUSG00000048878	chr11	103007057	103010551	Hexim1	192231	0.155506	0.307784	-0.152279	-0.941167	4.41145e-08	1.81926e-06	677	1
Genes	ENSMUSG00000085319	chr2	18037344	18044444	Gm13330	NA	0.490425	0.664239	-0.173814	-0.650115	3.79674e-08	1.61046e-06	681	6
Genes	ENSMUSG00000104955	chr5	96997364	97000797	1700016F12Rik	NA	0.133638	0.353287	-0.219649	-0.835044	1.98318e-07	5.86012e-06	683	2
Genes	ENSMUSG00000102246	chr1	191267997	191269004	9430037O13Rik	NA	0.256463	0.435885	-0.179422	-0.742739	2.05332e-07	6.03203e-06	687	1
Genes	ENSMUSG00000040152	chr2	117942357	117957614	Thbs1	21825	0.34411	0.544706	-0.200596	-0.647525	1.90923e-07	5.74247e-06	687	1
Genes	ENSMUSG00000086767	chr4	149988463	149992606	Gm13070	NA	0.418609	0.574701	-0.156091	-1.10771	2.13368e-07	6.23183e-06	691	2
Genes	ENSMUSG00000024947	chr19	6385009	6390921	Men1	17283	0.383901	0.538792	-0.154891	-0.645296	5.33166e-08	2.08939e-06	693	4
Genes	ENSMUSG00000110663	chr8	34475942	34480552	Gm39157	NA	0.472025	0.743578	-0.271553	-0.644648	1.06645e-09	1.08702e-07	695	1
Genes	ENSMUSG00000024038	chr17	31739089	31750305	Ndufv3	78330	0.423771	0.581193	-0.157421	-0.644116	3.53547e-08	1.51839e-06	696	2
Genes	ENSMUSG00000114752	chr13	46626145	46655460	Gm35110	NA	0.392786	0.543296	-0.15051	-0.704185	8.23621e-08	2.9368e-06	698	8
Genes	ENSMUSG00000029535	chr5	115479284	115481628	Triap1	69076	0.300126	0.500644	-0.200518	-0.787908	2.39434e-07	6.91311e-06	699	3
Genes	ENSMUSG00000118379	chr18	80615039	80649026	Gm41790	105246509	0.42512	0.611336	-0.186215	-0.642828	6.31021e-09	3.97977e-07	699	5
Genes	ENSMUSG00000114271	chr14	25128212	25136276	Gm32224	NA	0.361333	0.569012	-0.20768	-0.640882	1.19974e-07	3.98243e-06	703	1
Genes	ENSMUSG00000003200	chr17	56323750	56343635	Sh3gl1	20405	0.167921	0.320739	-0.152818	-0.776436	2.51614e-07	7.2173e-06	703	7
Genes	ENSMUSG00000100510	chr8	57734152	57777268	Hand2os1	NA	0.104893	0.39126	-0.286368	-0.999813	2.54277e-07	7.27918e-06	705	2
Genes	ENSMUSG00000030630	chr7	84234367	84255930	Fah	14085	0.58762	0.801088	-0.213468	-0.640285	1.12862e-07	3.77115e-06	706	2
Genes	ENSMUSG00000081746	chr2	109307348	109329545	Gm13925	NA	0.201885	0.358419	-0.156534	-0.798068	2.5791e-07	7.36165e-06	707	1
Genes	ENSMUSG00000034382	chr17	47747540	47781563	AI661453	224833	0.459492	0.609146	-0.149654	-0.710379	8.58783e-08	3.03006e-06	707	13
Genes	ENSMUSG00000055805	chr11	103061933	103089727	Fmnl1	57778	0.455133	0.630879	-0.175746	-0.639469	3.88964e-08	1.64572e-06	708	4
Genes	ENSMUSG00000091971	chr17	35188166	35191132	Hspa1a	193740	0.428897	0.649977	-0.221079	-0.639344	1.32913e-08	7.0038e-07	709	2
Genes	ENSMUSG00000118124	chr19	8807137	8818501	Gm50139	NA	0.162493	0.317609	-0.155115	-0.787218	2.58617e-07	7.36165e-06	709	2
Genes	ENSMUSG00000096270	chr17	23659985	23665141	Vmn2r-ps134	NA	0.18084	0.33041	-0.149571	-0.648864	2.62887e-07	7.46027e-06	711	7
Genes	ENSMUSG00000026958	chr2	25242288	25246371	Dpp7	83768	0.428689	0.586994	-0.158305	-0.638737	3.47314e-08	1.50418e-06	712	3
Genes	ENSMUSG00000061825	chr8	105573700	105581115	Ces2c	234671	0.231771	0.448424	-0.216653	-1.22454	2.63191e-07	7.46027e-06	712	2
Genes	ENSMUSG00000051790	chr11	69713948	69728610	Nlgn2	216856	0.434491	0.622369	-0.187878	-0.726019	2.67245e-07	7.55399e-06	714	2
Genes	ENSMUSG00000092131	chr9	66705960	66711641	BC050972	407808	0.354954	0.595951	-0.240997	-0.699263	2.69118e-07	7.59627e-06	715	2
Genes	ENSMUSG00000026437	chr1	132039975	132067422	Cdk18	18557	0.3226	0.476826	-0.154226	-0.689709	2.71195e-07	7.64421e-06	716	3
Genes	ENSMUSG00000105105	chr5	64591298	64630931	Gm31363	NA	0.486175	0.635105	-0.14893	-0.646686	8.22098e-08	2.93656e-06	716	10
Genes	ENSMUSG00000101925	chr11	101230486	101238765	Gm28156	NA	0.440607	0.589398	-0.148792	-1.05462	1.27856e-08	6.80839e-07	719	2
Genes	ENSMUSG00000021666	chr13	97274445	97317703	Gfm2	320806	0.338469	0.486931	-0.148462	-0.740992	4.64034e-08	1.88401e-06	724	11
Genes	ENSMUSG00000109682	chr8	26788662	26844191	Gm45307	NA	0.326166	0.474166	-0.148	-0.712309	8.14346e-08	2.91921e-06	725	10
Genes	ENSMUSG00000034224	chr8	120206341	120228437	Slc38a8	234788	0.365627	0.55592	-0.190293	-0.630574	5.1073e-09	3.42444e-07	725	6
Genes	ENSMUSG00000045989	chr7	126429640	126430811	4930451I11Rik	78118	0.298355	0.465582	-0.167227	-0.625102	5.77129e-08	2.23563e-06	734	1
Genes	ENSMUSG00000037466	chr12	113120041	113129668	Tedc1	104732	0.505441	0.779237	-0.273796	-0.623476	1.32495e-10	2.88171e-08	738	2
Genes	ENSMUSG00000025572	chr11	117656814	117673024	Tmc6	217353	0.485248	0.752025	-0.266777	-0.623141	4.69353e-10	6.29762e-08	740	2
Genes	ENSMUSG00000021650	chr13	99456155	99481213	Ptcd2	68927	0.498431	0.304148	0.194283	0.694609	3.18317e-07	8.68144e-06	740	1
Genes	ENSMUSG00000030049	chr6	87350339	87356479	Gkn2	66284	0.482828	0.747638	-0.26481	-0.620492	5.01249e-10	6.33977e-08	741	2
Genes	ENSMUSG00000082815	chr16	93424985	93427339	Gm5678	NA	0.439167	0.585265	-0.146099	-0.933799	1.9322e-08	9.48798e-07	743	2
Genes	ENSMUSG00000030588	chr7	28937754	28947022	Yif1b	77254	0.475099	0.734508	-0.25941	-0.61801	3.1377e-09	2.40779e-07	746	1
Genes	ENSMUSG00000112190	chr8	79481545	79501174	Gm47209	NA	0.486288	0.632093	-0.145805	-0.734557	5.15599e-08	2.04036e-06	747	4
Genes	ENSMUSG00000000244	chr7	142558783	142573381	Tspan32	27027	0.352204	0.497575	-0.145371	-0.863667	2.87817e-09	2.24445e-07	750	4
Genes	ENSMUSG00000032400	chr9	64044426	64080386	Zwilch	68014	0.378162	0.533462	-0.1553	-0.616733	1.02121e-07	3.48144e-06	751	11
Genes	ENSMUSG00000081005	chr2	5161203	5162028	Gm13198	NA	0.35344	0.560695	-0.207256	-0.651005	3.39411e-07	9.10576e-06	752	1
Genes	ENSMUSG00000019992	chr10	20223516	20237050	Mtfr2	71804	0.452416	0.680642	-0.228225	-0.616658	1.90422e-09	1.62808e-07	752	2
Genes	ENSMUSG00000028952	chr4	152104231	152112128	Zbtb48	100090	0.395821	0.541155	-0.145333	-0.930622	5.21421e-09	3.46162e-07	753	2
Genes	ENSMUSG00000105741	chr5	29481000	29485295	C79130	NA	0.338046	0.534657	-0.196611	-0.646069	3.4671e-07	9.24346e-06	757	1
Genes	ENSMUSG00000045281	chr15	73566453	73579354	Gpr20	239530	0.275826	0.427176	-0.15135	-0.613077	2.24168e-07	6.51897e-06	758	1
Genes	ENSMUSG00000050973	chr7	79882613	79891809	Gdpgp1	269952	0.125537	0.270191	-0.144654	-0.970406	1.93879e-07	5.78835e-06	761	3
Genes	ENSMUSG00000057594	chr11	120355692	120358433	Arl16	70317	0.421206	0.648982	-0.227776	-0.611862	6.78759e-08	2.5415e-06	762	1
Genes	ENSMUSG00000098107	chr13	44553912	44608779	Gm27007	NA	0.501087	0.653548	-0.15246	-0.89517	3.62247e-07	9.5692e-06	764	6
Genes	ENSMUSG00000101172	chr1	93233686	93245031	Gm28535	105246665	0.175847	0.31998	-0.144133	-0.856111	2.31367e-08	1.07839e-06	767	4
Genes	ENSMUSG00000099481	chr7	101714718	101732972	Xndc1	102443350	0.339396	0.519406	-0.18001	-0.611253	7.59768e-08	2.77783e-06	767	2
Genes	ENSMUSG00000070425	chr7	101714920	101746071	Xntrpc	102443351	0.339396	0.519406	-0.18001	-0.611253	7.59768e-08	2.77783e-06	767	2
Genes	ENSMUSG00000106617	chr5	137611114	137613509	Gm36266	108169076	0.401947	0.578026	-0.176079	-1.07852	3.83372e-07	1.00369e-05	770	2
Genes	ENSMUSG00000032939	chr8	94941192	95043855	Nup93	71805	0.363645	0.53508	-0.171435	-0.610024	1.20921e-08	6.61363e-07	770	35
Genes	ENSMUSG00000112664	chr12	8503504	8504918	Gm48076	NA	0.128483	0.27231	-0.143827	-1.02758	4.6831e-08	1.89361e-06	772	1
Genes	ENSMUSG00000046826	chr7	30673215	30689151	Fam187b	76415	0.184856	0.34882	-0.163964	-0.880853	4.08649e-07	1.0628e-05	776	1
Genes	ENSMUSG00000030530	chr7	80038333	80055184	Furin	18550	0.463136	0.711188	-0.248052	-0.608121	3.54694e-09	2.67106e-07	776	1
Genes	ENSMUSG00000044216	chr15	79367915	79389442	Kcnj4	16520	0.346108	0.489805	-0.143698	-0.689311	1.26216e-08	6.75673e-07	776	3
Genes	ENSMUSG00000110384	chr8	35874625	35876660	Gm45301	NA	0.123857	0.267451	-0.143594	-1.05154	1.92667e-07	5.77773e-06	777	1
Genes	ENSMUSG00000027829	chr3	65853572	65865670	Ccnl1	56706	0.289157	0.459261	-0.170104	-0.649488	4.18665e-07	1.08188e-05	781	1
Genes	ENSMUSG00000085872	chr11	87686610	87691970	Gm11505	NA	0.0691391	0.212595	-0.143456	-1.10552	1.87943e-08	9.274e-07	782	4
Genes	ENSMUSG00000026162	chr1	75006298	75101844	Nhej1	75570	0.312389	0.461585	-0.149196	-0.602418	1.4066e-07	4.52039e-06	784	8
Genes	ENSMUSG00000028358	chr4	62883810	63057945	Zfp618	72701	0.286295	0.441503	-0.155207	-0.743655	4.2968e-07	1.10188e-05	787	10
Genes	ENSMUSG00000003549	chr7	19078703	19090449	Ercc1	13870	0.345729	0.48884	-0.143111	-0.76425	1.32432e-07	4.28325e-06	787	11
Genes	ENSMUSG00000085772	chr11	31740113	31774524	D630024D03Rik	414116	0.338503	0.493801	-0.155298	-1.32289	4.31399e-07	1.10489e-05	788	2
Genes	ENSMUSG00000054967	chr15	76794571	76809648	Zfp647	239546	0.437091	0.602338	-0.165247	-0.601151	3.15211e-07	8.63172e-06	788	3
Genes	ENSMUSG00000075408	chr15	101191093	101195307	Smim41	77717	0.481613	0.728919	-0.247306	-0.600947	9.05234e-11	2.40387e-08	789	2
Genes	ENSMUSG00000045053	chr17	83893386	83939324	Kcng3	225030	0.41073	0.556073	-0.145344	-0.600333	9.05327e-08	3.15078e-06	790	11
Genes	ENSMUSG00000100396	chr4	141603018	141604344	Gm29367	NA	0.480432	0.730234	-0.249802	-0.599796	4.89587e-10	6.29762e-08	791	2
Genes	ENSMUSG00000071866	chr11	6365443	6369817	Ppia	268373	0.185262	0.350532	-0.165269	-0.599667	4.35132e-07	1.11081e-05	792	2
Genes	ENSMUSG00000084822	chr11	120538496	120547887	Myadml2os	NA	0.474206	0.637271	-0.163065	-0.598589	2.90245e-09	2.25297e-07	794	5
Genes	ENSMUSG00000037025	chr2	147884797	147888889	Foxa2	15376	0.169386	0.347935	-0.17855	-0.996636	4.53244e-07	1.14917e-05	796	1
Genes	ENSMUSG00000031835	chr8	120234895	120285474	Mbtps1	56453	0.317155	0.459264	-0.142109	-0.877449	6.30534e-08	2.392e-06	798	12
Genes	ENSMUSG00000048521	chr9	123635540	123640825	Cxcr6	80901	0.210864	0.362639	-0.151775	-0.754621	4.5722e-07	1.15634e-05	798	1
Genes	ENSMUSG00000014763	chr17	15616464	15653845	Fam120b	67544	0.353373	0.561396	-0.208022	-0.597736	5.34513e-09	3.51386e-07	799	3
Genes	ENSMUSG00000030137	chr6	121187655	121203813	Tuba8	53857	0.374596	0.541904	-0.167308	-0.652087	4.6027e-07	1.16075e-05	800	5
Genes	ENSMUSG00000111366	chr10	93454724	93470185	Gm47156	NA	0.535489	0.814544	-0.279056	-0.596047	9.54822e-10	1.00891e-07	801	1
Genes	ENSMUSG00000051853	chr15	98634515	98661095	Arf3	11842	0.434147	0.575984	-0.141837	-0.683849	1.88992e-08	9.30302e-07	801	6
Genes	ENSMUSG00000087006	chr2	93786155	93787546	Gm13889	620695	0.486242	0.739407	-0.253165	-0.594706	1.17019e-08	6.44527e-07	802	1
Genes	ENSMUSG00000015579	chr17	27057638	27063983	Nkx2-5	18091	0.174003	0.316303	-0.1423	-0.752469	4.63527e-07	1.16275e-05	802	2
Genes	ENSMUSG00000042349	chr1	131182080	131207344	Ikbke	56489	0.341617	0.483178	-0.141561	-0.799364	1.17295e-07	3.89992e-06	804	6
Genes	ENSMUSG00000116482	chr15	98589744	98594072	Gm34152	NA	0.341904	0.491313	-0.149409	-0.593655	3.42065e-07	9.15222e-06	804	3
Genes	ENSMUSG00000039977	chr9	15471160	15539229	Deup1	234964	0.189524	0.33105	-0.141526	-0.633463	1.95029e-07	5.79688e-06	806	14
Genes	ENSMUSG00000087538	chr1	86203231	86229097	Gm16341	NA	0.328184	0.469483	-0.141299	-0.813969	4.38342e-07	1.11559e-05	810	5
Genes	ENSMUSG00000084935	chr2	152391634	152395852	Gm14161	NA	0.317756	0.483654	-0.165897	-0.590876	1.65623e-07	5.08766e-06	811	1
Genes	ENSMUSG00000111494	chr10	44606865	44614996	4930431F10Rik	71638	0.286928	0.138131	0.148796	1.00324	4.95371e-07	1.22369e-05	817	1
Genes	ENSMUSG00000098371	chr16	55786706	55801084	Gm28037	NA	0.539705	0.816384	-0.276679	-0.588154	3.66178e-10	5.35841e-08	820	1
Genes	ENSMUSG00000085135	chr2	84991122	85023669	Lrrc55os	NA	0.578348	0.812658	-0.23431	-0.58775	5.05588e-09	3.41013e-07	821	2
Genes	ENSMUSG00000006442	chr4	148675960	148679450	Srm	20810	0.197018	0.341625	-0.144608	-0.764286	5.07698e-07	1.24804e-05	821	1
Genes	ENSMUSG00000026723	chr2	13513825	13549479	Trdmt1	13434	0.138527	0.402171	-0.263644	-1.04543	5.21898e-07	1.27827e-05	824	3
Genes	ENSMUSG00000033029	chr15	79013549	79025453	1700088E04Rik	27660	0.302065	0.485923	-0.183858	-0.702794	5.24969e-07	1.28227e-05	826	2
Genes	ENSMUSG00000013846	chr15	66974724	67048679	St3gal1	20442	0.298514	0.438904	-0.14039	-0.75426	5.32823e-08	2.08939e-06	827	13
Genes	ENSMUSG00000028755	chr4	138065735	138095303	Cda	72269	0.409991	0.550113	-0.140122	-0.675497	1.56953e-07	4.89748e-06	829	5
Genes	ENSMUSG00000075289	chr19	4214323	4225478	Carns1	107239	0.32396	0.469321	-0.145361	-0.584362	1.17204e-08	6.44527e-07	830	4
Genes	ENSMUSG00000033429	chr7	64042355	64061873	Mcee	73724	0.45391	0.593775	-0.139865	-0.613046	1.31784e-08	6.96247e-07	832	3
Genes	ENSMUSG00000114384	chr13	58884222	58910174	4930455J16Rik	67585	0.320957	0.496161	-0.175204	-0.583812	8.048e-08	2.89527e-06	832	3
Genes	ENSMUSG00000038793	chr1	180762587	180765965	Lefty1	13590	0.405876	0.61278	-0.206904	-0.582569	1.11686e-07	3.74645e-06	835	1
Genes	ENSMUSG00000036412	chr18	61044852	61051633	Arsi	545260	0.231442	0.373318	-0.141876	-0.666865	5.54446e-07	1.3385e-05	836	1
Genes	ENSMUSG00000027253	chr2	91287856	91344124	Lrp4	228357	0.164084	0.303615	-0.139531	-0.675339	1.01406e-08	5.74879e-07	837	3
Genes	ENSMUSG00000026922	chr2	26483069	26494429	Agpat2	67512	0.0658704	0.205225	-0.139355	-1.08161	4.13192e-08	1.72651e-06	840	4
Genes	ENSMUSG00000105252	chr3	37895947	37897214	Gm42753	NA	0.277093	0.443057	-0.165964	-0.658176	5.72018e-07	1.36926e-05	843	1
Genes	ENSMUSG00000040659	chr4	141585453	141602231	Efhd2	27984	0.200728	0.339681	-0.138953	-0.788674	1.83472e-07	5.53487e-06	844	9
Genes	ENSMUSG00000025613	chr16	87280214	87292761	Cct8	12469	0.40398	0.265102	0.138878	0.589593	2.83187e-07	7.93789e-06	845	1
Genes	ENSMUSG00000000738	chr8	123789681	123824499	Spg7	234847	0.29667	0.455993	-0.159323	-0.625387	5.85783e-07	1.39414e-05	848	6
Genes	ENSMUSG00000044847	chr11	45819096	45835762	Lsm11	72290	0.488302	0.733631	-0.245329	-0.577567	1.49879e-08	7.69071e-07	850	1
Genes	ENSMUSG00000103493	chr1	164252282	164254563	Gm37411	NA	0.307756	0.512019	-0.204263	-0.716183	5.93408e-07	1.40565e-05	852	1
Genes	ENSMUSG00000026470	chr1	155034461	155084002	Stx6	58244	0.272356	0.42856	-0.156204	-0.576174	1.51441e-07	4.77558e-06	853	13
Genes	ENSMUSG00000033765	chr13	3887757	3888673	Calm4	80796	0.313478	0.46933	-0.155851	-0.576123	9.25082e-08	3.20129e-06	854	2
Genes	ENSMUSG00000031828	chr8	120589005	120603734	Klhl36	234796	0.456854	0.640478	-0.183624	-0.629154	6.18605e-07	1.45679e-05	857	5
Genes	ENSMUSG00000039154	chr17	56277467	56283625	Shd	20420	0.51877	0.743015	-0.224245	-0.574916	8.94974e-09	5.25069e-07	858	3
Genes	ENSMUSG00000039232	chr10	12813953	12840042	Stx11	74732	0.245309	0.382939	-0.13763	-0.661951	1.17183e-08	6.44527e-07	859	5
Genes	ENSMUSG00000087063	chr5	123431701	123448387	Gm15857	NA	0.105487	0.242879	-0.137392	-1.08857	1.10559e-09	1.1101e-07	863	4
Genes	ENSMUSG00000085761	chr4	141745209	141756307	4930455G09Rik	78917	0.395541	0.532746	-0.137205	-0.720982	4.76907e-08	1.90971e-06	864	3
Genes	ENSMUSG00000109473	chr8	10920422	10932454	B930025P03Rik	320014	0.447327	0.599964	-0.152637	-0.570897	9.09825e-08	3.16043e-06	865	9
Genes	ENSMUSG00000029464	chr5	122509939	122520965	Gpn3	68080	0.513269	0.698044	-0.184775	-0.570708	7.8646e-09	4.70542e-07	866	6
Genes	ENSMUSG00000027249	chr2	91455665	91466759	F2	14061	0.23346	0.391449	-0.157989	-0.959244	6.56696e-07	1.52338e-05	870	6
Genes	ENSMUSG00000052631	chr6	72490624	72498690	Sh2d6	71130	0.42879	0.640834	-0.212044	-0.568758	7.53227e-08	2.76846e-06	871	1
Genes	ENSMUSG00000027546	chr2	168476358	168584329	Atp9a	11981	0.416533	0.553248	-0.136715	-0.576916	4.6433e-07	1.16275e-05	872	24
Genes	ENSMUSG00000005469	chr8	84699622	84723072	Prkaca	18747	0.297686	0.446416	-0.14873	-0.568345	5.24573e-07	1.28227e-05	873	13
Genes	ENSMUSG00000000532	chr15	101071948	101111565	Acvr1b	11479	0.290093	0.426747	-0.136654	-0.607758	1.97073e-07	5.84902e-06	873	6
Genes	ENSMUSG00000036521	chr7	30989933	31004402	Scgb2b2	381970	0.360527	0.539101	-0.178575	-0.567494	1.52363e-07	4.78972e-06	875	1
Genes	ENSMUSG00000086534	chr17	30109058	30116041	Gm16758	NA	0.109679	0.246007	-0.136328	-1.09701	1.3803e-08	7.19822e-07	875	1
Genes	ENSMUSG00000038768	chr1	180878802	180888232	9130409I23Rik	619326	0.279103	0.415408	-0.136305	-0.682338	1.4862e-07	4.73099e-06	877	3
Genes	ENSMUSG00000025156	chr11	120675098	120679928	Gps1	209318	0.578946	0.737411	-0.158464	-0.566955	1.16515e-07	3.88036e-06	877	7
Genes	ENSMUSG00000038763	chr7	80707348	80755360	Alpk3	116904	0.452454	0.639235	-0.186781	-0.566899	1.27025e-07	4.14156e-06	878	2
Genes	ENSMUSG00000028158	chr3	137795615	137850729	Mttp	17777	0.356747	0.521061	-0.164314	-0.565671	6.17127e-08	2.36785e-06	882	4
Genes	ENSMUSG00000067614	chr15	101371359	101377867	Krt86	16679	0.175992	0.33497	-0.158978	-0.849992	7.18172e-07	1.63899e-05	884	2
Genes	ENSMUSG00000024829	chr19	3332901	3342837	Mrpl21	353242	0.306634	0.474237	-0.167603	-0.833488	7.18712e-07	1.63899e-05	885	7
Genes	ENSMUSG00000020609	chr12	8027648	8066835	Apob	238055	0.283694	0.438832	-0.155137	-0.61186	7.22108e-07	1.64487e-05	886	1
Genes	ENSMUSG00000024063	chr17	73225300	73248942	Lbh	77889	0.618501	0.839311	-0.22081	-0.564706	9.17282e-09	5.30447e-07	886	3
Genes	ENSMUSG00000069792	chr11	83594817	83597094	Wfdc17	100034251	0.502132	0.747445	-0.245313	-0.564625	6.14807e-08	2.36344e-06	887	1
Genes	ENSMUSG00000018427	chr11	86827251	86884533	Ypel2	77864	0.365233	0.500542	-0.13531	-0.571475	1.73869e-07	5.28468e-06	889	7
Genes	ENSMUSG00000024818	chr19	5927836	5935906	Slc25a45	107375	0.318646	0.476814	-0.158167	-0.698584	7.39074e-07	1.67595e-05	890	2
Genes	ENSMUSG00000041616	chr4	148085179	148086536	Nppa	230899	0.457822	0.592583	-0.134761	-0.682486	7.26771e-07	1.65177e-05	891	2
Genes	ENSMUSG00000107634	chr6	66967015	66986244	Gm36816	NA	0.326434	0.484841	-0.158408	-0.56247	7.01055e-08	2.60086e-06	891	3
Genes	ENSMUSG00002075942	chr8	121170198	121170288	NA	NA	0.5187	0.770729	-0.252029	-0.562372	2.56071e-10	4.49394e-08	892	1
Genes	ENSMUSG00000071072	chr10	127894823	127913141	Ptges3	56351	0.449995	0.584167	-0.134172	-0.81448	3.07329e-07	8.46826e-06	896	7
Genes	ENSMUSG00000117255	chr17	29018468	29020597	Gm49864	NA	0.388851	0.552053	-0.163202	-0.559855	3.5441e-08	1.51862e-06	899	4
Genes	ENSMUSG00000079434	chr1	87437611	87525567	Neu2	23956	0.353669	0.504815	-0.151146	-0.736431	7.67405e-07	1.72086e-05	900	15
Genes	ENSMUSG00000044876	chr7	6175225	6196810	Zfp444	72667	0.468582	0.606847	-0.138265	-0.575677	7.82737e-07	1.75135e-05	902	5
Genes	ENSMUSG00000095369	chr16	10729876	10755170	Gm21859	545180	0.506207	0.659342	-0.153135	-0.55824	2.27506e-08	1.06779e-06	903	3
Genes	ENSMUSG00000110703	chr8	74808273	74820312	Gm45821	NA	0.164039	0.308974	-0.144935	-0.87403	8.01495e-07	1.78344e-05	907	1
Genes	ENSMUSG00000073063	chr11	32236965	32237784	Hbq1b	544763	0.068129	0.20159	-0.133461	-1.43734	3.80531e-09	2.76255e-07	907	1
Genes	ENSMUSG00000003379	chr7	24596806	24601622	Cd79a	12518	0.0872909	0.248144	-0.160853	-1.10663	8.0414e-07	1.78735e-05	908	2
Genes	ENSMUSG00000108129	chr6	125242439	125264249	4930417O13Rik	73870	0.498981	0.723624	-0.224643	-0.556381	4.37978e-09	3.07989e-07	910	3
Genes	ENSMUSG00000038524	chr18	38090484	38102827	Fchsd1	319262	0.385727	0.518976	-0.13325	-0.647014	8.96152e-08	3.13996e-06	911	2
Genes	ENSMUSG00000001156	chr6	86624024	86646143	Mxd1	17119	0.29945	0.432244	-0.132794	-0.640489	5.31751e-07	1.28833e-05	916	6
Genes	ENSMUSG00000097184	chr16	29827485	29840248	4632428C04Rik	100043102	0.569938	0.774028	-0.204091	-0.553354	4.67525e-09	3.22034e-07	916	2
Genes	ENSMUSG00000109008	chr7	80630594	80643163	Gm44899	NA	0.283027	0.469323	-0.186296	-0.715992	8.49756e-07	1.86817e-05	918	2
Genes	ENSMUSG00000038218	chr1	171342801	171344490	Gm9765	NA	0.218008	0.350765	-0.132757	-0.656805	1.5844e-07	4.91942e-06	919	2
Genes	ENSMUSG00000035104	chr6	82018024	82070080	Eva1a	232146	0.19926	0.331911	-0.132651	-0.687249	8.92681e-08	3.13869e-06	922	8
Genes	ENSMUSG00000059248	chr11	117090487	117253151	Septin9	53860	0.314485	0.455893	-0.141409	-0.551546	4.75002e-07	1.18206e-05	923	44
Genes	ENSMUSG00000054057	chr2	18030004	18042548	A930004D18Rik	NA	0.532922	0.66988	-0.136958	-0.550463	9.41946e-08	3.24409e-06	926	9
Genes	ENSMUSG00000098678	chr15	75755986	75760619	Mroh6	223645	0.413842	0.610708	-0.196866	-0.550388	4.09881e-08	1.7198e-06	927	1
Genes	ENSMUSG00000118056	chr18	38156582	38194349	Gm30093	NA	0.333131	0.485493	-0.152362	-0.561136	9.03724e-07	1.96752e-05	927	11
Genes	ENSMUSG00000034761	chr12	69850524	69939974	Map4k5	399510	0.346292	0.491484	-0.145192	-0.596557	9.18467e-07	1.99317e-05	930	9
Genes	ENSMUSG00000113459	chr13	63722865	63730376	Gm30655	NA	0.291496	0.46341	-0.171914	-0.549219	4.00125e-08	1.68587e-06	931	3
Genes	ENSMUSG00000028621	chr4	106924185	106945465	Cyb5rl	230582	0.427483	0.609822	-0.18234	-0.548898	1.06316e-07	3.61224e-06	932	5
Genes	ENSMUSG00000026895	chr2	35926338	35939418	Ndufa8	68375	0.173408	0.365493	-0.192085	-0.54873	1.93863e-07	5.78835e-06	933	2
Genes	ENSMUSG00000081672	chr4	135580989	135581484	Gm13000	NA	0.604419	0.846093	-0.241674	-0.548167	3.62886e-10	5.35841e-08	934	2
Genes	ENSMUSG00000059060	chr12	79344056	79861464	Rad51b	19363	0.394745	0.534497	-0.139752	-0.548028	5.56555e-07	1.34198e-05	935	60
Genes	ENSMUSG00000024546	chr18	69022558	69084599	4930546C10Rik	78931	0.430258	0.640084	-0.209826	-0.562277	9.47397e-07	2.04059e-05	937	1
Genes	ENSMUSG00000113519	chr12	112935365	112935765	Gm47541	NA	0.41239	0.606955	-0.194565	-0.546589	1.63563e-08	8.25256e-07	940	1
Genes	ENSMUSG00000084981	chr19	12683419	12698611	Gm15962	NA	0.303433	0.451175	-0.147742	-0.900869	9.57749e-07	2.04988e-05	940	2
Genes	ENSMUSG00000104369	chr5	136558450	136565331	Gm38082	NA	0.151042	0.32775	-0.176707	-1.06851	9.59834e-07	2.04988e-05	945	1
Genes	ENSMUSG00000035569	chr8	123610561	123769016	Ankrd11	77087	0.372907	0.516934	-0.144027	-0.544014	1.50661e-07	4.76772e-06	949	26
Genes	ENSMUSG00000021957	chr14	30270316	30296677	Tkt	21881	0.213386	0.355212	-0.141826	-0.709195	9.8213e-07	2.08866e-05	949	1
Genes	ENSMUSG00000004071	chr16	4568212	4608156	Cdip1	66626	0.418356	0.56943	-0.151075	-0.543697	9.02273e-08	3.15046e-06	950	9
Genes	ENSMUSG00000107040	chr5	35189214	35190789	Gm43791	NA	0.369101	0.236606	0.132495	0.620375	9.99821e-07	2.12181e-05	951	1
Genes	ENSMUSG00000114576	chr13	100401253	100415325	Naip3-ps1	NA	0.436861	0.641144	-0.204282	-0.543149	4.79212e-07	1.19107e-05	951	1
Genes	ENSMUSG00000038286	chr13	34221580	34258057	Bphl	68021	0.38113	0.550079	-0.16895	-0.542454	1.20488e-07	3.98637e-06	952	8
Genes	ENSMUSG00000085918	chr4	140538304	140544822	Gm13032	100049161	0.157596	0.288368	-0.130772	-0.832102	5.11042e-08	2.0263e-06	956	1
Genes	ENSMUSG00000028801	chr4	135222101	135265114	Stpg1	78806	0.482203	0.635292	-0.153089	-0.541038	8.82275e-07	1.93124e-05	957	16
Genes	ENSMUSG00000107822	chr10	78353262	78356400	Olfr1358	258224	0.127213	0.326605	-0.199392	-1.29464	1.03546e-06	2.17911e-05	959	1
Genes	ENSMUSG00000017774	chr11	75541330	75564736	Myo1c	17913	0.55306	0.700076	-0.147016	-0.540536	4.14872e-07	1.07483e-05	959	9
Genes	ENSMUSG00000074248	chr3	121464411	121476631	4930432M17Rik	619318	0.427978	0.625084	-0.197105	-0.539505	2.11581e-08	1.01913e-06	962	2
Genes	ENSMUSG00000030663	chr7	115638632	115704445	1110004F10Rik	56372	0.155828	0.286196	-0.130368	-0.83743	1.57005e-07	4.89748e-06	963	5
Genes	ENSMUSG00000114209	chr14	65563780	65575053	Gm48433	NA	0.255771	0.453872	-0.198102	-0.803545	1.05101e-06	2.20036e-05	964	1
Genes	ENSMUSG00000047641	chr15	101328919	101336685	Krt87	406219	0.530384	0.774831	-0.244447	-0.538396	1.04174e-09	1.07268e-07	964	1
Genes	ENSMUSG00000073599	chr18	35846139	35855409	Ecscr	68545	0.360268	0.490479	-0.130211	-0.592676	3.1079e-07	8.52222e-06	964	4
Genes	ENSMUSG00000056692	chr17	27970209	28039622	Ilrun	224647	0.301908	0.432017	-0.130109	-0.586299	1.98996e-07	5.87154e-06	966	30
Genes	ENSMUSG00000016554	chr15	77843198	77855013	Eif3d	55944	0.0974561	0.227464	-0.130008	-0.944277	7.46649e-07	1.68706e-05	967	2
Genes	ENSMUSG00000025887	chr9	5345430	5373032	Casp12	12364	0.316124	0.498566	-0.182442	-0.592683	1.07243e-06	2.23594e-05	968	2
Genes	ENSMUSG00000113591	chr13	34268138	34297255	4930447K03Rik	432745	0.418998	0.567973	-0.148975	-0.63685	1.07868e-06	2.24432e-05	970	5
Genes	ENSMUSG00000109251	chr7	143181761	143224351	E230032D23Rik	414103	0.445798	0.579771	-0.133973	-0.607053	1.10823e-06	2.28929e-05	977	4
Genes	ENSMUSG00000075000	chr10	67102468	67121084	Nrbf2	641340	0.413416	0.542916	-0.129501	-0.618185	1.06264e-07	3.61224e-06	977	10
Genes	ENSMUSG00000087259	chr11	112934721	113092664	2610035D17Rik	72386	0.373129	0.549862	-0.176733	-0.53393	4.3806e-07	1.11559e-05	977	13
Genes	ENSMUSG00000059291	chr4	135755576	135780739	Rpl11	67025	0.503244	0.63274	-0.129496	-0.643292	9.72537e-07	2.07262e-05	978	5
Genes	ENSMUSG00000037622	chr4	133019770	133080792	Wdtc1	230796	0.44488	0.588105	-0.143225	-0.533561	1.42356e-07	4.55313e-06	979	25
Genes	ENSMUSG00000046753	chr14	27203047	27230417	Ccdc66	320234	0.545003	0.702986	-0.157983	-0.532563	5.3393e-07	1.29206e-05	984	4
Genes	ENSMUSG00000029538	chr5	115465236	115471139	Srsf9	108014	0.112578	0.241573	-0.128995	-1.03728	6.80085e-09	4.22322e-07	985	1
Genes	ENSMUSG00000051375	chr18	38318967	38345106	Pcdh1	75599	0.272711	0.403439	-0.130728	-0.800435	1.18434e-06	2.41682e-05	989	4
Genes	ENSMUSG00000052915	chr11	98686342	98698685	Msl1	74026	0.379758	0.508534	-0.128776	-0.908518	5.41087e-08	2.11632e-06	990	4
Genes	ENSMUSG00000041187	chr7	16576827	16604389	Prkd2	101540	0.514649	0.748226	-0.233577	-0.531275	7.73973e-10	8.82504e-08	991	1
Genes	ENSMUSG00000020865	chr11	94234121	94283823	Abcc3	76408	0.327067	0.468057	-0.14099	-0.573841	1.2055e-06	2.45503e-05	991	10
Genes	ENSMUSG00000027478	chr2	153491370	153529650	Dnmt3b	13436	0.36434	0.509165	-0.144825	-0.531126	7.63931e-07	1.71689e-05	992	13
Genes	ENSMUSG00000048652	chr3	146350950	146391347	Samd13	75015	0.225701	0.372054	-0.146353	-0.62039	1.2097e-06	2.46111e-05	992	3
Genes	ENSMUSG00000110222	chr8	27050489	27069830	Gm39149	NA	0.429708	0.557977	-0.128269	-0.557763	1.12754e-06	2.32205e-05	996	5
Genes	ENSMUSG00000108832	chr7	44243001	44245303	Gm44832	NA	0.41501	0.60345	-0.18844	-0.529449	4.52317e-08	1.85166e-06	998	1
Genes	ENSMUSG00000025228	chr19	46365250	46384187	Actr1a	54130	0.473575	0.648371	-0.174796	-0.528935	9.77651e-09	5.5895e-07	1002	4
Genes	ENSMUSG00000052135	chr4	120124276	120144546	Foxo6	329934	0.502814	0.72982	-0.227006	-0.528738	3.92928e-09	2.82982e-07	1004	1
Genes	ENSMUSG00000028854	chr4	133097017	133151013	Slc9a1	20544	0.192156	0.324942	-0.132786	-0.528549	6.24994e-07	1.46841e-05	1005	16
Genes	ENSMUSG00000021891	chr14	31195535	31216997	Mettl6	67011	0.405264	0.539196	-0.133932	-0.532503	1.28611e-06	2.58271e-05	1005	6
Genes	ENSMUSG00000107300	chr5	66846225	66848736	Gm43279	NA	0.312577	0.455157	-0.14258	-0.528075	2.5103e-07	7.21693e-06	1006	1
Genes	ENSMUSG00000056493	chr5	142387252	142447766	Foxk1	17425	0.345793	0.483236	-0.137443	-0.527089	4.97077e-08	1.9787e-06	1009	9
Genes	ENSMUSG00000085728	chr2	180489445	180490839	Gm14339	NA	0.418831	0.286516	0.132315	0.532299	1.3252e-06	2.64543e-05	1011	1
Genes	ENSMUSG00000110130	chr8	35561699	35572183	Gm34419	NA	0.340056	0.493797	-0.15374	-0.525254	6.66933e-07	1.54005e-05	1012	1
Genes	ENSMUSG00000115430	chr15	36906855	36931930	Gm41300	NA	0.18767	0.407951	-0.220281	-1.03998	1.33261e-06	2.64987e-05	1014	5
Genes	ENSMUSG00000061013	chr18	6934518	7004780	Mkx	210719	0.279379	0.406267	-0.126888	-0.732582	1.52112e-07	4.78926e-06	1015	11
Genes	ENSMUSG00000103693	chr1	160149256	160154648	Gm37529	NA	0.444687	0.304972	0.139716	0.532342	1.36719e-06	2.70782e-05	1019	2
Genes	ENSMUSG00000040952	chr7	24583796	24589231	Rps19	20085	0.352755	0.507435	-0.15468	-0.525176	1.37312e-06	2.71501e-05	1020	7
Genes	ENSMUSG00000068966	chr2	33296120	33321336	Zbtb34	241311	0.50172	0.708452	-0.206732	-0.523309	1.02075e-08	5.77054e-07	1024	3
Genes	ENSMUSG00000023044	chr15	102085434	102113159	Csad	246277	0.205759	0.359206	-0.153448	-0.777707	1.45602e-06	2.85834e-05	1028	17
Genes	ENSMUSG00000117171	chr17	28393631	28396656	C230013L11Rik	NA	0.206967	0.332985	-0.126018	-0.660668	6.46801e-07	1.50392e-05	1028	1
Genes	ENSMUSG00000039483	chr2	30713109	30720345	Asb6	72323	0.214549	0.340505	-0.125956	-0.64923	2.97573e-07	8.23816e-06	1029	3
Genes	ENSMUSG00000001334	chr4	129030792	129038386	Fndc5	384061	0.361172	0.501296	-0.140124	-0.955166	1.47015e-06	2.87785e-05	1031	2
Genes	ENSMUSG00000020680	chr11	83363912	83397569	Taf15	70439	0.548758	0.791482	-0.242725	-0.521656	4.73382e-11	1.6761e-08	1031	2
Genes	ENSMUSG00000024792	chr19	6130792	6134986	Zfpl1	81909	0.381137	0.551404	-0.170267	-0.521365	4.12503e-07	1.07145e-05	1032	1
Genes	ENSMUSG00000043300	chr3	69481491	69506293	B3galnt1	26879	0.436563	0.630555	-0.193993	-0.520461	1.08222e-07	3.65241e-06	1036	1
Genes	ENSMUSG00000103291	chr1	106147044	106151995	Gm38235	NA	0.456166	0.581668	-0.125502	-0.875899	3.88684e-07	1.01612e-05	1038	2
Promoters	ENSMUSG00000111172	chr9	21231414	21233413	Gm39302	105243355	0.10424	0.701565	-0.597325	-2.64107	5.40224e-14	1.6882e-10	3	2
Promoters	ENSMUSG00000079235	chr9	121668028	121670027	Ccdc13	100502861	0.116795	0.728082	-0.611287	-2.53525	1.03156e-14	4.83546e-11	5	2
Promoters	ENSMUSG00000022791	chr16	32461192	32463191	Tnk2	51789	0.0814139	0.605145	-0.523731	-2.75044	1.08166e-13	2.02812e-10	9	1
Promoters	ENSMUSG00000108263	chr6	134222830	134224829	1700051K13Rik	NA	0.10005	0.658701	-0.558651	-2.6032	6.69586e-13	4.67049e-10	13	1
Promoters	ENSMUSG00000094595	chr4	11578165	11580164	Fsbp	100503583	0.110664	0.544603	-0.433939	-2.2224	5.79298e-13	4.52577e-10	19	3
Promoters	ENSMUSG00000085872	chr11	87691471	87693470	Gm11505	NA	0.0916368	0.521882	-0.430245	-2.33373	1.32302e-13	2.06721e-10	21	2
Promoters	ENSMUSG00002075091	chr2	166030117	166032116	NA	NA	0.105862	0.515853	-0.409991	-2.18226	3.62065e-12	1.06074e-09	32	1
Promoters	ENSMUSG00000113949	chr10	80437206	80439205	Scamp4	56214	0.088657	0.487504	-0.398847	-2.33422	3.43668e-13	3.94002e-10	33	1
Promoters	ENSMUSG00000113640	chr10	80437214	80439213	Adat3	100113398	0.088657	0.487504	-0.398847	-2.33422	3.43668e-13	3.94002e-10	33	1
Promoters	ENSMUSG00000118381	chr19	38330563	38332562	Gm50150	NA	0.123588	0.578949	-0.455361	-2.14035	3.76478e-12	1.06954e-09	33	1
Promoters	ENSMUSG00000038193	chr8	57772518	57774517	Hand2	15111	0.164195	0.740954	-0.576759	-2.10802	4.49544e-12	1.20414e-09	35	1
Promoters	ENSMUSG00000097967	chr9	115027966	115029965	Gm27002	NA	0.106157	0.49217	-0.386013	-2.1121	8.82185e-13	5.51366e-10	41	1
Promoters	ENSMUSG00000100975	chr12	104892449	104894448	Gm28875	NA	0.217751	0.807818	-0.590066	-1.84432	3.01904e-12	9.91846e-10	43	1
Promoters	ENSMUSG00000092300	chr11	116105329	116107328	Cdk3	NA	0.121111	0.520516	-0.399405	-2.01661	8.41919e-12	1.74327e-09	45	1
Promoters	ENSMUSG00000022518	chr16	4651780	4653779	4930562C15Rik	78809	0.207813	0.764306	-0.556493	-1.82981	3.27525e-12	9.91846e-10	47	1
Promoters	ENSMUSG00000028460	chr4	43483235	43485234	Sit1	54390	0.129433	0.502662	-0.373229	-1.87843	1.03911e-12	6.00006e-10	50	1
Promoters	ENSMUSG00000027852	chr3	102964101	102966100	Nras	18176	0.0557771	0.425862	-0.370085	-2.72822	1.24213e-12	6.12891e-10	53	1
Promoters	ENSMUSG00000084646	chr4	149601240	149603239	Gm24381	115489369	0.143385	0.51087	-0.367485	-1.76377	6.80175e-12	1.56532e-09	57	1
Promoters	ENSMUSG00000028988	chr4	149601193	149603192	Ctnnbip1	67087	0.143385	0.51087	-0.367485	-1.76377	6.80175e-12	1.56532e-09	57	1
Promoters	ENSMUSG00000034855	chr5	92496249	92498248	Cxcl10	15945	0.0785908	0.431159	-0.352568	-2.31607	3.01572e-12	9.91846e-10	65	1
Promoters	ENSMUSG00000009356	chr11	87718616	87720615	Lpo	76113	0.168796	0.561608	-0.392812	-1.67671	5.44885e-12	1.38062e-09	65	1
Promoters	ENSMUSG00000104181	chr1	155054047	155056046	Gm8850	NA	0.132142	0.483043	-0.350901	-1.79438	4.21012e-12	1.16088e-09	66	1
Promoters	ENSMUSG00000112428	chr10	88493593	88495592	Gm48106	NA	0.120724	0.469165	-0.348441	-1.874	1.60015e-11	2.77803e-09	69	1
Promoters	ENSMUSG00000022064	chr14	99335360	99337359	Pibf1	52023	0.0680707	0.425019	-0.356948	-2.44848	4.34104e-11	5.84759e-09	69	2
Promoters	ENSMUSG00000026743	chr2	18058548	18060547	Mllt10	17354	0.247761	0.790209	-0.542447	-1.63434	2.12513e-12	8.38996e-10	70	1
Promoters	ENSMUSG00000111739	chr9	61668866	61670865	Gm47241	NA	0.225348	0.637993	-0.412645	-1.58099	8.97615e-14	2.02812e-10	82	3
Promoters	ENSMUSG00000115163	chr14	121052653	121054652	Gm18076	NA	0.171332	0.517434	-0.346102	-1.54036	3.29985e-11	4.84493e-09	88	1
Promoters	ENSMUSG00000119136	chr7	19743628	19745627	NA	NA	0.138977	0.460721	-0.321744	-1.66752	6.84566e-12	1.56532e-09	92	2
Promoters	ENSMUSG00000060615	chr14	52010548	52012547	Ang4	219033	0.215271	0.589332	-0.374061	-1.51264	1.12658e-12	6.00006e-10	95	2
Promoters	ENSMUSG00000024580	chr18	61858897	61860896	Grpel2	17714	0.124641	0.491743	-0.367103	-1.89783	9.39391e-11	8.71959e-09	100	1
Promoters	ENSMUSG00000098702	chr18	61857961	61859960	1500015A07Rik	68982	0.124641	0.491743	-0.367103	-1.89783	9.39391e-11	8.71959e-09	100	1
Promoters	ENSMUSG00000113595	chr13	69542202	69544201	Gm35514	102639128	0.244099	0.664491	-0.420392	-1.46247	5.67182e-13	4.52577e-10	104	2
Promoters	ENSMUSG00000086111	chr13	112002970	112004969	Gm15326	102636620	0.0858086	0.394419	-0.30861	-2.07762	1.15201e-12	6.00006e-10	105	1
Promoters	ENSMUSG00000117406	chr17	24428006	24430005	Ntn3	18209	0.185648	0.527953	-0.342305	-1.45922	6.97576e-11	7.04378e-09	106	1
Promoters	ENSMUSG00000115856	chr15	99776580	99778579	Gm18095	NA	0.254027	0.714734	-0.460707	-1.45676	3.27971e-12	9.91846e-10	108	1
Promoters	ENSMUSG00000034105	chr8	120504656	120506655	Meak7	74347	0.219185	0.522127	-0.302942	-1.74789	1.62656e-12	7.26142e-10	110	6
Promoters	ENSMUSG00000089876	chr11	69695951	69697950	Tmem102	380705	0.139556	0.439678	-0.300123	-1.58821	1.43296e-10	1.19606e-08	114	1
Promoters	ENSMUSG00000033526	chr2	121185378	121187377	Ppip5k1	327655	0.157241	0.456169	-0.298928	-1.47892	1.30063e-10	1.10849e-08	116	1
Promoters	ENSMUSG00000112628	chr10	111723419	111725418	Gm47880	NA	0.264703	0.716113	-0.45141	-1.40232	1.43756e-12	6.73857e-10	116	1
Promoters	ENSMUSG00000108343	chr7	43931323	43933322	Gm18307	NA	0.265289	0.713566	-0.448277	-1.39418	4.20269e-13	3.94002e-10	119	1
Promoters	ENSMUSG00000027782	chr3	69033947	69035946	Kpna4	16649	0.236082	0.649858	-0.413776	-1.42302	1.70656e-10	1.33325e-08	120	1
Promoters	ENSMUSG00000111377	chr10	43618584	43620583	Gm40634	NA	0.228881	0.614333	-0.385453	-1.38603	4.60015e-11	6.07414e-09	121	1
Promoters	ENSMUSG00000081616	chr2	156734539	156736538	Gm14247	NA	0.2476	0.657794	-0.410194	-1.37427	9.08774e-12	1.81271e-09	123	1
Promoters	ENSMUSG00000068747	chr3	108189898	108191897	Sort1	20661	0.18287	0.577213	-0.394343	-1.60625	2.10291e-10	1.5899e-08	124	1
Promoters	ENSMUSG00000060862	chr4	136775613	136777612	Zbtb40	230848	0.135975	0.429278	-0.293303	-1.591	2.61338e-12	9.80018e-10	125	2
Promoters	ENSMUSG00000035919	chr9	22385511	22387510	Bbs9	319845	0.261239	0.692834	-0.431594	-1.37362	5.55432e-11	6.64728e-09	125	1
Promoters	ENSMUSG00000033029	chr15	79024954	79026953	1700088E04Rik	27660	0.197229	0.524756	-0.327527	-1.36766	1.15031e-10	1.02706e-08	128	1
Promoters	ENSMUSG00000063820	chr5	77150402	77152401	Arl9	384185	0.234598	0.74238	-0.507782	-1.62105	2.32332e-10	1.68846e-08	129	1
Promoters	ENSMUSG00000118395	chr11	53809178	53811177	Gm50459	NA	0.296724	0.78031	-0.483586	-1.36548	3.96263e-13	3.94002e-10	129	1
Promoters	ENSMUSG00000113088	chr12	111915451	111917450	Gm36757	NA	0.2255	0.517325	-0.291825	-1.36871	2.47935e-11	3.74901e-09	129	3
Promoters	ENSMUSG00000020289	chr11	32217208	32219207	Nprl3	17168	0.186828	0.515458	-0.328631	-1.36421	1.51425e-11	2.75587e-09	130	2
Promoters	ENSMUSG00000029059	chr4	154983093	154985092	Prxl2b	66469	0.338996	0.872046	-0.533049	-1.35634	5.79156e-15	4.83546e-11	132	2
Promoters	ENSMUSG00000075576	chr11	98700414	98702413	Gm12359	100037262	0.0997908	0.408913	-0.309122	-1.93189	2.67078e-10	1.82763e-08	137	1
Promoters	ENSMUSG00000036026	chr17	45997332	45999331	Tmem63b	224807	0.0844798	0.371839	-0.287359	-2.01489	9.54126e-11	8.76954e-09	137	1
Promoters	ENSMUSG00000087136	chr6	82029063	82031062	Gm15864	NA	0.175225	0.47272	-0.297495	-1.38191	2.77947e-10	1.84805e-08	141	1
Promoters	ENSMUSG00000119068	chr16	57704003	57706002	NA	115486010	0.239788	0.607569	-0.367781	-1.3059	2.76626e-10	1.84805e-08	144	1
Promoters	ENSMUSG00000104347	chr4	6376518	6378517	Gm37689	NA	0.0707425	0.346036	-0.275294	-2.14062	3.30747e-11	4.84493e-09	156	1
Promoters	ENSMUSG00000027890	chr3	107951711	107953710	Gstm4	14865	0.28672	0.70332	-0.416599	-1.26544	3.17595e-12	9.91846e-10	157	1
Promoters	ENSMUSG00000084711	chr8	105929125	105931124	Gm24629	NA	0.169047	0.442924	-0.273876	-1.33893	6.00514e-11	6.64728e-09	157	1
Promoters	ENSMUSG00000110840	chr9	31988077	31990076	Gm47496	NA	0.168761	0.553571	-0.384809	-1.65656	3.51145e-10	2.0968e-08	157	1
Promoters	ENSMUSG00000087141	chr16	45830082	45832081	Plcxd2	433022	0.100355	0.373798	-0.273443	-1.7982	1.57748e-11	2.77803e-09	158	1
Promoters	ENSMUSG00000020528	chr11	61652415	61654414	Prpsap2	212627	0.0898857	0.361904	-0.272018	-1.89658	2.32151e-11	3.5679e-09	162	1
Promoters	ENSMUSG00000112203	chr10	94520067	94522066	Gm49167	NA	0.312732	0.756514	-0.443782	-1.24798	1.71533e-11	2.92386e-09	163	1
Promoters	ENSMUSG00000110179	chr8	46750668	46752667	Gm39168	NA	0.234176	0.506372	-0.272196	-1.23849	1.62424e-10	1.2796e-08	165	2
Promoters	ENSMUSG00000113114	chr11	119948427	119950426	Gm47846	NA	0.0869213	0.357907	-0.270985	-1.92445	6.11647e-11	6.66766e-09	165	1
Promoters	ENSMUSG00000117987	chr17	31902849	31904848	Gm50222	NA	0.167044	0.437429	-0.270385	-1.33755	2.54541e-10	1.7773e-08	166	1
Promoters	ENSMUSG00000089927	chr1	181259466	181261465	Gm16539	NA	0.23814	0.574858	-0.336718	-1.23693	3.1898e-10	2.007e-08	169	1
Promoters	ENSMUSG00000024406	chr17	35815415	35817414	Pou5f1	18999	0.196536	0.475967	-0.279432	-1.23447	3.65625e-10	2.15581e-08	172	1
Promoters	ENSMUSG00000102370	chr3	79518634	79520633	Gm37973	NA	0.174607	0.505006	-0.330399	-1.3965	4.27839e-10	2.29199e-08	175	2
Promoters	ENSMUSG00000107661	chr6	72959546	72961545	Gm18402	NA	0.314158	0.750895	-0.436737	-1.231	2.57828e-10	1.7773e-08	176	1
Promoters	ENSMUSG00000051223	chr1	58430557	58432556	Bzw1	66882	0.266208	0.634604	-0.368396	-1.22266	2.05375e-10	1.56536e-08	178	1
Promoters	ENSMUSG00000083337	chr11	96137959	96139958	Gm11539	NA	0.143649	0.5168	-0.373151	-1.77762	4.48784e-10	2.36368e-08	178	1
Promoters	ENSMUSG00000089953	chr2	25126300	25128299	Rnf224	329360	0.143286	0.564952	-0.421665	-1.35451	4.78224e-10	2.4886e-08	180	3
Promoters	ENSMUSG00000056999	chr19	37339511	37341510	Ide	15925	0.0663953	0.329289	-0.262894	-2.15096	2.97729e-12	9.91846e-10	180	1
Promoters	ENSMUSG00000031865	chr6	83141402	83143401	Dctn1	13191	0.247661	0.557574	-0.309913	-1.20727	1.52859e-11	2.75587e-09	182	2
Promoters	ENSMUSG00000048217	chr11	102034839	102036838	Nags	217214	0.269393	0.633633	-0.36424	-1.20394	1.13647e-10	1.02447e-08	183	1
Promoters	ENSMUSG00000027546	chr2	168583830	168585829	Atp9a	11981	0.131004	0.392525	-0.261521	-1.51335	6.02686e-11	6.64728e-09	184	1
Promoters	ENSMUSG00000057193	chr9	21230494	21232493	Slc44a2	68682	0.326247	0.729094	-0.402846	-1.7692	5.20381e-10	2.62289e-08	186	3
Promoters	ENSMUSG00000054074	chr2	18053363	18055362	Skida1	72668	0.208791	0.491831	-0.28304	-1.1816	1.89353e-10	1.45507e-08	188	3
Promoters	ENSMUSG00000056737	chr6	72519874	72521873	Capg	12332	0.228514	0.4876	-0.259086	-1.5024	1.46055e-11	2.73852e-09	189	4
Promoters	ENSMUSG00000119656	chr14	40968143	40970142	NA	115488445;115489655;115489656;115490091;115490092	0.278828	0.78537	-0.506542	-1.46142	6.00033e-10	2.92985e-08	192	1
Promoters	ENSMUSG00000100543	chr5	138014181	138016180	Gm29127	NA	0.252555	0.582911	-0.330357	-1.1752	3.58408e-11	5.1571e-09	193	1
Promoters	ENSMUSG00000106112	chr14	54383245	54385244	Gm43434	NA	0.209545	0.553103	-0.343558	-1.35888	6.25263e-10	3.00607e-08	195	1
Promoters	ENSMUSG00000028057	chr3	88622645	88624644	Rit1	19769	0.0913393	0.348675	-0.257335	-1.83889	5.09208e-10	2.58044e-08	196	3
Promoters	ENSMUSG00000089680	chr15	85973762	85975761	Gm15722	NA	0.124739	0.517052	-0.392313	-1.96778	6.58254e-10	3.13255e-08	197	1
Promoters	ENSMUSG00000091816	chr9	107307267	107309266	Gm17141	NA	0.11136	0.366251	-0.254891	-1.6324	2.01341e-11	3.23813e-09	204	1
Promoters	ENSMUSG00000110445	chr8	120439693	120441692	Gm45747	NA	0.183402	0.438189	-0.254787	-1.50732	7.11263e-12	1.5852e-09	206	3
Promoters	ENSMUSG00000104202	chr1	180547679	180549678	Gm8101	NA	0.193405	0.44692	-0.253515	-1.16925	5.2293e-11	6.36685e-09	208	2
Promoters	ENSMUSG00000040663	chr19	4262792	4264791	Clcf1	56708	0.353523	0.738069	-0.384546	-1.14303	2.14783e-12	8.38996e-10	208	4
Promoters	ENSMUSG00000117873	chr19	4262911	4264910	Gm45928	NA	0.353523	0.738069	-0.384546	-1.14303	2.14783e-12	8.38996e-10	208	4
Promoters	ENSMUSG00000107243	chr6	127344943	127346942	Gm43631	NA	0.12367	0.536229	-0.412559	-2.03083	8.92153e-10	3.89044e-08	214	1
Promoters	ENSMUSG00000085095	chr7	99307837	99309836	Gm15635	NA	0.228118	0.52739	-0.299272	-1.17429	8.92208e-10	3.89044e-08	215	1
Promoters	ENSMUSG00000106614	chr3	107906662	107908661	Gm43746	NA	0.161805	0.41229	-0.250484	-1.29746	5.76343e-10	2.8438e-08	216	1
Promoters	ENSMUSG00000028581	chr4	130638936	130640935	Laptm5	16792	0.322221	0.715594	-0.393373	-1.12702	8.14207e-12	1.73482e-09	218	1
Promoters	ENSMUSG00000114355	chr13	37831713	37833712	Gm40916	NA	0.112254	0.367584	-0.25533	-1.62692	9.52004e-10	4.07507e-08	218	1
Promoters	ENSMUSG00000102989	chr8	109592694	109594693	Gm38318	NA	0.219489	0.593856	-0.374367	-1.39578	9.56225e-10	4.07507e-08	219	1
Promoters	ENSMUSG00000097254	chr17	84161348	84163347	C430042M11Rik	320021	0.101868	0.358026	-0.256158	-1.71801	9.56283e-10	4.07507e-08	220	1
Promoters	ENSMUSG00000028862	chr4	132966629	132968628	Map3k6	53608	0.137096	0.410455	-0.27336	-1.5152	1.02355e-09	4.28385e-08	224	1
Promoters	ENSMUSG00000028980	chr4	150092981	150094980	H6pd	100198	0.346247	0.593401	-0.247154	-1.46387	1.78312e-11	2.98514e-09	228	2
Promoters	ENSMUSG00000107154	chr5	151203088	151205087	Gm7041	NA	0.233428	0.518532	-0.285103	-1.11849	7.69608e-10	3.52166e-08	228	1
Promoters	ENSMUSG00000029699	chr5	136002886	136004885	Ssc4d	109267	0.328374	0.72122	-0.392846	-1.11169	6.88227e-11	7.04378e-09	230	1
Promoters	ENSMUSG00000108389	chr7	79857642	79859641	Gm45206	NA	0.242886	0.534459	-0.291573	-1.10634	4.11095e-10	2.24071e-08	232	1
Promoters	ENSMUSG00002075755	chr10	78352957	78354956	NA	NA	0.127237	0.419739	-0.292502	-1.61209	1.25515e-09	4.94414e-08	238	2
Promoters	ENSMUSG00000111766	chr9	21782070	21784069	Gm47873	NA	0.187522	0.472819	-0.285296	-1.28947	1.27275e-09	4.98276e-08	239	1
Promoters	ENSMUSG00000107689	chr6	86492756	86494755	Gm44386	NA	0.080942	0.322084	-0.241142	-1.86853	4.3662e-11	5.84759e-09	240	1
Promoters	ENSMUSG00000040356	chr17	35068687	35070686	Skiv2l	108077	0.183939	0.438598	-0.254658	-1.0858	1.28092e-10	1.10176e-08	241	3
Promoters	ENSMUSG00000092687	chr17	35170552	35172551	Gm25744	115488834	0.233903	0.502777	-0.268874	-1.07202	7.49492e-10	3.46132e-08	248	1
Promoters	ENSMUSG00000034290	chr12	85385637	85387636	Nek9	217718	0.0849808	0.454473	-0.369492	-2.28989	1.78353e-09	6.63515e-08	252	1
Promoters	ENSMUSG00000040097	chr17	23990077	23992076	Flywch1	224613	0.157441	0.394437	-0.236996	-1.27226	8.56309e-10	3.78675e-08	252	1
Promoters	ENSMUSG00000086719	chr17	23989315	23991314	Gm16275	NA	0.157441	0.394437	-0.236996	-1.27226	8.56309e-10	3.78675e-08	252	1
Promoters	ENSMUSG00000084804	chr4	137865330	137867329	1700095J12Rik	73563	0.277458	0.514373	-0.236914	-1.17668	8.9554e-11	8.48049e-09	254	2
Promoters	ENSMUSG00000026072	chr1	40262740	40264739	Il1r1	16177	0.193355	0.495964	-0.302609	-1.31504	1.84904e-09	6.78277e-08	255	1
Promoters	ENSMUSG00000056203	chr6	42380868	42382867	Tas2r135	387512	0.172212	0.408569	-0.236358	-1.19985	1.73086e-09	6.46487e-08	257	1
Promoters	ENSMUSG00000111656	chr9	44510518	44512517	Gm47232	NA	0.294589	0.622512	-0.327923	-1.05423	1.86277e-10	1.44326e-08	258	1
Promoters	ENSMUSG00000035041	chr10	80934209	80936208	Creb3l3	208677	0.0727789	0.308997	-0.236218	-1.9462	4.63504e-12	1.20704e-09	258	1
Promoters	ENSMUSG00000051451	chr7	90090437	90092436	Crebzf	233490	0.251158	0.560739	-0.309581	-1.12791	2.00014e-09	7.21203e-08	260	1
Promoters	ENSMUSG00000046580	chr12	76198902	76200901	Gm7862	NA	0.0836646	0.319154	-0.23549	-1.81319	4.74295e-11	6.15322e-09	260	1
Promoters	ENSMUSG00000112116	chr10	75118370	75120369	Gm46234	115487405	0.0731251	0.308479	-0.235354	-1.93784	2.56023e-10	1.7773e-08	261	1
Promoters	ENSMUSG00002076354	chr10	128394689	128396688	NA	NA	0.271374	0.572339	-0.300966	-1.04937	2.45651e-10	1.73156e-08	261	1
Promoters	ENSMUSG00000021978	chr14	65386805	65388804	Extl3	54616	0.225762	0.485125	-0.259363	-1.07046	2.19142e-09	7.84144e-08	262	1
Promoters	ENSMUSG00000115009	chr15	38454879	38456878	G930009F23Rik	NA	0.261508	0.496623	-0.235115	-1.06123	2.44362e-10	1.73156e-08	262	4
Promoters	ENSMUSG00000096270	chr17	23664642	23666641	Vmn2r-ps134	NA	0.301588	0.590725	-0.289137	-1.04909	4.29669e-11	5.84759e-09	262	4
Promoters	ENSMUSG00002076489	chr2	20563115	20565114	NA	NA	0.293471	0.6168	-0.323329	-1.04645	2.02327e-09	7.26749e-08	263	1
Promoters	ENSMUSG00000090292	chr14	18326523	18328522	Gm17152	NA	0.192449	0.42752	-0.235072	-1.35091	2.03786e-11	3.23813e-09	263	2
Promoters	ENSMUSG00000078552	chr4	129507551	129509550	Dcdc2b	100504491	0.128176	0.362902	-0.234727	-1.43229	7.88532e-10	3.57125e-08	264	1
Promoters	ENSMUSG00000088840	chr3	116258768	116260767	Gm26358	NA	0.12284	0.356913	-0.234073	-1.46575	1.44165e-10	1.19606e-08	266	1
Promoters	ENSMUSG00000085531	chr11	55026370	55028369	Slc36a3os	102634079	0.134286	0.378572	-0.244286	-1.42925	2.26992e-09	7.97022e-08	267	1
Promoters	ENSMUSG00000113119	chr13	32018220	32020219	Gm48883	NA	0.142395	0.564185	-0.421789	-1.9137	2.35755e-09	8.24702e-08	268	1
Promoters	ENSMUSG00000115834	chr15	36688847	36690846	Gm10385	NA	0.305039	0.593916	-0.288877	-1.04043	3.83918e-10	2.21694e-08	269	2
Promoters	ENSMUSG00000092021	chr5	105493839	105495838	Gbp11	634650	0.304528	0.636592	-0.332064	-1.03967	4.68947e-10	2.45607e-08	270	1
Promoters	ENSMUSG00000019301	chr11	100967737	100969736	Hsd17b1	15485	0.10425	0.422958	-0.318708	-1.92203	2.4278e-09	8.42987e-08	270	1
Promoters	ENSMUSG00000118419	chr10	121367782	121369781	Gm50454	NA	0.105171	0.337417	-0.232246	-1.59289	5.63466e-11	6.64728e-09	272	1
Promoters	ENSMUSG00000020736	chr11	115382189	115384188	Nt5c	50773	0.152202	0.384439	-0.232237	-1.28201	1.83669e-09	6.77914e-08	273	1
Promoters	ENSMUSG00000081376	chr11	115382350	115384349	Gm11694	NA	0.152202	0.384439	-0.232237	-1.28201	1.83669e-09	6.77914e-08	273	1
Promoters	ENSMUSG00000048752	chr9	110685535	110687534	Prss50	235631	0.177486	0.409545	-0.232059	-1.16204	1.89816e-09	6.92423e-08	275	1
Promoters	ENSMUSG00000034041	chr8	85426578	85428577	Lyl1	17095	0.092281	0.324254	-0.231973	-1.70841	1.18385e-09	4.72281e-08	277	1
Promoters	ENSMUSG00000025510	chr7	141045805	141047804	Cd151	12476	0.146985	0.378848	-0.231864	-1.30858	6.8991e-10	3.2502e-08	278	1
Promoters	ENSMUSG00000028528	chr4	101352328	101354327	Dnajc6	72685	0.280353	0.559055	-0.278702	-1.02329	1.99135e-11	3.23813e-09	281	2
Promoters	ENSMUSG00000106427	chr3	98027404	98029403	Gm42820	NA	0.14294	0.372437	-0.229497	-1.29218	1.58463e-10	1.25897e-08	285	2
Promoters	ENSMUSG00000020827	chr11	70452207	70454206	Mink1	50932	0.173204	0.449874	-0.27667	-1.32778	3.44561e-09	1.12946e-07	286	1
Promoters	ENSMUSG00000111030	chr9	44543992	44545991	Gm47234	NA	0.254322	0.519692	-0.265371	-1.00286	2.94812e-09	9.97783e-08	288	1
Promoters	ENSMUSG00000033933	chr6	113599420	113601419	Vhl	22346	0.246702	0.474742	-0.22804	-1.04199	4.80466e-10	2.4886e-08	289	2
Promoters	ENSMUSG00000051329	chr2	90506059	90508058	Nup160	59015	0.259775	0.529003	-0.269228	-0.998538	2.26293e-09	7.97022e-08	290	1
Promoters	ENSMUSG00000053329	chr10	78005117	78007116	Gatd3a	28295	0.0786025	0.305605	-0.227002	-1.85885	2.83519e-09	9.63041e-08	291	2
Promoters	ENSMUSG00000020923	chr11	102210069	102212068	Ubtf	21429	0.251142	0.488507	-0.237365	-1.43316	3.81274e-09	1.21168e-07	295	2
Promoters	ENSMUSG00000050965	chr11	108234255	108236254	Prkca	18750	0.372786	0.752111	-0.379325	-0.993464	2.18989e-10	1.62939e-08	295	1
Promoters	ENSMUSG00000040856	chr12	109417249	109419248	Dlk1	13386	0.358271	0.606485	-0.248214	-0.99145	5.23973e-10	2.62687e-08	296	2
Promoters	ENSMUSG00000111825	chr9	67008082	67010081	Gm10646	102632690	0.27431	0.554357	-0.280047	-0.989142	1.14545e-09	4.60885e-08	298	1
Promoters	ENSMUSG00000106801	chr6	17748400	17750399	Gm42852	NA	0.190205	0.411888	-0.221683	-1.12848	5.81857e-11	6.64728e-09	302	3
Promoters	ENSMUSG00000010755	chr7	143153328	143155327	Cars	27267	0.174886	0.396546	-0.22166	-1.12802	2.89308e-10	1.88351e-08	303	4
Promoters	ENSMUSG00000086828	chr7	143152371	143154370	Gm15579	NA	0.174886	0.396546	-0.22166	-1.12802	2.89308e-10	1.88351e-08	303	4
Promoters	ENSMUSG00000053957	chr3	100395480	100397479	Gm12474	NA	0.0676377	0.287929	-0.220291	-1.94014	7.27077e-12	1.5852e-09	307	1
Promoters	ENSMUSG00000052942	chr19	28656978	28658977	Glis3	226075	0.309333	0.567519	-0.258187	-0.964082	1.72786e-09	6.46487e-08	307	4
Promoters	ENSMUSG00000034623	chr14	64327112	64329111	Prss55	71037	0.397482	0.784545	-0.387063	-0.963394	3.86608e-11	5.40962e-09	308	1
Promoters	ENSMUSG00000015305	chr10	8761315	8763314	Sash1	70097	0.310152	0.633955	-0.323803	-0.960175	7.83704e-11	7.64775e-09	309	2
Promoters	ENSMUSG00000092422	chr7	84690705	84692704	Vmn2r-ps65	NA	0.320857	0.632497	-0.31164	-0.957483	3.1078e-10	2.00462e-08	311	1
Promoters	ENSMUSG00000084375	chr11	102622390	102624389	Gm11637	NA	0.180992	0.399895	-0.218903	-1.18052	7.46869e-10	3.46132e-08	314	2
Promoters	ENSMUSG00000086975	chr12	107749801	107751800	Gm15208	NA	0.0574248	0.275571	-0.218146	-2.0825	6.98743e-11	7.04378e-09	315	1
Promoters	ENSMUSG00000023942	chr17	45910033	45912032	Slc29a1	63959	0.256855	0.505015	-0.24816	-0.94856	1.0831e-09	4.39571e-08	317	1
Promoters	ENSMUSG00000104916	chr5	122513971	122515970	Gm42830	NA	0.144551	0.361961	-0.21741	-1.26707	3.85452e-10	2.21694e-08	318	1
Promoters	ENSMUSG00000118641	chr7	27593044	27595043	NA	NA	0.0908992	0.308188	-0.217289	-1.65696	2.26607e-09	7.97022e-08	319	1
Promoters	ENSMUSG00000079259	chr9	114392938	114394937	Trim71	636931	0.216797	0.494154	-0.277356	-1.17151	5.75285e-09	1.69069e-07	319	2
Promoters	ENSMUSG00000043241	chr2	5954780	5956779	Upf2	326622	0.259341	0.50819	-0.248849	-0.944048	1.90799e-09	6.9331e-08	320	1
Promoters	ENSMUSG00000102608	chr1	180346793	180348792	Gm37267	NA	0.364492	0.709974	-0.345483	-0.943012	2.73218e-10	1.84275e-08	321	1
Promoters	ENSMUSG00000026812	chr2	28529740	28531739	Tsc1	64930	0.278931	0.544744	-0.265814	-0.9411	6.45957e-10	3.08972e-08	323	1
Promoters	ENSMUSG00000103641	chr3	65896675	65898674	Gm19024	NA	0.133662	0.350452	-0.21679	-1.32713	3.96307e-10	2.23292e-08	323	1
Promoters	ENSMUSG00002075341	chr11	72538251	72540250	NA	NA	0.149604	0.394724	-0.24512	-1.15112	6.31726e-09	1.82556e-07	323	2
Promoters	ENSMUSG00000091890	chr7	73390273	73392272	A830073O21Rik	NA	0.151808	0.367559	-0.215751	-1.30322	1.28098e-10	1.10176e-08	326	5
Promoters	ENSMUSG00000087683	chr11	107276309	107278308	Gm11712	NA	0.39825	0.772828	-0.374578	-0.939242	1.55477e-10	1.25306e-08	326	1
Promoters	ENSMUSG00000087615	chr17	29077983	29079982	Pnpla1os	NA	0.0563385	0.271324	-0.214986	-2.07774	6.97459e-13	4.67049e-10	328	2
Promoters	ENSMUSG00000059864	chr11	49167631	49169630	Olfr1393	258463	0.18435	0.427258	-0.242908	-1.17842	6.54586e-09	1.85717e-07	329	2
Promoters	ENSMUSG00000029500	chr5	110417280	110419279	Pgam5	72542	0.329153	0.598777	-0.269623	-0.934093	7.71226e-11	7.61078e-09	330	2
Promoters	ENSMUSG00000110170	chr11	116571617	116573616	St6galnac2	NA	0.139859	0.353937	-0.214078	-1.28009	3.68939e-09	1.18779e-07	331	1
Promoters	ENSMUSG00000002064	chr11	78135072	78137071	Sdf2	20316	0.23255	0.458946	-0.226397	-0.951144	6.59378e-09	1.85717e-07	332	1
Promoters	ENSMUSG00000086624	chr9	57938057	57940056	Gm16130	330951	0.181956	0.39397	-0.212014	-1.14562	5.01192e-09	1.52062e-07	336	3
Promoters	ENSMUSG00000054752	chr4	53629971	53631970	Fsd1l	319636	0.33988	0.57656	-0.23668	-0.923729	2.81026e-10	1.85537e-08	337	2
Promoters	ENSMUSG00000038057	chr11	76106934	76108933	Dbil5	13168	0.381777	0.73238	-0.350603	-0.922126	6.56536e-11	6.83892e-09	339	1
Promoters	ENSMUSG00000083478	chr1	87951433	87953432	Gm15375	NA	0.128953	0.358453	-0.2295	-1.40689	7.38173e-09	2.0354e-07	340	1
Promoters	ENSMUSG00000098107	chr13	44608280	44610279	Gm27007	NA	0.397069	0.759608	-0.36254	-0.918853	2.11266e-11	3.30103e-09	340	1
Promoters	ENSMUSG00000106617	chr5	137609614	137611613	Gm36266	108169076	0.332404	0.54249	-0.210086	-1.16377	4.00079e-10	2.23292e-08	344	3
Promoters	ENSMUSG00000029064	chr4	155574318	155576317	Gnb1	14688	0.282936	0.54124	-0.258304	-0.912096	6.14873e-09	1.7902e-07	345	1
Promoters	ENSMUSG00000000088	chr9	57427057	57429056	Cox5a	12858	0.195885	0.422747	-0.226862	-1.26486	7.97711e-09	2.16769e-07	345	2
Promoters	ENSMUSG00002076429	chr5	64264346	64266345	NA	NA	0.222171	0.516745	-0.294574	-1.18192	8.28907e-09	2.23948e-07	347	1
Promoters	ENSMUSG00000004996	chr8	84983456	84985455	Mri1	67873	0.0715234	0.280077	-0.208554	-1.83115	4.16778e-10	2.24557e-08	349	1
Promoters	ENSMUSG00000022766	chr16	17147735	17149734	Serpind1	15160	0.396948	0.747515	-0.350567	-0.89643	1.56381e-10	1.25306e-08	349	1
Promoters	ENSMUSG00000083057	chr2	22652591	22654590	Gm13356	NA	0.420879	0.791918	-0.371039	-0.896173	4.01077e-10	2.23292e-08	350	1
Promoters	ENSMUSG00000047884	chr7	43439815	43441814	Klk9	101533	0.27322	0.51506	-0.24184	-0.89056	3.02537e-09	1.01659e-07	354	1
Promoters	ENSMUSG00000083129	chr11	52377638	52379637	Gm12210	NA	0.290809	0.546924	-0.256115	-0.888633	7.59179e-09	2.08108e-07	355	1
Promoters	ENSMUSG00000031762	chr8	94897792	94899791	Mt2	17750	0.212655	0.430429	-0.217774	-0.9841	9.96521e-09	2.62426e-07	356	1
Promoters	ENSMUSG00000086554	chr4	117830733	117832732	9530034E10Rik	78615	0.0700895	0.275926	-0.205837	-1.83596	1.39762e-11	2.67402e-09	362	1
Promoters	ENSMUSG00000024137	chr17	24688788	24690787	E4f1	13560	0.378976	0.700761	-0.321785	-0.869683	1.28606e-09	5.00282e-08	364	1
Promoters	ENSMUSG00000029614	chr5	121341044	121343043	Rpl6	19988	0.22079	0.426253	-0.205462	-0.918581	7.47496e-09	2.05506e-07	365	1
Promoters	ENSMUSG00000032224	chr9	70049343	70051342	Fam81a	76886	0.0596653	0.264992	-0.205326	-1.98088	3.15655e-10	2.00462e-08	366	1
Promoters	ENSMUSG00000000392	chr2	62403920	62405919	Fap	14089	0.205353	0.430345	-0.224992	-1.03193	1.13642e-08	2.89509e-07	368	1
Promoters	ENSMUSG00000035314	chr7	99029121	99031120	Gdpd5	233552	0.247523	0.553346	-0.305823	-1.12932	1.1771e-08	2.97448e-07	371	1
Promoters	ENSMUSG00000040389	chr3	108497095	108499094	Wdr47	99512	0.373043	0.684141	-0.311098	-0.857723	5.73815e-11	6.64728e-09	375	1
Promoters	ENSMUSG00000112300	chr10	78101410	78103409	Gm47976	NA	0.244933	0.513534	-0.268601	-1.03817	1.24232e-08	3.09753e-07	376	1
Promoters	ENSMUSG00000032280	chr9	61278148	61280147	Tle3	21887	0.313138	0.540439	-0.227301	-0.849668	7.98596e-10	3.59046e-08	379	3
Promoters	ENSMUSG00000042073	chr9	106323158	106325157	Abhd14b	76491	0.0913243	0.293121	-0.201796	-1.58091	1.49802e-09	5.7322e-08	380	1
Promoters	ENSMUSG00000020720	chr11	107368810	107370809	Psmd12	66997	0.26645	0.514212	-0.247762	-0.923132	1.35308e-08	3.33819e-07	380	1
Promoters	ENSMUSG00000117374	chr17	26377479	26379478	Gm49983	NA	0.350519	0.63789	-0.287371	-0.845674	1.27559e-09	4.98276e-08	380	1
Promoters	ENSMUSG00000030666	chr7	114316378	114318377	Calcb	116903	0.061295	0.261931	-0.200636	-1.93137	4.98713e-11	6.3033e-09	382	1
Promoters	ENSMUSG00000107822	chr10	78351762	78353761	Olfr1358	258224	0.199051	0.427782	-0.228731	-1.19603	1.38153e-08	3.38319e-07	382	3
Promoters	ENSMUSG00000090193	chr12	111691326	111693325	Gm15995	NA	0.31491	0.572765	-0.257855	-0.842872	4.2052e-09	1.31475e-07	382	1
Promoters	ENSMUSG00000087064	chr11	115842432	115844431	Sap30bpos	NA	0.25443	0.46359	-0.20916	-0.840755	1.18732e-08	2.99225e-07	384	1
Promoters	ENSMUSG00000015094	chr2	25287863	25289862	Npdc1	18146	0.108033	0.320786	-0.212752	-0.986509	1.48091e-08	3.57824e-07	388	4
Promoters	ENSMUSG00002075739	chr15	86032285	86034284	NA	NA	0.182986	0.402509	-0.219524	-1.09593	1.56655e-08	3.77031e-07	389	1
Promoters	ENSMUSG00000005054	chr10	78260003	78262002	Cstb	13014	0.328795	0.593425	-0.26463	-0.83276	8.0596e-09	2.18378e-07	391	1
Promoters	ENSMUSG00000119662	chr11	69560105	69562104	NA	115487654;115487892	0.133716	0.332599	-0.198883	-1.2533	4.86349e-10	2.4945e-08	391	1
Promoters	ENSMUSG00000066592	chr9	59052994	59054993	Gm7589	NA	0.250948	0.513005	-0.262057	-1.00306	1.65104e-08	3.90872e-07	396	1
Promoters	ENSMUSG00000061306	chr11	120041673	120043672	Slc38a10	72055	0.39934	0.714453	-0.315113	-0.823592	2.72921e-10	1.84275e-08	396	1
Promoters	ENSMUSG00000040795	chr4	129512393	129514392	Iqcc	230767	0.13961	0.337056	-0.197446	-1.42615	1.43415e-10	1.19606e-08	397	3
Promoters	ENSMUSG00000024340	chr17	34572296	34574295	Btnl2	547431	0.228373	0.445817	-0.217443	-0.935231	1.68193e-08	3.97182e-07	397	1
Promoters	ENSMUSG00000111725	chr9	65243680	65245679	Gm19219	NA	0.340437	0.6087	-0.268263	-0.820086	1.44271e-08	3.51282e-07	398	1
Promoters	ENSMUSG00000081437	chr4	41132345	41134344	Gm12402	NA	0.220811	0.417952	-0.197141	-0.890736	1.64383e-08	3.90149e-07	399	1
Promoters	ENSMUSG00000102069	chr15	67097118	67099117	1700012I11Rik	69334	0.278349	0.498622	-0.220273	-0.818777	1.44635e-08	3.51282e-07	400	1
Promoters	ENSMUSG00000089542	chr11	69559322	69561321	Gm25835	115487914	0.189002	0.385293	-0.196291	-1.03515	3.88114e-10	2.21864e-08	403	2
Promoters	ENSMUSG00000101167	chr15	62090682	62092681	Macroh2a3	NA	0.376692	0.670745	-0.294053	-0.81593	5.63604e-10	2.81053e-08	404	1
Promoters	ENSMUSG00000078671	chr7	73191079	73193078	Chd2	244059	0.392949	0.697521	-0.304572	-0.812176	3.6808e-10	2.15672e-08	409	1
Promoters	ENSMUSG00000039671	chr2	165740437	165742436	Zmynd8	228880	0.157973	0.390631	-0.232658	-1.25404	1.97645e-08	4.50832e-07	411	1
Promoters	ENSMUSG00000110847	chr10	91094707	91096706	Gm18705	NA	0.0974804	0.291536	-0.194056	-1.48826	6.0766e-10	2.95172e-08	411	1
Promoters	ENSMUSG00000065862	chr11	69558303	69560302	Gm24029	115487878	0.244289	0.437988	-0.193699	-0.816992	1.96871e-08	4.50832e-07	413	1
Promoters	ENSMUSG00000037593	chr11	78180167	78182166	Rskr	216976	0.438969	0.696994	-0.258025	-0.806522	9.70185e-10	4.1156e-08	413	2
Promoters	ENSMUSG00000035171	chr19	21629841	21631840	1110059E24Rik	66206;118568607	0.193911	0.407496	-0.213586	-1.2491	2.04347e-08	4.62971e-07	413	2
Promoters	ENSMUSG00000038733	chr1	181039067	181041066	Wdr26	226757	0.149286	0.340781	-0.191495	-1.13895	1.38215e-08	3.38319e-07	416	1
Promoters	ENSMUSG00002075250	chr19	34270037	34272036	NA	NA	0.411502	0.724411	-0.312909	-0.801047	9.10024e-10	3.94976e-08	416	1
Promoters	ENSMUSG00000105654	chr3	89022531	89024530	Gm29704	NA	0.444514	0.779477	-0.334962	-0.796571	9.95433e-12	1.9442e-09	418	1
Promoters	ENSMUSG00000111555	chr9	14245408	14247407	Gm47326	NA	0.47355	0.828592	-0.355042	-0.794304	5.08103e-11	6.3033e-09	420	1
Promoters	ENSMUSG00000049123	chr7	29425958	29427957	Catsperg2	76718	0.375373	0.657308	-0.281935	-0.792096	3.69956e-09	1.18779e-07	422	1
Promoters	ENSMUSG00000031996	chr9	31122612	31124611	Aplp2	11804	0.253719	0.573739	-0.32002	-1.14632	2.16872e-08	4.81795e-07	422	1
Promoters	ENSMUSG00000028876	chr4	124773192	124775191	Epha10	230735	0.186793	0.375953	-0.18916	-0.971744	4.08278e-09	1.28875e-07	423	1
Promoters	ENSMUSG00000100466	chr3	104612401	104614400	Gm29572	NA	0.151905	0.40072	-0.248815	-1.34301	2.35416e-08	5.15957e-07	427	1
Promoters	ENSMUSG00000102192	chr6	108572147	108574146	Gm38167	NA	0.0514308	0.239561	-0.18813	-2.02235	5.01631e-09	1.52062e-07	428	1
Promoters	ENSMUSG00000050891	chr15	58805088	58807087	Tatdn1	69694	0.470211	0.818354	-0.348144	-0.786581	5.89801e-11	6.64728e-09	428	1
Promoters	ENSMUSG00000022354	chr15	58804105	58806104	Ndufb9	66218	0.470211	0.818354	-0.348144	-0.786581	5.89801e-11	6.64728e-09	428	1
Promoters	ENSMUSG00000115980	chr15	98769995	98771994	Gm49437	NA	0.197899	0.386335	-0.188436	-0.930838	2.38385e-08	5.20946e-07	429	1
Promoters	ENSMUSG00000070985	chr4	49473413	49475412	Acnat1	230161	0.119578	0.307402	-0.187824	-1.29249	1.13555e-08	2.89509e-07	430	1
Promoters	ENSMUSG00000084479	chr4	49472807	49474806	Gm26424	115490012	0.119578	0.307402	-0.187824	-1.29249	1.13555e-08	2.89509e-07	430	1
Promoters	ENSMUSG00000058073	chr11	53090011	53092010	Gm11189	NA	0.44635	0.775866	-0.329516	-0.784144	9.65198e-09	2.54894e-07	430	1
Promoters	ENSMUSG00000039483	chr2	30719846	30721845	Asb6	72323	0.30403	0.49086	-0.18683	-0.836778	3.30398e-09	1.09506e-07	434	3
Promoters	ENSMUSG00000086542	chr6	30672443	30674442	Gm13782	NA	0.45802	0.794152	-0.336131	-0.780897	8.55363e-12	1.74327e-09	436	1
Promoters	ENSMUSG00000000440	chr6	115336412	115338411	Pparg	19016	0.403491	0.698506	-0.295015	-0.776924	6.4798e-09	1.85717e-07	438	1
Promoters	ENSMUSG00000118184	chr18	35627001	35629000	Gm50144	NA	0.217534	0.428496	-0.210962	-0.871871	2.71144e-08	5.8036e-07	438	2
Promoters	ENSMUSG00000106812	chr5	118534896	118536895	Gm28563	NA	0.349038	0.604989	-0.25595	-0.776422	6.78823e-10	3.21412e-08	440	1
Promoters	ENSMUSG00000074480	chr3	88438202	88440201	Mex3a	72640	0.117375	0.350911	-0.233535	-1.50256	2.80134e-08	5.95523e-07	441	1
Promoters	ENSMUSG00000016758	chr15	83409563	83411562	Bik	12124	0.158204	0.344287	-0.186083	-1.07471	1.08055e-08	2.77538e-07	441	1
Promoters	ENSMUSG00000032402	chr9	63664777	63666776	Smad3	17127	0.407407	0.699753	-0.292347	-0.772142	3.6306e-11	5.1571e-09	442	2
Promoters	ENSMUSG00000060275	chr18	36329934	36331933	Nrg2	100042150	0.0828797	0.267883	-0.185003	-1.58104	5.55132e-09	1.64695e-07	445	1
Promoters	ENSMUSG00000020439	chr11	3490113	3492112	Smtn	29856	0.360218	0.620523	-0.260305	-0.768174	5.72324e-10	2.83891e-08	446	1
Promoters	ENSMUSG00000087592	chr4	83299801	83301800	Gm11184	NA	0.290198	0.527088	-0.23689	-0.839245	3.28698e-08	6.89384e-07	447	1
Promoters	ENSMUSG00000018620	chr9	7626732	7628731	Mmp20	30800	0.254537	0.471596	-0.217059	-0.864353	3.41513e-08	7.14661e-07	448	1
Promoters	ENSMUSG00000020135	chr10	80130311	80132310	Apc2	23805	0.519482	0.770802	-0.25132	-0.767739	2.26422e-10	1.65836e-08	448	4
Promoters	ENSMUSG00000045348	chr5	137739370	137741369	Nyap1	243300	0.162723	0.346276	-0.183553	-1.25025	3.2258e-10	2.01613e-08	451	5
Promoters	ENSMUSG00000032370	chr9	66882267	66884266	Lactb	80907	0.429621	0.737969	-0.308348	-0.766718	1.2756e-10	1.10176e-08	451	1
Promoters	ENSMUSG00000106733	chr5	148646776	148648775	Gm36186	NA	0.136809	0.320165	-0.183356	-1.16925	5.02818e-09	1.52062e-07	452	1
Promoters	ENSMUSG00000025153	chr11	120714874	120716873	Fasn	14104	0.287649	0.49597	-0.208321	-0.765439	1.00311e-08	2.62687e-07	452	1
Promoters	ENSMUSG00000110278	chr8	13596529	13598528	Gm5608	NA	0.308683	0.530671	-0.221988	-0.762628	1.75397e-08	4.12117e-07	454	1
Promoters	ENSMUSG00000101189	chr1	164786990	164788989	1700029M03Rik	69476	0.324184	0.534908	-0.210724	-0.76216	8.58642e-09	2.31315e-07	455	2
Promoters	ENSMUSG00000091144	chr14	59632331	59634330	Phf11c	628705	0.354813	0.607862	-0.253048	-0.760126	1.15314e-09	4.61997e-08	458	1
Promoters	ENSMUSG00000081944	chr11	62220747	62222746	Gm12276	NA	0.397587	0.680203	-0.282616	-0.759912	1.56679e-09	5.89905e-08	459	1
Promoters	ENSMUSG00000041815	chr15	83033086	83035085	Poldip3	73826	0.353457	0.535667	-0.18221	-0.781408	2.28607e-08	5.06664e-07	459	2
Promoters	ENSMUSG00000111045	chr10	40059189	40061188	Gm47598	NA	0.455912	0.778382	-0.32247	-0.758836	4.7913e-11	6.15322e-09	460	1
Promoters	ENSMUSG00000068227	chr15	78378972	78380971	Il2rb	16185	0.447262	0.763739	-0.316476	-0.758824	4.69315e-09	1.44194e-07	461	1
Promoters	ENSMUSG00000107296	chr5	135151648	135153647	Gm43500	NA	0.361539	0.555292	-0.193752	-0.758243	1.97537e-08	4.50832e-07	462	2
Promoters	ENSMUSG00000113003	chr12	99335673	99337672	Gm47138	NA	0.169609	0.424668	-0.255059	-1.07748	3.88858e-08	7.85678e-07	464	2
Promoters	ENSMUSG00000028017	chr3	129548466	129550465	Egf	13645	0.44763	0.761149	-0.313519	-0.752827	1.22276e-09	4.83685e-08	465	1
Promoters	ENSMUSG00000029408	chr5	124233362	124235361	Abcb9	56325	0.443325	0.753801	-0.310476	-0.75265	3.64263e-10	2.15581e-08	466	1
Promoters	ENSMUSG00000004070	chr16	4542725	4544724	Hmox2	15369	0.108913	0.289165	-0.180252	-1.33104	8.93492e-09	2.37968e-07	466	1
Promoters	ENSMUSG00000115405	chr15	38403899	38405898	Gm41307	NA	0.410967	0.697526	-0.286559	-0.749076	1.51745e-10	1.23705e-08	469	1
Promoters	ENSMUSG00000117903	chr17	27099083	27101082	Gm29819	NA	0.436351	0.737711	-0.301361	-0.744304	3.42826e-10	2.07354e-08	472	1
Promoters	ENSMUSG00000020024	chr10	94523016	94525015	Cep83	77048	0.362084	0.539312	-0.177228	-0.789493	3.44003e-08	7.15628e-07	473	3
Promoters	ENSMUSG00000038312	chr2	155570896	155572895	Edem2	108687	0.268014	0.455012	-0.186999	-0.742114	3.44378e-08	7.15628e-07	474	1
Promoters	ENSMUSG00000107106	chr2	35655392	35657391	Gm43760	NA	0.0664272	0.243441	-0.177014	-1.71311	4.02521e-10	2.23292e-08	475	2
Promoters	ENSMUSG00002075537	chr4	107290269	107292268	NA	NA	0.231817	0.472498	-0.240681	-0.996607	4.86593e-08	9.54354e-07	477	1
Promoters	ENSMUSG00000034762	chr4	107290288	107292287	Glis1	230587	0.231817	0.472498	-0.240681	-0.996607	4.86593e-08	9.54354e-07	477	1
Promoters	ENSMUSG00000034593	chr9	74976797	74978796	Myo5a	17918	0.359834	0.606592	-0.246758	-0.737437	1.25055e-08	3.10978e-07	478	1
Promoters	ENSMUSG00000022538	chr16	30405911	30407910	Lsg1	224092	0.401232	0.672736	-0.271504	-0.731374	1.21732e-08	3.05963e-07	487	1
Promoters	ENSMUSG00000050567	chr11	50182639	50184638	Maml1	103806	0.401223	0.672592	-0.271369	-0.731103	9.29759e-10	4.01682e-08	488	1
Promoters	ENSMUSG00000097315	chr1	136142312	136144311	Gm26568	NA	0.275129	0.463257	-0.188128	-0.731011	4.22022e-08	8.41799e-07	489	1
Promoters	ENSMUSG00000105667	chr14	54570174	54572173	Gm3945	NA	0.119743	0.293698	-0.173955	-1.22698	4.2911e-08	8.54121e-07	489	1
Promoters	ENSMUSG00000087272	chr5	148894588	148896587	Gm15409	NA	0.23508	0.407985	-0.172905	-0.770198	5.45482e-08	1.05441e-06	493	1
Promoters	ENSMUSG00000059602	chr10	86334261	86336260	Syn3	27204	0.417096	0.680435	-0.263339	-0.727679	5.10987e-11	6.3033e-09	495	2
Promoters	ENSMUSG00000105795	chr5	122161893	122163892	Gm3970	NA	0.0732509	0.245268	-0.172017	-1.45768	8.69238e-11	8.31542e-09	496	2
Promoters	ENSMUSG00000118665	chr5	100647994	100649993	NA	231506	0.0672496	0.239151	-0.171902	-1.68942	4.20721e-09	1.31475e-07	497	1
Promoters	ENSMUSG00002076564	chr5	100647578	100649577	NA	NA	0.0672496	0.239151	-0.171902	-1.68942	4.20721e-09	1.31475e-07	497	1
Promoters	ENSMUSG00000042185	chr9	31295988	31297987	Nfrkb	235134	0.15808	0.342353	-0.184274	-1.06788	5.87169e-08	1.10701e-06	497	1
Promoters	ENSMUSG00000041459	chr4	148710977	148712976	Tardbp	230908	0.370454	0.620941	-0.250487	-0.723505	7.7007e-10	3.52166e-08	499	2
Promoters	ENSMUSG00000057729	chr10	79708810	79710809	Prtn3	19152	0.378104	0.549494	-0.17139	-0.852586	6.50022e-09	1.85717e-07	502	4
Promoters	ENSMUSG00000035172	chr11	101061678	101063677	Plekhh3	217198	0.383077	0.637882	-0.254806	-0.720921	1.53826e-09	5.83855e-08	502	1
Promoters	ENSMUSG00000116821	chr16	36554449	36556448	Gm8538	NA	0.437022	0.725564	-0.288542	-0.718504	1.54535e-09	5.8418e-08	505	1
Promoters	ENSMUSG00000104947	chr5	64389773	64391772	Gm43721	NA	0.309747	0.572369	-0.262621	-0.865	6.78004e-08	1.25618e-06	506	1
Promoters	ENSMUSG00000004994	chr8	84996510	84998509	Ccdc130	67736	0.163314	0.333287	-0.169974	-0.98603	4.82633e-08	9.50564e-07	507	1
Promoters	ENSMUSG00000033475	chr17	47998812	48000811	Tomm6	66119	0.434442	0.720907	-0.286465	-0.717693	3.16463e-10	2.00462e-08	507	1
Promoters	ENSMUSG00000023266	chr17	47998455	48000454	Frs3	107971	0.434442	0.720907	-0.286465	-0.717693	3.16463e-10	2.00462e-08	507	1
Promoters	ENSMUSG00000045251	chr7	127020741	127022740	Zfp688	69234	0.228503	0.398368	-0.169864	-0.77586	2.16446e-08	4.81795e-07	508	1
Promoters	ENSMUSG00000116603	chr16	22504445	22506444	Gm8118	NA	0.43701	0.724958	-0.287948	-0.717354	4.33568e-10	2.30949e-08	509	1
Promoters	ENSMUSG00000087231	chr6	67012083	67014082	E230016M11Rik	320172	0.135899	0.304878	-0.168979	-1.10982	8.00434e-10	3.59046e-08	510	1
Promoters	ENSMUSG00000024941	chr19	5820948	5822947	Scyl1	78891	0.381674	0.632748	-0.251074	-0.714599	3.27222e-08	6.87826e-07	511	1
Promoters	ENSMUSG00000112746	chr12	51886905	51888904	Gm19309	NA	0.0599121	0.228675	-0.168763	-1.77143	1.52743e-09	5.821e-08	512	1
Promoters	ENSMUSG00000108910	chr7	131004026	131006025	Gm44625	NA	0.167344	0.50577	-0.338426	-1.54017	7.3261e-08	1.33883e-06	513	1
Promoters	ENSMUSG00000093081	chr14	25533363	25535362	Mir3075	100526533	0.399091	0.660253	-0.261162	-0.711634	2.18777e-10	1.62939e-08	517	2
Promoters	ENSMUSG00000105430	chr5	122718032	122720031	Gm43301	NA	0.448905	0.740611	-0.291706	-0.709869	2.38506e-10	1.70687e-08	519	1
Promoters	ENSMUSG00000026110	chr1	37579598	37581597	Mgat4a	269181	0.468331	0.771549	-0.303218	-0.708327	2.24172e-10	1.65481e-08	520	1
Promoters	ENSMUSG00002075160	chr9	59948963	59950962	NA	NA	0.261919	0.457615	-0.195696	-0.782142	8.35355e-08	1.50316e-06	521	1
Promoters	ENSMUSG00000096377	chr4	40849639	40851638	Mir5123	100628614	0.199625	0.48454	-0.284914	-1.23827	1.03981e-07	1.8221e-06	533	1
Promoters	ENSMUSG00002075456	chr4	40849727	40851726	NA	NA	0.199625	0.48454	-0.284914	-1.23827	1.03981e-07	1.8221e-06	533	1
Promoters	ENSMUSG00002075913	chr4	40849903	40851902	NA	NA	0.199625	0.48454	-0.284914	-1.23827	1.03981e-07	1.8221e-06	533	1
Promoters	ENSMUSG00000117610	chr17	29440770	29442769	Gm50054	NA	0.186306	0.352246	-0.16594	-0.883867	8.07185e-08	1.46716e-06	537	1
Promoters	ENSMUSG00000085286	chr4	149417596	149419595	Ube4bos3	74310	0.32971	0.554951	-0.225241	-0.733821	1.06005e-07	1.84721e-06	538	1
Promoters	ENSMUSG00000023911	chr17	24004556	24006555	Flywch2	76917	0.361417	0.146767	0.21465	1.24441	1.1106e-07	1.92455e-06	541	1
Promoters	ENSMUSG00000113679	chr12	100241368	100243367	Gm10432	100038713	0.112398	0.277867	-0.165468	-1.23382	7.24413e-09	2.00336e-07	542	1
Promoters	ENSMUSG00000045795	chr7	81219514	81221513	Whamm	434204	0.100054	0.265256	-0.165202	-1.32256	9.76606e-10	4.12418e-08	545	1
Promoters	ENSMUSG00000065527	chr5	138163373	138165372	Mir93	723885	0.339045	0.538471	-0.199425	-0.691576	3.63424e-08	7.43927e-07	547	2
Promoters	ENSMUSG00000082550	chr11	76998507	77000506	Gm12344	NA	0.318702	0.504833	-0.186131	-0.688815	3.49685e-08	7.22092e-07	550	2
Promoters	ENSMUSG00000084962	chr11	3482738	3484737	Gm11947	NA	0.437317	0.710626	-0.273309	-0.687954	1.17131e-08	2.96784e-07	552	1
Promoters	ENSMUSG00000098780	chr14	105860705	105862704	Mir6390	102465207	0.450603	0.703569	-0.252965	-0.686559	8.66149e-09	2.32004e-07	553	2
Promoters	ENSMUSG00000098267	chr7	127086923	127088922	Mir7060	102465642	0.327254	0.564487	-0.237234	-0.768441	1.23728e-07	2.08999e-06	555	1
Promoters	ENSMUSG00000022550	chr15	76459058	76461057	Adck5	268822	0.424736	0.688685	-0.263949	-0.684502	1.21204e-09	4.81478e-08	555	1
Promoters	ENSMUSG00000117752	chr19	27320649	27322648	Gm35554	102639185	0.0573068	0.220947	-0.16364	-1.77874	4.94357e-09	1.50964e-07	555	1
Promoters	ENSMUSG00000097943	chr6	94796011	94798010	Gm7833	NA	0.15506	0.482054	-0.326994	-1.57582	1.32349e-07	2.22361e-06	558	1
Promoters	ENSMUSG00000098960	chr7	46732473	46734472	Mir7056	102465639	0.458036	0.740362	-0.282326	-0.680967	7.76661e-10	3.53456e-08	559	1
Promoters	ENSMUSG00000023495	chr9	106328990	106330989	Pcbp4	59092	0.160116	0.322513	-0.162397	-0.966892	3.79542e-09	1.21168e-07	564	1
Promoters	ENSMUSG00000104030	chr6	31087356	31089355	5330406M23Rik	NA	0.0801002	0.242355	-0.162255	-1.16795	3.71282e-08	7.55048e-07	565	5
Promoters	ENSMUSG00000003070	chr10	80013816	80015815	Efna2	13637	0.477427	0.769585	-0.292158	-0.677521	4.09946e-10	2.24071e-08	565	1
Promoters	ENSMUSG00002075838	chr10	78148499	78150498	NA	NA	0.213374	0.375618	-0.162244	-0.787709	3.69936e-08	7.53947e-07	566	1
Promoters	ENSMUSG00000104502	chr1	59488162	59490161	Gm37737	NA	0.0626074	0.224565	-0.161958	-1.6918	2.36921e-10	1.70687e-08	568	1
Promoters	ENSMUSG00002075175	chr4	133379813	133381812	NA	NA	0.118632	0.279928	-0.161296	-0.928011	4.2155e-08	8.41799e-07	572	4
Promoters	ENSMUSG00000102095	chr1	151012285	151014284	C730036E19Rik	NA	0.17512	0.39489	-0.21977	-1.12907	1.55237e-07	2.53987e-06	573	1
Promoters	ENSMUSG00000085465	chr8	12926845	12928844	Gm15347	NA	0.145386	0.306105	-0.16072	-1.07452	2.13649e-08	4.78032e-07	574	2
Promoters	ENSMUSG00000039680	chr16	91853658	91855657	Mrps6	121022	0.495223	0.793309	-0.298086	-0.669035	6.40381e-11	6.74559e-09	576	1
Promoters	ENSMUSG00000116930	chr16	91853704	91855703	Gm49711	NA	0.495223	0.793309	-0.298086	-0.669035	6.40381e-11	6.74559e-09	576	1
Promoters	ENSMUSG00000089774	chr16	91853710	91855709	Slc5a3	53881	0.495223	0.793309	-0.298086	-0.669035	6.40381e-11	6.74559e-09	576	1
Promoters	ENSMUSG00000025340	chr5	130199139	130201138	Rabgef1	56715	0.0733256	0.233464	-0.160139	-1.54688	5.99926e-08	1.12262e-06	577	1
Promoters	ENSMUSG00000053173	chr6	128288820	128290819	Rpl18-ps2	NA	0.221807	0.398797	-0.176991	-0.818464	1.71704e-07	2.77539e-06	580	1
Promoters	ENSMUSG00000099446	chr13	98571074	98573073	2310005E17Rik	70090	0.184934	0.343233	-0.158299	-0.857636	1.04958e-07	1.83237e-06	584	1
Promoters	ENSMUSG00000025423	chr18	77151404	77153403	Pias2	17344	0.333205	0.544563	-0.211357	-0.692278	1.77689e-07	2.85141e-06	584	1
Promoters	ENSMUSG00000014158	chr5	114795983	114797982	Trpv4	63873	0.461946	0.6963	-0.234354	-0.666378	1.85215e-09	6.78277e-08	587	5
Promoters	ENSMUSG00000031883	chr8	105259821	105261820	Car7	12354	0.390976	0.548596	-0.15762	-0.74537	5.30724e-08	1.028e-06	589	3
Promoters	ENSMUSG00000084916	chr11	108267203	108269202	Gm11656	NA	0.398803	0.638125	-0.239322	-0.664867	3.38189e-09	1.11246e-07	589	1
Promoters	ENSMUSG00000100199	chr15	82781781	82783780	Gm20324	100504637	0.321729	0.492754	-0.171026	-0.953097	1.86319e-07	2.96211e-06	589	2
Promoters	ENSMUSG00000031601	chr8	40968389	40970388	Cnot7	18983	0.291669	0.467954	-0.176285	-0.663905	8.97805e-08	1.60935e-06	590	1
Promoters	ENSMUSG00000067389	chr17	45895546	45897545	Gm17080	NA	0.269891	0.427392	-0.157501	-0.666405	1.11431e-07	1.92743e-06	590	2
Promoters	ENSMUSG00000039307	chr11	121093759	121095758	Hexdc	238023	0.0788886	0.269039	-0.19015	-1.65039	1.93011e-07	3.05139e-06	593	1
Promoters	ENSMUSG00000018750	chr11	69655238	69657237	Zbtb4	75580	0.316833	0.501695	-0.184862	-0.659765	1.1007e-07	1.91094e-06	598	5
Promoters	ENSMUSG00000065593	chr5	139355001	139357000	Mir339	723898	0.218857	0.390698	-0.171841	-0.812712	2.04027e-07	3.19324e-06	599	3
Promoters	ENSMUSG00000037627	chr15	36140047	36142046	Rgs22	626596	0.0525329	0.208907	-0.156374	-1.74326	3.79463e-10	2.20961e-08	599	2
Promoters	ENSMUSG00000046080	chr6	129384325	129386324	Clec9a	232414	0.350256	0.557403	-0.207147	-0.657934	2.54919e-09	8.78628e-08	601	2
Promoters	ENSMUSG00000107068	chr7	126619770	126621769	Gm42742	67278	0.440343	0.698893	-0.258549	-0.656698	7.23271e-10	3.37347e-08	603	2
Promoters	ENSMUSG00000045114	chr7	126619884	126621883	Prrt2	69017	0.440343	0.698893	-0.258549	-0.656698	7.23271e-10	3.37347e-08	603	2
Promoters	ENSMUSG00000038408	chr13	31809276	31811275	1700018A04Rik	71307	0.170055	0.377245	-0.20719	-1.10481	2.16441e-07	3.34288e-06	607	1
Promoters	ENSMUSG00000116761	chr16	22061418	22063417	Gm36796	NA	0.333587	0.52909	-0.195502	-0.651835	6.3419e-09	1.82556e-07	611	2
Promoters	ENSMUSG00000022235	chr15	31564035	31566034	Cmbl	69574	0.0619905	0.2156	-0.15361	-1.60554	7.3067e-11	7.28727e-09	612	3
Promoters	ENSMUSG00000042788	chr4	43428635	43430634	Fam166b	329831	0.125987	0.27959	-0.153602	-1.05722	2.67077e-09	9.17159e-08	613	2
Promoters	ENSMUSG00000038060	chr9	118930046	118932045	Dlec1	320256	0.411448	0.651689	-0.240242	-0.6508	3.63433e-08	7.43927e-07	614	1
Promoters	ENSMUSG00000032089	chr9	45179948	45181947	Il10ra	16154	0.45765	0.724205	-0.266555	-0.650754	7.61482e-09	2.08131e-07	615	1
Promoters	ENSMUSG00000029536	chr5	115478738	115480737	Gatc	384281	0.300126	0.500644	-0.200518	-0.787908	2.39434e-07	3.63808e-06	617	3
Promoters	ENSMUSG00000117970	chr18	69349072	69351071	Gm4402	NA	0.438796	0.660586	-0.22179	-0.649656	5.71887e-09	1.69069e-07	617	2
Promoters	ENSMUSG00000056851	chr15	102377474	102379473	Pcbp2	18521	0.244753	0.412033	-0.16728	-0.728257	2.45083e-07	3.7059e-06	620	1
Promoters	ENSMUSG00000054247	chr8	35430706	35432705	Gm9939	NA	0.499194	0.785826	-0.286632	-0.644238	1.17446e-10	1.03873e-08	622	1
Promoters	ENSMUSG00000088754	chr2	34804762	34806761	Gm24905	115489582	0.244017	0.396726	-0.152709	-0.679132	1.3477e-07	2.2562e-06	623	1
Promoters	ENSMUSG00002076301	chr5	100568327	100570326	NA	NA	0.258567	0.425745	-0.167177	-0.697939	2.58786e-07	3.89425e-06	623	2
Promoters	ENSMUSG00000076892	chr14	54416531	54418530	Traj38	NA	0.491695	0.732159	-0.240464	-0.64079	1.05407e-09	4.31524e-08	626	6
Promoters	ENSMUSG00000076893	chr14	54417475	54419474	Traj37	NA	0.491695	0.732159	-0.240464	-0.64079	1.05407e-09	4.31524e-08	626	6
Promoters	ENSMUSG00000033327	chr17	34877931	34879930	Tnxb	81877	0.161595	0.364732	-0.203137	-1.12685	2.66306e-07	3.98821e-06	626	1
Promoters	ENSMUSG00000086411	chr2	167850949	167852948	Gm14236	NA	0.423204	0.649891	-0.226687	-0.639946	8.65068e-10	3.80752e-08	628	2
Promoters	ENSMUSG00000086915	chr10	39489179	39491178	Gm16364	100504626	0.204125	0.358082	-0.153957	-0.781573	2.82306e-07	4.18913e-06	631	1
Promoters	ENSMUSG00000026976	chr2	24365112	24367111	Pax8	18510	0.320641	0.503368	-0.182727	-0.634726	2.41521e-07	3.66386e-06	632	1
Promoters	ENSMUSG00000103646	chr1	176997929	176999928	Gm37706	NA	0.493764	0.680437	-0.186673	-0.627333	1.48661e-09	5.71188e-08	636	3
Promoters	ENSMUSG00000099428	chr13	9190418	9192417	Gm28155	NA	0.134351	0.28469	-0.150339	-1.02962	1.95657e-08	4.49579e-07	637	1
Promoters	ENSMUSG00000099008	chr1	165767687	165769686	Gm17976	NA	0.29338	0.459859	-0.166479	-0.625364	1.0712e-07	1.86318e-06	640	2
Promoters	ENSMUSG00000047356	chr2	25571238	25573237	Lcn10	332578	0.424793	0.660746	-0.235953	-0.625122	5.79172e-09	1.69679e-07	641	2
Promoters	ENSMUSG00000086952	chr4	59258551	59260550	Gm12596	NA	0.492325	0.667598	-0.175272	-0.622279	9.33544e-08	1.66387e-06	643	2
Promoters	ENSMUSG00000057054	chr11	70590482	70592481	Inca1	103844	0.100651	0.250473	-0.149822	-1.23512	1.47322e-07	2.41882e-06	644	1
Promoters	ENSMUSG00000020821	chr11	70589874	70591873	Kif1c	16562	0.100651	0.250473	-0.149822	-1.23512	1.47322e-07	2.41882e-06	644	1
Promoters	ENSMUSG00000028434	chr4	57142938	57144937	Epb41l4b	54357	0.243056	0.411446	-0.16839	-0.735891	3.31546e-07	4.8141e-06	645	1
Promoters	ENSMUSG00000081005	chr2	5159703	5161702	Gm13198	NA	0.35344	0.560695	-0.207256	-0.651005	3.39411e-07	4.9029e-06	649	1
Promoters	ENSMUSG00000030423	chr7	37970348	37972347	Pop4	66161	0.18359	0.332372	-0.148782	-0.993559	5.59808e-08	1.07325e-06	650	5
Promoters	ENSMUSG00000080873	chr2	90577808	90579807	Rpl30-ps3	NA	0.277307	0.484537	-0.207231	-0.783488	3.46177e-07	4.98526e-06	651	1
Promoters	ENSMUSG00000105741	chr5	29484796	29486795	C79130	NA	0.338046	0.534657	-0.196611	-0.646069	3.4671e-07	4.98528e-06	652	1
Promoters	ENSMUSG00000025505	chr7	140906152	140908151	Tmem80	71448	0.436324	0.601836	-0.165512	-0.645539	3.52629e-07	5.05488e-06	654	2
Promoters	ENSMUSG00000024359	chr18	35086911	35088910	Hspa9	15526	0.199003	0.346605	-0.147601	-0.688471	2.3867e-07	3.63235e-06	656	3
Promoters	ENSMUSG00000029442	chr5	123388665	123390664	Wdr66	269701	0.372022	0.575945	-0.203923	-0.617109	1.60335e-07	2.61415e-06	657	1
Promoters	ENSMUSG00000043747	chr17	23941258	23943257	1520401A03Rik	320309	0.429464	0.663145	-0.233681	-0.615172	3.26582e-08	6.87826e-07	662	1
Promoters	ENSMUSG00000105105	chr5	64589798	64591797	Gm31363	NA	0.483312	0.745383	-0.262071	-0.614708	6.68677e-09	1.8769e-07	664	1
Promoters	ENSMUSG00000025375	chr11	119937494	119939493	Aatk	11302	0.0696166	0.216154	-0.146538	-1.50989	3.33475e-10	2.04335e-08	664	2
Promoters	ENSMUSG00000078670	chr7	73388550	73390549	Fam174b	100038347	0.320289	0.494868	-0.174579	-0.612177	3.56738e-07	5.09819e-06	666	1
Promoters	ENSMUSG00000074064	chr8	120120117	120122116	Mlycd	56690	0.511781	0.744221	-0.23244	-0.612033	1.04512e-09	4.31524e-08	667	2
Promoters	ENSMUSG00000107354	chr5	92339277	92341276	Gm43040	NA	0.304315	0.469447	-0.165132	-0.60916	1.93795e-07	3.0535e-06	672	1
Promoters	ENSMUSG00000084745	chr5	92339681	92341680	Gm25290	115490269	0.304315	0.469447	-0.165132	-0.60916	1.93795e-07	3.0535e-06	672	1
Promoters	ENSMUSG00000116243	chr15	79393026	79395025	Gm49552	NA	0.403476	0.620434	-0.216957	-0.60854	1.03624e-08	2.69854e-07	674	1
Promoters	ENSMUSG00002075232	chr16	10782088	10784087	NA	NA	0.476504	0.731647	-0.255143	-0.608282	2.76312e-09	9.45412e-08	675	1
Promoters	ENSMUSG00000097950	chr19	24670235	24672234	Gm17800	NA	0.436611	0.670238	-0.233626	-0.607019	2.42638e-09	8.42987e-08	676	1
Promoters	ENSMUSG00000074256	chr9	61278976	61280975	Gm10655	NA	0.379786	0.575617	-0.195832	-0.605262	6.59666e-09	1.85717e-07	678	2
Promoters	ENSMUSG00000112664	chr12	8504419	8506418	Gm48076	NA	0.128483	0.27231	-0.143827	-1.02758	4.6831e-08	9.26247e-07	678	1
Promoters	ENSMUSG00000110384	chr8	35876161	35878160	Gm45301	NA	0.123857	0.267451	-0.143594	-1.05154	1.92667e-07	3.05111e-06	679	1
Promoters	ENSMUSG00000074215	chr8	84791267	84793266	Gm10643	NA	0.44868	0.687723	-0.239043	-0.605167	2.33812e-08	5.1455e-07	679	1
Promoters	ENSMUSG00000007872	chr4	135869308	135871307	Id3	15903	0.154168	0.297522	-0.143354	-0.905519	2.12682e-07	3.2958e-06	681	1
Promoters	ENSMUSG00000101724	chr1	51887778	51889777	Gm29453	NA	0.111641	0.254911	-0.14327	-1.12288	1.04842e-07	1.83237e-06	682	1
Promoters	ENSMUSG00000081769	chr11	53749583	53751582	Gm12216	NA	0.509168	0.77935	-0.270182	-0.604464	4.02382e-10	2.23292e-08	682	1
Promoters	ENSMUSG00000089608	chr10	44606949	44608948	Gm22503	NA	0.286928	0.138131	0.148796	1.00324	4.95371e-07	6.78963e-06	684	1
Promoters	ENSMUSG00000112950	chr12	70728125	70730124	Gm32369	NA	0.372802	0.571137	-0.198334	-0.602277	1.17072e-07	2.00648e-06	684	1
Promoters	ENSMUSG00000040659	chr4	141601732	141603731	Efhd2	27984	0.480432	0.730234	-0.249802	-0.599796	4.89587e-10	2.4945e-08	687	2
Promoters	ENSMUSG00000100396	chr4	141601518	141603517	Gm29367	NA	0.480432	0.730234	-0.249802	-0.599796	4.89587e-10	2.4945e-08	687	2
Promoters	ENSMUSG00000112450	chr10	95313480	95315479	Gm3619	NA	0.0644901	0.224487	-0.159996	-1.23392	5.0948e-07	6.95251e-06	687	2
Promoters	ENSMUSG00000085051	chr11	94566891	94568890	Gm11542	NA	0.45893	0.601789	-0.142859	-1.208	3.29186e-07	4.79956e-06	688	2
Promoters	ENSMUSG00000064717	chr12	13213265	13215264	Gm24208	115485860	0.42705	0.642764	-0.215714	-0.598196	3.45723e-08	7.15628e-07	690	2
Promoters	ENSMUSG00000082554	chr16	13829081	13831080	Gm15806	NA	0.487463	0.742518	-0.255055	-0.597136	1.05091e-09	4.31524e-08	692	1
Promoters	ENSMUSG00000024369	chr17	35067867	35069866	Nelfe	27632	0.108319	0.250671	-0.142351	-1.00066	1.91573e-08	4.41277e-07	693	2
Promoters	ENSMUSG00000024925	chr19	5650401	5652400	Rnaseh2c	68209	0.470311	0.716377	-0.246066	-0.59675	5.35324e-09	1.59843e-07	693	1
Promoters	ENSMUSG00000092203	chr17	35170948	35172947	1110038B12Rik	68763	0.470453	0.636279	-0.165826	-0.596556	2.34287e-07	3.5831e-06	694	2
Promoters	ENSMUSG00000086813	chr2	75606032	75608031	Gm13657	NA	0.280658	0.454579	-0.17392	-0.676599	5.60388e-07	7.5375e-06	697	1
Promoters	ENSMUSG00000117255	chr17	29020098	29022097	Gm49864	NA	0.494522	0.67778	-0.183258	-0.591606	1.3892e-09	5.35958e-08	702	3
Promoters	ENSMUSG00002074957	chr4	138314541	138316540	NA	NA	0.330677	0.503109	-0.172431	-0.590858	2.25543e-07	3.46066e-06	703	1
Promoters	ENSMUSG00002075691	chr8	111768157	111770156	NA	NA	0.0994527	0.23985	-0.140397	-0.727471	4.67512e-07	6.46449e-06	706	2
Promoters	ENSMUSG00000028960	chr4	149510707	149512706	Ube4b	63958	0.117181	0.25753	-0.140349	-1.07281	2.47305e-09	8.55531e-08	707	1
Promoters	ENSMUSG00000112133	chr10	83736216	83738215	Gm47247	NA	0.238086	0.42923	-0.191144	-0.842975	5.93245e-07	7.86659e-06	707	2
Promoters	ENSMUSG00000099292	chr10	128347400	128349399	Mir6916	102465552	0.282396	0.43401	-0.151614	-0.602669	5.94202e-07	7.86814e-06	708	1
Promoters	ENSMUSG00000087254	chr2	154941502	154943501	2310005A03Rik	100504268	0.353711	0.538345	-0.184634	-0.592293	5.98913e-07	7.91933e-06	709	1
Promoters	ENSMUSG00000084898	chr4	36951466	36953465	Gm12371	100042132	0.118255	0.369622	-0.251367	-1.56555	6.09849e-07	8.05258e-06	710	1
Promoters	ENSMUSG00002076716	chr12	105831553	105833552	NA	NA	0.206755	0.346643	-0.139888	-0.718415	6.03865e-08	1.12774e-06	710	1
Promoters	ENSMUSG00000027357	chr2	132687086	132689085	Crls1	66586	0.209089	0.348814	-0.139725	-0.711717	7.56884e-08	1.3805e-06	712	1
Promoters	ENSMUSG00000062825	chr11	120238869	120240868	Actg1	11465	0.0641336	0.203741	-0.139607	-1.52766	1.87834e-08	4.34802e-07	715	1
Promoters	ENSMUSG00000098955	chr11	120237740	120239739	Mir6935	102465564	0.0641336	0.203741	-0.139607	-1.52766	1.87834e-08	4.34802e-07	715	1
Promoters	ENSMUSG00000043644	chr11	120238004	120240003	0610009L18Rik	66838	0.0641336	0.203741	-0.139607	-1.52766	1.87834e-08	4.34802e-07	715	1
Promoters	ENSMUSG00000021374	chr13	46880917	46882916	Nup153	218210	0.58817	0.884418	-0.296248	-0.580393	1.03465e-10	9.41729e-09	715	1
Promoters	ENSMUSG00000022035	chr14	66073251	66075250	Ccdc25	67179	0.279611	0.444951	-0.165339	-0.651592	6.18645e-07	8.11161e-06	715	1
Promoters	ENSMUSG00000111811	chr9	45080745	45082744	Gm39327	NA	0.36966	0.558075	-0.188414	-0.579578	3.61012e-07	5.15143e-06	718	2
Promoters	ENSMUSG00000076865	chr14	54182030	54184029	Trdv2-1	NA	0.256471	0.436445	-0.179975	-0.744507	6.29074e-07	8.19106e-06	720	1
Promoters	ENSMUSG00000104168	chr8	106291456	106293455	Gm38250	NA	0.513404	0.744	-0.230597	-0.57556	3.08271e-09	1.03216e-07	721	2
Promoters	ENSMUSG00000004709	chr1	171385261	171387260	Cd244a	18106	0.329477	0.495887	-0.16641	-0.5755	1.75974e-07	2.82976e-06	722	1
Promoters	ENSMUSG00000036323	chr5	77121030	77123029	Srp72	66661	0.489377	0.731397	-0.24202	-0.575162	1.04705e-09	4.31524e-08	723	2
Promoters	ENSMUSG00000031568	chr8	47985199	47987198	Rwdd4a	192174	0.165776	0.358243	-0.192467	-1.06692	6.32967e-07	8.20756e-06	723	1
Promoters	ENSMUSG00000040681	chr16	95928430	95930429	Hmgn1	15312	0.0578985	0.196314	-0.138415	-1.58781	3.33398e-10	2.04335e-08	726	2
Promoters	ENSMUSG00000032517	chr9	119977273	119979272	Mobp	17433	0.435761	0.652743	-0.216982	-0.57218	2.66619e-08	5.75152e-07	730	1
Promoters	ENSMUSG00000022528	chr16	29881702	29883701	Hes1	15205	0.135389	0.316521	-0.181132	-0.657105	6.52514e-07	8.36842e-06	731	2
Promoters	ENSMUSG00000042826	chr11	69692184	69694183	Fgf11	14166	0.312519	0.470005	-0.157487	-0.570866	4.47198e-08	8.8636e-07	732	2
Promoters	ENSMUSG00000073599	chr18	35854910	35856909	Ecscr	68545	0.438789	0.599413	-0.160625	-0.570437	9.32667e-08	1.66387e-06	735	2
Promoters	ENSMUSG00000081730	chr2	92140999	92142998	Gm13785	NA	0.369495	0.558147	-0.188652	-0.582183	6.92606e-07	8.81028e-06	737	1
Promoters	ENSMUSG00000040433	chr9	96634385	96636384	Zbtb38	245007	0.169662	0.364159	-0.194496	-1.05836	7.19823e-07	9.13172e-06	739	1
Promoters	ENSMUSG00000065514	chr5	138163581	138165580	Mir106b	723925	0.383967	0.556726	-0.172759	-0.567145	9.49293e-08	1.68553e-06	740	3
Promoters	ENSMUSG00000085514	chr11	85666007	85668006	Bcas3os2	78420	0.303963	0.487765	-0.183803	-0.664873	7.29863e-07	9.24658e-06	740	1
Promoters	ENSMUSG00000110595	chr8	77121853	77123852	Gm7990	NA	0.504459	0.751716	-0.247257	-0.566198	8.07524e-08	1.46716e-06	741	1
Promoters	ENSMUSG00000108749	chr7	37969336	37971335	Gm44767	NA	0.104177	0.240514	-0.136337	-1.12359	1.3793e-07	2.2968e-06	744	4
Promoters	ENSMUSG00000062279	chr16	35739334	35741333	Gm10237	NA	0.511563	0.742323	-0.23076	-0.563866	3.5668e-09	1.15705e-07	744	2
Promoters	ENSMUSG00000118140	chr18	38493092	38495091	Gm4949	NA	0.394438	0.661495	-0.267057	-0.731459	7.76244e-07	9.75028e-06	746	1
Promoters	ENSMUSG00000110099	chr7	100985834	100987833	Gm45344	NA	0.300584	0.46927	-0.168687	-0.625857	7.98648e-07	9.98399e-06	749	1
Promoters	ENSMUSG00000097104	chr10	116508996	116510995	Gm26579	102633950	0.439882	0.654042	-0.21416	-0.561729	5.15109e-08	1.0019e-06	751	1
Promoters	ENSMUSG00000081608	chr10	39628365	39630364	Gm16210	NA	0.148399	0.321317	-0.172918	-1.10472	8.19153e-07	1.01955e-05	752	2
Promoters	ENSMUSG00000020182	chr11	11847645	11849644	Ddc	13195	0.166788	0.302545	-0.135757	-0.822043	1.83501e-07	2.92572e-06	752	1
Promoters	ENSMUSG00000037944	chr11	99045404	99047403	Ccr7	12775	0.160794	0.296535	-0.13574	-0.960097	4.4802e-07	6.23173e-06	753	5
Promoters	ENSMUSG00000063952	chr17	29018564	29020563	Brpf3	268936	0.388851	0.552053	-0.163202	-0.559855	3.5441e-08	7.28639e-07	755	4
Promoters	ENSMUSG00000036251	chr1	88203883	88205882	Trpm8	171382	0.601523	0.84005	-0.238527	-0.559133	1.50454e-10	1.23705e-08	757	2
Promoters	ENSMUSG00000065852	chr15	38057029	38059028	Gm22353	115488556	0.222694	0.358001	-0.135307	-0.661276	6.77172e-07	8.6374e-06	759	1
Promoters	ENSMUSG00000034354	chr11	4544364	4546363	Mtmr3	74302	0.514278	0.761941	-0.247663	-0.558159	4.70648e-09	1.44194e-07	760	1
Promoters	ENSMUSG00000053113	chr11	117860374	117862373	Socs3	12702	0.200381	0.350398	-0.150018	-0.776589	8.54448e-07	1.05401e-05	760	1
Promoters	ENSMUSG00000028890	chr4	124694397	124696396	Mtf1	17764	0.308805	0.459347	-0.150542	-0.557982	4.22396e-07	5.90899e-06	761	1
Promoters	ENSMUSG00000102689	chr1	71885270	71887269	Gm37217	NA	0.517725	0.766852	-0.249126	-0.557852	4.06708e-10	2.24071e-08	762	1
Promoters	ENSMUSG00000098140	chr5	139811663	139813662	Gm26938	NA	0.206724	0.350725	-0.144001	-0.616866	8.69997e-07	1.06897e-05	763	2
Promoters	ENSMUSG00000114981	chr15	36389819	36391818	Gm34093	NA	0.463882	0.686304	-0.222422	-0.555189	5.78522e-07	7.71499e-06	765	1
Promoters	ENSMUSG00000037295	chr4	134494836	134496835	Ldlrap1	100017	0.184892	0.322689	-0.137797	-0.595325	9.12676e-07	1.11556e-05	767	3
Promoters	ENSMUSG00000105985	chr5	132051274	132053273	Gm42993	NA	0.428008	0.632243	-0.204235	-0.552162	1.56845e-08	3.77031e-07	768	1
Promoters	ENSMUSG00000044783	chr1	88204856	88206855	Hjurp	212427;381280	0.554172	0.783613	-0.229441	-0.551444	3.38059e-10	2.05799e-08	769	3
Promoters	ENSMUSG00000084853	chr11	120987534	120989533	Gm11791	NA	0.373865	0.552469	-0.178604	-0.551174	2.36225e-07	3.60099e-06	770	1
Promoters	ENSMUSG00000063445	chr16	4536721	4538720	Nmral1	67824	0.110614	0.263481	-0.152867	-1.18105	9.5365e-07	1.1611e-05	770	1
Promoters	ENSMUSG00000112294	chr10	123031100	123033099	Gm4129	NA	0.151206	0.340939	-0.189733	-1.12232	9.57381e-07	1.16413e-05	771	1
Promoters	ENSMUSG00000022176	chr14	54712057	54714056	Rem2	140743	0.42755	0.629941	-0.202391	-0.54849	2.06271e-07	3.21727e-06	771	1
Promoters	ENSMUSG00000081372	chr7	80556073	80558072	Gm16171	NA	0.438476	0.645311	-0.206834	-0.547148	2.6687e-08	5.75152e-07	772	1
Promoters	ENSMUSG00000073063	chr11	32235465	32237464	Hbq1b	544763	0.068129	0.20159	-0.133461	-1.43734	3.80531e-09	1.21168e-07	772	1
Promoters	ENSMUSG00000113519	chr12	112935266	112937265	Gm47541	NA	0.41239	0.606955	-0.194565	-0.546589	1.63563e-08	3.89188e-07	773	1
Promoters	ENSMUSG00000026963	chr2	25176657	25178656	Tmem210	78217	0.0583774	0.191459	-0.133082	-1.5589	1.49162e-07	2.44475e-06	777	1
Promoters	ENSMUSG00002075330	chr6	52242069	52244068	NA	NA	0.426016	0.624066	-0.19805	-0.540253	7.51335e-07	9.45472e-06	779	1
Promoters	ENSMUSG00000014198	chr11	100582782	100584781	Zfp385c	278304	0.280063	0.449061	-0.168997	-0.662316	9.99693e-07	1.2031e-05	779	1
Promoters	ENSMUSG00000035637	chr4	44979895	44981894	Grhpr	76238	0.273651	0.406096	-0.132445	-0.704005	8.65742e-09	2.32004e-07	781	2
Promoters	ENSMUSG00000086128	chr18	64466278	64468277	St8sia3os	73588	0.583593	0.844892	-0.2613	-0.539106	6.74834e-12	1.56532e-09	781	2
Promoters	ENSMUSG00000044037	chr9	110707438	110709437	Als2cl	235633	0.526769	0.769258	-0.242489	-0.5378	7.17056e-09	1.98888e-07	783	1
Promoters	ENSMUSG00000001751	chr11	100959338	100961337	Naglu	27419	0.243669	0.381534	-0.137865	-0.626192	1.02299e-06	1.22329e-05	784	1
Promoters	ENSMUSG00000036304	chr16	43799655	43801654	Zdhhc23	332175	0.521978	0.762084	-0.240106	-0.537391	1.06653e-09	4.34728e-08	784	1
Promoters	ENSMUSG00000024780	chr19	28966252	28968251	Cdc37l1	67072	0.435859	0.638427	-0.202568	-0.536105	4.67862e-09	1.44194e-07	787	4
Promoters	ENSMUSG00000039781	chr11	119977154	119979153	Cep131	12009	0.233227	0.475246	-0.242018	-0.996411	1.06734e-06	1.26536e-05	790	1
Promoters	ENSMUSG00000059555	chr2	25086399	25088398	Tor4a	227612	0.428227	0.62471	-0.196483	-0.53442	3.91412e-08	7.87444e-07	793	1
Promoters	ENSMUSG00000099988	chr19	53020579	53022578	1700054A03Rik	78457	0.336242	0.538307	-0.202065	-0.663204	1.07524e-06	1.27117e-05	793	1
Promoters	ENSMUSG00000057572	chr4	129227988	129229987	Zbtb8os	67106	0.0973494	0.228583	-0.131233	-1.14848	1.37175e-08	3.37537e-07	795	2
Promoters	ENSMUSG00000068099	chr15	82135098	82137097	1500009C09Rik	NA	0.456657	0.665603	-0.208945	-0.533812	2.01576e-08	4.58684e-07	795	1
Promoters	ENSMUSG00000099850	chr1	45875449	45877448	Gm28906	NA	0.441916	0.644036	-0.202119	-0.533314	2.25265e-07	3.46066e-06	796	1
Promoters	ENSMUSG00000025328	chr4	140537460	140539459	Padi3	18601	0.157596	0.288368	-0.130772	-0.832102	5.11042e-08	9.96053e-07	798	1
Promoters	ENSMUSG00000113362	chr12	100208204	100210203	Gm40557	105245048	0.44772	0.654052	-0.206332	-0.533154	3.55172e-09	1.15616e-07	798	2
Promoters	ENSMUSG00000027282	chr2	90675999	90677998	Mtch2	56428	0.380226	0.585811	-0.205585	-0.532398	1.21972e-07	2.0678e-06	799	2
Promoters	ENSMUSG00000020131	chr10	80164833	80166832	Pcsk4	18551	0.0906136	0.221285	-0.130672	-1.1203	2.23604e-09	7.94049e-08	799	3
Promoters	ENSMUSG00000035504	chr10	80164287	80166286	Reep6	70335	0.0906136	0.221285	-0.130672	-1.1203	2.23604e-09	7.94049e-08	799	3
Promoters	ENSMUSG00000035032	chr9	105272224	105274223	Nek11	208583	0.390279	0.259928	0.130351	0.568432	1.15986e-06	1.34742e-05	806	1
Promoters	ENSMUSG00000032567	chr9	105271091	105273090	Aste1	66595	0.390279	0.259928	0.130351	0.568432	1.15986e-06	1.34742e-05	806	1
Promoters	ENSMUSG00000005268	chr15	10175824	10177823	Prlr	19116	0.0903371	0.229087	-0.13875	-0.724839	1.18668e-06	1.37518e-05	809	3
Promoters	ENSMUSG00000111521	chr9	45839910	45841909	Gm48529	NA	0.456773	0.639557	-0.182784	-0.523064	1.2953e-08	3.2099e-07	810	2
Promoters	ENSMUSG00002075036	chr15	97831666	97833665	NA	NA	0.133634	0.305144	-0.171509	-0.668378	1.2017e-06	1.39086e-05	810	4
Promoters	ENSMUSG00000033770	chr4	141125536	141127535	Clcnka	12733	0.499177	0.721097	-0.22192	-0.521897	5.24301e-09	1.58049e-07	811	1
Promoters	ENSMUSG00000078593	chr4	116029069	116031068	1700042G07Rik	67323	0.211248	0.341185	-0.129936	-0.666563	2.97634e-07	4.37431e-06	813	1
Promoters	ENSMUSG00000111410	chr4	116029081	116031080	Gm49337	NA	0.211248	0.341185	-0.129936	-0.666563	2.97634e-07	4.37431e-06	813	1
Promoters	ENSMUSG00000116579	chr16	58475108	58477107	Gm49701	NA	0.450976	0.650713	-0.199737	-0.519332	4.3196e-08	8.57972e-07	816	1
Promoters	ENSMUSG00000066196	chr4	43653095	43655094	Spag8	433700	0.218473	0.373049	-0.154575	-0.925461	1.26063e-06	1.44656e-05	817	4
Promoters	ENSMUSG00000026739	chr2	18680329	18682328	Bmi1	12151	0.529032	0.726395	-0.197363	-0.518538	2.50138e-07	3.77624e-06	818	3
Promoters	ENSMUSG00000086313	chr15	37765146	37767145	Gm15940	NA	0.252532	0.40356	-0.151028	-0.655603	1.26459e-06	1.44757e-05	819	1
Promoters	ENSMUSG00000097576	chr16	38270844	38272843	D930030I03Rik	NA	0.226707	0.369353	-0.142646	-0.68044	1.31062e-06	1.49478e-05	822	1
Promoters	ENSMUSG00000107944	chr6	113391933	113393932	Gm44280	NA	0.139406	0.268457	-0.129051	-0.779385	2.0615e-07	3.21727e-06	823	7
Promoters	ENSMUSG00000109091	chr7	83881628	83883627	Gm44827	NA	0.413197	0.281079	0.132118	0.538885	1.35209e-06	1.53833e-05	824	2
Promoters	ENSMUSG00000103840	chr1	152810855	152812854	1700040K01Rik	NA	0.564123	0.811417	-0.247294	-0.516755	3.49095e-10	2.0968e-08	826	1
Promoters	ENSMUSG00000107965	chr6	125234472	125236471	Gm44259	NA	0.245238	0.37414	-0.128902	-0.9859	5.29709e-07	7.15565e-06	826	2
Promoters	ENSMUSG00000089556	chr6	125234641	125236640	Gm24175	115486330	0.245238	0.37414	-0.128902	-0.9859	5.29709e-07	7.15565e-06	826	2
Promoters	ENSMUSG00000056061	chr2	179973150	179975149	Gata5os	100036520	0.177124	0.315102	-0.137979	-0.807633	1.40478e-06	1.59056e-05	828	2
Promoters	ENSMUSG00000029994	chr6	86770067	86772066	Anxa4	11746	0.331014	0.499114	-0.1681	-0.578158	1.41972e-06	1.60553e-05	829	1
Promoters	ENSMUSG00000115543	chr15	27502498	27504497	B230362B09Rik	NA	0.553614	0.795586	-0.241972	-0.515331	4.46777e-10	2.36368e-08	829	1
Promoters	ENSMUSG00000005373	chr5	135117244	135119243	Mlxipl	58805	0.473289	0.680533	-0.207243	-0.514822	7.90409e-09	2.15409e-07	830	1
Promoters	ENSMUSG00000022388	chr15	88838122	88840121	Ttll8	239591	0.495821	0.712531	-0.21671	-0.514431	3.95907e-09	1.25393e-07	831	1
Promoters	ENSMUSG00000008734	chr7	118593935	118595934	Gprc5b	64297	0.131734	0.275235	-0.143501	-1.00897	1.4909e-06	1.67592e-05	834	1
Promoters	ENSMUSG00000078365	chr4	3871606	3873605	Mos	17451	0.322156	0.474954	-0.152798	-0.545985	1.51227e-06	1.6979e-05	835	1
Promoters	ENSMUSG00000080782	chr2	51828182	51830181	Gm13495	NA	0.478016	0.686472	-0.208456	-0.513136	6.34807e-09	1.82556e-07	836	1
Promoters	ENSMUSG00002076053	chr5	134231810	134233809	NA	NA	0.0799006	0.207202	-0.127301	-1.21117	3.17749e-08	6.70922e-07	836	2
Promoters	ENSMUSG00000006574	chr11	102256530	102258529	Slc4a1	20533	0.265007	0.404696	-0.139689	-0.592587	1.51677e-06	1.69889e-05	837	1
Promoters	ENSMUSG00000035021	chr12	55060634	55062633	Baz1a	217578	0.392635	0.624625	-0.23199	-0.656431	1.5329e-06	1.71382e-05	838	1
Promoters	ENSMUSG00000036412	chr18	61043352	61045351	Arsi	545260	0.333001	0.46572	-0.132719	-0.510344	2.63336e-07	3.95004e-06	840	2
Promoters	ENSMUSG00000027912	chr3	92925868	92927867	Lce1m	66203	0.38889	0.248434	0.140456	0.626195	1.56697e-06	1.74677e-05	841	1
Promoters	ENSMUSG00000103569	chr1	131840767	131842766	Gm38067	NA	0.344594	0.49479	-0.150196	-0.509514	8.48854e-07	1.04849e-05	842	1
Promoters	ENSMUSG00000038976	chr11	94880361	94882360	Ppp1r9b	217124	0.083458	0.223125	-0.139667	-1.02866	1.57726e-06	1.75615e-05	842	3
Promoters	ENSMUSG00000108098	chr6	60994221	60996220	Gm18838	NA	0.590057	0.843481	-0.253424	-0.508259	5.42786e-09	1.61543e-07	843	1
Promoters	ENSMUSG00000064652	chr2	32720501	32722500	Gm24165	115486134	0.291294	0.417803	-0.126508	-0.515549	8.37532e-07	1.03587e-05	844	2
Promoters	ENSMUSG00000087348	chr7	132261114	132263113	Gm15582	NA	0.539199	0.770525	-0.231326	-0.507117	3.30561e-09	1.09506e-07	844	1
Promoters	ENSMUSG00000064823	chr1	86283553	86285552	Snord82	80828	0.431417	0.616658	-0.185241	-0.505537	1.11997e-07	1.92955e-06	847	1
Promoters	ENSMUSG00000083988	chr5	147037364	147039363	Rps10-ps4	NA	0.423485	0.605336	-0.181851	-0.505392	3.65338e-08	7.46197e-07	848	1
Promoters	ENSMUSG00000048029	chr19	58930357	58932356	Eno4	226265	0.357377	0.483687	-0.126309	-0.81717	5.97648e-08	1.12059e-06	848	3
Promoters	ENSMUSG00000115869	chr16	24081410	24083409	Gm31814	NA	0.580204	0.82306	-0.242856	-0.504773	7.91287e-11	7.64775e-09	849	2
Promoters	ENSMUSG00000118221	chr19	43515251	43517250	Gm50194	NA	0.405065	0.573601	-0.168536	-0.501897	5.84534e-08	1.10484e-06	851	2
Promoters	ENSMUSG00000024220	chr17	28394603	28396602	Zfp523	224656	0.206967	0.332985	-0.126018	-0.660668	6.46801e-07	8.32934e-06	852	1
Promoters	ENSMUSG00000041685	chr13	98951458	98953457	Fcho2	218503	0.425908	0.606778	-0.18087	-0.500729	5.65927e-08	1.07837e-06	853	1
Promoters	ENSMUSG00000114719	chr13	98951760	98953759	Gm18134	NA	0.425908	0.606778	-0.18087	-0.500729	5.65927e-08	1.07837e-06	853	1
Promoters	ENSMUSG00000041361	chr9	71499143	71501142	Myzap	102371	0.541937	0.770899	-0.228962	-0.500633	8.21493e-10	3.66738e-08	855	1
Promoters	ENSMUSG00000030231	chr6	140368280	140370279	Plekha5	109135	0.170987	0.296706	-0.125719	-0.760967	2.27952e-07	3.49191e-06	857	1
Promoters	ENSMUSG00000006333	chr7	3705492	3707491	Rps9	76846	0.394429	0.561959	-0.16753	-0.500024	1.82247e-07	2.91067e-06	857	1
Promoters	ENSMUSG00000070777	chr7	19697837	19699836	Ceacam20	71601	0.159366	0.296121	-0.136755	-0.701929	1.84892e-06	2.0132e-05	861	8
Promoters	ENSMUSG00000092609	chr17	35187388	35189387	Gm20481	NA	0.56628	0.724682	-0.158402	-0.498954	1.43403e-07	2.37528e-06	861	2
Promoters	ENSMUSG00000027480	chr2	153712505	153714504	Sun5	76407	0.522996	0.743175	-0.220179	-0.49886	5.74071e-09	1.69069e-07	862	1
Promoters	ENSMUSG00002075942	chr8	121169789	121171788	NA	NA	0.470978	0.635175	-0.164197	-0.498132	3.12502e-08	6.6283e-07	863	4
Promoters	ENSMUSG00000003099	chr7	16761350	16763349	Ppp5c	19060	0.527335	0.747939	-0.220604	-0.49626	2.97721e-09	1.004e-07	868	1
Promoters	ENSMUSG00000086234	chr5	74191429	74193428	Usp46os2	NA	0.525091	0.744427	-0.219335	-0.495595	2.35552e-08	5.15957e-07	869	1
Promoters	ENSMUSG00000077398	chr12	104385160	104387159	Gm24334	115485883	0.342775	0.217108	0.125668	0.635374	1.98838e-06	2.14511e-05	869	1
Promoters	ENSMUSG00000029463	chr5	122509928	122511927	Fam216a	68948	0.562606	0.762982	-0.200376	-0.495475	9.15507e-09	2.42454e-07	871	4
Promoters	ENSMUSG00000103369	chr3	65938441	65940440	Gm6546	NA	0.461126	0.324298	0.136827	0.494976	5.90077e-07	7.84676e-06	872	1
Promoters	ENSMUSG00000097812	chr8	122575433	122577432	Gm26812	NA	0.338315	0.470613	-0.132298	-0.494183	1.01059e-06	1.21155e-05	874	4
Promoters	ENSMUSG00000087443	chr17	36177279	36179278	Ppp1r18os	NA	0.462665	0.688098	-0.225433	-0.562611	2.1091e-06	2.25975e-05	875	1
Promoters	ENSMUSG00000009075	chr11	4696279	4698278	Cabp7	192650	0.0980664	0.221685	-0.123619	-0.989317	1.91074e-08	4.41212e-07	879	2
Promoters	ENSMUSG00000024694	chr19	12671650	12673649	Keg1	64697	0.416441	0.600551	-0.18411	-0.517765	2.27215e-06	2.41786e-05	881	1
Promoters	ENSMUSG00000117011	chr17	43468683	43470682	E130008D07Rik	545207	0.502584	0.70818	-0.205597	-0.486558	6.76995e-09	1.89171e-07	883	1
Promoters	ENSMUSG00000060935	chr10	84936991	84938990	Tmem263	103266	0.45391	0.639592	-0.185682	-0.485689	6.25743e-07	8.17038e-06	885	1
Promoters	ENSMUSG00000029061	chr4	155737342	155739341	Mmp23	26561	0.399704	0.562478	-0.162774	-0.482639	4.66169e-07	6.45544e-06	889	1
Promoters	ENSMUSG00000102419	chr9	56322851	56324850	Gm36940	NA	0.390053	0.512897	-0.122844	-0.531807	6.40064e-07	8.26528e-06	889	2
Promoters	ENSMUSG00000032329	chr9	56324393	56326392	Hmg20a	66867	0.390053	0.512897	-0.122844	-0.531807	6.40064e-07	8.26528e-06	889	2
Promoters	ENSMUSG00000110437	chr8	126786764	126788763	Gm45876	NA	0.494483	0.694217	-0.199734	-0.481214	6.34184e-09	1.82556e-07	892	1
Promoters	ENSMUSG00000093315	chr19	44290110	44292109	Mir5114	100628619	0.209306	0.410227	-0.20092	-0.938221	2.52858e-06	2.65459e-05	893	1
Promoters	ENSMUSG00000118117	chr18	39767959	39769958	Gm30961	NA	0.546228	0.765974	-0.219746	-0.480332	6.77989e-09	1.89171e-07	895	1
Promoters	ENSMUSG00000107373	chr5	73171042	73173041	Gm42668	NA	0.240377	0.472028	-0.231651	-0.945016	2.68421e-06	2.80541e-05	897	1
Promoters	ENSMUSG00000027478	chr2	153489870	153491869	Dnmt3b	13436	0.402551	0.565259	-0.162708	-0.479639	9.30897e-07	1.13487e-05	899	1
Promoters	ENSMUSG00000050215	chr4	43700308	43702307	Olfr70	56014	0.295912	0.46053	-0.164618	-0.62117	2.73161e-06	2.84543e-05	900	1
Promoters	ENSMUSG00000032294	chr9	59562151	59564150	Pkm	18746	0.150612	0.272567	-0.121955	-0.815013	6.73803e-07	8.60614e-06	902	1
Promoters	ENSMUSG00000068220	chr15	78809425	78811424	Lgals1	16852	0.589656	0.763929	-0.174273	-0.478146	7.46353e-07	9.40465e-06	902	2
Promoters	ENSMUSG00000049498	chr19	12906704	12908703	Olfr1449	258300	0.41736	0.295498	0.121862	0.48429	2.05014e-06	2.20161e-05	903	1
Promoters	ENSMUSG00000117189	chr17	28358581	28360580	Gm49897	NA	0.406658	0.533333	-0.126675	-0.518269	2.785e-06	2.8882e-05	904	3
Promoters	ENSMUSG00000064267	chr5	122343367	122345366	Hvcn1	74096	0.136761	0.258497	-0.121737	-0.652379	5.88045e-08	1.10701e-06	905	2
Promoters	ENSMUSG00000112289	chr10	95557863	95559862	1110019B22Rik	NA	0.324138	0.455841	-0.131703	-0.486059	2.80337e-06	2.90405e-05	905	3
Promoters	ENSMUSG00002076688	chr12	54287187	54289186	NA	NA	0.416593	0.584121	-0.167528	-0.477896	6.50251e-07	8.35674e-06	905	1
Promoters	ENSMUSG00000092557	chr17	35173189	35175188	Gm8696	NA	0.423754	0.602558	-0.178804	-0.477769	3.90963e-08	7.87444e-07	906	3
Promoters	ENSMUSG00000085625	chr3	84460260	84462259	Gm8813	NA	0.0696132	0.191035	-0.121422	-0.951679	7.38724e-07	9.32104e-06	910	2
Promoters	ENSMUSG00000108794	chr7	43651788	43653787	Gm45195	NA	0.416812	0.29412	0.122692	0.488961	3.13842e-06	3.21559e-05	914	1
Promoters	ENSMUSG00000108539	chr7	43652565	43654564	Klk1b12-ps	NA	0.416812	0.29412	0.122692	0.488961	3.13842e-06	3.21559e-05	914	1
Promoters	ENSMUSG00000002550	chr2	32149672	32151671	Uck1	22245	0.491299	0.687049	-0.19575	-0.475589	6.84868e-08	1.2664e-06	915	1
Promoters	ENSMUSG00000086449	chr2	35707702	35709701	9030204H09Rik	77665	0.49733	0.695179	-0.197849	-0.475066	2.07757e-08	4.68202e-07	916	1
Promoters	ENSMUSG00000097509	chr7	35253292	35255291	B230322F03Rik	NA	0.124457	0.245529	-0.121073	-0.926348	7.18046e-08	1.31736e-06	916	1
Promoters	ENSMUSG00000117521	chr18	4589263	4591262	Gm50024	NA	0.487805	0.335913	0.151892	0.525171	3.15489e-06	3.22542e-05	917	1
Promoters	ENSMUSG00000000301	chr11	59936816	59938815	Pemt	18618	0.26005	0.38659	-0.126541	-0.554425	3.16872e-06	3.23603e-05	918	1
Promoters	ENSMUSG00000099378	chr1	88942335	88944334	1700067G17Rik	73475	0.212535	0.344591	-0.132056	-0.672122	3.24147e-06	3.29954e-05	921	1
Promoters	ENSMUSG00000092356	chr2	26475151	26477150	Gm20532	NA	0.476448	0.663928	-0.18748	-0.470308	4.70823e-08	9.29256e-07	923	1
Promoters	ENSMUSG00000105742	chr5	122302160	122304159	Gm42748	NA	0.41506	0.54615	-0.13109	-0.499524	3.29731e-06	3.34911e-05	923	4
Promoters	ENSMUSG00000055403	chr6	88926165	88928164	4933427D06Rik	232217	0.426441	0.594355	-0.167914	-0.469609	4.8613e-07	6.67272e-06	925	1
Promoters	ENSMUSG00000032380	chr9	66064005	66066004	Dapk2	13143	0.444177	0.618084	-0.173906	-0.467702	7.13456e-08	1.3115e-06	929	1
Promoters	ENSMUSG00000065445	chr18	61781830	61783829	Mir143	387161	0.169195	0.289057	-0.119862	-0.738893	4.38309e-07	6.1148e-06	930	1
Promoters	ENSMUSG00000017615	chr11	78426659	78428658	Tnfaip1	21927	0.58991	0.819473	-0.229563	-0.467448	8.77067e-09	2.34259e-07	932	1
Promoters	ENSMUSG00000098574	chr5	139753199	139755198	Mir7037	102465628	0.104165	0.223965	-0.119801	-1.03518	1.01283e-08	2.64492e-07	933	1
Promoters	ENSMUSG00000110166	chr8	91575975	91577974	Gm45641	NA	0.574377	0.787336	-0.212959	-0.466718	5.9756e-10	2.92985e-08	933	2
Promoters	ENSMUSG00000114539	chr14	25478978	25480977	Gm47921	NA	0.47814	0.664581	-0.186441	-0.466696	5.22104e-08	1.0134e-06	934	1
Promoters	ENSMUSG00000046352	chr14	57341660	57343659	Gjb2	14619	0.52139	0.724345	-0.202955	-0.466686	1.07959e-08	2.77538e-07	935	1
Promoters	ENSMUSG00000108047	chr6	140015725	140017724	Gm44158	NA	0.307971	0.458381	-0.15041	-0.558786	3.65884e-06	3.66096e-05	936	1
Promoters	ENSMUSG00000076144	chr8	84811228	84813227	Mir709	735271	0.163998	0.292037	-0.128039	-0.700035	3.659e-06	3.66096e-05	937	2
Promoters	ENSMUSG00000083555	chr11	20524690	20526689	Gm12035	NA	0.529348	0.734628	-0.20528	-0.465304	1.4452e-08	3.51282e-07	938	1
Promoters	ENSMUSG00000008226	chr2	73141445	73143444	Scrn3	74616	0.479563	0.665855	-0.186292	-0.46522	1.87489e-08	4.34802e-07	939	1
Promoters	ENSMUSG00000117782	chr19	61242905	61244904	Gm18999	NA	0.46629	0.646945	-0.180655	-0.463933	2.01112e-06	2.16715e-05	942	1
Promoters	ENSMUSG00000026750	chr2	38533600	38535599	Psmb7	19177	0.585554	0.788972	-0.203418	-0.4622	3.60277e-09	1.16469e-07	944	2
Promoters	ENSMUSG00000034224	chr8	120227938	120229937	Slc38a8	234788	0.233093	0.352238	-0.119145	-0.467532	9.29595e-07	1.13476e-05	945	3
Promoters	ENSMUSG00000106107	chr3	98355793	98357792	Gm43190	NA	0.0977094	0.216681	-0.118971	-1.07352	2.59422e-08	5.61682e-07	947	1
Promoters	ENSMUSG00000025141	chr11	120538485	120540484	Myadml2	68515	0.548559	0.758806	-0.210247	-0.460909	1.94322e-09	7.03384e-08	947	1
Promoters	ENSMUSG00000090300	chr3	14627962	14629961	Gm17119	NA	0.542012	0.749782	-0.20777	-0.460885	1.86415e-07	2.96211e-06	948	1
Promoters	ENSMUSG00000119277	chr1	134208230	134210229	NA	115487590	0.370437	0.513315	-0.142878	-0.460023	2.47241e-06	2.60144e-05	949	1
Promoters	ENSMUSG00000113780	chr13	44016645	44018644	Gm33195	NA	0.137098	0.255457	-0.118358	-0.839053	3.61937e-07	5.15678e-06	953	2
Promoters	ENSMUSG00000060240	chr7	141008905	141010904	Cend1	57754	0.103607	0.225156	-0.121548	-1.06811	4.02008e-06	3.94659e-05	954	3
Promoters	ENSMUSG00000042414	chr1	13196888	13198887	Prdm14	383491	0.53695	0.741464	-0.204514	-0.458295	4.73509e-07	6.52815e-06	955	1
Promoters	ENSMUSG00000057897	chr11	6015863	6017862	Camk2b	12323	0.547198	0.755288	-0.208091	-0.457814	2.09384e-08	4.70737e-07	958	1
Promoters	ENSMUSG00000032803	chr9	103242540	103244539	Cdv3	321022	0.156702	0.274128	-0.117426	-0.76927	1.25115e-06	1.43745e-05	962	1
Promoters	ENSMUSG00000024422	chr17	36189211	36191210	Dhx16	69192	0.25231	0.415735	-0.163425	-0.697847	4.27192e-06	4.16312e-05	962	3
Promoters	ENSMUSG00000050846	chr15	75811301	75813300	Zfp623	78834	0.32609	0.477177	-0.151087	-0.535598	4.2855e-06	4.17202e-05	963	1
Promoters	ENSMUSG00000085601	chr7	18851794	18853793	Meiosin	243866	0.104954	0.222211	-0.117257	-1.01438	9.6579e-08	1.70836e-06	965	1
Promoters	ENSMUSG00000039456	chr16	93627509	93629508	Morc3	338467	0.564856	0.778007	-0.213151	-0.455008	1.18339e-07	2.01972e-06	965	1
Promoters	ENSMUSG00000070056	chr8	36053452	36055451	Mfhas1	52065	0.444766	0.612875	-0.168108	-0.453816	2.10119e-07	3.26678e-06	968	1
Promoters	ENSMUSG00000074354	chr9	51786687	51788686	Arhgap20os	408028	0.55868	0.768709	-0.210029	-0.453467	3.98572e-07	5.61897e-06	969	1
Promoters	ENSMUSG00000031558	chr5	48138980	48140979	Slit2	20563	0.385882	0.531778	-0.145896	-0.452632	1.95069e-06	2.10931e-05	971	1
Promoters	ENSMUSG00000102496	chr18	35706460	35708459	Gm36989	NA	0.366054	0.504534	-0.13848	-0.452325	3.32129e-06	3.36982e-05	972	1
Promoters	ENSMUSG00000039481	chr17	57064031	57066030	Nrtn	18188	0.259827	0.376604	-0.116777	-0.66912	9.95866e-08	1.75824e-06	975	2
Promoters	ENSMUSG00000061322	chr4	41568275	41570274	Dnai1	68922	0.307377	0.490149	-0.182772	-0.673671	4.68985e-06	4.50485e-05	976	2
Promoters	ENSMUSG00000027957	chr3	116505981	116507980	Slc35a3	229782	0.204068	0.320769	-0.116701	-0.627752	2.20117e-06	2.35033e-05	977	1
Promoters	ENSMUSG00000074292	chr8	67817157	67819156	Gm10660	NA	0.56032	0.727993	-0.167673	-0.451306	3.81231e-07	5.38306e-06	977	4
Promoters	ENSMUSG00000085197	chr8	68819586	68821585	1700125H03Rik	73609	0.475272	0.28382	0.191452	0.833123	4.6991e-06	4.50911e-05	977	2
Promoters	ENSMUSG00000047368	chr19	21629049	21631048	Abhd17b	226016	0.299346	0.454333	-0.154987	-0.585937	4.7154e-06	4.52013e-05	978	1
Promoters	ENSMUSG00000048503	chr9	43027366	43029365	Tlcd5	235300	0.324289	0.446762	-0.122473	-0.450347	3.72901e-06	3.71119e-05	980	1
Promoters	ENSMUSG00000029093	chr5	36554984	36556983	Sorcs2	81840	0.151236	0.26758	-0.116344	-0.792275	9.87898e-07	1.19244e-05	983	2
Promoters	ENSMUSG00000102436	chr3	41603186	41605185	Gm38047	NA	0.480436	0.659641	-0.179205	-0.449323	1.40079e-06	1.58796e-05	984	1
Promoters	ENSMUSG00000095683	chr7	22843406	22845405	Gm10662	100043665	0.482962	0.349059	0.133903	0.457256	4.98885e-06	4.74827e-05	985	1
Promoters	ENSMUSG00000069456	chr10	127635521	127637520	Rdh16	19683	0.386724	0.519722	-0.132998	-0.448924	2.68258e-06	2.80541e-05	985	4
Promoters	ENSMUSG00000024349	chr18	35873108	35875107	Sting1	72512	0.145305	0.261545	-0.11624	-0.948669	4.65927e-09	1.44161e-07	985	4
Promoters	ENSMUSG00000026434	chr1	131836772	131838771	Nucks1	98415	0.534424	0.698934	-0.16451	-0.448525	6.34113e-07	8.21106e-06	986	2
Promoters	ENSMUSG00000084883	chr12	108241185	108243184	Ccdc85c	668158	0.528945	0.682308	-0.153363	-0.467816	5.04417e-06	4.7912e-05	987	2
Promoters	ENSMUSG00000028039	chr3	89229773	89231772	Efna3	13638	0.537403	0.736205	-0.198802	-0.446968	1.80327e-08	4.21587e-07	990	1
Promoters	ENSMUSG00000027221	chr2	92428552	92430551	Chst1	76969	0.389415	0.504841	-0.115426	-0.838907	3.09815e-06	3.18477e-05	991	3
Promoters	ENSMUSG00000030276	chr6	113364721	113366720	Ttll3	101100	0.222107	0.337491	-0.115384	-0.582186	8.57558e-07	1.05645e-05	992	1
Promoters	ENSMUSG00000111722	chr9	65359397	65361396	Gm47270	NA	0.117343	0.247178	-0.129835	-0.89557	5.09098e-06	4.80644e-05	993	2
Promoters	ENSMUSG00000114232	chr14	25440565	25442564	Gm17747	NA	0.597092	0.776469	-0.179377	-0.445672	1.00391e-06	1.20508e-05	994	2
Promoters	ENSMUSG00000047155	chr4	114990979	114992978	Cyp4x1	81906	0.165613	0.280844	-0.115232	-0.727849	1.4499e-06	1.63572e-05	997	1
Promoters	ENSMUSG00000086836	chr1	64116313	64118312	Gm13748	NA	0.502242	0.677579	-0.175337	-0.444322	2.10196e-08	4.71432e-07	999	4
Promoters	ENSMUSG00000102157	chr1	138956423	138958422	Gm37470	NA	0.228769	0.375284	-0.146515	-0.690304	5.2835e-06	4.95824e-05	999	1
Promoters	ENSMUSG00000058057	chr15	100231310	100233309	Mettl7a3	668178	0.0957234	0.210805	-0.115081	-1.0706	1.00124e-08	2.62687e-07	1001	2
Promoters	ENSMUSG00000115357	chr15	31460927	31462926	Gm49214	NA	0.207674	0.334951	-0.127277	-0.655946	5.32199e-06	4.97444e-05	1003	2
Promoters	ENSMUSG00000111166	chr9	31858142	31860141	Tpi-rs4	NA	0.528799	0.705067	-0.176268	-0.61271	5.45941e-06	5.08767e-05	1006	3
Promoters	ENSMUSG00000065118	chr7	143084758	143086757	Gm23297	115486827	0.0877184	0.201757	-0.114039	-1.11571	3.85224e-08	7.80017e-07	1007	1
Promoters	ENSMUSG00000110413	chr7	15961325	15963324	Gm45409	NA	0.475372	0.60439	-0.129019	-0.441509	3.98526e-06	3.92456e-05	1008	2
Promoters	ENSMUSG00000031534	chr8	22966399	22968398	Smim19	102032	0.635905	0.467291	0.168614	0.436453	4.86046e-07	6.67272e-06	1018	1
Promoters	ENSMUSG00000114443	chr19	31889544	31891543	Gm19241	NA	0.484668	0.659408	-0.17474	-0.436426	1.89681e-07	3.0089e-06	1019	1
Promoters	ENSMUSG00000024095	chr17	80369264	80371263	Hnrnpll	72692	0.600503	0.757105	-0.156602	-0.436261	5.49032e-08	1.05909e-06	1021	2
Promoters	ENSMUSG00000024039	chr17	31855713	31857712	Cbs	12411	0.140484	0.253222	-0.112737	-0.545887	7.32968e-07	9.27338e-06	1022	4
Promoters	ENSMUSG00000070337	chr11	97242404	97244403	Gpr179	217143	0.597433	0.71006	-0.112626	-0.444033	3.71184e-06	3.70986e-05	1023	3
Promoters	ENSMUSG00000117841	chr18	35931395	35933394	Gm50371	NA	0.250769	0.363126	-0.112357	-0.481879	9.81998e-07	1.1879e-05	1026	3
Promoters	ENSMUSG00000036634	chr7	30613799	30615798	Mag	17136	0.368752	0.501949	-0.133197	-0.434747	1.30921e-06	1.49478e-05	1028	1
Promoters	ENSMUSG00000108546	chr7	30614908	30616907	Gm44662	NA	0.368752	0.501949	-0.133197	-0.434747	1.30921e-06	1.49478e-05	1028	1
Promoters	ENSMUSG00000118842	chr10	93641660	93643659	NA	115487554	0.0629849	0.174851	-0.111866	-1.11954	2.79191e-07	4.15463e-06	1033	2
Promoters	ENSMUSG00002075235	chr19	43919255	43921254	NA	NA	0.585567	0.74901	-0.163443	-0.432652	1.92204e-06	2.09028e-05	1035	4
Promoters	ENSMUSG00000074373	chr9	46154328	46156327	Gm10680	NA	0.413954	0.56209	-0.148136	-0.432334	1.47485e-06	1.65987e-05	1036	1
Promoters	ENSMUSG00000112224	chr10	78355554	78357553	Gm47944	115487410	0.0844858	0.196152	-0.111666	-1.12554	5.6721e-08	1.07862e-06	1036	1
Promoters	ENSMUSG00000082851	chr4	33053785	33055784	Btf3-ps8	NA	0.4005	0.543726	-0.143226	-0.43179	2.6981e-06	2.81678e-05	1038	1
Promoters	ENSMUSG00000040111	chr9	40442180	40444179	Gramd1b	235283	0.471908	0.640007	-0.168099	-0.431697	8.30762e-08	1.49777e-06	1039	1
Promoters	ENSMUSG00000097205	chr9	40440951	40442950	Gm17540	NA	0.471908	0.640007	-0.168099	-0.431697	8.30762e-08	1.49777e-06	1039	1
Promoters	ENSMUSG00000021922	chr14	30606933	30608932	Itih4	16427	0.211722	0.323025	-0.111303	-0.47627	3.61869e-06	3.63615e-05	1040	3
Promoters	ENSMUSG00000043953	chr9	110886088	110888087	Ccrl2	54199	0.414173	0.561903	-0.147731	-0.43112	2.32686e-06	2.46489e-05	1042	1
Promoters	ENSMUSG00000031706	chr8	84791963	84793962	Rfx1	19724	0.569132	0.755628	-0.186496	-0.428954	3.53604e-08	7.28581e-07	1047	2
Promoters	ENSMUSG00000032869	chr2	151585607	151587606	Psmf1	228769	0.493699	0.667661	-0.173962	-0.428002	6.7481e-08	1.25274e-06	1049	1
Promoters	ENSMUSG00000020476	chr11	5736988	5738987	Dbnl	13169	0.292864	0.454002	-0.161138	-0.615461	7.36073e-06	6.57835e-05	1049	1
Promoters	ENSMUSG00000119562	chr8	124316012	124318011	NA	115487064	0.453196	0.571396	-0.1182	-0.72325	7.38064e-06	6.58985e-05	1050	2
Promoters	ENSMUSG00000085732	chr16	11509222	11511221	Gm4279	NA	0.174883	0.28582	-0.110938	-0.678111	5.25272e-07	7.11622e-06	1050	1
Promoters	ENSMUSG00000050627	chr9	114762556	114764555	Gpd1l	333433	0.397524	0.539649	-0.142124	-0.431624	7.45078e-06	6.64615e-05	1051	1
Promoters	ENSMUSG00000038393	chr3	96463773	96465772	Txnip	56338	0.502245	0.677718	-0.175472	-0.424981	1.83163e-06	1.99901e-05	1055	1
Promoters	ENSMUSG00000106215	chr17	27575571	27577570	Mir7218	102466228	0.113567	0.224423	-0.110855	-0.923814	6.20172e-06	5.68339e-05	1057	1
Promoters	ENSMUSG00000110373	chr4	76367968	76369967	Gm42303	NA	0.272795	0.425139	-0.152343	-0.621717	7.77644e-06	6.89075e-05	1058	1
Promoters	ENSMUSG00000083705	chr11	117312044	117314043	Gm8624	667423	0.367765	0.497446	-0.129681	-0.424029	3.22935e-07	4.71575e-06	1058	4
Promoters	ENSMUSG00000000976	chr11	83643022	83645021	Heatr6	217026	0.151583	0.270913	-0.11933	-0.797847	7.88267e-06	6.96414e-05	1061	1
Promoters	ENSMUSG00000074479	chr3	88483947	88485946	Rtraf-ps	NA	0.54962	0.667061	-0.117441	-0.423626	1.05315e-08	2.71992e-07	1063	4
Promoters	ENSMUSG00000102246	chr1	191268505	191270504	9430037O13Rik	NA	0.565756	0.761954	-0.196198	-0.423056	9.03179e-09	2.39867e-07	1065	1
Promoters	ENSMUSG00000081865	chr5	110266216	110268215	Gm15484	NA	0.419648	0.565946	-0.146298	-0.422778	4.84259e-06	4.62314e-05	1066	1
Promoters	ENSMUSG00000105802	chr5	137334171	137336170	Gm43012	NA	0.53624	0.721597	-0.185357	-0.421515	2.73933e-08	5.83664e-07	1069	1
Promoters	ENSMUSG00000113493	chr13	14015327	14017326	Gm7441	NA	0.207188	0.389431	-0.182243	-0.879004	8.1659e-06	7.14135e-05	1072	1
Promoters	ENSMUSG00000118284	chr17	31163367	31165366	Gm41562	NA	0.431563	0.553348	-0.121785	-0.419143	1.15846e-06	1.34742e-05	1074	3
Promoters	ENSMUSG00000117528	chr17	30196794	30198793	Gm50017	NA	0.481908	0.592359	-0.110451	-0.418358	1.1614e-06	1.34754e-05	1076	3
Promoters	ENSMUSG00000017167	chr11	101059849	101061848	Cntnap1	53321	0.415765	0.558496	-0.142731	-0.417093	3.41779e-06	3.46023e-05	1079	1
Promoters	ENSMUSG00000110442	chr8	94998554	95000553	Gm45804	NA	0.590075	0.789545	-0.19947	-0.414688	6.14144e-10	2.96783e-08	1083	3
Promoters	ENSMUSG00000072999	chr6	72604771	72606770	Gm15401	NA	0.383419	0.49235	-0.108931	-0.580271	9.43855e-08	1.67906e-06	1091	3
Promoters	ENSMUSG00000031932	chr9	14770006	14772005	Gpr83	14608	0.451754	0.560652	-0.108898	-0.573206	8.2707e-06	7.21282e-05	1093	2
Promoters	ENSMUSG00000112429	chr10	128636763	128638762	Gm47093	NA	0.363583	0.486743	-0.12316	-0.411073	4.60749e-06	4.44056e-05	1099	1
Promoters	ENSMUSG00000032733	chr9	56835156	56837155	Snx33	235406	0.461924	0.61746	-0.155536	-0.410968	5.78279e-07	7.71499e-06	1100	1
Promoters	ENSMUSG00000042993	chr4	35150556	35152555	Ifnk	387510	0.63022	0.840992	-0.210772	-0.410578	2.07192e-08	4.68054e-07	1102	1
Promoters	ENSMUSG00000107716	chr6	94774913	94776912	Gm43997	NA	0.591622	0.789582	-0.19796	-0.410389	4.54898e-09	1.41683e-07	1103	1
Promoters	ENSMUSG00000020831	chr11	70128241	70130240	0610010K14Rik	104457	0.598886	0.489702	0.109184	0.425921	9.94314e-06	8.44356e-05	1104	2
Promoters	ENSMUSG00000022561	chr15	76213931	76215930	Gpaa1	14731	0.601398	0.78808	-0.186682	-0.410356	2.14985e-08	4.79878e-07	1104	2
Promoters	ENSMUSG00000097397	chr16	4756998	4758997	Gm16861	100503704	0.163377	0.271483	-0.108106	-0.741607	9.80475e-06	8.34873e-05	1104	2
Promoters	ENSMUSG00000104876	chr14	54378808	54380807	Trdc	NA	0.149808	0.265127	-0.115319	-0.939889	1.01005e-05	8.56942e-05	1105	2
Promoters	ENSMUSG00000062638	chr17	34594606	34596605	Btnl1	100038862	0.681293	0.807255	-0.125962	-0.40957	3.72406e-06	3.71119e-05	1107	3
Promoters	ENSMUSG00000081228	chr5	137612389	137614388	Gm16089	NA	0.237786	0.374951	-0.137165	-0.454205	1.01605e-05	8.59702e-05	1108	2
Promoters	ENSMUSG00000078137	chr2	118533945	118535944	Ankrd63	383787	0.400009	0.507883	-0.107875	-0.692616	4.10626e-08	8.2433e-07	1109	3
Promoters	ENSMUSG00000014603	chr3	107500847	107502846	Alx3	11694	0.541027	0.404938	0.136089	0.409228	2.01863e-06	2.17051e-05	1109	1
Promoters	ENSMUSG00000023232	chr4	130172499	130174498	Serinc2	230779	0.15305	0.265486	-0.112436	-0.445541	1.02947e-05	8.70267e-05	1109	2
Promoters	ENSMUSG00000044522	chr3	121436635	121438634	A730020M07Rik	100503044	0.335025	0.442726	-0.107701	-0.53544	4.39804e-06	4.2727e-05	1111	2
Promoters	ENSMUSG00000117622	chr17	26450038	26452037	Gm20026	NA	0.186761	0.305389	-0.118628	-0.680691	1.04067e-05	8.77366e-05	1112	1
Promoters	ENSMUSG00000094626	chr6	120470269	120472268	Tmem121b	94047	0.600391	0.800039	-0.199648	-0.408258	2.82034e-09	9.6148e-08	1113	1
Promoters	ENSMUSG00000076901	chr14	54427618	54429617	Traj28	NA	0.453913	0.605255	-0.151342	-0.40733	3.00907e-06	3.10341e-05	1114	1
Promoters	ENSMUSG00000108683	chr7	114453307	114455306	Gm45017	NA	0.27289	0.426297	-0.153407	-0.625068	1.07398e-05	9.01392e-05	1117	1
Promoters	ENSMUSG00000036381	chr3	59060540	59062539	P2ry14	140795;320463	0.581914	0.436563	0.145351	0.406524	2.74693e-06	2.85504e-05	1118	1
Promoters	ENSMUSG00000103677	chr18	37816763	37818762	Pcdhga4	93712	0.628112	0.837417	-0.209305	-0.406469	2.04448e-08	4.62971e-07	1120	2
Promoters	ENSMUSG00000021951	chr14	57808570	57810569	Eef1akmt1	68043	0.193181	0.300206	-0.107025	-0.610462	3.89762e-06	3.85039e-05	1122	1
Promoters	ENSMUSG00000097933	chr14	57807571	57809570	1700039M10Rik	67518	0.193181	0.300206	-0.107025	-0.610462	3.89762e-06	3.85039e-05	1122	1
Promoters	ENSMUSG00000022323	chr15	34494902	34496901	Rida	15473	0.104008	0.223223	-0.119216	-0.47201	1.11506e-05	9.31704e-05	1122	3
Promoters	ENSMUSG00000038079	chr1	59159068	59161067	Tmem237	381259	0.457857	0.609895	-0.152038	-0.405955	4.06257e-06	3.98396e-05	1123	1
Promoters	ENSMUSG00000030322	chr6	115829833	115831832	Mbd4	17193	0.641567	0.852687	-0.21112	-0.404923	5.35367e-09	1.59843e-07	1125	1
Promoters	ENSMUSG00000030323	chr6	115828931	115830930	Ift122	81896	0.641567	0.852687	-0.21112	-0.404923	5.35367e-09	1.59843e-07	1125	1
Promoters	ENSMUSG00000078653	chr11	101168338	101170337	Cntd1	68107	0.0666436	0.173548	-0.106905	-0.869229	2.63681e-06	2.76202e-05	1125	2
Promoters	ENSMUSG00000069718	chr11	99549287	99551286	Gm11563	100040248	0.218494	0.325384	-0.10689	-0.950389	3.0553e-06	3.14417e-05	1126	2
Promoters	ENSMUSG00000071644	chr19	8942905	8944904	Eef1g	67160	0.28647	0.393342	-0.106872	-0.444119	1.14286e-05	9.51538e-05	1127	1
Promoters	ENSMUSG00000049939	chr6	28831247	28833246	Lrrc4	192198	0.202632	0.336237	-0.133606	-0.404487	2.07832e-06	2.22932e-05	1129	6
Promoters	ENSMUSG00000025380	chr11	120250860	120252859	Fscn2	238021	0.405233	0.539367	-0.134134	-0.40385	1.38188e-06	1.57032e-05	1131	1
Promoters	ENSMUSG00000062773	chr7	24375601	24377600	Tex101	56746	0.141853	0.248548	-0.106696	-0.767762	5.79223e-06	5.33944e-05	1132	1
Promoters	ENSMUSG00000097164	chr10	94523939	94525938	Cep83os	NA	0.487361	0.634356	-0.146994	-0.402444	4.53048e-07	6.29233e-06	1135	2
Promoters	ENSMUSG00000080957	chr5	146183861	146185860	Gm15739	NA	0.383556	0.276948	0.106608	0.45578	5.05965e-06	4.7944e-05	1136	1
Promoters	ENSMUSG00000111837	chr9	122510307	122512306	Gm47135	NA	0.389483	0.281407	0.108077	0.455101	1.22123e-05	0.000100481	1138	1
Promoters	ENSMUSG00000065414	chr9	122510441	122512440	Mir138-1	387156	0.389483	0.281407	0.108077	0.455101	1.22123e-05	0.000100481	1138	1
Promoters	ENSMUSG00000014529	chr5	3699681	3701680	Tmbim7	75010	0.611831	0.811194	-0.199363	-0.401201	8.20858e-07	1.01955e-05	1139	1
Promoters	ENSMUSG00002076130	chr13	51917830	51919829	NA	NA	0.447007	0.617597	-0.17059	-0.40039	2.72251e-08	5.81402e-07	1141	5
Promoters	ENSMUSG00000117525	chr17	78714745	78716744	Gm50034	NA	0.459484	0.609518	-0.150034	-0.40007	5.24486e-07	7.11586e-06	1142	1
Promoters	ENSMUSG00000020027	chr10	95252543	95254542	Socs2	216233	0.617896	0.753321	-0.135425	-0.400014	1.157e-06	1.34742e-05	1143	2
Promoters	ENSMUSG00000063626	chr8	29709165	29711164	Unc5d	210801	0.414289	0.30821	0.106079	0.415068	9.77007e-06	8.33434e-05	1144	1
Promoters	ENSMUSG00000010830	chr15	79399112	79401111	Kdelr3	105785	0.322409	0.480347	-0.157938	-0.560844	1.24465e-05	0.00010182	1146	1
Promoters	ENSMUSG00000066043	chr4	132149301	132151300	Phactr4	100169	0.646767	0.855137	-0.20837	-0.397547	4.16406e-10	2.24557e-08	1148	1
Promoters	ENSMUSG00000110516	chr8	95816805	95818804	Gm45758	NA	0.24421	0.395731	-0.151521	-0.674502	1.25835e-05	0.000102672	1149	1
Promoters	ENSMUSG00000112426	chr10	127166760	127168759	Gm47200	NA	0.124681	0.2353	-0.110619	-0.833313	1.27344e-05	0.000103723	1151	4
Promoters	ENSMUSG00000078570	chr4	124744490	124746489	1110065P20Rik	68920	0.515367	0.68146	-0.166093	-0.39632	2.86837e-07	4.24147e-06	1152	1
Promoters	ENSMUSG00000114425	chr13	97511242	97513241	Gm33447	NA	0.141346	0.247016	-0.10567	-0.764006	5.07354e-06	4.79964e-05	1152	1
Promoters	ENSMUSG00000056753	chr8	84793417	84795416	C330011M18Rik	NA	0.579253	0.756438	-0.177185	-0.393785	2.70595e-08	5.8036e-07	1160	3
Promoters	ENSMUSG00000051844	chr6	83417237	83419236	B230319C09Rik	320775	0.0794764	0.184483	-0.105007	-1.12007	1.23425e-05	0.000101057	1161	1
Promoters	ENSMUSG00000095286	chr17	37974174	37976173	Olfr117	258263	0.535071	0.405067	0.130004	0.3931	4.25363e-06	4.15394e-05	1161	1
Promoters	ENSMUSG00000087698	chr4	140684714	140686713	Gm13031	100126227	0.0794323	0.184257	-0.104825	-1.09786	7.29329e-08	1.33544e-06	1163	2
Promoters	ENSMUSG00000070336	chr11	97774481	97776480	Fbxo47	72973	0.0551996	0.159978	-0.104779	-1.36888	5.97899e-09	1.7462e-07	1164	2
Promoters	ENSMUSG00000030588	chr7	28936254	28938253	Yif1b	77254	0.243236	0.34842	-0.105184	-0.39123	6.40625e-06	5.81963e-05	1165	3
Promoters	ENSMUSG00000024818	chr19	5926336	5928335	Slc25a45	107375	0.490405	0.648909	-0.158504	-0.390765	2.22355e-07	3.42858e-06	1167	2
Promoters	ENSMUSG00000043857	chr11	116808189	116810188	Mgat5b	268510	0.0649384	0.169475	-0.104537	-0.91708	1.51582e-06	1.69889e-05	1168	2
Promoters	ENSMUSG00000036208	chr16	44543164	44545163	Nepro	212547	0.498355	0.65551	-0.157154	-0.388623	1.01358e-06	1.21357e-05	1173	1
Promoters	ENSMUSG00000045569	chr18	68561892	68563891	Mc2r	17200	0.501185	0.359388	0.141797	0.468708	1.41964e-05	0.000113462	1173	1
Promoters	ENSMUSG00000114597	chr13	40889544	40891543	Gm47067	NA	0.457604	0.304229	0.153375	0.573472	1.42566e-05	0.000113847	1174	1
Promoters	ENSMUSG00000025383	chr10	128134122	128136121	Il23a	83430	0.289812	0.394085	-0.104273	-0.430602	9.65967e-06	8.27719e-05	1175	1
Promoters	ENSMUSG00000060727	chr11	78039765	78041764	Gm12571	NA	0.452418	0.594397	-0.141978	-0.386297	9.64382e-07	1.17112e-05	1181	1
Promoters	ENSMUSG00000048347	chr18	37621018	37623017	Pcdhb18	93889	0.451755	0.341294	0.11046	0.394447	1.4568e-05	0.000115644	1181	1
Promoters	ENSMUSG00000099357	chr7	30955203	30957202	Scgb1b1-ps	NA	0.0936721	0.218625	-0.124953	-0.69879	1.49122e-05	0.000117877	1186	2
Promoters	ENSMUSG00000029608	chr5	121147656	121149655	Rph3a	19894	0.615617	0.807053	-0.191436	-0.385149	6.96251e-07	8.84465e-06	1187	1
Promoters	ENSMUSG00000038580	chr7	140858547	140860546	Sct	20287	0.662546	0.774339	-0.111793	-0.38484	8.3003e-06	7.22519e-05	1189	3
Promoters	ENSMUSG00000039835	chr10	18193233	18195232	Nhsl1	215819	0.246208	0.395677	-0.149469	-0.663014	1.54706e-05	0.000121479	1192	1
Promoters	ENSMUSG00000114658	chr14	65411909	65413908	Gm30008	NA	0.345529	0.241946	0.103583	0.496853	2.35657e-06	2.48793e-05	1192	1
Promoters	ENSMUSG00000085434	chr11	117760576	117762575	Gm11725	NA	0.512397	0.671934	-0.159537	-0.384485	6.4265e-07	8.28726e-06	1193	1
Promoters	ENSMUSG00000027536	chr3	10430467	10432466	Chmp4c	66371	0.490638	0.643486	-0.152848	-0.384389	3.31724e-07	4.8141e-06	1194	1
Promoters	ENSMUSG00000076891	chr14	54415919	54417918	Traj39	NA	0.625176	0.771802	-0.146625	-0.383441	4.60871e-06	4.44056e-05	1202	2
Promoters	ENSMUSG00000116655	chr17	15370921	15372920	Gm35455	NA	0.591993	0.775013	-0.183021	-0.382971	5.93825e-08	1.11565e-06	1205	1
Promoters	ENSMUSG00000003531	chr16	17869224	17871223	Dgcr6	13353	0.175949	0.284602	-0.108652	-0.663856	1.61266e-05	0.000125362	1206	1
Promoters	ENSMUSG00000074577	chr2	167852039	167854038	Ripor3	69553	0.540452	0.67501	-0.134558	-0.381459	2.32315e-06	2.46375e-05	1210	3
Promoters	ENSMUSG00000085322	chr2	168606563	168608562	Gm14261	105244370	0.528912	0.691994	-0.163081	-0.381408	1.14738e-07	1.97009e-06	1211	1
Promoters	ENSMUSG00000011832	chr8	4215067	4217066	Evi5l	213027	0.139398	0.242133	-0.102735	-0.658979	1.53376e-06	1.71382e-05	1212	2
Promoters	ENSMUSG00000040963	chr11	69981970	69983969	Asgr2	11890	0.38379	0.494649	-0.11086	-0.380664	5.74585e-06	5.30713e-05	1216	3
Promoters	ENSMUSG00000064759	chr11	101288095	101290094	Gm25475	NA	0.606605	0.761727	-0.155122	-0.380261	4.00609e-06	3.94093e-05	1219	3
Promoters	ENSMUSG00000107240	chr5	115567035	115569034	Gm43231	NA	0.122122	0.224282	-0.10216	-0.824659	5.05673e-06	4.7944e-05	1224	3
Promoters	ENSMUSG00000038195	chr11	75399420	75401419	Rilp	280408	0.514923	0.672943	-0.15802	-0.37966	3.4734e-07	4.98669e-06	1225	1
Promoters	ENSMUSG00000110636	chr11	103311062	103313061	Gm39397	NA	0.42	0.548523	-0.128523	-0.377281	3.57648e-06	3.60532e-05	1232	1
Promoters	ENSMUSG00000001847	chr5	143513292	143515291	Rac1	19353	0.107921	0.209523	-0.101602	-0.89655	1.39463e-07	2.31819e-06	1233	1
Promoters	ENSMUSG00000113157	chr12	20663515	20665514	Gm48693	NA	0.513388	0.39335	0.120038	0.375848	6.25599e-06	5.71342e-05	1234	1
Promoters	ENSMUSG00000114129	chr12	20663803	20665802	Gm16476	NA	0.513388	0.39335	0.120038	0.375848	6.25599e-06	5.71342e-05	1234	1
Promoters	ENSMUSG00000116883	chr12	20663844	20665843	Gm49700	NA	0.513388	0.39335	0.120038	0.375848	6.25599e-06	5.71342e-05	1234	1
Promoters	ENSMUSG00000030068	chr6	99643259	99645258	Gm20696	NA	0.282699	0.43912	-0.156421	-0.617685	1.86567e-05	0.000140487	1244	1
Promoters	ENSMUSG00000093661	chr6	99643233	99645232	Eif4e3	66892	0.282699	0.43912	-0.156421	-0.617685	1.86567e-05	0.000140487	1244	1
Promoters	ENSMUSG00000029798	chr6	57556485	57558484	Herc6	67138	0.25631	0.155503	0.100807	0.68625	1.34776e-05	0.000108659	1247	1
Promoters	ENSMUSG00000026450	chr1	134037480	134039479	Chit1	71884	0.0945522	0.205348	-0.110795	-1.04205	1.88237e-05	0.000141202	1248	2
Promoters	ENSMUSG00002076634	chr12	105610602	105612601	NA	NA	0.488368	0.630292	-0.141925	-0.372485	2.8285e-07	4.18913e-06	1249	2
Promoters	ENSMUSG00000013160	chr8	106292180	106294179	Atp6v0d1	11972	0.639315	0.785845	-0.146531	-0.372039	2.77772e-07	4.14667e-06	1250	3
Promoters	ENSMUSG00000049241	chr5	124017584	124019583	Hcar1	243270	0.527633	0.685662	-0.158028	-0.371763	6.14959e-07	8.08589e-06	1252	1
Promoters	ENSMUSG00000043102	chr2	31700093	31702092	Qrfp	227717	0.1233	0.266403	-0.143103	-0.693587	1.92293e-05	0.000143875	1253	2
Promoters	ENSMUSG00000063558	chr1	58067590	58069589	Aox1	11761	0.620466	0.477282	0.143184	0.37166	3.72009e-06	3.71119e-05	1254	1
Promoters	ENSMUSG00000044201	chr18	34884087	34886086	Cdc25c	12532	0.56476	0.733463	-0.168704	-0.371303	8.15806e-08	1.47934e-06	1256	1
Promoters	ENSMUSG00000110470	chr8	120103935	120105934	Gm45723	NA	0.251929	0.388552	-0.136623	-0.605592	1.95827e-05	0.000146052	1257	1
Promoters	ENSMUSG00000052099	chr14	64322183	64324182	Prss51	100504162	0.544009	0.706089	-0.16208	-0.37023	1.21722e-07	2.06729e-06	1260	1
Promoters	ENSMUSG00000081664	chr7	80077458	80079457	Gm15544	NA	0.275787	0.378662	-0.102874	-0.443573	1.99516e-05	0.000148332	1261	1
Promoters	ENSMUSG00000118120	chr18	54956362	54958361	Gm33732	NA	0.199606	0.416339	-0.216734	-1.02432	2.01466e-05	0.000149375	1264	1
Promoters	ENSMUSG00000052396	chr7	98887327	98889326	Mogat2	233549	0.643355	0.840435	-0.19708	-0.369396	3.30098e-10	2.04335e-08	1266	2
Promoters	ENSMUSG00000037344	chr5	137331360	137333359	Slc12a9	83704	0.319394	0.41888	-0.0994859	-0.540143	3.73565e-07	5.30632e-06	1271	2
Promoters	ENSMUSG00000031609	chr8	57940395	57942394	Sap30	60406	0.494996	0.641858	-0.146862	-0.368286	9.75516e-06	8.33042e-05	1271	1
Promoters	ENSMUSG00000117762	chr18	82918703	82920702	Gm30889	102632943	0.346871	0.446297	-0.0994257	-0.439195	1.22853e-06	1.41492e-05	1272	4
Promoters	ENSMUSG00000097403	chr1	136342758	136344757	9230116N13Rik	320054	0.534853	0.693088	-0.158235	-0.367837	5.15322e-07	7.01183e-06	1274	1
Promoters	ENSMUSG00000020115	chr10	121422193	121424192	Tbk1	56480	0.464659	0.669658	-0.204998	-0.51555	2.14646e-05	0.000157693	1275	2
Promoters	ENSMUSG00000048398	chr7	5352036	5354035	Gm5065	NA	0.482947	0.351569	0.131378	0.447162	2.15472e-05	0.000158063	1278	1
Promoters	ENSMUSG00000057770	chr7	104576765	104578764	Olfr668	259061	0.41687	0.54337	-0.126499	-0.374446	2.16237e-05	0.000158501	1279	1
Promoters	ENSMUSG00000024012	chr17	29566409	29568408	Mtch1	56462	0.140905	0.240128	-0.099223	-0.729024	1.11985e-05	9.3487e-05	1279	1
Promoters	ENSMUSG00000017631	chr11	76513885	76515884	Abr	109934	0.59719	0.773096	-0.175906	-0.367041	1.47865e-08	3.57824e-07	1280	1
Promoters	ENSMUSG00000115683	chr14	55483017	55485016	Gm49021	NA	0.522931	0.680368	-0.157437	-0.366892	1.95634e-07	3.0773e-06	1281	2
Promoters	ENSMUSG00000106869	chr5	116006703	116008702	Gm42473	NA	0.198073	0.297033	-0.0989603	-0.655506	3.53943e-07	5.06598e-06	1284	2
Promoters	ENSMUSG00000086347	chr11	101347717	101349716	Gm11626	NA	0.535419	0.41327	0.122149	0.365786	5.17908e-06	4.88469e-05	1284	1
Promoters	ENSMUSG00000026919	chr2	26560795	26562794	Lcn4	16821	0.525363	0.678524	-0.153161	-0.362989	1.72579e-07	2.78473e-06	1293	1
Promoters	ENSMUSG00000019809	chr10	13428387	13430386	Pex3	56535	0.605151	0.780962	-0.175811	-0.362669	1.73139e-08	4.07835e-07	1294	1
Promoters	ENSMUSG00000079915	chr9	65743949	65745948	Gm16073	NA	0.248762	0.34835	-0.0995882	-0.469745	2.27618e-05	0.000164782	1295	1
Promoters	ENSMUSG00000013611	chr15	36555219	36557218	Snx31	66696	0.324397	0.424188	-0.0997906	-0.362499	1.29863e-05	0.000105317	1295	2
Promoters	ENSMUSG00000084863	chr3	108191660	108193659	Gm12523	NA	0.107185	0.225827	-0.118642	-1.00894	2.29193e-05	0.000165411	1299	1
Promoters	ENSMUSG00002076346	chr1	13330922	13332921	NA	NA	0.491332	0.627457	-0.136125	-0.362085	6.86062e-06	6.16666e-05	1300	3
Promoters	ENSMUSG00000092286	chr12	3811647	3813646	Dtnbos	NA	0.564253	0.727944	-0.163691	-0.361824	5.65151e-08	1.07837e-06	1301	1
Promoters	ENSMUSG00000039646	chr16	4456305	4458304	Vasn	246154	0.253605	0.395383	-0.141778	-0.620907	2.30977e-05	0.000166059	1303	1
Promoters	ENSMUSG00000004069	chr16	4456353	4458352	Dnaja3	83945	0.253605	0.395383	-0.141778	-0.620907	2.30977e-05	0.000166059	1303	1
Promoters	ENSMUSG00000065220	chr10	79538925	79540924	Gm25794	115487565	0.13228	0.229794	-0.0975136	-0.75306	1.62282e-06	1.79834e-05	1304	1
Promoters	ENSMUSG00000023175	chr10	79538825	79540824	Bsg	12215	0.13228	0.229794	-0.0975136	-0.75306	1.62282e-06	1.79834e-05	1304	1
Promoters	ENSMUSG00000107066	chr6	122769785	122771784	Gm4482	NA	0.550316	0.426184	0.124132	0.361304	3.7678e-06	3.74186e-05	1306	1
Promoters	ENSMUSG00000034486	chr1	89858402	89860401	Gbx2	14472	0.120859	0.218273	-0.0974133	-0.802742	1.66339e-07	2.69798e-06	1307	1
Promoters	ENSMUSG00000084280	chr11	6405406	6407405	Gm11972	NA	0.331917	0.443898	-0.111981	-0.408721	2.39004e-05	0.000171435	1307	1
Promoters	ENSMUSG00000060012	chr14	64883214	64885213	Kif13b	16554	0.153447	0.374287	-0.22084	-1.23336	2.44084e-05	0.000174412	1312	1
Promoters	ENSMUSG00000084798	chr2	113538396	113540395	4930533B01Rik	75166	0.62554	0.804787	-0.179247	-0.35844	3.49724e-09	1.14239e-07	1313	1
Promoters	ENSMUSG00000081333	chr11	69620911	69622910	Gm12307	NA	0.10602	0.203257	-0.0972373	-0.878222	2.70171e-07	4.03964e-06	1313	1
Promoters	ENSMUSG00000024831	chr19	3332518	3334517	Ighmbp2	20589	0.190134	0.328424	-0.138291	-0.658538	2.44778e-05	0.000174642	1314	3
Promoters	ENSMUSG00000085636	chr11	120039888	120041887	Gm11769	NA	0.544724	0.687202	-0.142477	-0.357994	2.2777e-06	2.42103e-05	1315	3
Promoters	ENSMUSG00002075827	chr13	31810027	31812026	NA	NA	0.389231	0.516133	-0.126903	-0.604827	2.45034e-05	0.000174685	1315	2
Promoters	ENSMUSG00000074405	chr7	5021875	5023874	Zfp865	319748	0.313132	0.424075	-0.110943	-0.425819	2.45398e-05	0.000174685	1316	1
Promoters	ENSMUSG00000035228	chr7	5022052	5024051	Ccdc106	232821	0.313132	0.424075	-0.110943	-0.425819	2.45398e-05	0.000174685	1316	1
Promoters	ENSMUSG00000092511	chr17	35100519	35102518	Gm20547	NA	0.421124	0.522935	-0.101812	-0.357654	7.83625e-06	6.93182e-05	1317	2
Promoters	ENSMUSG00000052212	chr7	24459237	24461236	Cd177	68891	0.277631	0.397233	-0.119602	-0.501634	2.46353e-05	0.000175099	1319	1
Promoters	ENSMUSG00000024963	chr19	6969441	6971440	Dnajc4	57431	0.113185	0.210215	-0.0970298	-0.442185	3.37544e-07	4.88345e-06	1319	2
Promoters	ENSMUSG00002076911	chr10	121453949	121455948	NA	NA	0.548483	0.705494	-0.157011	-0.357426	1.05032e-06	1.25118e-05	1320	1
Promoters	ENSMUSG00002075667	chr9	4455524	4457523	NA	NA	0.486953	0.354752	0.1322	0.454312	2.48821e-05	0.000176319	1323	3
Promoters	ENSMUSG00000026879	chr2	35144892	35146891	Gsn	227753	0.332211	0.49947	-0.167259	-0.574111	2.51154e-05	0.000177414	1327	1
Promoters	ENSMUSG00000081672	chr4	135579489	135581488	Gm13000	NA	0.655702	0.818799	-0.163097	-0.355808	4.98099e-08	9.72849e-07	1327	4
Promoters	ENSMUSG00000000489	chr15	79898679	79900678	Pdgfb	18591	0.437838	0.558858	-0.121019	-0.355789	4.63998e-06	4.4661e-05	1328	3
Promoters	ENSMUSG00000025195	chr19	43928131	43930130	Dnmbp	71972	0.549554	0.705982	-0.156428	-0.355646	1.73049e-07	2.78751e-06	1330	1
Promoters	ENSMUSG00000112737	chr10	100159819	100161818	Gm4898	NA	0.348122	0.444633	-0.0965109	-0.458428	2.97686e-07	4.37431e-06	1331	2
Promoters	ENSMUSG00000098416	chr15	27570080	27572079	Mir7117	102466808	0.644067	0.825576	-0.181509	-0.355212	6.85414e-09	1.90675e-07	1332	2
Promoters	ENSMUSG00000085604	chr11	100576743	100578742	Dhx58os	NA	0.398518	0.512348	-0.113831	-0.354613	5.3019e-06	4.96539e-05	1335	1
Promoters	ENSMUSG00000022552	chr15	76234812	76236811	Sharpin	106025	0.384398	0.494276	-0.109878	-0.354562	1.22507e-05	0.000100481	1336	1
Promoters	ENSMUSG00000022553	chr15	76233994	76235993	Maf1	68877	0.384398	0.494276	-0.109878	-0.354562	1.22507e-05	0.000100481	1336	1
Promoters	ENSMUSG00000110774	chr9	35098459	35100458	Gm39318	NA	0.500915	0.627462	-0.126546	-0.458768	2.604e-05	0.000182592	1337	3
Promoters	ENSMUSG00000119085	chr16	45838037	45840036	NA	115488738	0.680978	0.87272	-0.191742	-0.353316	1.2255e-08	3.07023e-07	1340	1
Promoters	ENSMUSG00000099207	chr8	87925979	87927978	Gm10637	100038706	0.427426	0.328452	0.0989746	0.37009	2.70151e-05	0.000188723	1342	1
Promoters	ENSMUSG00000031991	chr9	27306596	27308595	Spata19	75469	0.21157	0.325513	-0.113942	-0.598603	2.7091e-05	0.000188972	1344	1
Promoters	ENSMUSG00000101964	chr1	156664995	156666994	Gm28693	NA	0.549328	0.70418	-0.154852	-0.352593	1.64342e-07	2.6702e-06	1347	1
Promoters	ENSMUSG00000076879	chr14	54401273	54403272	Traj52	NA	0.0697856	0.165607	-0.0958212	-1.13815	8.23212e-06	7.18586e-05	1347	1
Promoters	ENSMUSG00002075726	chr17	67857102	67859101	NA	NA	0.574918	0.4393	0.135618	0.380555	2.76337e-05	0.000192185	1348	1
Promoters	ENSMUSG00000107885	chr6	16232990	16234989	Gm43993	NA	0.581551	0.453466	0.128085	0.352038	1.76868e-05	0.000134918	1349	1
Promoters	ENSMUSG00000050577	chr2	85949067	85951066	Olfr1038-ps	NA	0.437084	0.318541	0.118543	0.444473	2.78873e-05	0.000193232	1353	1
Promoters	ENSMUSG00000038552	chr5	31452925	31454924	Fndc4	64339	0.137301	0.232785	-0.0954844	-0.720914	7.8964e-06	6.96414e-05	1353	1
Promoters	ENSMUSG00000059434	chr5	31453287	31455286	Gckr	231103	0.137301	0.232785	-0.0954844	-0.720914	7.8964e-06	6.96414e-05	1353	1
Promoters	ENSMUSG00000024008	chr17	29456642	29458641	Cpne5	240058	0.574205	0.723383	-0.149178	-0.351417	1.1849e-07	2.01972e-06	1353	5
Promoters	ENSMUSG00000104304	chr9	35745183	35747182	Gm36974	NA	0.484902	0.377954	0.106948	0.351258	2.26006e-05	0.000164027	1354	1
Promoters	ENSMUSG00000118272	chr1	34839375	34841374	NA	NA	0.523177	0.669842	-0.146665	-0.350586	4.38054e-06	4.26012e-05	1360	1
Promoters	ENSMUSG00000117030	chr17	13010048	13012047	Gm49959	NA	0.174131	0.287014	-0.112883	-0.450583	2.82509e-05	0.000194744	1360	2
Promoters	ENSMUSG00002076631	chr13	54577014	54579013	NA	NA	0.537976	0.65198	-0.114003	-0.350342	6.10171e-06	5.59722e-05	1361	6
Promoters	ENSMUSG00000020366	chr11	49736078	49738077	Mapk9	26420	0.209659	0.114496	0.0951629	0.819164	1.28705e-05	0.00010465	1362	1
Promoters	ENSMUSG00000117165	chr17	39947536	39949535	Gm49832	NA	0.623201	0.48713	0.136071	0.349041	3.0332e-06	3.12487e-05	1362	1
Promoters	ENSMUSG00000049576	chr10	52421336	52423335	Zfa-ps	22639	0.710574	0.55593	0.154644	0.348523	1.70634e-06	1.87979e-05	1365	1
Promoters	ENSMUSG00000041890	chr5	114913079	114915078	Git2	26431	0.51962	0.66417	-0.14455	-0.348156	8.04266e-07	1.00399e-05	1367	1
Promoters	ENSMUSG00000038260	chr7	44982705	44984704	Trpm4	68667	0.308595	0.4036	-0.095005	-0.403307	1.68275e-06	1.85597e-05	1367	4
Promoters	ENSMUSG00000038239	chr7	44983214	44985213	Hrc	15464	0.308595	0.4036	-0.095005	-0.403307	1.68275e-06	1.85597e-05	1367	4
Promoters	ENSMUSG00000105736	chr5	137286425	137288424	Gm42456	NA	0.147883	0.24284	-0.0949573	-0.655433	6.5388e-07	8.37449e-06	1370	5
Promoters	ENSMUSG00000035835	chr10	79709969	79711968	Plppr3	216152	0.575488	0.735056	-0.159568	-0.347709	5.7202e-08	1.08556e-06	1371	1
Promoters	ENSMUSG00000117311	chr17	39404725	39406724	Esp22	NA	0.665554	0.520877	0.144677	0.347694	5.18977e-06	4.88495e-05	1372	1
Promoters	ENSMUSG00000078779	chr7	27536532	27538531	Zfp59	22717	0.434562	0.555576	-0.121014	-0.347335	1.34795e-05	0.000108659	1376	1
Promoters	ENSMUSG00000007946	chr7	101466020	101468019	Phox2a	11859	0.231986	0.326763	-0.094777	-0.476811	1.54679e-05	0.000121479	1376	1
Promoters	ENSMUSG00000091021	chr4	132077583	132079582	Gm17300	NA	0.655469	0.815201	-0.159732	-0.346869	2.48555e-08	5.39399e-07	1378	2
Promoters	ENSMUSG00000107992	chr6	128895330	128897329	Gm44223	NA	0.607801	0.775687	-0.167886	-0.346813	1.55758e-07	2.54395e-06	1379	1
Promoters	ENSMUSG00000015451	chr17	35041941	35043940	C4a	625018	0.479202	0.604638	-0.125436	-0.600732	2.969e-05	0.000201391	1381	2
Promoters	ENSMUSG00000087371	chr7	27207048	27209047	Gm15541	NA	0.462267	0.590283	-0.128016	-0.34604	4.80713e-06	4.59865e-05	1383	1
Promoters	ENSMUSG00000079359	chr12	107577759	107579758	Gm9006	NA	0.538609	0.421749	0.11686	0.345584	7.83758e-06	6.93182e-05	1386	1
Promoters	ENSMUSG00000074881	chr2	121786074	121788073	Mageb3	17147	0.331526	0.228681	0.102844	0.516908	2.99895e-05	0.000202668	1387	1
Promoters	ENSMUSG00000025083	chr19	56996161	56998160	Afap1l2	226250	0.063783	0.158196	-0.094413	-1.18878	6.33729e-08	1.17881e-06	1388	1
Promoters	ENSMUSG00000043311	chr17	35343849	35345848	D17H6S53E	114585	0.598259	0.762594	-0.164335	-0.345026	2.46574e-08	5.36341e-07	1389	1
Promoters	ENSMUSG00000038641	chr6	37505608	37507607	Akr1d1	208665	0.0674495	0.170353	-0.102903	-1.21949	3.01573e-05	0.000202797	1391	1
Promoters	ENSMUSG00000029055	chr4	155140742	155142741	Plch2	269615	0.60513	0.770843	-0.165713	-0.344142	6.3288e-07	8.20756e-06	1395	1
Promoters	ENSMUSG00000114459	chr13	107483204	107485203	Gm2736	NA	0.48265	0.378231	0.104419	0.343649	1.53218e-05	0.000121013	1399	1
Promoters	ENSMUSG00000118644	chr11	62006745	62008744	NA	NA	0.559088	0.437623	0.121465	0.346367	3.04038e-05	0.000203597	1400	1
Promoters	ENSMUSG00000036913	chr8	125518331	125520330	Trim67	330863	0.592479	0.753979	-0.1615	-0.343222	1.15417e-08	2.93235e-07	1402	2
Promoters	ENSMUSG00000020773	chr11	116017537	116019536	Trim47	217333	0.103512	0.197146	-0.0936344	-0.867809	1.98444e-07	3.11626e-06	1402	1
Promoters	ENSMUSG00000036322	chr17	34563120	34565119	H2-Ea	NA	0.246664	0.375972	-0.129308	-0.376989	3.05994e-05	0.000204614	1402	2
Promoters	ENSMUSG00000065533	chr1	193189339	193191338	Mir205	387201	0.218706	0.312286	-0.0935798	-0.35269	2.90348e-05	0.00019739	1403	2
Promoters	ENSMUSG00000024914	chr19	5474508	5476507	Drap1	66556	0.284289	0.403919	-0.11963	-0.343122	6.72952e-06	6.06045e-05	1403	5
Promoters	ENSMUSG00000082545	chr11	50236955	50238954	Gm12196	NA	0.231053	0.324558	-0.0935052	-0.509647	1.6914e-05	0.000130188	1405	3
Promoters	ENSMUSG00000085039	chr7	3647387	3649386	Gm15927	NA	0.0720094	0.165504	-0.0934942	-1.09764	2.1304e-07	3.2958e-06	1406	1
Promoters	ENSMUSG00000035632	chr7	3646767	3648766	Cnot3	232791	0.0720094	0.165504	-0.0934942	-1.09764	2.1304e-07	3.2958e-06	1406	1
Promoters	ENSMUSG00000065732	chr17	84594676	84596675	Gm24492	115488873	0.537286	0.683942	-0.146656	-0.34252	1.98213e-06	2.14084e-05	1406	1
Promoters	ENSMUSG00000055416	chr15	31275137	31277136	Fam136b-ps	NA	0.607432	0.772785	-0.165353	-0.342335	6.93114e-08	1.27661e-06	1409	1
Promoters	ENSMUSG00000101028	chr1	90206680	90208679	Gm28723	NA	0.225843	0.319199	-0.0933567	-0.69599	1.24067e-06	1.42715e-05	1410	4
Promoters	ENSMUSG00000058794	chr15	103166331	103168330	Nfe2	18022	0.426269	0.536456	-0.110187	-0.561535	3.24108e-05	0.00021504	1413	2
Promoters	ENSMUSG00000082589	chr3	98752322	98754321	Gm12433	NA	0.511029	0.618755	-0.107726	-0.493196	3.27267e-05	0.000216829	1415	2
Promoters	ENSMUSG00000022185	chr14	54923889	54925888	Acin1	56215	0.25925	0.352464	-0.0932137	-0.374596	2.12415e-05	0.000156401	1415	3
Promoters	ENSMUSG00000065599	chr13	63446798	63448797	Mir23b	387217	0.519495	0.408285	0.11121	0.34013	1.73581e-05	0.000132626	1419	1
Promoters	ENSMUSG00000065475	chr13	63447026	63449025	Mir27b	387221	0.519495	0.408285	0.11121	0.34013	1.73581e-05	0.000132626	1419	1
Promoters	ENSMUSG00000110536	chr8	69921221	69923220	Gm45850	NA	0.315978	0.40898	-0.093002	-0.362107	1.81863e-05	0.000137609	1420	1
Promoters	ENSMUSG00000112896	chr10	98187237	98189236	Gm8633	667438	0.435866	0.336511	0.0993546	0.363708	3.32073e-05	0.000219239	1420	1
Promoters	ENSMUSG00000090118	chr8	125556937	125558936	Gm16163	NA	0.555785	0.705794	-0.15001	-0.339292	1.2901e-07	2.17139e-06	1424	1
Promoters	ENSMUSG00000032900	chr18	56719922	56721921	Tex43	67343	0.305513	0.398377	-0.092864	-0.477605	3.20947e-06	3.27408e-05	1425	2
Promoters	ENSMUSG00000052026	chr18	61146795	61148794	Slc6a7	240332	0.622579	0.790271	-0.167692	-0.339244	2.82547e-07	4.18913e-06	1425	1
Promoters	ENSMUSG00000029360	chr5	118201925	118203924	Gm9754	NA	0.147443	0.24019	-0.0927464	-0.66819	5.91913e-07	7.86004e-06	1427	1
Promoters	ENSMUSG00000030324	chr6	115907209	115909208	Rho	212541	0.473157	0.590395	-0.117238	-0.338985	4.19782e-06	4.10371e-05	1431	2
Promoters	ENSMUSG00000116692	chr17	27573143	27575142	Gm49795	NA	0.555459	0.694909	-0.13945	-0.338671	4.22926e-07	5.90899e-06	1432	2
Promoters	ENSMUSG00000106578	chr17	27573212	27575211	Mir7217	102465701	0.555459	0.694909	-0.13945	-0.338671	4.22926e-07	5.90899e-06	1432	2
Promoters	ENSMUSG00000111478	chr10	84337634	84339633	Gm18251	NA	0.434809	0.32952	0.105289	0.38969	3.46753e-05	0.000226853	1433	1
Promoters	ENSMUSG00000102166	chr1	13918844	13920843	Gm36947	NA	0.516719	0.382572	0.134147	0.424076	3.48388e-05	0.000227764	1434	1
Promoters	ENSMUSG00000094985	chr9	122574911	122576910	Topaz1	671232	0.579612	0.456382	0.123231	0.338256	2.00673e-05	0.000148956	1436	1
Promoters	ENSMUSG00000116482	chr15	98593573	98595572	Gm34152	NA	0.321936	0.438943	-0.117007	-0.435628	3.52364e-05	0.000230043	1436	1
Promoters	ENSMUSG00000106201	chr3	38493443	38495442	Gm7815	NA	0.281655	0.436733	-0.155078	-0.384513	3.61179e-05	0.000235143	1440	2
Promoters	ENSMUSG00000113645	chr13	34302184	34304183	Gm47076	NA	0.655576	0.831115	-0.175538	-0.337698	1.22809e-08	3.07023e-07	1441	1
Promoters	ENSMUSG00000031832	chr8	120331462	120333461	Taf1c	21341	0.611399	0.773345	-0.161946	-0.337443	1.0483e-08	2.71486e-07	1443	2
Promoters	ENSMUSG00000031948	chr8	112737456	112739455	Kars	85305	0.405545	0.29714	0.108405	0.436108	3.69038e-05	0.000238602	1449	1
Promoters	ENSMUSG00000033430	chr8	112736530	112738529	Terf2ip	57321	0.405545	0.29714	0.108405	0.436108	3.69038e-05	0.000238602	1449	1
Promoters	ENSMUSG00000071324	chr10	41893939	41895938	Armc2	213402	0.0765704	0.16837	-0.0917993	-1.04293	6.57184e-09	1.85717e-07	1449	1
Promoters	ENSMUSG00000111103	chr10	41892712	41894711	1700016J18Rik	NA	0.0765704	0.16837	-0.0917993	-1.04293	6.57184e-09	1.85717e-07	1449	1
Promoters	ENSMUSG00000021476	chr13	64308138	64310137	Habp4	56541	0.569464	0.721371	-0.151907	-0.335885	1.36056e-07	2.26961e-06	1453	1
Promoters	ENSMUSG00000097189	chr3	95761778	95763777	Gm26594	NA	0.635128	0.803939	-0.168811	-0.335335	1.70246e-07	2.75658e-06	1455	1
Promoters	ENSMUSG00000001687	chr5	148489100	148491099	Ubl3	24109	0.235926	0.140192	0.0957347	0.711422	3.77861e-05	0.000243133	1457	1
Promoters	ENSMUSG00000097795	chr10	21998895	22000894	Gm7678	NA	0.196894	0.288434	-0.0915398	-0.528519	2.84383e-05	0.000195539	1459	1
Promoters	ENSMUSG00000114359	chr13	55401715	55403714	Gm47816	NA	0.628075	0.793806	-0.165731	-0.333122	1.7791e-08	4.16976e-07	1462	1
Promoters	ENSMUSG00000118919	chr19	23272193	23274192	NA	115489073	0.164146	0.270088	-0.105942	-0.333009	1.22211e-05	0.000100481	1463	4
Promoters	ENSMUSG00000059939	chr4	156192939	156194938	9430015G10Rik	230996	0.652237	0.824111	-0.171874	-0.332925	1.1109e-09	4.48908e-08	1464	2
Promoters	ENSMUSG00000014226	chr1	160039946	160041945	Cacybp	12301	0.650262	0.821597	-0.171335	-0.332845	1.58505e-08	3.78113e-07	1465	1
Promoters	ENSMUSG00000103006	chr1	160039013	160041012	4933417C20Rik	NA	0.650262	0.821597	-0.171335	-0.332845	1.58505e-08	3.78113e-07	1465	1
Promoters	ENSMUSG00000032013	chr9	43220645	43222644	Trim29	72169	0.458145	0.579792	-0.121648	-0.332144	8.96105e-07	1.09817e-05	1467	2
Promoters	ENSMUSG00000048406	chr4	141272000	141273999	B330016D10Rik	NA	0.0745048	0.165607	-0.0911022	-1.05525	1.27951e-07	2.15745e-06	1468	1
Promoters	ENSMUSG00002076129	chr1	172511909	172513908	NA	NA	0.639026	0.802399	-0.163373	-0.331479	3.2597e-09	1.08753e-07	1469	2
Promoters	ENSMUSG00000045083	chr4	36951248	36953247	Lingo2	242384	0.100573	0.218464	-0.117891	-0.650302	3.90724e-05	0.000249356	1469	2
Promoters	ENSMUSG00000083368	chr4	131819702	131821701	Gm13214	NA	0.567218	0.688315	-0.121097	-0.331397	1.67746e-06	1.85451e-05	1470	2
Promoters	ENSMUSG00000108801	chr7	127289607	127291606	Gm39090	NA	0.638604	0.806066	-0.167462	-0.331348	2.31056e-08	5.09681e-07	1471	1
Promoters	ENSMUSG00000025650	chr9	108781154	108783153	Col7a1	12836	0.48702	0.591078	-0.104058	-0.331012	3.00831e-05	0.000202797	1472	2
Promoters	ENSMUSG00000058297	chr10	59940541	59942540	Spock2	94214	0.281247	0.388382	-0.107134	-0.451906	3.99782e-05	0.000254099	1475	1
Promoters	ENSMUSG00000087938	chr4	41311699	41313698	Gm26049	115490020	0.577692	0.687083	-0.109391	-0.330796	1.65117e-05	0.000127615	1476	2
Promoters	ENSMUSG00000109779	chr7	113047627	113049626	Gm18780	NA	0.0718934	0.162782	-0.0908889	-1.07714	2.41988e-08	5.27589e-07	1476	1
Promoters	ENSMUSG00000063253	chr8	84184521	84186520	Scoc	56367	0.102052	0.192864	-0.0908114	-0.856338	8.34217e-06	7.2549e-05	1477	1
Promoters	ENSMUSG00000071490	chr13	23067876	23069875	Vmn1r212	171275	0.567256	0.715858	-0.148603	-0.330477	1.22302e-07	2.06963e-06	1477	1
Promoters	ENSMUSG00000116550	chr17	15816690	15818689	Gm3507	NA	0.2006	0.110066	0.0905341	0.810678	4.65782e-06	4.47867e-05	1484	1
Promoters	ENSMUSG00000049799	chr4	94537882	94539881	Lrrc19	100061	0.622538	0.784488	-0.16195	-0.328873	8.29826e-07	1.02905e-05	1486	1
Promoters	ENSMUSG00000111847	chr10	39536585	39538584	Gm8899	NA	0.561765	0.686074	-0.124309	-0.328487	6.5502e-07	8.37764e-06	1488	2
Promoters	ENSMUSG00000050199	chr2	109746492	109748491	Lgr4	107515	0.309567	0.219241	0.0903269	0.479258	1.7086e-05	0.000131188	1489	1
Promoters	ENSMUSG00000085950	chr2	38312514	38314513	Gm13589	NA	0.218812	0.383681	-0.164869	-0.782865	4.08427e-05	0.00025698	1490	1
Promoters	ENSMUSG00000106655	chr13	82845953	82847952	Mir3961	100628621	0.678822	0.538666	0.140155	0.328201	2.4369e-05	0.000174264	1490	1
Promoters	ENSMUSG00000039637	chr16	4497142	4499141	Coro7	78885	0.261621	0.351882	-0.0902611	-0.399375	2.99211e-05	0.000202388	1490	3
Promoters	ENSMUSG00000047030	chr2	167334308	167336307	Spata2	263876	0.290228	0.494688	-0.20446	-0.749331	4.11432e-05	0.000258524	1492	1
Promoters	ENSMUSG00000042066	chr1	132318520	132320519	Tmcc2	68875	0.074255	0.16442	-0.0901649	-1.04973	9.64191e-08	1.70836e-06	1493	1
Promoters	ENSMUSG00000115959	chr2	75133070	75135069	Gm18494	NA	0.569629	0.451811	0.117819	0.32783	8.28393e-06	7.21764e-05	1493	1
Promoters	ENSMUSG00000041794	chr9	120129079	120131078	Myrip	245049	0.618559	0.778846	-0.160287	-0.327696	3.35913e-07	4.86736e-06	1495	1
Promoters	ENSMUSG00000117266	chr17	48448576	48450575	Gm49947	NA	0.64932	0.778244	-0.128924	-0.327567	8.81872e-07	1.08214e-05	1496	3
Promoters	ENSMUSG00000049565	chr3	108645474	108647473	Aknad1	329738	0.332892	0.427711	-0.0948188	-0.351968	4.36341e-05	0.000272713	1500	2
Promoters	ENSMUSG00000115539	chr14	79203509	79205508	Gm6997	NA	0.666673	0.798261	-0.131588	-0.326057	2.34949e-07	3.58737e-06	1501	2
Promoters	ENSMUSG00000091906	chr13	102895263	102897262	1700099I09Rik	76624	0.0454648	0.135419	-0.0899537	-1.39057	1.29766e-08	3.2099e-07	1502	1
Promoters	ENSMUSG00000030127	chr6	124942002	124944001	Cops7a	26894	0.191738	0.311389	-0.119651	-0.67184	4.41055e-05	0.000274923	1504	1
Promoters	ENSMUSG00000040007	chr2	118729358	118731357	Bahd1	228536	0.0609809	0.150736	-0.0897552	-1.17056	1.35128e-09	5.23482e-08	1507	2
Promoters	ENSMUSG00000110105	chr7	7280789	7282788	Gm45844	NA	0.596934	0.474445	0.122489	0.325207	3.58522e-06	3.60638e-05	1507	1
Promoters	ENSMUSG00000098900	chr7	7280767	7282766	Gm18190	NA	0.596934	0.474445	0.122489	0.325207	3.58522e-06	3.60638e-05	1507	1
Promoters	ENSMUSG00000043314	chr11	58352597	58354596	Olfr30	18329	0.0997686	0.189464	-0.0896959	-0.861667	2.33884e-06	2.472e-05	1508	1
Promoters	ENSMUSG00000118026	chr17	34347885	34349884	Gm50335	NA	0.533628	0.442271	0.0913561	0.324926	3.12158e-05	0.000207699	1511	2
Promoters	ENSMUSG00000082313	chr2	144207048	144209047	Gm11701	NA	0.418935	0.527853	-0.108917	-0.324446	7.53457e-06	6.7145e-05	1514	2
Promoters	ENSMUSG00000027574	chr2	180595993	180597992	Nkain4	58237	0.408908	0.519095	-0.110187	-0.42057	4.54781e-05	0.000281057	1516	2
Promoters	ENSMUSG00000108380	chr14	50648418	50650417	Olfr737-ps1	NA	0.46011	0.365579	0.0945309	0.323882	4.50475e-05	0.000279312	1519	1
Promoters	ENSMUSG00000036892	chr7	30191547	30193546	Prodh2	56189	0.599157	0.722107	-0.122951	-0.323718	3.44959e-06	3.4849e-05	1520	3
Promoters	ENSMUSG00000065100	chr8	111648248	111650247	Gm26132	115487037	0.553741	0.695436	-0.141695	-0.323483	6.27667e-07	8.18411e-06	1522	1
Promoters	ENSMUSG00000002588	chr6	5193447	5195446	Pon1	18979	0.58967	0.725709	-0.136039	-0.323418	5.00025e-07	6.8434e-06	1524	3
Promoters	ENSMUSG00000028386	chr4	59914557	59916556	Slc46a2	30936	0.105565	0.19435	-0.0887856	-0.82391	3.31371e-07	4.8141e-06	1528	3
Promoters	ENSMUSG00000111711	chr2	86563546	86565545	Olfr1089	257933	0.44571	0.351477	0.0942337	0.334215	4.67049e-05	0.000286122	1530	1
Promoters	ENSMUSG00000086071	chr4	19719700	19721699	Gm12354	102632246	0.533785	0.669868	-0.136083	-0.321852	1.47075e-06	1.65724e-05	1530	3
Promoters	ENSMUSG00000029551	chr5	139812141	139814140	Psmg3	66506	0.15354	0.248427	-0.0948868	-0.382281	4.69122e-05	0.000286623	1534	3
Promoters	ENSMUSG00000076123	chr4	135143445	135145444	Mir700	735285	0.61062	0.765302	-0.154681	-0.321047	5.32252e-07	7.16934e-06	1536	1
Promoters	ENSMUSG00000107571	chr6	46024592	46026591	Gm43877	NA	0.350337	0.262127	0.0882101	0.405067	2.98371e-05	0.000201966	1536	1
Promoters	ENSMUSG00000042942	chr18	10323677	10325676	Greb1l	381157	0.499164	0.603248	-0.104083	-0.320869	4.00639e-07	5.63962e-06	1537	2
Promoters	ENSMUSG00000083594	chr2	85923246	85925245	Gm13722	NA	0.479763	0.368862	0.110901	0.370413	4.71612e-05	0.000287475	1538	1
Promoters	ENSMUSG00000085980	chr4	45638244	45640243	Gm12408	100040557	0.640066	0.792321	-0.152255	-0.320381	1.57421e-08	3.77448e-07	1540	4
Promoters	ENSMUSG00000071645	chr19	8929711	8931710	Tut1	70044	0.655155	0.819915	-0.164759	-0.320362	4.57562e-09	1.42041e-07	1541	2
Promoters	ENSMUSG00000089580	chr13	24500336	24502335	Gm23340	NA	0.573294	0.718138	-0.144844	-0.319989	1.08086e-06	1.2762e-05	1544	1
Promoters	ENSMUSG00000065394	chr5	138163167	138165166	Mir25	723926	0.420024	0.526684	-0.10666	-0.319655	2.28698e-05	0.000165181	1546	1
Promoters	ENSMUSG00000108651	chr7	43606746	43608745	Klk1b2-ps	NA	0.242897	0.14829	0.0946071	0.680193	4.80851e-05	0.00029159	1546	3
Promoters	ENSMUSG00000079071	chr2	122313922	122315921	Slc28a2b	381417	0.519376	0.607147	-0.0877715	-0.339929	2.19153e-05	0.000160387	1547	4
Promoters	ENSMUSG00000032815	chr8	124044816	124046815	Fanca	14087	0.0964759	0.184079	-0.0876029	-0.866116	2.23178e-06	2.3776e-05	1551	1
Promoters	ENSMUSG00000112084	chr10	82867030	82869029	Gm10773	NA	0.442397	0.558468	-0.116071	-0.324311	4.93071e-05	0.000298036	1551	2
Promoters	ENSMUSG00000059291	chr4	135780240	135782239	Rpl11	67025	0.585709	0.733125	-0.147416	-0.318997	3.15252e-06	3.22542e-05	1554	1
Promoters	ENSMUSG00000014778	chr8	106074086	106076085	Fhod1	234686	0.120995	0.208379	-0.0873843	-0.737324	1.88269e-05	0.000141202	1554	1
Promoters	ENSMUSG00000014786	chr8	106073975	106075974	Slc9a5	277973	0.120995	0.208379	-0.0873843	-0.737324	1.88269e-05	0.000141202	1554	1
Promoters	ENSMUSG00000119756	chr3	129997614	129999613	NA	115489655;115489656;115489879;115490091;115490092	0.428225	0.536465	-0.108239	-0.318455	4.53857e-05	0.000280852	1558	1
Promoters	ENSMUSG00000073067	chr6	54406707	54408706	9130019P16Rik	100042056	0.536978	0.421414	0.115564	0.342409	5.01413e-05	0.000301523	1559	1
Promoters	ENSMUSG00000044515	chr12	84133916	84135915	Gm8385	NA	0.453499	0.540673	-0.0871748	-0.611714	7.91738e-06	6.96952e-05	1560	2
Promoters	ENSMUSG00000107378	chr6	127143038	127145037	Gm18995	NA	0.668247	0.835006	-0.166759	-0.317151	4.21046e-08	8.41799e-07	1566	1
Promoters	ENSMUSG00000007050	chr17	35199338	35201337	Lsm2	27756	0.422384	0.552559	-0.130175	-0.344789	5.08134e-05	0.000304199	1566	2
Promoters	ENSMUSG00000063430	chr5	113636699	113638698	Wscd2	320916	0.660617	0.528586	0.132032	0.316314	1.5503e-05	0.000121522	1569	1
Promoters	ENSMUSG00000082523	chr4	91595375	91597374	Gm12667	NA	0.516935	0.430282	0.0866529	0.31496	1.72033e-05	0.000131873	1575	2
Promoters	ENSMUSG00000110134	chr8	92958253	92960252	Gm45334	NA	0.461909	0.577503	-0.115594	-0.314934	5.939e-06	5.45864e-05	1575	2
Promoters	ENSMUSG00000052593	chr12	21423134	21425133	Adam17	11491	0.0590972	0.145589	-0.0864918	-1.17104	2.33086e-06	2.46635e-05	1579	1
Promoters	ENSMUSG00000026315	chr1	107516236	107518235	Serpinb8	20725	0.616681	0.493971	0.12271	0.314392	3.62933e-05	0.00023563	1580	1
Promoters	ENSMUSG00000031790	chr8	96077396	96079395	Mmp15	17388	0.69129	0.554156	0.137133	0.313915	9.00742e-06	7.76145e-05	1583	1
Promoters	ENSMUSG00000081792	chr4	143114729	143116728	Anp32b-ps1	NA	0.549734	0.68576	-0.136026	-0.313849	1.3851e-05	0.000111081	1584	1
Promoters	ENSMUSG00000039450	chr11	120617608	120619607	Dcxr	67880	0.251593	0.404857	-0.153264	-0.313777	6.50711e-07	8.35674e-06	1585	2
Promoters	ENSMUSG00000084516	chr2	104258786	104260785	Mir1902	100316678	0.533387	0.427405	0.105981	0.313008	1.90993e-05	0.000143016	1591	1
Promoters	ENSMUSG00000037568	chr1	190710994	190712993	Vash2	226841	0.535171	0.421547	0.113624	0.33719	5.52133e-05	0.000324733	1594	1
Promoters	ENSMUSG00000060803	chr19	4087486	4089485	Gstp1	14870	0.203894	0.289921	-0.086027	-0.487687	5.25611e-06	4.93748e-05	1596	1
Promoters	ENSMUSG00000109902	chr8	46613627	46615626	Gm45693	NA	0.256409	0.342378	-0.0859691	-0.403481	2.46118e-05	0.000175065	1598	1
Promoters	ENSMUSG00000078117	chr9	8970292	8972291	Gm16485	NA	0.554565	0.444859	0.109707	0.311722	1.71912e-05	0.000131873	1599	1
Promoters	ENSMUSG00000102762	chr1	36370289	36372288	4930403P22Rik	NA	0.497475	0.619656	-0.122181	-0.311228	6.25886e-06	5.71342e-05	1602	1
Promoters	ENSMUSG00000110597	chr8	105611994	105613993	Gm8798	NA	0.128138	0.213967	-0.0858295	-0.61996	8.56417e-06	7.43417e-05	1603	2
Promoters	ENSMUSG00000090293	chr6	82739763	82741762	Gm17034	NA	0.137299	0.240558	-0.103259	-0.310667	3.06636e-07	4.49174e-06	1604	2
Promoters	ENSMUSG00000024987	chr19	37684746	37686745	Cyp26a1	13082	0.553776	0.687688	-0.133912	-0.309891	7.98719e-07	9.98399e-06	1605	4
Promoters	ENSMUSG00000099259	chr11	60092654	60094653	Mir6922	102465556	0.459077	0.571431	-0.112355	-0.309785	9.78854e-06	8.3425e-05	1607	1
Promoters	ENSMUSG00000092260	chr8	70202121	70204120	Zfp963	620419	0.640253	0.795473	-0.15522	-0.308835	3.00092e-07	4.40276e-06	1611	1
Promoters	ENSMUSG00000042607	chr6	5381886	5383885	Asb4	65255	0.187835	0.29191	-0.104075	-0.615338	5.85846e-05	0.000340081	1615	2
Promoters	ENSMUSG00000079543	chr6	68907219	68909218	Igkv13-85	NA	0.529778	0.425911	0.103867	0.308333	4.06071e-05	0.000255757	1615	1
Promoters	ENSMUSG00000028636	chr4	119279118	119281117	Ppcs	106564	0.538732	0.669403	-0.13067	-0.308164	1.09854e-06	1.2922e-05	1616	1
Promoters	ENSMUSG00000070806	chr4	119278511	119280510	Zmynd12	332934	0.538732	0.669403	-0.13067	-0.308164	1.09854e-06	1.2922e-05	1616	1
Promoters	ENSMUSG00000107179	chr5	120914361	120916360	Gm43069	NA	0.371448	0.490394	-0.118946	-0.383273	6.00299e-05	0.000347411	1619	2
Promoters	ENSMUSG00000026313	chr1	92122922	92124921	Hdac4	208727	0.460353	0.596653	-0.1363	-0.367127	6.02289e-05	0.000348117	1622	1
Promoters	ENSMUSG00000112138	chr12	76323991	76325990	Gm47526	NA	0.0940132	0.179273	-0.0852596	-0.791469	1.56406e-06	1.7456e-05	1624	3
Promoters	ENSMUSG00000076632	chr12	113491175	113493174	Gm16968	NA	0.633175	0.509872	0.123304	0.307057	1.05307e-05	8.87018e-05	1626	1
Promoters	ENSMUSG00000118017	chr18	65375858	65377857	Gm29966	NA	0.609172	0.755586	-0.146414	-0.306225	5.47552e-06	5.09762e-05	1629	1
Promoters	ENSMUSG00000112952	chr13	53181454	53183453	Gm48336	NA	0.620182	0.737023	-0.116841	-0.306033	1.40582e-05	0.00011255	1631	2
Promoters	ENSMUSG00000085876	chr4	45763724	45765723	Gm12409	100040567	0.290828	0.398492	-0.107664	-0.404244	6.26222e-05	0.000357759	1641	3
Promoters	ENSMUSG00000001062	chr8	123980588	123982587	Vps9d1	72325	0.0644043	0.148863	-0.0844585	-0.86948	7.96309e-07	9.98048e-06	1642	2
Promoters	ENSMUSG00000031979	chr8	125246006	125248005	Cog2	76332	0.343474	0.451522	-0.108049	-0.384797	6.35118e-05	0.000362621	1642	1
Promoters	ENSMUSG00000087330	chr11	102267347	102269346	Bloodlinc	105463053	0.517431	0.641239	-0.123808	-0.304204	1.3657e-05	0.000109712	1642	1
Promoters	ENSMUSG00000036196	chr17	28908708	28910707	Slc26a8	224661	0.163916	0.248278	-0.0843618	-0.570533	4.46199e-05	0.000276872	1644	1
Promoters	ENSMUSG00000053436	chr17	28908803	28910802	Mapk14	26416	0.163916	0.248278	-0.0843618	-0.570533	4.46199e-05	0.000276872	1644	1
Promoters	ENSMUSG00000098480	chr12	15850603	15852602	Mir6387	102465204	0.53189	0.658375	-0.126485	-0.302657	2.60607e-05	0.0001826	1650	1
Promoters	ENSMUSG00000103600	chr3	66470473	66472472	Gm17952	NA	0.463089	0.362568	0.100521	0.344607	6.47145e-05	0.000367473	1651	1
Promoters	ENSMUSG00000095765	chr14	50708695	50710694	Olfr741	258233	0.610549	0.493174	0.117375	0.302487	7.55774e-06	6.72237e-05	1653	1
Promoters	ENSMUSG00000043881	chr14	79662451	79664450	Kbtbd7	211255	0.568915	0.459619	0.109296	0.30186	1.70358e-05	0.00013091	1656	1
Promoters	ENSMUSG00002076984	chr11	106673598	106675597	NA	NA	0.123995	0.208053	-0.084057	-0.702491	1.61743e-06	1.79661e-05	1657	1
Promoters	ENSMUSG00000051237	chr15	25238417	25240416	9230109A22Rik	NA	0.659305	0.551755	0.10755	0.30131	1.94564e-06	2.10628e-05	1660	2
Promoters	ENSMUSG00000107478	chr6	124732485	124734484	Gm45234	NA	0.120012	0.20398	-0.0839684	-0.706761	5.56154e-08	1.06843e-06	1661	2
Promoters	ENSMUSG00000004263	chr6	124732988	124734987	Atn1	13498	0.120012	0.20398	-0.0839684	-0.706761	5.56154e-08	1.06843e-06	1661	2
Promoters	ENSMUSG00000026638	chr1	192833919	192835918	Irf6	54139	0.227621	0.34931	-0.121688	-0.300773	5.35577e-06	5.00103e-05	1662	2
Promoters	ENSMUSG00000070639	chr5	105562141	105564140	Lrrc8b	433926	0.586098	0.72384	-0.137742	-0.299915	3.77242e-07	5.35044e-06	1669	1
Promoters	ENSMUSG00000029616	chr5	121590070	121592069	Erp29	67397	0.114231	0.268165	-0.153934	-1.16292	6.86482e-05	0.000385248	1670	1
Promoters	ENSMUSG00000043144	chr15	99497781	99499780	Aqp6	11831	0.154649	0.238272	-0.0836227	-0.693076	6.59788e-06	5.95907e-05	1670	2
Promoters	ENSMUSG00000115208	chr15	15136773	15138772	Gm49118	NA	0.457573	0.358516	0.0990571	0.343465	6.95357e-05	0.000389425	1674	1
Promoters	ENSMUSG00000114599	chr13	97744544	97746543	Gm48070	NA	0.673039	0.545193	0.127846	0.298977	3.24716e-06	3.30175e-05	1679	1
Promoters	ENSMUSG00000096177	chr3	95318019	95320018	Gm5070	NA	0.0748496	0.15823	-0.0833802	-0.672898	4.50364e-06	4.36174e-05	1680	2
Promoters	ENSMUSG00000108238	chr6	134060064	134062063	Gm43984	NA	0.217013	0.319049	-0.102036	-0.535528	7.15929e-05	0.00039885	1682	1
Promoters	ENSMUSG00000085162	chr11	65256125	65258124	Gm12295	327946	0.52403	0.424204	0.0998266	0.29855	2.60267e-05	0.000182592	1682	1
Promoters	ENSMUSG00002076384	chr8	106798007	106800006	NA	NA	0.571054	0.704628	-0.133574	-0.298521	1.72758e-05	0.000132321	1683	1
