# Supplementary material for: DNA methyltransferase 3A controls intestinal epithelial barrier function and regeneration in the colon
Source: Nat Commun. 2022 Oct 21;13:6266. doi: 10.1038/s41467-022-33844-2 (PMC9587301; doi:10.1038/s41467-022-33844-2)
Supplement: Supplementary file 11 — Supplementary Data 8 [file 41467_2022_33844_MOESM11_ESM.xlsx]

## Sheet: Supplementary Data 8
Supplementary Data 8: List of significantly differentially expressed genes between Dnmt3afl/fl and Dnmt3aΔIEC mice.
GeneID	gene	baseMean	log2FoldChange	lfcSE	stat	pvalue	padj
ENSMUSG00000027797	897312467	18311415	0.12311227	148737528	4.88E-50	7.66E-46	Dclk1
ENSMUSG00000046460	276647279	203654794	0.15897338	128106226	1.43E-37	1.12E-33	Sh2d7
ENSMUSG00000009246	65361827	178340318	0.14547979	122587696	1.51E-34	7.89E-31	Trpm5
ENSMUSG00000040061	164868746	18478932	0.16992344	108748577	1.52E-27	5.96E-24	Plcb2
ENSMUSG00000022148	140880021	180461646	0.1743953	103478503	4.28E-25	1.34E-21	Fyb
ENSMUSG00000020901	280793076	196116705	0.19146417	102429976	1.27E-24	2.85E-21	Pik3r5
ENSMUSG00000052631	371857804	163191947	0.15918302	102518441	1.16E-24	2.85E-21	Sh2d6
ENSMUSG00000004933	316095524	166179031	0.16824365	98772837	5.22E-23	9.11E-20	Matk
ENSMUSG00000020661	148426705	-10298796	0.10420846	-98828791	4.94E-23	9.11E-20	Dnmt3a
ENSMUSG00000041268	10970813	160227827	0.16808916	953231182	1.54E-21	2.41E-18	Dmxl2
ENSMUSG00000025701	110698703	173079145	0.1918726	902052408	1.87E-19	2.67E-16	Alox5
ENSMUSG00000020469	101169536	209831324	0.23839667	880177253	1.35E-18	1.76E-15	Myl7
ENSMUSG00000021069	132249163	160574834	0.18588199	863853641	5.69E-18	6.87E-15	Pygl
ENSMUSG00000047250	991387229	176989337	0.20972514	843910912	3.20E-17	3.34E-14	Ptgs1
ENSMUSG00000028777	656550947	189430879	0.22441835	844097099	3.15E-17	3.34E-14	Gnat3
ENSMUSG00000024818	819329077	161686306	0.19633147	823537371	1.79E-16	1.65E-13	Slc25a45
ENSMUSG00000008193	112074294	167474539	0.20332947	823660932	1.77E-16	1.65E-13	Spib
ENSMUSG00000032015	627442175	174805674	0.21420276	816075737	3.33E-16	2.90E-13	Pou2f3
ENSMUSG00000053702	123169058	158036963	0.19428938	813410188	4.15E-16	3.43E-13	Nebl
ENSMUSG00000047798	981354729	19881097	0.24544602	809998742	5.50E-16	4.31E-13	Cd300lf
ENSMUSG00000051079	948007461	196548947	0.24324645	808023922	6.46E-16	4.83E-13	Rgs13
ENSMUSG00000026288	132419136	151893483	0.19136788	793725044	2.07E-15	1.47E-12	Inpp5d
ENSMUSG00000031377	555840611	201435721	0.25463115	791088275	2.56E-15	1.74E-12	Bmx
ENSMUSG00000037003	101256046	130775463	0.17013666	768649539	1.51E-14	9.89E-12	Tns2
ENSMUSG00000038665	724510688	176162579	0.22972498	766841206	1.74E-14	1.09E-11	Dgki
ENSMUSG00000025432	370834669	111910648	0.15441611	724734257	4.25E-13	2.57E-10	Avil
ENSMUSG00000039013	113290547	212078145	0.29545722	717796454	7.08E-13	4.11E-10	Siglecf
ENSMUSG00000033220	837818627	190373814	0.26768563	711184295	1.15E-12	6.42E-10	Rac2
ENSMUSG00000003283	416832935	218615098	0.31624137	69129189	4.75E-12	2.57E-09	Hck
ENSMUSG00000021919	482689242	184721751	0.26927976	685984531	6.89E-12	3.61E-09	Chat
ENSMUSG00000045165	429472713	205496941	0.30125449	682137353	9.02E-12	4.56E-09	AI467606
ENSMUSG00000028464	117351816	164396573	0.24282536	67701566	1.29E-11	6.31E-09	Tpm2
ENSMUSG00000090293	646798038	-0.9159361	0.13613647	-67280726	1.72E-11	8.17E-09	Gm17034
ENSMUSG00000001249	15691903	127873429	0.19072899	670445695	2.02E-11	9.33E-09	Hpn
ENSMUSG00000019429	379420234	223644535	0.33578098	666042883	2.73E-11	1.22E-08	Ffar3
ENSMUSG00000031765	340740265	109324512	0.16433437	665256506	2.88E-11	1.26E-08	Mt1
ENSMUSG00000024575	125037501	109143281	0.16560533	65905658	4.38E-11	1.86E-08	Pde6a
ENSMUSG00000018593	336690358	218828013	0.335827	651609344	7.22E-11	2.98E-08	Sparc
ENSMUSG00000034923	4802369	172396712	0.26625847	647478778	9.49E-11	3.82E-08	Ly6g6f
ENSMUSG00000031757	156289955	377692029	0.58703592	643388282	1.24E-10	4.88E-08	Mt4
ENSMUSG00000031709	590484581	-10216121	0.15996493	-63864752	1.70E-10	6.50E-08	Tbc1d9
ENSMUSG00000025010	157455305	121927741	0.1931822	631154117	2.76E-10	1.03E-07	Ccnj
ENSMUSG00000051343	162868807	143623223	0.23058601	622861813	4.71E-10	1.72E-07	Rab11fip5
ENSMUSG00000037664	230778097	107423336	0.17351047	619117321	5.97E-10	2.13E-07	Cdkn1c
ENSMUSG00000015966	110874169	11099695	0.18103783	61311466	8.72E-10	3.04E-07	Il17rb
ENSMUSG00000075702	145522308	0.93055854	0.15221169	611358118	9.74E-10	3.32E-07	Selm
ENSMUSG00000031980	122709918	110636737	0.1821518	607387569	1.25E-09	4.17E-07	Agt
ENSMUSG00000027375	105190412	-13063732	0.21619985	-60424335	1.52E-09	4.96E-07	Mal
ENSMUSG00000022436	223213031	12905755	0.21545289	599005883	2.10E-09	6.72E-07	Sh3bp1
ENSMUSG00000001911	455371201	-0.860466	0.14422874	-59659817	2.43E-09	7.63E-07	Nfix
ENSMUSG00000033740	180893804	100905315	0.17174201	587540082	4.22E-09	1.30E-06	St18
ENSMUSG00000034116	224102524	107769403	0.18473154	583383894	5.42E-09	1.63E-06	Vav1
ENSMUSG00000020573	185301079	0.98616283	0.16959653	581475842	6.07E-09	1.80E-06	Pik3cg
ENSMUSG00000037166	131741302	124760966	0.21636536	576621715	8.11E-09	2.36E-06	Ppp1r14a
ENSMUSG00000034330	345392942	0.9372083	0.16322263	574190174	9.36E-09	2.67E-06	Plcg2
ENSMUSG00000028128	719491504	-0.9382618	0.1635813	-57357523	9.71E-09	2.72E-06	F3
ENSMUSG00000050737	817829694	163860002	0.28585367	573230359	9.91E-09	2.73E-06	Ptges
ENSMUSG00000097971	889565204	0.79913631	0.13997328	57092062	1.14E-08	3.07E-06	Gm26917
ENSMUSG00000037973	383094242	167950218	0.29512983	569072331	1.27E-08	3.36E-06	Ccdc129
ENSMUSG00000022193	549615664	0.51422584	0.09074775	56665407	1.46E-08	3.81E-06	Psmb5
ENSMUSG00000039629	424262488	0.66910811	0.1226085	545727352	4.84E-08	1.24E-05	Strip2
ENSMUSG00000037493	44821248	163477155	0.3017125	541830905	6.02E-08	1.52E-05	Cib2
ENSMUSG00000006930	111550548	110089934	0.203445	541128738	6.26E-08	1.56E-05	Hap1
ENSMUSG00000079259	111261034	445593062	0.83129597	536022161	8.31E-08	2.04E-05	Trim71
ENSMUSG00000047139	410446032	0.70135245	0.13146934	533472247	9.57E-08	2.31E-05	Cd24a
ENSMUSG00000097203	210069136	207805084	0.38973643	533193891	9.72E-08	2.31E-05	4732419C18Rik
ENSMUSG00000040594	710351757	-15150482	0.28490289	-53177708	1.05E-07	2.41E-05	Ranbp17
ENSMUSG00000023277	294748019	0.76376197	0.14361836	531799677	1.05E-07	2.41E-05	Twf2
ENSMUSG00000056724	364581052	-0.4738124	0.08913262	-53158138	1.06E-07	2.41E-05	Nbeal2
ENSMUSG00000074261	128290247	16884498	0.31793458	531068311	1.09E-07	2.45E-05	Erich4
ENSMUSG00000032911	492446308	-18181902	0.34571455	-52592237	1.45E-07	3.20E-05	Cspg4
ENSMUSG00000037852	162264144	-0.9809718	0.18687329	-52493956	1.53E-07	3.33E-05	Cpe
ENSMUSG00000023913	314359957	144754442	0.2792378	518391289	2.17E-07	4.67E-05	Pla2g7
ENSMUSG00000098678	248149773	11603453	0.22601453	513394114	2.84E-07	6.02E-05	Mroh6
ENSMUSG00000028339	398493131	157837992	0.30980354	509477691	3.49E-07	7.30E-05	Col15a1
ENSMUSG00000024371	459346849	130745778	0.25897313	504862326	4.45E-07	9.19E-05	C2
ENSMUSG00000064140	272343448	183521431	0.36685446	500256787	5.66E-07	0.00011528	Trim38
ENSMUSG00000029452	684796735	100478416	0.20281517	495418642	7.26E-07	0.00014426	Tmem116
ENSMUSG00000042759	598087205	151358899	0.30547413	495488435	7.24E-07	0.00014426	Apobr
ENSMUSG00000024787	782616539	0.61009403	0.12373513	493064511	8.20E-07	0.00015934	Snx15
ENSMUSG00000053310	228953143	157590303	0.31965994	492993594	8.23E-07	0.00015934	Nrgn
ENSMUSG00000060615	678882508	322893775	0.6556617	492470091	8.45E-07	0.00016167	Ang4
ENSMUSG00000047115	161520091	0.88531687	0.17999702	491850846	8.72E-07	0.00016486	Fam221a
ENSMUSG00000051844	187802707	-0.7857523	0.16093786	-48823333	1.05E-06	0.00019583	B230319C09Rik
ENSMUSG00000037627	239242503	178203918	0.36697033	485608519	1.20E-06	0.00022076	Rgs22
ENSMUSG00000060675	643190244	0.55664081	0.11467663	485400406	1.21E-06	0.00022076	Pla2g16
ENSMUSG00000038209	239878144	239900045	0.49704746	482650174	1.39E-06	0.00025061	Itln1
ENSMUSG00000005125	553176189	-0.5806847	0.1207483	-48090504	1.52E-06	0.0002704	Ndrg1
ENSMUSG00000039831	160137227	-0.9450903	0.19755671	-47838937	1.72E-06	0.00030312	Arhgap29
ENSMUSG00000027801	473433362	134689313	0.28168327	47815873	1.74E-06	0.00030321	Tm4sf4
ENSMUSG00000010044	153726872	224301767	0.46991833	477320741	1.81E-06	0.00031264	Zmynd10
ENSMUSG00000022216	125097025	0.49915786	0.10590682	471317943	2.44E-06	0.00041595	Psme1
ENSMUSG00000023367	292016644	0.77120587	0.16397765	47031159	2.56E-06	0.0004323	Tmem176a
ENSMUSG00000060063	215811889	16931369	0.3679119	460201718	4.18E-06	0.00069845	Alox5ap
ENSMUSG00000026395	628130737	112680053	0.24712677	455960535	5.12E-06	0.00084649	Ptprc
ENSMUSG00000015405	107420267	119766703	0.26352829	454473792	5.50E-06	0.00089902	Ace2
ENSMUSG00000004266	507351315	0.61046573	0.1351536	451682929	6.28E-06	0.00101543	Ptpn6
ENSMUSG00000031389	935304066	0.86786621	0.19232943	451239416	6.41E-06	0.00102632	Arhgap4
ENSMUSG00000105975	320209384	143382713	0.31822485	45057045	6.62E-06	0.00104849	Gm42609
ENSMUSG00000071540	132985298	218052091	0.48472395	449847979	6.84E-06	0.00107391	3425401B19Rik
ENSMUSG00000031163	240892428	0.62877206	0.14004988	448962942	7.13E-06	0.00110842	Glod5
ENSMUSG00000036073	529766122	0.43888695	0.09785943	44848713	7.30E-06	0.00112234	Galt
ENSMUSG00000032246	183679839	0.45510396	0.10216597	445455516	8.41E-06	0.00128068	Calml4
ENSMUSG00000044080	119776036	0.53621861	0.12098222	443220994	9.33E-06	0.00140724	S100a1
ENSMUSG00000026596	127380382	-0.5873909	0.1326377	-44285363	9.49E-06	0.00141779	Abl2
ENSMUSG00000040466	6381565	0.5407406	0.12221213	442460667	9.66E-06	0.00143022	Blvrb
ENSMUSG00000010122	798080889	-10347229	0.23505019	-44021359	1.07E-05	0.00157189	Slc47a1
ENSMUSG00000000628	158384491	-0.8203909	0.18692272	-43889308	1.14E-05	0.00165495	Hk2
ENSMUSG00000024225	859804637	112145721	0.2559484	438157542	1.18E-05	0.00169613	Clps
ENSMUSG00000031762	637067422	0.99029539	0.22818502	43398791	1.43E-05	0.00203357	Mt2
ENSMUSG00000022914	367215754	-0.3913407	0.0902589	-43357573	1.45E-05	0.00205339	Brwd1
ENSMUSG00000086254	139171659	-0.7866681	0.18167629	-43300539	1.49E-05	0.00208848	3100003L05Rik
ENSMUSG00000052727	1610966	-0.7655733	0.17722164	-43198634	1.56E-05	0.00214892	Map1b
ENSMUSG00000040564	166074489	176762755	0.40917306	431999986	1.56E-05	0.00214892	Apoc1
ENSMUSG00000106106	703699261	0.54537297	0.12738234	428138586	1.86E-05	0.00253421	Rn18s-rs5
ENSMUSG00000005873	550752388	0.57019454	0.13354585	426965359	1.96E-05	0.00264822	Reep5
ENSMUSG00000013698	336066989	0.49419074	0.11649457	42421785	2.21E-05	0.00296869	Pea15a
ENSMUSG00000034684	153374502	0.69130896	0.16306103	423957193	2.24E-05	0.00297792	Sema3f
ENSMUSG00000032855	295738832	-0.4185595	0.09883214	-42350545	2.28E-05	0.00301289	Pkd1
ENSMUSG00000024386	657048266	105559337	0.24964991	422829458	2.35E-05	0.00307896	Proc
ENSMUSG00000050953	690987672	-16417781	0.3886169	-42246699	2.39E-05	0.00310307	Gja1
ENSMUSG00000097310	242574151	136258102	0.32323583	421543925	2.49E-05	0.00320627	A930038B10Rik
ENSMUSG00000060791	144027623	0.64767549	0.15374015	421279354	2.52E-05	0.0032177	Gmfg
ENSMUSG00000027254	108173245	0.73948681	0.17690404	418015792	2.91E-05	0.0036862	Map1a
ENSMUSG00000020674	216486515	-15118477	0.36240743	-41716795	3.02E-05	0.0037955	Pxdn
ENSMUSG00000027806	169797084	-0.5157995	0.12443355	-41451801	3.40E-05	0.00419514	Tsc22d2
ENSMUSG00000028461	816970548	0.81800827	0.19730188	414597312	3.38E-05	0.00419514	Ccdc107
ENSMUSG00000041540	17390542	-1918749	0.46310469	-41432296	3.42E-05	0.00419794	Sox5
ENSMUSG00000106300	156466152	-1708693	0.41259567	-41413255	3.45E-05	0.00420014	Gm42765
ENSMUSG00000073889	235373422	0.49246231	0.11918634	41318688	3.60E-05	0.0043431	Il11ra1
ENSMUSG00000036027	219654761	137420323	0.3330194	412649603	3.68E-05	0.00441183	1810046K07Rik
ENSMUSG00000050359	80514318	-11286023	0.27462549	-41096053	3.96E-05	0.00467587	Sprr1a
ENSMUSG00000028402	248315956	-21947245	0.53382747	-41112993	3.93E-05	0.00467587	Mpdz
ENSMUSG00000063882	462956806	0.44433871	0.10819141	410696836	4.01E-05	0.00469426	Uqcrh
ENSMUSG00000024028	130818485	267232937	0.65234126	409652056	4.19E-05	0.00480358	Tff2
ENSMUSG00000049013	23852846	-0.583054	0.14228723	-40977256	4.17E-05	0.00480358	Prss48
ENSMUSG00000074139	592478805	-12795053	0.31213459	-40992102	4.15E-05	0.00480358	1700057G04Rik
ENSMUSG00000050856	262691227	0.53217808	0.13007947	409117662	4.29E-05	0.00488002	Atp5k
ENSMUSG00000086199	957169357	-0.7220076	0.17663116	-4087657	4.36E-05	0.00491898	Bcas3os1
ENSMUSG00000022847	400742562	117540732	0.28819637	40784945	4.53E-05	0.00508033	Thpo
ENSMUSG00000042870	340739045	-0.4524895	0.11102322	-40756292	4.59E-05	0.00510682	Tom1
ENSMUSG00000087259	846914386	-0.3520011	0.08649722	-40695074	4.71E-05	0.00520595	2610035D17Rik
ENSMUSG00000032330	310374326	0.49254372	0.12112121	406653562	4.77E-05	0.00523588	Cox7a2
ENSMUSG00000042800	593319509	-0.8630219	0.21265388	-40583406	4.94E-05	0.00538535	1700015E13Rik
ENSMUSG00000021240	467862749	0.47941451	0.11833643	405128426	5.09E-05	0.00551212	Abcd4
ENSMUSG00000009633	751486974	298363698	0.73783501	404377258	5.26E-05	0.00565284	G0s2
ENSMUSG00000043366	100908825	-11709359	0.29069189	-40280996	5.62E-05	0.00600202	Olfr78
ENSMUSG00000006445	469066849	-0.7621096	0.19078005	-39947028	6.48E-05	0.00686751	Epha2
ENSMUSG00000051735	242733398	147082648	0.37110455	396337498	7.39E-05	0.00778206	Rinl
ENSMUSG00000035227	868594171	0.36905856	0.09327776	395655455	7.60E-05	0.00795414	Spcs2
ENSMUSG00000034731	311771303	-0.3785679	0.09603575	-39419471	8.08E-05	0.00839861	Dgkh
ENSMUSG00000024339	108915195	0.63263872	0.16096726	393023232	8.49E-05	0.00876051	Tap2
ENSMUSG00000024007	453617405	0.48730221	0.12417363	392436148	8.70E-05	0.00891824	Ppil1
ENSMUSG00000041482	134891081	-14133606	0.36125274	-39123871	9.14E-05	0.00931151	Piezo2
ENSMUSG00000072235	116577159	0.81540799	0.20853239	391022216	9.22E-05	0.00933476	Tuba1a
ENSMUSG00000027009	185642049	-14067747	0.36075177	-38995642	9.64E-05	0.00969281	Itga4
ENSMUSG00000085471	534494269	-0.5578871	0.14336629	-38913406	9.97E-05	0.00996347	4933423P22Rik
ENSMUSG00000037016	161711354	-17386964	0.44732472	-38868776	0.00010154	0.01008414	Frem2
ENSMUSG00000052373	462760765	0.58960627	0.15184985	388282418	0.00010325	0.0101893	Mpp3
ENSMUSG00000015702	165972691	111952416	0.28899791	387381401	0.00010715	0.0105076	Anxa9
ENSMUSG00000041881	10117658	0.52875164	0.13729234	385128277	0.0001175	0.0114515	Ndufa7
ENSMUSG00000017418	213788789	-0.6627313	0.17214838	-38497679	0.00011823	0.0114515	Arl5b
ENSMUSG00000047810	168123271	148032847	0.38598714	383517564	0.00012547	0.01207866	Ccdc88b
ENSMUSG00000015671	136199743	0.33282612	0.0868425	38325259	0.00012683	0.0121351	Psma2
ENSMUSG00000006345	114833497	10611708	0.2780618	381631279	0.00013546	0.01280431	Ggt1
ENSMUSG00000021798	452436859	0.80793704	0.21170396	381635294	0.00013544	0.01280431	Ldb3
ENSMUSG00000060224	188265677	-0.9465523	0.24816454	-38142124	0.00013662	0.01283636	Pyroxd2
ENSMUSG00000096727	206234304	0.65474607	0.17192223	380838521	0.00013988	0.01306437	Psmb9
ENSMUSG00000040856	315971929	139171133	0.36569382	380567367	0.00014142	0.01313009	Dlk1
ENSMUSG00000027808	327178277	0.40876016	0.10744927	380421521	0.00014225	0.01313009	Serp1
ENSMUSG00000019368	396462956	114842518	0.30297683	379047189	0.00015036	0.01374964	Sec14l4
ENSMUSG00000000171	318787255	0.40651782	0.10726401	378988106	0.00015072	0.01374964	Sdhd
ENSMUSG00000018750	613594973	0.59618976	0.15753277	37845443	0.00015399	0.01388658	Zbtb4
ENSMUSG00000025813	116136798	-0.4627786	0.12225928	-3785223	0.00015357	0.01388658	Homer2
ENSMUSG00000023852	32601604	-0.3056698	0.08092274	-37773042	0.00015854	0.01414938	Chd1
ENSMUSG00000097769	927813791	0.54059326	0.14312646	377703223	0.00015871	0.01414938	Snhg4
ENSMUSG00000090733	492297304	0.55350844	0.14670976	377281257	0.00016142	0.01430962	Rps27
ENSMUSG00000093674	45940356	0.44660673	0.11850186	376877399	0.00016405	0.01438061	Rpl41
ENSMUSG00000032033	125377746	113619064	0.30139603	376975977	0.0001634	0.01438061	Barx2
ENSMUSG00000022708	107597651	-0.4634707	0.12324565	-37605439	0.00016954	0.01477956	Zbtb20
ENSMUSG00000050505	130702246	169999528	0.45251835	375674326	0.00017214	0.01492283	Pcdh20
ENSMUSG00000019689	236387031	0.60629622	0.16156982	37525338	0.00017506	0.01509235	Fmc1
ENSMUSG00000036372	547974679	0.39418348	0.10513495	374930959	0.00017732	0.01520416	Tmem258
ENSMUSG00000054556	814163311	-0.509985	0.13611115	-37468274	0.00017909	0.01527188	Gm4876
ENSMUSG00000078920	206275963	138982022	0.37148295	37412759	0.00018309	0.01530549	Ifi47
ENSMUSG00000045962	456141181	-0.3118764	0.08336991	-37408745	0.00018338	0.01530549	Wnk1
ENSMUSG00000109314	114914357	-0.4747061	0.1268088	-37434793	0.00018149	0.01530549	Gm44699
ENSMUSG00000034656	338976519	-0.5629066	0.15039575	-37428355	0.00018196	0.01530549	Cacna1a
ENSMUSG00000085551	151749991	16948629	0.45382209	373464167	0.00018798	0.01560654	1810063I02Rik
ENSMUSG00000024338	620330055	0.79963162	0.21479616	372274639	0.00019707	0.01617344	Psmb8
ENSMUSG00000038312	107583113	0.36867045	0.09906028	372167797	0.0001979	0.01617344	Edem2
ENSMUSG00000028551	189771587	-0.636093	0.1708125	-37239255	0.00019615	0.01617344	Cdkn2c
ENSMUSG00000022820	301259544	0.5387413	0.14516866	371114057	0.00020633	0.01677453	Ndufb4
ENSMUSG00000078655	10709978	-0.9073736	0.24494624	-37043785	0.00021191	0.01713956	Gm10972
ENSMUSG00000037270	72239141	-0.3785645	0.10250677	-36930681	0.00022156	0.01782857	4932438A13Rik
ENSMUSG00000027800	340859481	14124007	0.38324664	368535705	0.00022838	0.0182834	Tm4sf1
ENSMUSG00000054312	512125674	0.3817273	0.10363391	368342092	0.00023012	0.01832937	Mrps21
ENSMUSG00000002265	1361802	-0.571344	0.15555376	-36729681	0.00023975	0.01899953	Peg3
ENSMUSG00000023088	165865998	-0.5019491	0.13676093	-36702666	0.0002423	0.01910499	Abcc1
ENSMUSG00000021917	67531451	0.3956714	0.10790877	366672157	0.00024568	0.01917893	Spcs1
ENSMUSG00000024099	143399283	0.42790924	0.11666424	366786964	0.00024458	0.01917893	Ndufv2
ENSMUSG00000028631	15830082	153764551	0.41961149	366445039	0.00024787	0.01925412	Kcnq4
ENSMUSG00000037936	413467248	-0.4188927	0.11436211	-36628625	0.00024941	0.01927847	Scarb1
ENSMUSG00000025429	203182073	0.68012951	0.18579048	366073385	0.00025149	0.01934407	Pstpip2
ENSMUSG00000094410	287424262	-0.2942551	0.08054931	-36531055	0.00025909	0.01983096	Gm38394
ENSMUSG00000082956	193440149	-0.3625637	0.09938404	-36481079	0.00026418	0.02002525	Naip3
ENSMUSG00000053317	825211295	0.44132176	0.12093414	364927342	0.00026298	0.02002525	Sec61b
ENSMUSG00000026950	308973622	-10580109	0.29018582	-36459772	0.00026638	0.02009486	Neb
ENSMUSG00000040234	112862064	0.3181728	0.08732247	364365346	0.0002688	0.02018022	Tm7sf3
ENSMUSG00000097019	118312733	-0.6025672	0.16553975	-36400151	0.00027262	0.02037006	Gm26663
ENSMUSG00000020432	176369293	0.39271754	0.10796896	363731881	0.00027549	0.02048686	Tcn2
ENSMUSG00000042429	228445798	131585323	0.36195838	363537163	0.00027758	0.02054486	Adora1
ENSMUSG00000020785	513202586	0.85926511	0.23679199	362877606	0.00028477	0.02087989	Camkk1
ENSMUSG00000052040	282098133	-0.3189728	0.08787696	-36297663	0.00028368	0.02087989	Klf13
ENSMUSG00000032194	362892451	0.44196559	0.12190063	362562178	0.00028827	0.02103813	Kank2
ENSMUSG00000046082	750054086	0.9074615	0.25040689	362394788	0.00029014	0.0210768	Tmem174
ENSMUSG00000052087	340753665	122965135	0.33988315	361786498	0.00029704	0.02144467	Rgs14
ENSMUSG00000001604	869648277	0.5032499	0.13913128	361708665	0.00029794	0.02144467	Tcea3
ENSMUSG00000038690	335244508	0.4208801	0.11650943	361241237	0.00030336	0.02173538	Atp5j2
ENSMUSG00000070576	17495237	165183191	0.45791357	360730064	0.0003094	0.02206719	Mn1
ENSMUSG00000027102	194347136	-21003546	0.58281778	-36037929	0.00031361	0.02226609	Hoxd8
ENSMUSG00000109125	936830518	-10855533	0.30159697	-35993508	0.00031901	0.02254787	Gm45159
ENSMUSG00000023169	171140364	0.29634312	0.08243672	359479493	0.00032465	0.02284322	Slc38a1
ENSMUSG00000046230	23087477	-0.3995137	0.11118738	-35931569	0.0003267	0.02288474	Vps13a
ENSMUSG00000027288	329062306	-0.2695819	0.07512122	-35886254	0.00033243	0.02318266	Zfp106
ENSMUSG00000016252	217077596	0.47857182	0.13356756	358299438	0.00033968	0.02358357	Atp5e
ENSMUSG00000026113	846920891	-0.3826157	0.10697458	-35766974	0.00034796	0.02363585	Inpp4a
ENSMUSG00000059534	293918461	0.48402384	0.13519976	358006444	0.00034351	0.02363585	Uqcr10
ENSMUSG00000050761	471054081	-0.8846562	0.24726887	-35777095	0.00034662	0.02363585	Gp1bb
ENSMUSG00000085884	141640245	-0.6490924	0.18146911	-35768752	0.00034773	0.02363585	Gm15342
ENSMUSG00000028470	332274845	0.43696468	0.1220462	358032175	0.00034317	0.02363585	Hint2
ENSMUSG00000054422	138643149	176265051	0.49301909	357521754	0.00034994	0.02366749	Fabp1
ENSMUSG00000086411	145477823	159918301	0.44761831	357264882	0.00035339	0.02379837	Gm14236
ENSMUSG00000068134	299872513	0.46191146	0.12948818	35672095	0.0003608	0.02419385	Zfp120
ENSMUSG00000041037	130383869	-0.3629522	0.10178793	-3565768	0.00036279	0.02422372	Irgq
ENSMUSG00000018387	284164732	109180222	0.30711006	35550845	0.00037786	0.02512273	Shroom1
ENSMUSG00000024109	317510341	-10529889	0.29642768	-35522624	0.00038193	0.02518035	Nrxn1
ENSMUSG00000027276	755463154	-0.5400214	0.15200897	-35525625	0.0003815	0.02518035	Jag1
ENSMUSG00000053158	196889599	0.58530258	0.16498805	35475453	0.00038884	0.02552833	Fes
ENSMUSG00000034758	14320101	0.55513623	0.15666228	354352187	0.00039482	0.02580184	Tle6
ENSMUSG00000027870	465418343	0.69780506	0.19697875	354253983	0.00039629	0.02580184	Hao2
ENSMUSG00000071528	107308682	0.55509729	0.15731949	352847107	0.00041797	0.02710054	Usmg5
ENSMUSG00000102930	193566797	-0.5950496	0.16914681	-35179473	0.0004349	0.02808229	Gm38115
ENSMUSG00000002014	157543317	0.39225589	0.11180185	350849189	0.00045065	0.02898044	Ssr4
ENSMUSG00000003847	324758692	-0.3125346	0.08911611	-35070489	0.00045311	0.02901912	Nfat5
ENSMUSG00000007617	494431297	-0.6614961	0.18875547	-35045136	0.00045744	0.02906053	Homer1
ENSMUSG00000067288	630186422	0.54017701	0.15415457	350412578	0.00045811	0.02906053	Rps28
ENSMUSG00000020253	101433749	0.60352578	0.17226715	350342929	0.00045931	0.02906053	Ppm1m
ENSMUSG00000107768	416915418	-12759562	0.36465333	-34990938	0.00046684	0.02941857	Gm44275
ENSMUSG00000051341	106915407	0.66637007	0.19098434	348913456	0.00048459	0.03041463	Zfp52
ENSMUSG00000028842	840794891	-0.3117725	0.0894455	-3485614	0.00049101	0.03057311	Ago3
ENSMUSG00000003309	205170666	0.30978055	0.0888687	348582304	0.00049063	0.03057311	Ap1m2
ENSMUSG00000047084	356286993	0.38108004	0.10945828	348150961	0.0004986	0.0309228	Ngrn
ENSMUSG00000028737	382955695	0.47757213	0.13727602	347891882	0.00050344	0.03110037	Aldh4a1
ENSMUSG00000056342	509461476	-0.3468349	0.09989696	-34719266	0.00051674	0.03155106	Usp34
ENSMUSG00000021376	219333757	0.46991211	0.13542805	346982859	0.00052079	0.03155106	Tpmt
ENSMUSG00000097234	189959937	-0.5649215	0.16266976	-34728122	0.00051504	0.03155106	Gm26518
ENSMUSG00000015668	432886116	0.33852353	0.09755405	347011251	0.00052024	0.03155106	Pdzd11
ENSMUSG00000067377	121435732	0.8489247	0.24462259	347034469	0.00051979	0.03155106	Tspan6
ENSMUSG00000067813	168758812	-0.5968482	0.17216963	-34666287	0.00052703	0.03180622	Xkr9
ENSMUSG00000027340	36822248	-0.3574307	0.10314531	-34653122	0.00052962	0.03183988	Slc23a2
ENSMUSG00000054412	113473358	-1655066	0.47788038	-34633478	0.0005335	0.03195085	Gm4793
ENSMUSG00000059895	137726415	0.52420094	0.15159245	345796193	0.00054428	0.03247251	Ptp4a3
ENSMUSG00000028649	124692386	-0.4511826	0.13059604	-34547952	0.00055071	0.03273184	Macf1
ENSMUSG00000084998	590416328	-0.7987707	0.23137601	-34522626	0.00055591	0.03279221	Gm16279
ENSMUSG00000030779	201269585	-0.2625281	0.07604409	-34523147	0.0005558	0.03279221	Rbbp6
ENSMUSG00000102805	112552322	-0.6897574	0.19991825	-34501976	0.00056018	0.03292033	Gm37240
ENSMUSG00000073702	130781051	0.50943604	0.14778859	344705921	0.00056672	0.03292716	Rpl31
ENSMUSG00000020267	309753313	0.40165552	0.11652754	344687217	0.00056712	0.03292716	Hint1
ENSMUSG00000090231	197945704	0.45279003	0.13139105	344612534	0.00056869	0.03292716	Cfb
ENSMUSG00000031758	759859428	-0.7913243	0.22951075	-34478747	0.00056502	0.03292716	Cdyl2
ENSMUSG00000025492	896537572	0.73212693	0.21257086	34441547	0.00057285	0.03304616	Ifitm3
ENSMUSG00000028251	9294454	0.73180081	0.21292013	343697325	0.00058825	0.03381058	Tstd3
ENSMUSG00000000563	341461656	0.36014707	0.10481937	343588277	0.00059063	0.03382307	Atp5f1
ENSMUSG00000057841	456500589	0.59380527	0.17323684	342770777	0.0006087	0.03473133	Rpl32
ENSMUSG00000028070	491321398	0.47123437	0.13753344	34263258	0.00061181	0.03478206	Apoa1bp
ENSMUSG00000021216	252325804	0.55242539	0.1613963	342278847	0.00061982	0.03485893	Tubal3
ENSMUSG00000017778	135653199	0.35921055	0.10492972	342334408	0.00061856	0.03485893	Cox7c
ENSMUSG00000002329	132286314	0.32970252	0.09631502	342316847	0.00061896	0.03485893	Mdp1
ENSMUSG00000040148	182641761	146102777	0.42709097	342088192	0.00062418	0.03497884	Hmx3
ENSMUSG00000018821	175317025	0.53063799	0.15526566	341761338	0.00063173	0.0351505	Avpi1
ENSMUSG00000050332	310540426	-0.3830973	0.11208765	-34178374	0.00063121	0.0351505	Amer1
ENSMUSG00000026688	791307314	0.46478161	0.13611666	341458289	0.0006388	0.03541828	Mgst3
ENSMUSG00000019579	906968186	0.36222775	0.1061461	341253949	0.00064361	0.03555923	Mydgf
ENSMUSG00000026433	141881603	0.60534243	0.17790648	340258782	0.00066751	0.03661804	Rab29
ENSMUSG00000047507	100258714	-0.8127407	0.23899129	-34007125	0.0006721	0.03661804	Baiap3
ENSMUSG00000026815	124229033	15392027	0.45253458	340129302	0.00067068	0.03661804	Gfi1b
ENSMUSG00000027955	160031031	170774659	0.50207968	340134572	0.00067055	0.03661804	Fam198b
ENSMUSG00000024608	648721078	0.56052062	0.16489185	339932267	0.00067553	0.03667603	Rps14
ENSMUSG00000027329	219494526	-0.5193763	0.15283024	-33983873	0.00067784	0.03667603	Spef1
ENSMUSG00000073530	130359773	-0.9807469	0.28882399	-3395656	0.00068464	0.03671286	Pappa2
ENSMUSG00000091021	200298933	0.56407604	0.16613456	339529622	0.00068554	0.03671286	Gm17300
ENSMUSG00000039347	377362787	0.53781687	0.15838817	339556219	0.00068488	0.03671286	Atp6v0e2
ENSMUSG00000020607	112231117	-0.7068606	0.20827711	-33938469	0.00068918	0.03678217	Fam84a
ENSMUSG00000032875	326218559	-10315465	0.304185	-33911814	0.00069592	0.03701587	Arhgef17
ENSMUSG00000021290	209612872	0.39909382	0.11782294	338723349	0.00070601	0.03729982	2010107E04Rik
ENSMUSG00000024912	428268774	-0.6479074	0.1912564	-33876378	0.00070497	0.03729982	Fosl1
ENSMUSG00000030284	179579643	-0.5326431	0.15734385	-33852174	0.00071122	0.03744879	Creld1
ENSMUSG00000035948	113394169	-1879948	0.55582172	-33822859	0.00071885	0.03772414	Acss3
ENSMUSG00000033453	341547373	-0.8894869	0.26318764	-33796681	0.00072573	0.03795832	Adamts15
ENSMUSG00000025290	334322237	0.57251473	0.16970338	337362006	0.00074187	0.0384075	Rps24
ENSMUSG00000035095	159417908	129325364	0.3832337	337458224	0.00073928	0.0384075	Fam167a
ENSMUSG00000022671	121863438	0.63586413	0.18853941	33725794	0.00074468	0.0384075	Mzt2
ENSMUSG00000071862	719935618	-0.5239895	0.1553408	-33731608	0.00074311	0.0384075	Lrrtm2
ENSMUSG00000048970	782453134	0.3849903	0.11417664	337188323	0.00074656	0.0384075	C1galt1c1
ENSMUSG00000012428	918287563	0.87729536	0.26045727	3368289	0.00075636	0.0387846	Steap4
ENSMUSG00000046613	851885261	-0.6699874	0.19910147	-33650551	0.00076528	0.03911422	Vwa5b2
ENSMUSG00000041453	354485743	0.45844179	0.13632481	336286391	0.00077138	0.039298	Rpl21
ENSMUSG00000022956	357000785	0.47172342	0.1405442	335640622	0.00078962	0.0400971	Atp5o
ENSMUSG00000050100	163503701	153613738	0.45811634	335315999	0.00079895	0.04043951	Hmx2
ENSMUSG00000005503	113211194	-1793292	0.53510116	-33513139	0.00080429	0.04057918	Evx1
ENSMUSG00000025739	55695692	250910486	0.74943134	334801163	0.00081394	0.04083464	Gng13
ENSMUSG00000028415	545365674	0.6606425	0.19733633	33477996	0.00081456	0.04083464	Spink4
ENSMUSG00000034259	211252774	0.43773801	0.13099534	334163026	0.00083288	0.04156573	Exosc4
ENSMUSG00000014769	17012864	0.35365488	0.1058495	33411104	0.00083444	0.04156573	Psmb1
ENSMUSG00000101693	586240019	-0.4555139	0.13666237	-33331331	0.00085874	0.04197653	Gm19461
ENSMUSG00000019850	384154153	-0.3602466	0.10805908	-33337929	0.0008567	0.04197653	Tnfaip3
ENSMUSG00000062328	314868489	0.50319549	0.15083207	333613069	0.00084953	0.04197653	Rpl17
ENSMUSG00000037349	743370844	0.45379473	0.13614431	333318899	0.00085857	0.04197653	Nudt22
ENSMUSG00000043505	704689891	230398848	0.69085795	333496702	0.0008531	0.04197653	Gimap5
ENSMUSG00000054083	89424445	-0.7448361	0.2232235	-33367278	0.00084771	0.04197653	Capn12
ENSMUSG00000037754	952863264	17653007	0.53030331	332885096	0.00087205	0.0424471	Ppp1r16b
ENSMUSG00000030701	145968482	-0.6020147	0.18087752	-33283005	0.00087378	0.0424471	Plekhb1
ENSMUSG00000040771	404250895	0.36586361	0.11011887	332244248	0.00089233	0.04321469	Oard1
ENSMUSG00000021388	406574497	-12992878	0.39161837	-33177397	0.00090749	0.04381363	Aspn
ENSMUSG00000085979	165511402	-0.8783041	0.26509609	-33131537	0.0009225	0.04440181	Gm12055
ENSMUSG00000036751	542741504	0.31916769	0.09648176	330806239	0.00093944	0.0450787	Cox6b1
ENSMUSG00000027673	12832955	0.46166537	0.13978164	330276119	0.00095738	0.04579948	Ndufb5
ENSMUSG00000046223	661899152	-0.774674	0.23466479	-33011939	0.00096274	0.04591612	Plaur
ENSMUSG00000053581	252318851	-0.4322819	0.13101637	-32994497	0.00096875	0.0460624	Zfand2a
ENSMUSG00000029468	103694956	-0.8059481	0.24466754	-3294054	0.00098754	0.04681394	P2rx7
ENSMUSG00000006589	119298736	0.36238473	0.11004603	329302877	0.00099114	0.04684346	Aprt
ENSMUSG00000020377	335155262	0.97255315	0.29543728	329191076	0.00099509	0.04688885	Ltc4s
ENSMUSG00000026826	206909794	-0.5506665	0.16737878	-32899423	0.00100208	0.04707673	Nr4a2
ENSMUSG00000070394	366233231	0.44740485	0.13607482	328793276	0.00100926	0.04727251	Tmem256
ENSMUSG00000085589	481044811	0.78445017	0.23871582	328612558	0.00101576	0.0472945	A430078I02Rik
ENSMUSG00000038717	256572044	0.45462751	0.13831817	328682421	0.00101324	0.0472945	Atp5l
ENSMUSG00000022280	138825236	-0.3049676	0.09286453	-3284005	0.00102343	0.04751082	Rnf19a
ENSMUSG00000031253	218963164	144012119	0.43869321	328275238	0.00102799	0.04758165	Srpx2
ENSMUSG00000084780	249604433	-0.9788281	0.29838955	-32803699	0.00103671	0.0478442	Gm15350
ENSMUSG00000107198	300381922	-10610773	0.32378317	-3277123	0.00104871	0.04825588	Gm19619
ENSMUSG00000009927	319245785	0.53961471	0.16483925	327358139	0.00106194	0.04862594	Rps25
ENSMUSG00000039585	168814737	-0.513585	0.15690067	-32733131	0.00106295	0.04862594	Myo9a
ENSMUSG00000051373	133058353	145056729	0.44342315	327129355	0.00107057	0.04883218	Plpp7
ENSMUSG00000040767	211867674	0.54998845	0.16819051	32700325	0.00107535	0.04890822	Snrnp25
ENSMUSG00000037447	316553144	-0.5110255	0.15645341	-3266311	0.00108958	0.04897241	Arid5a
ENSMUSG00000052428	636916332	0.33298596	0.10196139	326580433	0.00109154	0.04897241	Tmco1
ENSMUSG00000020042	52805733	-0.7298077	0.2234617	-32659187	0.0010911	0.04897241	Btbd11
ENSMUSG00000020814	225086161	110975622	0.33983343	326558869	0.00109237	0.04897241	Mxra7
ENSMUSG00000025036	222079068	0.46166354	0.14132721	326662871	0.00108836	0.04897241	Sfxn2
ENSMUSG00000041120	817745938	0.68219931	0.20896409	326467246	0.00109591	0.04899111	Nbl1
ENSMUSG00000053399	688528997	-0.9728267	0.29819076	-32624308	0.00110461	0.04923994	Adamts18
