# Supplementary material for: DNA methyltransferase 3A controls intestinal epithelial barrier function and regeneration in the colon
Source: Nat Commun. 2022 Oct 21;13:6266. doi: 10.1038/s41467-022-33844-2 (PMC9587301; doi:10.1038/s41467-022-33844-2)
Supplement: Supplementary file 12 — Supplementary Data 9 [file 41467_2022_33844_MOESM12_ESM.xlsx]

## Sheet: Supplementary Data 9
Supplementary Data 9: List of GO terms enriched in in vivo DEGs
GO.ID	Term	Annotated	Significant	Expected	Fisher.elim	Genes	Condition
GO:0019370	leukotriene biosynthetic process	6	5	0.69	0.0001	,Alox5,Alox5ap,Ggt1,Ltc4s,Mgst3	Upregulated in Dnmt3a△IEC compared to Dnmt3a fl/fl mice
GO:0010499	proteasomal ubiquitin-independent protei...	6	5	0.69	0.0001	,Psmb9,Psmb8,Psma2,Psmb1,Psmb5	Upregulated in Dnmt3a△IEC compared to Dnmt3a fl/fl mice
GO:0015986	ATP synthesis coupled proton transport	7	5	0.8	0.00032	,Atp5f1,Atp5k,Atp5l,Atp5o,Atp5e	Upregulated in Dnmt3a△IEC compared to Dnmt3a fl/fl mice
GO:0050853	B cell receptor signaling pathway	5	4	0.57	0.00076	,Bmx,Ptpn6,Ptprc,Plcg2	Upregulated in Dnmt3a△IEC compared to Dnmt3a fl/fl mice
GO:0042775	mitochondrial ATP synthesis coupled elec...	12	6	1.37	0.00107	,Cox7c,Uqcr10,Ndufa7,Uqcrh,Sdhd,Ndufv2	Upregulated in Dnmt3a△IEC compared to Dnmt3a fl/fl mice
GO:0050909	sensory perception of taste	6	4	0.69	0.00208	,Plcb2,Trpm5,Gng13,Gnat3	Upregulated in Dnmt3a△IEC compared to Dnmt3a fl/fl mice
GO:0007204	positive regulation of cytosolic calcium...	28	9	3.2	0.00279	,Agt,Cd24a,Hap1,Ptpn6,Plcb2,Ptprc,Pik3cg,Cib2,Plcg2	Upregulated in Dnmt3a△IEC compared to Dnmt3a fl/fl mice
GO:1903522	regulation of blood circulation	19	7	2.17	0.00351	,Adora1,Agt,Alox5,Ptgs1,S100a1,Ace2,Ffar3	Upregulated in Dnmt3a△IEC compared to Dnmt3a fl/fl mice
GO:0002376	immune system process	209	41	23.91	0.00367	,Adora1,Bmx,C2,Cd24a,Cdkn1c,Fes,Gfi1b,Ggt1,Cfb,Hck,Ptpn6,Il11ra1,Inpp5d,Psmb9,Psmb8,Nbl1,Psme1,Ptprc,Rac2,Rps14,Rps24,Tap2,Tff2,Thpo,Vav1,Fyb,Pla2g7,Pik3cg,Rab11fip5,Tspan6,Tmem176a,Ifitm3,Ccdc88b,Exosc4,Trim38,Ang4,Rab29,Ffar3,Plcg2,Cd300lf,Spib	Upregulated in Dnmt3a△IEC compared to Dnmt3a fl/fl mice
GO:0097756	negative regulation of blood vessel diam...	7	4	0.8	0.00441	,Adora1,Agt,Alox5,Ptgs1	Upregulated in Dnmt3a△IEC compared to Dnmt3a fl/fl mice
GO:0002673	regulation of acute inflammatory respons...	7	4	0.8	0.00441	,Adora1,Alox5ap,Pik3cg,Ffar3	Upregulated in Dnmt3a△IEC compared to Dnmt3a fl/fl mice
GO:0050850	positive regulation of calcium-mediated ...	7	4	0.8	0.00441	,Cd24a,Hap1,Hint1,3425401B19Rik	Upregulated in Dnmt3a△IEC compared to Dnmt3a fl/fl mice
GO:0002698	negative regulation of immune effector p...	11	5	1.26	0.00484	,Ptpn6,Ptprc,Tap2,Tspan6,Trim38	Upregulated in Dnmt3a△IEC compared to Dnmt3a fl/fl mice
GO:0032102	negative regulation of response to exter...	31	9	3.55	0.00598	,Adora1,Cd24a,Nbl1,Proc,Sema3f,Tff2,Tspan6,Trim38,Kank2	Upregulated in Dnmt3a△IEC compared to Dnmt3a fl/fl mice
GO:0031348	negative regulation of defense response	21	7	2.4	0.00662	,Adora1,Cd24a,Proc,Tap2,Tff2,Tspan6,Trim38	Upregulated in Dnmt3a△IEC compared to Dnmt3a fl/fl mice
GO:0048015	phosphatidylinositol-mediated signaling	16	8	1.83	0.00764	,Agt,Ptpn6,Plcb2,Mydgf,Pik3cg,Ppp1r16b,Plcg2,Pik3r5	Upregulated in Dnmt3a△IEC compared to Dnmt3a fl/fl mice
GO:0014066	regulation of phosphatidylinositol 3-kin...	8	4	0.92	0.00804	,Agt,Ptpn6,Mydgf,Ppp1r16b	Upregulated in Dnmt3a△IEC compared to Dnmt3a fl/fl mice
GO:0050994	regulation of lipid catabolic process	8	4	0.92	0.00804	,Adora1,Fabp1,Pik3cg,Fmc1	Upregulated in Dnmt3a△IEC compared to Dnmt3a fl/fl mice
GO:2001238	positive regulation of extrinsic apoptot...	8	4	0.92	0.00804	,Agt,G0s2,Pea15a,Ptprc	Upregulated in Dnmt3a△IEC compared to Dnmt3a fl/fl mice
GO:0055085	transmembrane transport	131	28	14.98	0.00849	,Agt,Alox5,Atp5f1,Atp5k,Hap1,Ptpn6,Hpn,Itln1,Itlnb,Pea15a,Plcb2,Ptprc,Abcd4,S100a1,Tap2,Atp5l,Atp5o,Pik3cg,Trpm5,Kcnq4,Sec61b,Atp5e,Tmco1,Atp6v0e2,Sfxn2,Slc38a1,Slc25a45,Steap4,Plcg2	Upregulated in Dnmt3a△IEC compared to Dnmt3a fl/fl mice
GO:0098542	defense response to other organism	33	9	3.77	0.00933	,Hck,Ptprc,Tspan6,Ifitm3,Ccdc88b,Exosc4,Trim38,Ang4,Itln1,Itlnb	Upregulated in Dnmt3a△IEC compared to Dnmt3a fl/fl mice
GO:0006518	peptide metabolic process	90	18	10.3	0.01085	,Ggt1,Hap1,Rpl21,Rpl32,Rps14,Rps24,Serp1,Rps28,Ptges,Mrps21,Ndufa7,Spcs2,Rpl41,Spcs1,Ngrn,Rpl31,Rpl17,Trim71	Upregulated in Dnmt3a△IEC compared to Dnmt3a fl/fl mice
GO:0051952	regulation of amine transport	13	5	1.49	0.01113	,Adora1,Agt,Ptgs1,Sdhd,Ace2	Upregulated in Dnmt3a△IEC compared to Dnmt3a fl/fl mice
GO:0098655	cation transmembrane transport	73	19	8.35	0.0122	,Agt,Alox5,Atp5f1,Atp5k,Hap1,Ptpn6,Hpn,Plcb2,Ptprc,S100a1,Atp5l,Atp5o,Pik3cg,Kcnq4,Atp5e,Tmco1,Atp6v0e2,Steap4,Plcg2	Upregulated in Dnmt3a△IEC compared to Dnmt3a fl/fl mice
GO:0071294	cellular response to zinc ion	5	3	0.57	0.01239	,Mt1,Mt2,Mt4	Upregulated in Dnmt3a△IEC compared to Dnmt3a fl/fl mice
GO:0071276	cellular response to cadmium ion	5	3	0.57	0.01239	,Mt1,Mt2,Mt4	Upregulated in Dnmt3a△IEC compared to Dnmt3a fl/fl mice
GO:0002455	humoral immune response mediated by circ...	5	3	0.57	0.01239	,C2,Ptpn6,Ptprc	Upregulated in Dnmt3a△IEC compared to Dnmt3a fl/fl mice
GO:2000249	regulation of actin cytoskeleton reorgan...	5	3	0.57	0.01239	,Fes,Hck,Gmfg	Upregulated in Dnmt3a△IEC compared to Dnmt3a fl/fl mice
GO:0032890	regulation of organic acid transport	5	3	0.57	0.01239	,Adora1,Agt,Ace2	Upregulated in Dnmt3a△IEC compared to Dnmt3a fl/fl mice
GO:1903524	positive regulation of blood circulation	5	3	0.57	0.01239	,Alox5,Ptgs1,Ace2	Upregulated in Dnmt3a△IEC compared to Dnmt3a fl/fl mice
GO:0002704	negative regulation of leukocyte mediate...	5	3	0.57	0.01239	,Ptpn6,Ptprc,Tap2	Upregulated in Dnmt3a△IEC compared to Dnmt3a fl/fl mice
GO:0042127	regulation of cell proliferation	176	30	20.13	0.01278	,Adora1,Agt,Cd24a,Dlk1,Fes,Hck,Ptpn6,Hmx2,Hpn,Il11ra1,Inpp5d,Matk,Ptgs1,Ptprc,Rac2,Sparc,Tff2,Thpo,Mydgf,Ptges,Fmc1,Ifitm3,Ace2,Ccdc88b,Tns2,Ang4,Ppp1r16b,Kank2,St18,Trim71	Upregulated in Dnmt3a△IEC compared to Dnmt3a fl/fl mice
GO:0050906	detection of stimulus involved in sensor...	9	4	1.03	0.01319	,Adora1,Hpn,Plcb2,Gnat3	Upregulated in Dnmt3a△IEC compared to Dnmt3a fl/fl mice
GO:0000028	ribosomal small subunit assembly	9	4	1.03	0.01319	,Rps14,Rps28,Rps27,Rps25	Upregulated in Dnmt3a△IEC compared to Dnmt3a fl/fl mice
GO:0009617	response to bacterium	53	12	6.06	0.01374	,Cd24a,Ggt1,Hck,Psmb9,Mt2,Tap2,Clps,Pygl,Ang4,Plaat3,Rab29,Plcg2	Upregulated in Dnmt3a△IEC compared to Dnmt3a fl/fl mice
GO:0009607	response to biotic stimulus	81	20	9.27	0.01386	,Cd24a,Ggt1,Hck,Itln1,Itlnb,Psmb9,Mt2,Ptprc,Tap2,Tspan6,Ifitm3,Tmco1,Ccdc88b,Exosc4,Clps,Pygl,Trim38,Ang4,Plaat3,Rab29,Plcg2	Upregulated in Dnmt3a△IEC compared to Dnmt3a fl/fl mice
GO:0002443	leukocyte mediated immunity	35	9	4	0.01392	,C2,Cd24a,Fes,Ptpn6,Inpp5d,Ptprc,Rac2,Tap2,Vav1	Upregulated in Dnmt3a△IEC compared to Dnmt3a fl/fl mice
GO:0019221	cytokine-mediated signaling pathway	35	9	4	0.01392	,Cd24a,Ptpn6,Il11ra1,Ptprc,Tff2,Thpo,Ifitm3,St18,Cd300lf	Upregulated in Dnmt3a△IEC compared to Dnmt3a fl/fl mice
GO:0072503	cellular divalent inorganic cation homeo...	42	14	4.8	0.01407	,Agt,Cd24a,Hap1,Ptpn6,Mt1,Mt2,Mt4,Plcb2,Ptprc,Pik3cg,Cib2,Tmco1,Pde6a,Plcg2	Upregulated in Dnmt3a△IEC compared to Dnmt3a fl/fl mice
GO:0051707	response to other organism	75	19	8.58	0.01429	,Cd24a,Ggt1,Hck,Itln1,Itlnb,Psmb9,Mt2,Ptprc,Tap2,Tspan6,Ifitm3,Ccdc88b,Exosc4,Clps,Pygl,Trim38,Ang4,Plaat3,Rab29,Plcg2	Upregulated in Dnmt3a△IEC compared to Dnmt3a fl/fl mice
GO:0043207	response to external biotic stimulus	75	19	8.58	0.01429	,Cd24a,Ggt1,Hck,Itln1,Itlnb,Psmb9,Mt2,Ptprc,Tap2,Tspan6,Ifitm3,Ccdc88b,Exosc4,Clps,Pygl,Trim38,Ang4,Plaat3,Rab29,Plcg2	Upregulated in Dnmt3a△IEC compared to Dnmt3a fl/fl mice
GO:0042274	ribosomal small subunit biogenesis	14	5	1.6	0.01573	,Rps14,Rps24,Rps28,Rps27,Rps25	Upregulated in Dnmt3a△IEC compared to Dnmt3a fl/fl mice
GO:0015837	amine transport	14	5	1.6	0.01573	,Adora1,Agt,Ptgs1,Sdhd,Ace2	Upregulated in Dnmt3a△IEC compared to Dnmt3a fl/fl mice
GO:0046879	hormone secretion	30	8	3.43	0.01612	,Adora1,Agt,Ptgs1,Serp1,Rab11fip5,Tm7sf3,Selenom,Ffar3	Upregulated in Dnmt3a△IEC compared to Dnmt3a fl/fl mice
GO:0006812	cation transport	118	25	13.5	0.01886	,Adora1,Agt,Alox5,Atp5f1,Atp5k,Hap1,Ptpn6,Hpn,Plcb2,Ptprc,S100a1,Tcn2,Atp5l,Atp5o,Pik3cg,Trpm5,Kcnq4,Atp5e,Tmco1,Ace2,Atp6v0e2,Slc38a1,Slc25a45,Steap4,Plcg2	Upregulated in Dnmt3a△IEC compared to Dnmt3a fl/fl mice
GO:0098662	inorganic cation transmembrane transport	70	18	8.01	0.01941	,Alox5,Atp5f1,Atp5k,Hap1,Ptpn6,Hpn,Plcb2,Ptprc,S100a1,Atp5l,Atp5o,Pik3cg,Kcnq4,Atp5e,Tmco1,Atp6v0e2,Steap4,Plcg2	Upregulated in Dnmt3a△IEC compared to Dnmt3a fl/fl mice
GO:0009060	aerobic respiration	10	4	1.14	0.02004	,Cox7c,Uqcr10,Uqcrh,Sdhd	Upregulated in Dnmt3a△IEC compared to Dnmt3a fl/fl mice
GO:1901879	regulation of protein depolymerization	10	4	1.14	0.02004	,Avil,Map1a,Sh3bp1,Twf2	Upregulated in Dnmt3a△IEC compared to Dnmt3a fl/fl mice
GO:0050764	regulation of phagocytosis	10	4	1.14	0.02004	,C2,Hck,Ptprc,Cd300lf	Upregulated in Dnmt3a△IEC compared to Dnmt3a fl/fl mice
GO:0008285	negative regulation of cell proliferatio...	69	14	7.89	0.02095	,Adora1,Agt,Cd24a,Dlk1,Ptpn6,Hpn,Inpp5d,Sparc,Ptges,Ifitm3,Ace2,Tns2,Kank2,St18	Upregulated in Dnmt3a△IEC compared to Dnmt3a fl/fl mice
GO:0008016	regulation of heart contraction	15	5	1.72	0.02145	,Adora1,Agt,S100a1,Ace2,Ffar3	Upregulated in Dnmt3a△IEC compared to Dnmt3a fl/fl mice
GO:0050729	positive regulation of inflammatory resp...	15	5	1.72	0.02145	,Alox5ap,Cd24a,Pik3cg,Il17rb,Ffar3	Upregulated in Dnmt3a△IEC compared to Dnmt3a fl/fl mice
GO:0042310	vasoconstriction	6	3	0.69	0.02271	,Agt,Alox5,Ptgs1	Upregulated in Dnmt3a△IEC compared to Dnmt3a fl/fl mice
GO:0046686	response to cadmium ion	6	3	0.69	0.02271	,Mt1,Mt2,Mt4	Upregulated in Dnmt3a△IEC compared to Dnmt3a fl/fl mice
GO:0034104	negative regulation of tissue remodeling	6	3	0.69	0.02271	,Agt,Cd24a,Inpp5d	Upregulated in Dnmt3a△IEC compared to Dnmt3a fl/fl mice
GO:0030834	regulation of actin filament depolymeriz...	6	3	0.69	0.02271	,Avil,Sh3bp1,Twf2	Upregulated in Dnmt3a△IEC compared to Dnmt3a fl/fl mice
GO:0030042	actin filament depolymerization	6	3	0.69	0.02271	,Avil,Sh3bp1,Twf2	Upregulated in Dnmt3a△IEC compared to Dnmt3a fl/fl mice
GO:0035306	positive regulation of dephosphorylation	6	3	0.69	0.02271	,Adora1,Ptprc,Ppp1r16b	Upregulated in Dnmt3a△IEC compared to Dnmt3a fl/fl mice
GO:0035307	positive regulation of protein dephospho...	6	3	0.69	0.02271	,Adora1,Ptprc,Ppp1r16b	Upregulated in Dnmt3a△IEC compared to Dnmt3a fl/fl mice
GO:0072599	establishment of protein localization to...	6	3	0.69	0.02271	,Sec61b,Spcs2,Spcs1	Upregulated in Dnmt3a△IEC compared to Dnmt3a fl/fl mice
GO:0045742	positive regulation of epidermal growth ...	6	3	0.69	0.02271	,Adora1,Agt,Hap1	Upregulated in Dnmt3a△IEC compared to Dnmt3a fl/fl mice
GO:0046888	negative regulation of hormone secretion	6	3	0.69	0.02271	,Adora1,Ptgs1,Rab11fip5	Upregulated in Dnmt3a△IEC compared to Dnmt3a fl/fl mice
GO:0070207	protein homotrimerization	6	3	0.69	0.02271	,Alox5ap,Itln1,Itlnb,Steap4	Upregulated in Dnmt3a△IEC compared to Dnmt3a fl/fl mice
GO:0045047	protein targeting to ER	6	3	0.69	0.02271	,Sec61b,Spcs2,Spcs1	Upregulated in Dnmt3a△IEC compared to Dnmt3a fl/fl mice
GO:0046883	regulation of hormone secretion	26	7	2.97	0.02276	,Adora1,Agt,Ptgs1,Serp1,Rab11fip5,Tm7sf3,Ffar3	Upregulated in Dnmt3a△IEC compared to Dnmt3a fl/fl mice
GO:0002703	regulation of leukocyte mediated immunit...	26	7	2.97	0.02276	,Cd24a,Fes,Ptpn6,Ptprc,Rac2,Tap2,Vav1	Upregulated in Dnmt3a△IEC compared to Dnmt3a fl/fl mice
GO:0034220	ion transmembrane transport	92	21	10.52	0.02339	,Agt,Alox5,Atp5f1,Atp5k,Hap1,Ptpn6,Hpn,Plcb2,Ptprc,S100a1,Atp5l,Atp5o,Pik3cg,Trpm5,Kcnq4,Atp5e,Tmco1,Atp6v0e2,Slc38a1,Steap4,Plcg2	Upregulated in Dnmt3a△IEC compared to Dnmt3a fl/fl mice
GO:0009914	hormone transport	32	8	3.66	0.02369	,Adora1,Agt,Ptgs1,Serp1,Rab11fip5,Tm7sf3,Selenom,Ffar3	Upregulated in Dnmt3a△IEC compared to Dnmt3a fl/fl mice
GO:0006952	defense response	123	30	14.07	0.02476	,Adora1,Agt,Alox5,Alox5ap,C2,Cd24a,Ggt1,Cfb,Hck,Ptpn6,Ifi47,Proc,Ptgs1,Ptprc,Tap2,Tff2,Vav1,Pla2g7,Pik3cg,Il17rb,Rab11fip5,Tspan6,Ifitm3,Ccdc88b,Exosc4,Trim38,Ang4,Ffar3,Cd300lf,Itln1,Itlnb	Upregulated in Dnmt3a△IEC compared to Dnmt3a fl/fl mice
GO:0072507	divalent inorganic cation homeostasis	44	14	5.03	0.0255	,Agt,Cd24a,Hap1,Ptpn6,Mt1,Mt2,Mt4,Plcb2,Ptprc,Pik3cg,Cib2,Tmco1,Pde6a,Plcg2	Upregulated in Dnmt3a△IEC compared to Dnmt3a fl/fl mice
GO:0043043	peptide biosynthetic process	71	14	8.12	0.02648	,Ggt1,Rpl21,Rpl32,Rps14,Rps24,Serp1,Rps28,Mrps21,Ndufa7,Rpl41,Ngrn,Rpl31,Rpl17,Trim71	Upregulated in Dnmt3a△IEC compared to Dnmt3a fl/fl mice
GO:0002684	positive regulation of immune system pro...	98	21	11.21	0.02668	,Bmx,C2,Cd24a,Fes,Gfi1b,Cfb,Ptpn6,Inpp5d,Ptprc,Rac2,Tap2,Thpo,Vav1,Fyb,Pla2g7,Tspan6,Ccdc88b,Rab29,Ffar3,Plcg2,Cd300lf	Upregulated in Dnmt3a△IEC compared to Dnmt3a fl/fl mice
GO:0018108	peptidyl-tyrosine phosphorylation	33	8	3.77	0.02829	,Adora1,Agt,Bmx,Cd24a,Fes,Hck,Ptpn6,Ptprc	Upregulated in Dnmt3a△IEC compared to Dnmt3a fl/fl mice
GO:0070588	calcium ion transmembrane transport	33	8	3.77	0.02829	,Hap1,Ptpn6,Plcb2,Ptprc,S100a1,Pik3cg,Tmco1,Plcg2	Upregulated in Dnmt3a△IEC compared to Dnmt3a fl/fl mice
GO:0018212	peptidyl-tyrosine modification	33	8	3.77	0.02829	,Adora1,Agt,Bmx,Cd24a,Fes,Hck,Ptpn6,Ptprc	Upregulated in Dnmt3a△IEC compared to Dnmt3a fl/fl mice
GO:0051282	regulation of sequestering of calcium io...	16	5	1.83	0.02837	,Hap1,Ptpn6,Plcb2,Ptprc,Plcg2	Upregulated in Dnmt3a△IEC compared to Dnmt3a fl/fl mice
GO:0051283	negative regulation of sequestering of c...	16	5	1.83	0.02837	,Hap1,Ptpn6,Plcb2,Ptprc,Plcg2	Upregulated in Dnmt3a△IEC compared to Dnmt3a fl/fl mice
GO:0051208	sequestering of calcium ion	16	5	1.83	0.02837	,Hap1,Ptpn6,Plcb2,Ptprc,Plcg2	Upregulated in Dnmt3a△IEC compared to Dnmt3a fl/fl mice
GO:0051209	release of sequestered calcium ion into ...	16	5	1.83	0.02837	,Hap1,Ptpn6,Plcb2,Ptprc,Plcg2	Upregulated in Dnmt3a△IEC compared to Dnmt3a fl/fl mice
GO:0097553	calcium ion transmembrane import into cy...	16	5	1.83	0.02837	,Hap1,Ptpn6,Plcb2,Ptprc,Plcg2	Upregulated in Dnmt3a△IEC compared to Dnmt3a fl/fl mice
GO:1902904	negative regulation of supramolecular fi...	16	5	1.83	0.02837	,Avil,Map1a,Twf2,Gmfg,Kank2	Upregulated in Dnmt3a△IEC compared to Dnmt3a fl/fl mice
GO:0000082	G1/S transition of mitotic cell cycle	16	5	1.83	0.02837	,Ptpn6,Psme1,Kank2,Rpl17,Trim71	Upregulated in Dnmt3a△IEC compared to Dnmt3a fl/fl mice
GO:0051607	defense response to virus	16	5	1.83	0.02837	,Ptprc,Tspan6,Ifitm3,Exosc4,Trim38	Upregulated in Dnmt3a△IEC compared to Dnmt3a fl/fl mice
GO:0006959	humoral immune response	16	5	1.83	0.02837	,C2,Cfb,Ptpn6,Ptprc,Ang4	Upregulated in Dnmt3a△IEC compared to Dnmt3a fl/fl mice
GO:0007584	response to nutrient	11	4	1.26	0.02872	,Fes,Cib2,Plcg2,Kank2	Upregulated in Dnmt3a△IEC compared to Dnmt3a fl/fl mice
GO:0043244	regulation of protein complex disassembl...	11	4	1.26	0.02872	,Avil,Map1a,Sh3bp1,Twf2	Upregulated in Dnmt3a△IEC compared to Dnmt3a fl/fl mice
GO:0001909	leukocyte mediated cytotoxicity	11	4	1.26	0.02872	,Ptpn6,Ptprc,Tap2,Vav1	Upregulated in Dnmt3a△IEC compared to Dnmt3a fl/fl mice
GO:2000045	regulation of G1/S transition of mitotic...	11	4	1.26	0.02872	,Ptpn6,Psme1,Kank2,Rpl17	Upregulated in Dnmt3a△IEC compared to Dnmt3a fl/fl mice
GO:0098660	inorganic ion transmembrane transport	74	18	8.46	0.03132	,Alox5,Atp5f1,Atp5k,Hap1,Ptpn6,Hpn,Plcb2,Ptprc,S100a1,Atp5l,Atp5o,Pik3cg,Kcnq4,Atp5e,Tmco1,Atp6v0e2,Steap4,Plcg2	Upregulated in Dnmt3a△IEC compared to Dnmt3a fl/fl mice
GO:0051240	positive regulation of multicellular org...	189	30	21.62	0.03275	,Avil,Agt,Alox5,Cd24a,Dlk1,Fes,G0s2,Gfi1b,Hap1,Hpn,Inpp5d,Nbl1,Ptgs1,Ptprc,S100a1,Sparc,Thpo,Twf2,Mydgf,Serp1,Il17rb,Rgs14,Tspan6,Srpx2,Ace2,Ccdc88b,Tle6,Ppp1r16b,Ffar3,Plcg2	Upregulated in Dnmt3a△IEC compared to Dnmt3a fl/fl mice
GO:0002449	lymphocyte mediated immunity	28	7	3.2	0.03361	,C2,Cd24a,Ptpn6,Inpp5d,Ptprc,Tap2,Vav1	Upregulated in Dnmt3a△IEC compared to Dnmt3a fl/fl mice
GO:0001894	tissue homeostasis	28	7	3.2	0.03361	,Dlk1,Inpp5d,Map1a,Rac2,Tff2,Cib2,Pde6a	Upregulated in Dnmt3a△IEC compared to Dnmt3a fl/fl mice
GO:0002252	immune effector process	65	16	7.44	0.03374	,C2,Cd24a,Fes,Cfb,Ptpn6,Inpp5d,Ptprc,Rac2,Tap2,Vav1,Tspan6,Ifitm3,Exosc4,Trim38,Ffar3,Plcg2	Upregulated in Dnmt3a△IEC compared to Dnmt3a fl/fl mice
GO:0007186	G protein-coupled receptor signaling pat...	67	13	7.66	0.03602	,Adora1,Agt,Plcb2,Rac2,Vav1,Pik3cg,Rgs14,Gng13,Pde6a,Ffar3,Gnat3,Rgs13,Pik3r5	Upregulated in Dnmt3a△IEC compared to Dnmt3a fl/fl mice
GO:0045576	mast cell activation	7	3	0.8	0.03644	,Fes,Rac2,Cd300lf	Upregulated in Dnmt3a△IEC compared to Dnmt3a fl/fl mice
GO:0010043	response to zinc ion	7	3	0.8	0.03644	,Mt1,Mt2,Mt4	Upregulated in Dnmt3a△IEC compared to Dnmt3a fl/fl mice
GO:0014068	positive regulation of phosphatidylinosi...	7	3	0.8	0.03644	,Agt,Ptpn6,Mydgf	Upregulated in Dnmt3a△IEC compared to Dnmt3a fl/fl mice
GO:0042267	natural killer cell mediated cytotoxicit...	7	3	0.8	0.03644	,Ptpn6,Tap2,Vav1	Upregulated in Dnmt3a△IEC compared to Dnmt3a fl/fl mice
GO:0045494	photoreceptor cell maintenance	7	3	0.8	0.03644	,Map1a,Cib2,Pde6a	Upregulated in Dnmt3a△IEC compared to Dnmt3a fl/fl mice
GO:1901186	positive regulation of ERBB signaling pa...	7	3	0.8	0.03644	,Adora1,Agt,Hap1	Upregulated in Dnmt3a△IEC compared to Dnmt3a fl/fl mice
GO:0044070	regulation of anion transport	7	3	0.8	0.03644	,Adora1,Agt,Ace2	Upregulated in Dnmt3a△IEC compared to Dnmt3a fl/fl mice
GO:0033003	regulation of mast cell activation	7	3	0.8	0.03644	,Fes,Rac2,Cd300lf	Upregulated in Dnmt3a△IEC compared to Dnmt3a fl/fl mice
GO:0060986	endocrine hormone secretion	7	3	0.8	0.03644	,Agt,Rab11fip5,Selenom	Upregulated in Dnmt3a△IEC compared to Dnmt3a fl/fl mice
GO:0002228	natural killer cell mediated immunity	7	3	0.8	0.03644	,Ptpn6,Tap2,Vav1	Upregulated in Dnmt3a△IEC compared to Dnmt3a fl/fl mice
GO:0006865	amino acid transport	17	5	1.94	0.03655	,Adora1,Agt,Ace2,Sfxn2,Slc38a1	Upregulated in Dnmt3a△IEC compared to Dnmt3a fl/fl mice
GO:0060402	calcium ion transport into cytosol	17	5	1.94	0.03655	,Hap1,Ptpn6,Plcb2,Ptprc,Plcg2	Upregulated in Dnmt3a△IEC compared to Dnmt3a fl/fl mice
GO:0050852	T cell receptor signaling pathway	17	5	1.94	0.03655	,Ptpn6,Ptprc,Fyb,Rab29,Plcg2	Upregulated in Dnmt3a△IEC compared to Dnmt3a fl/fl mice
GO:0043405	regulation of MAP kinase activity	35	8	4	0.03926	,Adora1,Cd24a,Ptpn6,Ptprc,Pik3cg,Rgs14,Avpi1,Pik3r5	Upregulated in Dnmt3a△IEC compared to Dnmt3a fl/fl mice
GO:0034103	regulation of tissue remodeling	12	4	1.37	0.03931	,Agt,Cd24a,Dlk1,Inpp5d	Upregulated in Dnmt3a△IEC compared to Dnmt3a fl/fl mice
GO:0072089	stem cell proliferation	12	4	1.37	0.03931	,Cd24a,Ptprc,Thpo,Trim71	Upregulated in Dnmt3a△IEC compared to Dnmt3a fl/fl mice
GO:0001906	cell killing	12	4	1.37	0.03931	,Ptpn6,Ptprc,Tap2,Vav1	Upregulated in Dnmt3a△IEC compared to Dnmt3a fl/fl mice
GO:0019882	antigen processing and presentation	12	4	1.37	0.03931	,Psmb9,Psmb8,Psme1,Tap2	Upregulated in Dnmt3a△IEC compared to Dnmt3a fl/fl mice
GO:0006412	translation	68	13	7.78	0.04016	,Rpl21,Rpl32,Rps14,Rps24,Serp1,Rps28,Mrps21,Ndufa7,Rpl41,Ngrn,Rpl31,Rpl17,Trim71	Upregulated in Dnmt3a△IEC compared to Dnmt3a fl/fl mice
GO:0071345	cellular response to cytokine stimulus	68	13	7.78	0.04016	,Cd24a,Ptpn6,Ifi47,Il11ra1,Ptp4a3,Ptprc,Abcd4,Tff2,Thpo,Rab11fip5,Ifitm3,St18,Cd300lf	Upregulated in Dnmt3a△IEC compared to Dnmt3a fl/fl mice
GO:0055065	metal ion homeostasis	58	16	6.63	0.0418	,Adora1,Agt,Cd24a,Hap1,Ptpn6,Mt1,Mt2,Mt4,Plcb2,Ptprc,Pik3cg,Cib2,Tmco1,Steap4,Pde6a,Plcg2	Upregulated in Dnmt3a△IEC compared to Dnmt3a fl/fl mice
GO:0045666	positive regulation of neuron differenti...	36	8	4.12	0.04568	,Avil,Agt,Cd24a,Fes,Hap1,Nbl1,Twf2,Tle6	Upregulated in Dnmt3a△IEC compared to Dnmt3a fl/fl mice
GO:0031349	positive regulation of defense response	36	8	4.12	0.04568	,Alox5ap,Cd24a,Vav1,Pik3cg,Il17rb,Tspan6,Ffar3,Cd300lf	Upregulated in Dnmt3a△IEC compared to Dnmt3a fl/fl mice
GO:0071900	regulation of protein serine/threonine k...	49	10	5.61	0.04601	,Adora1,Agt,Cd24a,Ptpn6,Ptprc,Pik3cg,Rgs14,Avpi1,Ccnj,Pik3r5	Upregulated in Dnmt3a△IEC compared to Dnmt3a fl/fl mice
GO:0048871	multicellular organismal homeostasis	49	10	5.61	0.04601	,Adora1,Dlk1,G0s2,Inpp5d,Map1a,Rac2,Tff2,Cib2,Tns2,Pde6a	Upregulated in Dnmt3a△IEC compared to Dnmt3a fl/fl mice
GO:0044843	cell cycle G1/S phase transition	18	5	2.06	0.04605	,Ptpn6,Psme1,Kank2,Rpl17,Trim71	Upregulated in Dnmt3a△IEC compared to Dnmt3a fl/fl mice
GO:0060401	cytosolic calcium ion transport	18	5	2.06	0.04605	,Hap1,Ptpn6,Plcb2,Ptprc,Plcg2	Upregulated in Dnmt3a△IEC compared to Dnmt3a fl/fl mice
GO:0051494	negative regulation of cytoskeleton orga...	18	5	2.06	0.04605	,Avil,Map1a,Twf2,Gmfg,Kank2	Upregulated in Dnmt3a△IEC compared to Dnmt3a fl/fl mice
GO:0030183	B cell differentiation	18	5	2.06	0.04605	,Cd24a,Ptpn6,Inpp5d,Ptprc,Plcg2	Upregulated in Dnmt3a△IEC compared to Dnmt3a fl/fl mice
GO:0048167	regulation of synaptic plasticity	24	6	2.75	0.04798	,Adora1,Agt,Map1a,Rgs14,Nrgn,Dgki	Upregulated in Dnmt3a△IEC compared to Dnmt3a fl/fl mice
GO:0006909	phagocytosis	24	6	2.75	0.04798	,C2,Hck,Ptprc,Sh3bp1,Vav1,Cd300lf	Upregulated in Dnmt3a△IEC compared to Dnmt3a fl/fl mice
GO:0097435	supramolecular fiber organization	77	14	8.81	0.04949	,Avil,Fes,Map1a,Pstpip2,Rac2,Sh3bp1,Tpm2,Twf2,Ldb3,Gmfg,Shroom1,Nebl,Ccdc88b,Kank2	Upregulated in Dnmt3a△IEC compared to Dnmt3a fl/fl mice
GO:0030177	positive regulation of Wnt signaling pat...	13	6	1.19	0.00052	,Abl2,Macf1,Usp34,Tnfaip3,Amer1,Wnk1	Downregulated in Dnmt3a△IEC compared to Dnmt3a fl/fl mice
GO:0021953	central nervous system neuron differenti...	14	6	1.29	0.00084	,Cacna1a,Evx1,Nfix,Nrxn1,Nr4a2,Sox5	Downregulated in Dnmt3a△IEC compared to Dnmt3a fl/fl mice
GO:0097035	regulation of membrane lipid distributio...	6	4	0.55	0.00087	,Abcc1,P2rx7,1700057G04Rik,Xkr9	Downregulated in Dnmt3a△IEC compared to Dnmt3a fl/fl mice
GO:0030902	hindbrain development	6	4	0.55	0.00087	,Abl2,Cacna1a,Nfix,Nrxn1	Downregulated in Dnmt3a△IEC compared to Dnmt3a fl/fl mice
GO:0001501	skeletal system development	39	10	3.58	0.00176	,Epha2,Gja1,Hoxd8,P2rx7,Pkd1,Sox5,Pappa2,Amer1,Arid5a,Nbeal2	Downregulated in Dnmt3a△IEC compared to Dnmt3a fl/fl mice
GO:0072359	circulatory system development	69	14	6.34	0.00252	,Abl2,Cpe,Epha2,F3,Fosl1,Gja1,Hk2,Itga4,Jag1,Neb,Nrxn1,Pkd1,Cspg4,Frem2	Downregulated in Dnmt3a△IEC compared to Dnmt3a fl/fl mice
GO:0048771	tissue remodeling	17	6	1.56	0.00274	,Epha2,Gja1,Itga4,Jag1,P2rx7,Cspg4	Downregulated in Dnmt3a△IEC compared to Dnmt3a fl/fl mice
GO:0099173	postsynapse organization	12	5	1.1	0.00276	,Abl2,Ndrg1,Nrxn1,Homer1,Lrrtm2	Downregulated in Dnmt3a△IEC compared to Dnmt3a fl/fl mice
GO:0015748	organophosphate ester transport	8	4	0.73	0.0035	,Gja1,Abcc1,P2rx7,Scarb1	Downregulated in Dnmt3a△IEC compared to Dnmt3a fl/fl mice
GO:0042551	neuron maturation	8	4	0.73	0.0035	,Abl2,Nrxn1,Nr4a2,Cspg4	Downregulated in Dnmt3a△IEC compared to Dnmt3a fl/fl mice
GO:0051128	regulation of cellular component organiz...	145	23	13.31	0.0035	,Abl2,Macf1,Cacna1a,Cdkn2c,Epha2,Fosl1,Gja1,Hk2,Map1b,Neb,Nrxn1,P2rx7,Pkd1,Plaur,Scarb1,Homer1,Spef1,Brwd1,Lrrtm2,Cspg4,Arid5a,4932438A13Rik,Myo9a	Downregulated in Dnmt3a△IEC compared to Dnmt3a fl/fl mice
GO:0048646	anatomical structure formation involved ...	65	13	5.97	0.00416	,Abl2,Macf1,Cacna1a,Epha2,F3,Hk2,Neb,Nfix,Nrxn1,Pkd1,Tnfaip3,Cspg4,Nbeal2	Downregulated in Dnmt3a△IEC compared to Dnmt3a fl/fl mice
GO:1901700	response to oxygen-containing compound	97	17	8.91	0.00454	,Abl2,Cacna1a,Dnmt3a,Itga4,Jag1,Nrxn1,Nr4a2,P2rx7,Zfp106,Scarb1,Tnfaip3,Homer1,Homer2,Zbtb20,Olfr78,Arid5a,Baiap3	Downregulated in Dnmt3a△IEC compared to Dnmt3a fl/fl mice
GO:0000902	cell morphogenesis	59	12	5.42	0.00514	,Abl2,Cacna1a,Epha2,Gja1,Itga4,Map1b,Nr4a2,P2rx7,Brwd1,Lratd1,Nbeal2,Myo9a	Downregulated in Dnmt3a△IEC compared to Dnmt3a fl/fl mice
GO:0030010	establishment of cell polarity	9	4	0.83	0.00586	,Gja1,Map1b,Pkd1,Myo9a	Downregulated in Dnmt3a△IEC compared to Dnmt3a fl/fl mice
GO:0098742	cell-cell adhesion via plasma-membrane a...	9	4	0.83	0.00586	,Itga4,Nrxn1,Tnfaip3,Wnk1	Downregulated in Dnmt3a△IEC compared to Dnmt3a fl/fl mice
GO:0048762	mesenchymal cell differentiation	9	4	0.83	0.00586	,Gja1,Jag1,Plaur,Amer1	Downregulated in Dnmt3a△IEC compared to Dnmt3a fl/fl mice
GO:2000027	regulation of animal organ morphogenesis	9	4	0.83	0.00586	,Abl2,Jag1,Tnfaip3,Aspn	Downregulated in Dnmt3a△IEC compared to Dnmt3a fl/fl mice
GO:0051924	regulation of calcium ion transport	14	5	1.29	0.00601	,Cacna1a,Gja1,P2rx7,Homer1,Homer2	Downregulated in Dnmt3a△IEC compared to Dnmt3a fl/fl mice
GO:0048598	embryonic morphogenesis	32	8	2.94	0.00616	,Abl2,Macf1,Epha2,Gja1,Itga4,Tnfaip3,Wnk1,Frem2	Downregulated in Dnmt3a△IEC compared to Dnmt3a fl/fl mice
GO:0048878	chemical homeostasis	68	13	6.24	0.00629	,Abl2,Cacna1a,Gja1,Hk2,Nrxn1,P2rx7,Pkd1,Scarb1,Homer1,Homer2,Zbtb20,Wnk1,Baiap3	Downregulated in Dnmt3a△IEC compared to Dnmt3a fl/fl mice
GO:2000351	regulation of endothelial cell apoptotic...	5	3	0.46	0.00654	,Abl2,Itga4,Tnfaip3	Downregulated in Dnmt3a△IEC compared to Dnmt3a fl/fl mice
GO:0032755	positive regulation of interleukin-6 pro...	5	3	0.46	0.00654	,P2rx7,Zbtb20,Arid5a	Downregulated in Dnmt3a△IEC compared to Dnmt3a fl/fl mice
GO:0033555	multicellular organismal response to str...	5	3	0.46	0.00654	,Cacna1a,Gja1,Nr4a2	Downregulated in Dnmt3a△IEC compared to Dnmt3a fl/fl mice
GO:0002456	T cell mediated immunity	5	3	0.46	0.00654	,Jag1,P2rx7,Arid5a	Downregulated in Dnmt3a△IEC compared to Dnmt3a fl/fl mice
GO:0007215	glutamate receptor signaling pathway	5	3	0.46	0.00654	,Nrxn1,Homer1,Homer2	Downregulated in Dnmt3a△IEC compared to Dnmt3a fl/fl mice
GO:0000079	regulation of cyclin-dependent protein s...	5	3	0.46	0.00654	,Cdkn2c,Pkd1,Tnfaip3	Downregulated in Dnmt3a△IEC compared to Dnmt3a fl/fl mice
GO:0008344	adult locomotory behavior	5	3	0.46	0.00654	,Abl2,Cacna1a,Nr4a2	Downregulated in Dnmt3a△IEC compared to Dnmt3a fl/fl mice
GO:0002009	morphogenesis of an epithelium	26	7	2.39	0.00673	,Abl2,Epha2,Gja1,Jag1,Pkd1,Frem2,Myo9a	Downregulated in Dnmt3a△IEC compared to Dnmt3a fl/fl mice
GO:0048870	cell motility	93	16	8.54	0.00721	,Abl2,Macf1,Epha2,F3,Gja1,Itga4,Jag1,Abcc1,Nr4a2,Scarb1,Tnfaip3,Spef1,Lratd1,Cspg4,Olfr78,Wnk1	Downregulated in Dnmt3a△IEC compared to Dnmt3a fl/fl mice
GO:0034762	regulation of transmembrane transport	33	8	3.03	0.00753	,Cacna1a,Gja1,Hk2,Abcc1,Nrxn1,P2rx7,Homer1,Wnk1	Downregulated in Dnmt3a△IEC compared to Dnmt3a fl/fl mice
GO:0009612	response to mechanical stimulus	15	5	1.38	0.00837	,Abl2,Nrxn1,P2rx7,Pkd1,Piezo2	Downregulated in Dnmt3a△IEC compared to Dnmt3a fl/fl mice
GO:0001654	eye development	15	5	1.38	0.00837	,Epha2,Gja1,Jag1,Adamts18,Frem2	Downregulated in Dnmt3a△IEC compared to Dnmt3a fl/fl mice
GO:0050804	modulation of chemical synaptic transmis...	21	6	1.93	0.00888	,Cacna1a,Nrxn1,Homer1,Rnf19a,Lrrtm2,Baiap3	Downregulated in Dnmt3a△IEC compared to Dnmt3a fl/fl mice
GO:0051592	response to calcium ion	10	4	0.92	0.00909	,Nrxn1,P2rx7,Homer1,Wnk1	Downregulated in Dnmt3a△IEC compared to Dnmt3a fl/fl mice
GO:0007009	plasma membrane organization	10	4	0.92	0.00909	,Ndrg1,P2rx7,1700057G04Rik,Xkr9	Downregulated in Dnmt3a△IEC compared to Dnmt3a fl/fl mice
GO:0008283	cell proliferation	104	17	9.55	0.00953	,Abl2,Cdkn2c,Epha2,F3,Fosl1,Gja1,Itga4,Jag1,Ndrg1,P2rx7,Sox5,Scarb1,Tnfaip3,Klf13,Cspg4,Olfr78,Ago3	Downregulated in Dnmt3a△IEC compared to Dnmt3a fl/fl mice
GO:0030855	epithelial cell differentiation	28	7	2.57	0.01039	,Abl2,Epha2,Gja1,Jag1,Plaur,Sprr1a,Myo9a	Downregulated in Dnmt3a△IEC compared to Dnmt3a fl/fl mice
GO:0072358	cardiovascular system development	49	10	4.5	0.0104	,Abl2,Epha2,F3,Fosl1,Gja1,Hk2,Jag1,Nrxn1,Pkd1,Cspg4	Downregulated in Dnmt3a△IEC compared to Dnmt3a fl/fl mice
GO:0022603	regulation of anatomical structure morph...	60	14	5.51	0.01077	,Abl2,Cacna1a,Cpe,Epha2,F3,Gja1,Hk2,Jag1,Map1b,Tnfaip3,Aspn,Brwd1,Wnk1,Myo9a	Downregulated in Dnmt3a△IEC compared to Dnmt3a fl/fl mice
GO:0034220	ion transmembrane transport	42	9	3.86	0.01085	,Cacna1a,Gja1,Abcc1,Nrxn1,P2rx7,Pkd1,Homer1,Slc23a2,Wnk1	Downregulated in Dnmt3a△IEC compared to Dnmt3a fl/fl mice
GO:0009896	positive regulation of catabolic process	35	8	3.21	0.01093	,Gja1,Hk2,P2rx7,Tnfaip3,Rnf19a,Zbtb20,Amer1,Zfand2a	Downregulated in Dnmt3a△IEC compared to Dnmt3a fl/fl mice
GO:0050877	nervous system process	35	8	3.21	0.01093	,Abl2,Cacna1a,Nrxn1,P2rx7,Homer1,Homer2,Olfr78,Piezo2	Downregulated in Dnmt3a△IEC compared to Dnmt3a fl/fl mice
GO:0007600	sensory perception	16	5	1.47	0.01131	,Cacna1a,P2rx7,Homer2,Olfr78,Piezo2	Downregulated in Dnmt3a△IEC compared to Dnmt3a fl/fl mice
GO:0001935	endothelial cell proliferation	16	5	1.47	0.01131	,Epha2,F3,Gja1,Itga4,Scarb1	Downregulated in Dnmt3a△IEC compared to Dnmt3a fl/fl mice
GO:0042063	gliogenesis	16	5	1.47	0.01131	,Abl2,Ndrg1,Nfix,Sox5,Cspg4	Downregulated in Dnmt3a△IEC compared to Dnmt3a fl/fl mice
GO:0050878	regulation of body fluid levels	22	6	2.02	0.01133	,F3,Gja1,Gp1bb,Adamts18,Wnk1,Nbeal2	Downregulated in Dnmt3a△IEC compared to Dnmt3a fl/fl mice
GO:0043113	receptor clustering	6	3	0.55	0.01222	,Cacna1a,Itga4,Nrxn1	Downregulated in Dnmt3a△IEC compared to Dnmt3a fl/fl mice
GO:0034113	heterotypic cell-cell adhesion	6	3	0.55	0.01222	,Itga4,Tnfaip3,Wnk1	Downregulated in Dnmt3a△IEC compared to Dnmt3a fl/fl mice
GO:0050806	positive regulation of synaptic transmis...	6	3	0.55	0.01222	,Nrxn1,Lrrtm2,Baiap3	Downregulated in Dnmt3a△IEC compared to Dnmt3a fl/fl mice
GO:0007369	gastrulation	11	4	1.01	0.01329	,Macf1,Epha2,Tnfaip3,Wnk1	Downregulated in Dnmt3a△IEC compared to Dnmt3a fl/fl mice
GO:0042060	wound healing	23	6	2.11	0.01421	,Macf1,F3,Gja1,Gp1bb,Adamts18,Nbeal2	Downregulated in Dnmt3a△IEC compared to Dnmt3a fl/fl mice
GO:0050708	regulation of protein secretion	44	9	4.04	0.01477	,Abl2,Gja1,Nrxn1,P2rx7,Tnfaip3,Arfip1,Olfr78,Arid5a,Baiap3	Downregulated in Dnmt3a△IEC compared to Dnmt3a fl/fl mice
GO:0022898	regulation of transmembrane transporter ...	17	5	1.56	0.01487	,Cacna1a,Gja1,Nrxn1,Homer1,Wnk1	Downregulated in Dnmt3a△IEC compared to Dnmt3a fl/fl mice
GO:0050673	epithelial cell proliferation	30	7	2.75	0.01533	,Epha2,F3,Gja1,Itga4,Scarb1,Tnfaip3,Olfr78	Downregulated in Dnmt3a△IEC compared to Dnmt3a fl/fl mice
GO:0009611	response to wounding	30	7	2.75	0.01533	,Macf1,F3,Gja1,Gp1bb,Tnfaip3,Adamts18,Nbeal2	Downregulated in Dnmt3a△IEC compared to Dnmt3a fl/fl mice
GO:0042493	response to drug	52	10	4.77	0.01584	,Cacna1a,Gja1,Jag1,Abcc1,Nr4a2,P2rx7,Tnfaip3,Homer1,Homer2,Slc47a1	Downregulated in Dnmt3a△IEC compared to Dnmt3a fl/fl mice
GO:0010033	response to organic substance	173	24	15.89	0.01672	,Abl2,Cacna1a,Dnmt3a,Epha2,F3,Hk2,Itga4,Jag1,Nrxn1,Nr4a2,P2rx7,Zfp106,Sox5,Scarb1,Tnfaip3,Homer1,Homer2,Nfat5,Zbtb20,Aspn,Olfr78,Arid5a,Wnk1,Baiap3	Downregulated in Dnmt3a△IEC compared to Dnmt3a fl/fl mice
GO:0001568	blood vessel development	45	9	4.13	0.01709	,Epha2,F3,Fosl1,Gja1,Hk2,Jag1,Nrxn1,Pkd1,Cspg4	Downregulated in Dnmt3a△IEC compared to Dnmt3a fl/fl mice
GO:0072657	protein localization to membrane	38	8	3.49	0.01802	,Macf1,Cacna1a,Cpe,Epha2,Itga4,Mal,Nrxn1,Arl5b	Downregulated in Dnmt3a△IEC compared to Dnmt3a fl/fl mice
GO:0010243	response to organonitrogen compound	53	10	4.87	0.01806	,Cacna1a,Dnmt3a,Itga4,Jag1,Nr4a2,P2rx7,Zfp106,Tnfaip3,Homer1,Homer2	Downregulated in Dnmt3a△IEC compared to Dnmt3a fl/fl mice
GO:0015893	drug transport	12	4	1.1	0.01855	,Cacna1a,Gja1,Abcc1,Slc47a1	Downregulated in Dnmt3a△IEC compared to Dnmt3a fl/fl mice
GO:0099643	signal release from synapse	12	4	1.1	0.01855	,Cacna1a,Nrxn1,P2rx7,Baiap3	Downregulated in Dnmt3a△IEC compared to Dnmt3a fl/fl mice
GO:0007269	neurotransmitter secretion	12	4	1.1	0.01855	,Cacna1a,Nrxn1,P2rx7,Baiap3	Downregulated in Dnmt3a△IEC compared to Dnmt3a fl/fl mice
GO:0061448	connective tissue development	18	5	1.65	0.01913	,Pkd1,Sox5,Amer1,Arid5a,4932438A13Rik	Downregulated in Dnmt3a△IEC compared to Dnmt3a fl/fl mice
GO:0042391	regulation of membrane potential	18	5	1.65	0.01913	,Cacna1a,Gja1,Nrxn1,P2rx7,Piezo2	Downregulated in Dnmt3a△IEC compared to Dnmt3a fl/fl mice
GO:0032409	regulation of transporter activity	18	5	1.65	0.01913	,Cacna1a,Gja1,Nrxn1,Homer1,Wnk1	Downregulated in Dnmt3a△IEC compared to Dnmt3a fl/fl mice
GO:0016477	cell migration	86	14	7.9	0.01945	,Abl2,Macf1,Epha2,F3,Gja1,Itga4,Jag1,Abcc1,Nr4a2,Scarb1,Tnfaip3,Cspg4,Olfr78,Wnk1	Downregulated in Dnmt3a△IEC compared to Dnmt3a fl/fl mice
GO:0009792	embryo development ending in birth or eg...	46	9	4.22	0.01966	,Abl2,Epha2,Evx1,Fosl1,Gja1,Itga4,Pkd1,Rbbp6,Sox5	Downregulated in Dnmt3a△IEC compared to Dnmt3a fl/fl mice
GO:0046939	nucleotide phosphorylation	7	3	0.64	0.01997	,Hk2,P2rx7,Zbtb20	Downregulated in Dnmt3a△IEC compared to Dnmt3a fl/fl mice
GO:0051899	membrane depolarization	7	3	0.64	0.01997	,Cacna1a,Gja1,P2rx7	Downregulated in Dnmt3a△IEC compared to Dnmt3a fl/fl mice
GO:0045778	positive regulation of ossification	7	3	0.64	0.01997	,Gja1,Jag1,P2rx7	Downregulated in Dnmt3a△IEC compared to Dnmt3a fl/fl mice
GO:1901888	regulation of cell junction assembly	7	3	0.64	0.01997	,Macf1,Epha2,Gja1	Downregulated in Dnmt3a△IEC compared to Dnmt3a fl/fl mice
GO:0042866	pyruvate biosynthetic process	7	3	0.64	0.01997	,Hk2,P2rx7,Zbtb20	Downregulated in Dnmt3a△IEC compared to Dnmt3a fl/fl mice
GO:0099175	regulation of postsynapse organization	7	3	0.64	0.01997	,Nrxn1,Homer1,Lrrtm2	Downregulated in Dnmt3a△IEC compared to Dnmt3a fl/fl mice
GO:0006165	nucleoside diphosphate phosphorylation	7	3	0.64	0.01997	,Hk2,P2rx7,Zbtb20	Downregulated in Dnmt3a△IEC compared to Dnmt3a fl/fl mice
GO:0009185	ribonucleoside diphosphate metabolic pro...	7	3	0.64	0.01997	,Hk2,P2rx7,Zbtb20	Downregulated in Dnmt3a△IEC compared to Dnmt3a fl/fl mice
GO:0009179	purine ribonucleoside diphosphate metabo...	7	3	0.64	0.01997	,Hk2,P2rx7,Zbtb20	Downregulated in Dnmt3a△IEC compared to Dnmt3a fl/fl mice
GO:0006096	glycolytic process	7	3	0.64	0.01997	,Hk2,P2rx7,Zbtb20	Downregulated in Dnmt3a△IEC compared to Dnmt3a fl/fl mice
GO:0009132	nucleoside diphosphate metabolic process	7	3	0.64	0.01997	,Hk2,P2rx7,Zbtb20	Downregulated in Dnmt3a△IEC compared to Dnmt3a fl/fl mice
GO:0009135	purine nucleoside diphosphate metabolic ...	7	3	0.64	0.01997	,Hk2,P2rx7,Zbtb20	Downregulated in Dnmt3a△IEC compared to Dnmt3a fl/fl mice
GO:0003073	regulation of systemic arterial blood pr...	7	3	0.64	0.01997	,Gja1,Olfr78,Wnk1	Downregulated in Dnmt3a△IEC compared to Dnmt3a fl/fl mice
GO:0033627	cell adhesion mediated by integrin	7	3	0.64	0.01997	,Epha2,Itga4,Wnk1	Downregulated in Dnmt3a△IEC compared to Dnmt3a fl/fl mice
GO:0051262	protein tetramerization	7	3	0.64	0.01997	,Nrxn1,Pkd1,Homer1	Downregulated in Dnmt3a△IEC compared to Dnmt3a fl/fl mice
GO:0046031	ADP metabolic process	7	3	0.64	0.01997	,Hk2,P2rx7,Zbtb20	Downregulated in Dnmt3a△IEC compared to Dnmt3a fl/fl mice
GO:0006757	ATP generation from ADP	7	3	0.64	0.01997	,Hk2,P2rx7,Zbtb20	Downregulated in Dnmt3a△IEC compared to Dnmt3a fl/fl mice
GO:0032663	regulation of interleukin-2 production	7	3	0.64	0.01997	,Abl2,Tnfaip3,Homer2	Downregulated in Dnmt3a△IEC compared to Dnmt3a fl/fl mice
GO:0032623	interleukin-2 production	7	3	0.64	0.01997	,Abl2,Tnfaip3,Homer2	Downregulated in Dnmt3a△IEC compared to Dnmt3a fl/fl mice
GO:0002790	peptide secretion	54	10	4.96	0.0205	,Abl2,Cpe,Gja1,Nrxn1,P2rx7,Tnfaip3,Arfip1,Olfr78,Arid5a,Baiap3	Downregulated in Dnmt3a△IEC compared to Dnmt3a fl/fl mice
GO:0030155	regulation of cell adhesion	54	10	4.96	0.0205	,Abl2,Macf1,Epha2,Itga4,Jag1,Pkd1,Tnfaip3,Nfat5,Adamts18,Wnk1	Downregulated in Dnmt3a△IEC compared to Dnmt3a fl/fl mice
GO:1901701	cellular response to oxygen-containing c...	70	12	6.43	0.0206	,Abl2,Cacna1a,Dnmt3a,Itga4,Nrxn1,Nr4a2,Zfp106,Tnfaip3,Zbtb20,Olfr78,Arid5a,Baiap3	Downregulated in Dnmt3a△IEC compared to Dnmt3a fl/fl mice
GO:0048523	negative regulation of cellular process	273	34	25.07	0.02092	,Abl2,Cacna1a,Cdkn2c,Dnmt3a,Epha2,Fosl1,Gja1,Hk2,Hoxd8,Jag1,Abcc1,Map1b,Ndrg1,Nfix,Nrxn1,Nr4a2,P2rx7,Peg3,Pkd1,Plaur,Sox5,Tnfaip3,Homer2,Klf13,Zbtb20,Aspn,Spef1,Amer1,Lrrtm2,Cspg4,Adamts18,Ago3,Arid5a,Wnk1	Downregulated in Dnmt3a△IEC compared to Dnmt3a fl/fl mice
GO:0120039	plasma membrane bounded cell projection ...	39	8	3.58	0.02099	,Abl2,Cacna1a,Epha2,Gja1,Itga4,Map1b,Nr4a2,Myo9a	Downregulated in Dnmt3a△IEC compared to Dnmt3a fl/fl mice
GO:0048858	cell projection morphogenesis	39	8	3.58	0.02099	,Abl2,Cacna1a,Epha2,Gja1,Itga4,Map1b,Nr4a2,Myo9a	Downregulated in Dnmt3a△IEC compared to Dnmt3a fl/fl mice
GO:0048812	neuron projection morphogenesis	39	8	3.58	0.02099	,Abl2,Cacna1a,Epha2,Gja1,Itga4,Map1b,Nr4a2,Myo9a	Downregulated in Dnmt3a△IEC compared to Dnmt3a fl/fl mice
GO:0007507	heart development	32	7	2.94	0.02176	,Cpe,Gja1,Itga4,Jag1,Neb,Pkd1,Frem2	Downregulated in Dnmt3a△IEC compared to Dnmt3a fl/fl mice
GO:0031331	positive regulation of cellular cataboli...	32	7	2.94	0.02176	,Hk2,P2rx7,Tnfaip3,Rnf19a,Zbtb20,Amer1,Zfand2a	Downregulated in Dnmt3a△IEC compared to Dnmt3a fl/fl mice
GO:0002791	regulation of peptide secretion	47	9	4.32	0.0225	,Abl2,Gja1,Nrxn1,P2rx7,Tnfaip3,Arfip1,Olfr78,Arid5a,Baiap3	Downregulated in Dnmt3a△IEC compared to Dnmt3a fl/fl mice
GO:0001944	vasculature development	47	9	4.32	0.0225	,Epha2,F3,Fosl1,Gja1,Hk2,Jag1,Nrxn1,Pkd1,Cspg4	Downregulated in Dnmt3a△IEC compared to Dnmt3a fl/fl mice
GO:0051046	regulation of secretion	63	11	5.79	0.02326	,Abl2,Cacna1a,Gja1,Nrxn1,P2rx7,Tnfaip3,Arfip1,Olfr78,Arid5a,Wnk1,Baiap3	Downregulated in Dnmt3a△IEC compared to Dnmt3a fl/fl mice
GO:0032990	cell part morphogenesis	40	8	3.67	0.02429	,Abl2,Cacna1a,Epha2,Gja1,Itga4,Map1b,Nr4a2,Myo9a	Downregulated in Dnmt3a△IEC compared to Dnmt3a fl/fl mice
GO:0006909	phagocytosis	13	4	1.19	0.02494	,Abl2,P2rx7,Scarb1,Xkr9	Downregulated in Dnmt3a△IEC compared to Dnmt3a fl/fl mice
GO:0046434	organophosphate catabolic process	13	4	1.19	0.02494	,Hk2,P2rx7,Scarb1,Zbtb20	Downregulated in Dnmt3a△IEC compared to Dnmt3a fl/fl mice
GO:0010001	glial cell differentiation	13	4	1.19	0.02494	,Abl2,Ndrg1,Nfix,Sox5	Downregulated in Dnmt3a△IEC compared to Dnmt3a fl/fl mice
GO:0001678	cellular glucose homeostasis	13	4	1.19	0.02494	,Hk2,Nrxn1,Zbtb20,Baiap3	Downregulated in Dnmt3a△IEC compared to Dnmt3a fl/fl mice
GO:0045944	positive regulation of transcription by ...	72	12	6.61	0.02543	,Evx1,Fosl1,Hoxd8,Jag1,Nfix,Nr4a2,Peg3,Pkd1,Sox5,Klf13,Nfat5,Arid5a	Downregulated in Dnmt3a△IEC compared to Dnmt3a fl/fl mice
GO:0044093	positive regulation of molecular functio...	89	14	8.17	0.02583	,Abl2,Epha2,F3,Fosl1,Nrxn1,Nr4a2,P2rx7,Pkd1,Plaur,Scarb1,Tbc1d9,Cspg4,Wnk1,Myo9a	Downregulated in Dnmt3a△IEC compared to Dnmt3a fl/fl mice
GO:0015711	organic anion transport	26	6	2.39	0.02585	,Cacna1a,Gja1,Abcc1,P2rx7,Scarb1,Slc23a2	Downregulated in Dnmt3a△IEC compared to Dnmt3a fl/fl mice
GO:0050714	positive regulation of protein secretion	26	6	2.39	0.02585	,Abl2,Gja1,P2rx7,Olfr78,Arid5a,Baiap3	Downregulated in Dnmt3a△IEC compared to Dnmt3a fl/fl mice
GO:1901652	response to peptide	26	6	2.39	0.02585	,Cacna1a,Itga4,Jag1,Nr4a2,Zfp106,Tnfaip3	Downregulated in Dnmt3a△IEC compared to Dnmt3a fl/fl mice
GO:0030534	adult behavior	13	6	1.19	0.02767	,Abl2,Cacna1a,Nrxn1,Nr4a2,Homer1,Homer2	Downregulated in Dnmt3a△IEC compared to Dnmt3a fl/fl mice
GO:0055082	cellular chemical homeostasis	49	9	4.5	0.02905	,Abl2,Cacna1a,Gja1,Hk2,Nrxn1,P2rx7,Pkd1,Zbtb20,Baiap3	Downregulated in Dnmt3a△IEC compared to Dnmt3a fl/fl mice
GO:0009913	epidermal cell differentiation	8	3	0.73	0.02986	,Epha2,Jag1,Sprr1a	Downregulated in Dnmt3a△IEC compared to Dnmt3a fl/fl mice
GO:0019363	pyridine nucleotide biosynthetic process	8	3	0.73	0.02986	,Hk2,P2rx7,Zbtb20	Downregulated in Dnmt3a△IEC compared to Dnmt3a fl/fl mice
GO:0019359	nicotinamide nucleotide biosynthetic pro...	8	3	0.73	0.02986	,Hk2,P2rx7,Zbtb20	Downregulated in Dnmt3a△IEC compared to Dnmt3a fl/fl mice
GO:0009166	nucleotide catabolic process	8	3	0.73	0.02986	,Hk2,P2rx7,Zbtb20	Downregulated in Dnmt3a△IEC compared to Dnmt3a fl/fl mice
GO:0072525	pyridine-containing compound biosyntheti...	8	3	0.73	0.02986	,Hk2,P2rx7,Zbtb20	Downregulated in Dnmt3a△IEC compared to Dnmt3a fl/fl mice
GO:0070167	regulation of biomineral tissue developm...	8	3	0.73	0.02986	,Gja1,P2rx7,Aspn	Downregulated in Dnmt3a△IEC compared to Dnmt3a fl/fl mice
GO:0050905	neuromuscular process	8	3	0.73	0.02986	,Abl2,Cacna1a,Nrxn1	Downregulated in Dnmt3a△IEC compared to Dnmt3a fl/fl mice
GO:0050885	neuromuscular process controlling balanc...	8	3	0.73	0.02986	,Abl2,Cacna1a,Nrxn1	Downregulated in Dnmt3a△IEC compared to Dnmt3a fl/fl mice
GO:0048608	reproductive structure development	20	5	1.84	0.02987	,Fosl1,Gja1,Itga4,Pkd1,Plaur	Downregulated in Dnmt3a△IEC compared to Dnmt3a fl/fl mice
GO:0045732	positive regulation of protein catabolic...	20	5	1.84	0.02987	,Gja1,Tnfaip3,Rnf19a,Amer1,Zfand2a	Downregulated in Dnmt3a△IEC compared to Dnmt3a fl/fl mice
GO:0042593	glucose homeostasis	20	5	1.84	0.02987	,Cacna1a,Hk2,Nrxn1,Zbtb20,Baiap3	Downregulated in Dnmt3a△IEC compared to Dnmt3a fl/fl mice
GO:0007204	positive regulation of cytosolic calcium...	20	5	1.84	0.02987	,Abl2,Cacna1a,Gja1,P2rx7,Pkd1	Downregulated in Dnmt3a△IEC compared to Dnmt3a fl/fl mice
GO:0033500	carbohydrate homeostasis	20	5	1.84	0.02987	,Cacna1a,Hk2,Nrxn1,Zbtb20,Baiap3	Downregulated in Dnmt3a△IEC compared to Dnmt3a fl/fl mice
GO:0002793	positive regulation of peptide secretion	27	6	2.48	0.03084	,Abl2,Gja1,P2rx7,Olfr78,Arid5a,Baiap3	Downregulated in Dnmt3a△IEC compared to Dnmt3a fl/fl mice
GO:0034765	regulation of ion transmembrane transpor...	27	6	2.48	0.03084	,Cacna1a,Gja1,Nrxn1,P2rx7,Homer1,Wnk1	Downregulated in Dnmt3a△IEC compared to Dnmt3a fl/fl mice
GO:0043085	positive regulation of catalytic activit...	66	11	6.06	0.03209	,Abl2,Epha2,F3,Nrxn1,Nr4a2,P2rx7,Pkd1,Scarb1,Tbc1d9,Cspg4,Myo9a	Downregulated in Dnmt3a△IEC compared to Dnmt3a fl/fl mice
GO:0009888	tissue development	102	20	9.37	0.03218	,Abl2,Macf1,Epha2,Gja1,Itga4,Jag1,Neb,P2rx7,Pkd1,Plaur,Rbbp6,Sox5,Sprr1a,Homer1,Aspn,Amer1,Arid5a,4932438A13Rik,Frem2,Myo9a	Downregulated in Dnmt3a△IEC compared to Dnmt3a fl/fl mice
GO:0099504	synaptic vesicle cycle	14	4	1.29	0.03251	,Cacna1a,Nrxn1,P2rx7,4932438A13Rik	Downregulated in Dnmt3a△IEC compared to Dnmt3a fl/fl mice
GO:0032886	regulation of microtubule-based process	14	4	1.29	0.03251	,Macf1,Map1b,Pkd1,Spef1	Downregulated in Dnmt3a△IEC compared to Dnmt3a fl/fl mice
GO:0050707	regulation of cytokine secretion	14	4	1.29	0.03251	,Abl2,P2rx7,Tnfaip3,Arid5a	Downregulated in Dnmt3a△IEC compared to Dnmt3a fl/fl mice
GO:0009306	protein secretion	50	9	4.59	0.03279	,Abl2,Gja1,Nrxn1,P2rx7,Tnfaip3,Arfip1,Olfr78,Arid5a,Baiap3	Downregulated in Dnmt3a△IEC compared to Dnmt3a fl/fl mice
GO:0071310	cellular response to organic substance	137	19	12.58	0.0342	,Abl2,Cacna1a,Dnmt3a,F3,Hk2,Itga4,Nrxn1,Nr4a2,P2rx7,Zfp106,Sox5,Tnfaip3,Nfat5,Zbtb20,Aspn,Olfr78,Arid5a,Wnk1,Baiap3	Downregulated in Dnmt3a△IEC compared to Dnmt3a fl/fl mice
GO:0015833	peptide transport	128	18	11.75	0.03456	,Abl2,Macf1,Cpe,Gja1,Abcc1,Nrxn1,P2rx7,Pkd1,Tnfaip3,Tom1,Ranbp17,Tbc1d9,Arl5b,Arfip1,Olfr78,Arid5a,Vps13a,Baiap3	Downregulated in Dnmt3a△IEC compared to Dnmt3a fl/fl mice
GO:0006897	endocytosis	35	7	3.21	0.03459	,Abl2,Itga4,P2rx7,Scarb1,Lrrtm2,4932438A13Rik,Xkr9	Downregulated in Dnmt3a△IEC compared to Dnmt3a fl/fl mice
GO:0001701	in utero embryonic development	28	6	2.57	0.03641	,Fosl1,Gja1,Itga4,Pkd1,Rbbp6,Sox5	Downregulated in Dnmt3a△IEC compared to Dnmt3a fl/fl mice
GO:0061458	reproductive system development	21	5	1.93	0.03643	,Fosl1,Gja1,Itga4,Pkd1,Plaur	Downregulated in Dnmt3a△IEC compared to Dnmt3a fl/fl mice
GO:0001503	ossification	21	5	1.93	0.03643	,Epha2,Gja1,Jag1,P2rx7,Aspn	Downregulated in Dnmt3a△IEC compared to Dnmt3a fl/fl mice
GO:0022407	regulation of cell-cell adhesion	36	7	3.31	0.0398	,Abl2,Itga4,Jag1,Tnfaip3,Nfat5,Adamts18,Wnk1	Downregulated in Dnmt3a△IEC compared to Dnmt3a fl/fl mice
GO:0042886	amide transport	130	18	11.94	0.03982	,Abl2,Macf1,Cpe,Gja1,Abcc1,Nrxn1,P2rx7,Pkd1,Tnfaip3,Tom1,Ranbp17,Tbc1d9,Arl5b,Arfip1,Olfr78,Arid5a,Vps13a,Baiap3	Downregulated in Dnmt3a△IEC compared to Dnmt3a fl/fl mice
GO:1903530	regulation of secretion by cell	60	10	5.51	0.04048	,Abl2,Cacna1a,Gja1,Nrxn1,P2rx7,Tnfaip3,Arfip1,Olfr78,Arid5a,Baiap3	Downregulated in Dnmt3a△IEC compared to Dnmt3a fl/fl mice
GO:1901698	response to nitrogen compound	60	10	5.51	0.04048	,Cacna1a,Dnmt3a,Itga4,Jag1,Nr4a2,P2rx7,Zfp106,Tnfaip3,Homer1,Homer2	Downregulated in Dnmt3a△IEC compared to Dnmt3a fl/fl mice
GO:2000026	regulation of multicellular organismal d...	116	19	10.65	0.04085	,Abl2,Cacna1a,Cpe,Epha2,F3,Gja1,Hk2,Jag1,Map1b,Nrxn1,P2rx7,Sox5,Tnfaip3,Klf13,Aspn,Lrrtm2,Cspg4,Wnk1,Myo9a	Downregulated in Dnmt3a△IEC compared to Dnmt3a fl/fl mice
GO:0043009	chordate embryonic development	44	8	4.04	0.04117	,Abl2,Epha2,Fosl1,Gja1,Itga4,Pkd1,Rbbp6,Sox5	Downregulated in Dnmt3a△IEC compared to Dnmt3a fl/fl mice
GO:0120035	regulation of plasma membrane bounded ce...	52	9	4.77	0.04125	,Abl2,Cacna1a,Epha2,Map1b,Nrxn1,P2rx7,Homer1,Cspg4,Myo9a	Downregulated in Dnmt3a△IEC compared to Dnmt3a fl/fl mice
GO:0031344	regulation of cell projection organizati...	52	9	4.77	0.04125	,Abl2,Cacna1a,Epha2,Map1b,Nrxn1,P2rx7,Homer1,Cspg4,Myo9a	Downregulated in Dnmt3a△IEC compared to Dnmt3a fl/fl mice
GO:0007596	blood coagulation	15	4	1.38	0.04129	,F3,Gp1bb,Adamts18,Nbeal2	Downregulated in Dnmt3a△IEC compared to Dnmt3a fl/fl mice
GO:0007599	hemostasis	15	4	1.38	0.04129	,F3,Gp1bb,Adamts18,Nbeal2	Downregulated in Dnmt3a△IEC compared to Dnmt3a fl/fl mice
GO:0050663	cytokine secretion	15	4	1.38	0.04129	,Abl2,P2rx7,Tnfaip3,Arid5a	Downregulated in Dnmt3a△IEC compared to Dnmt3a fl/fl mice
GO:0050817	coagulation	15	4	1.38	0.04129	,F3,Gp1bb,Adamts18,Nbeal2	Downregulated in Dnmt3a△IEC compared to Dnmt3a fl/fl mice
GO:0032412	regulation of ion transmembrane transpor...	15	4	1.38	0.04129	,Cacna1a,Nrxn1,Homer1,Wnk1	Downregulated in Dnmt3a△IEC compared to Dnmt3a fl/fl mice
GO:2001257	regulation of cation channel activity	9	3	0.83	0.04186	,Cacna1a,Nrxn1,Homer1	Downregulated in Dnmt3a△IEC compared to Dnmt3a fl/fl mice
GO:0002822	regulation of adaptive immune response b...	9	3	0.83	0.04186	,P2rx7,Tnfaip3,Arid5a	Downregulated in Dnmt3a△IEC compared to Dnmt3a fl/fl mice
GO:0002819	regulation of adaptive immune response	9	3	0.83	0.04186	,P2rx7,Tnfaip3,Arid5a	Downregulated in Dnmt3a△IEC compared to Dnmt3a fl/fl mice
GO:0008217	regulation of blood pressure	9	3	0.83	0.04186	,Gja1,Olfr78,Wnk1	Downregulated in Dnmt3a△IEC compared to Dnmt3a fl/fl mice
GO:0050715	positive regulation of cytokine secretio...	9	3	0.83	0.04186	,Abl2,P2rx7,Arid5a	Downregulated in Dnmt3a△IEC compared to Dnmt3a fl/fl mice
GO:1901292	nucleoside phosphate catabolic process	9	3	0.83	0.04186	,Hk2,P2rx7,Zbtb20	Downregulated in Dnmt3a△IEC compared to Dnmt3a fl/fl mice
GO:0006754	ATP biosynthetic process	9	3	0.83	0.04186	,Hk2,P2rx7,Zbtb20	Downregulated in Dnmt3a△IEC compared to Dnmt3a fl/fl mice
GO:0022408	negative regulation of cell-cell adhesio...	22	5	2.02	0.04381	,Abl2,Jag1,Tnfaip3,Adamts18,Wnk1	Downregulated in Dnmt3a△IEC compared to Dnmt3a fl/fl mice
GO:0071496	cellular response to external stimulus	22	5	2.02	0.04381	,Fosl1,Itga4,Nr4a2,P2rx7,Piezo2	Downregulated in Dnmt3a△IEC compared to Dnmt3a fl/fl mice
GO:0045184	establishment of protein localization	132	18	12.12	0.04564	,Abl2,Macf1,Gja1,Hk2,Mal,Nrxn1,P2rx7,Pkd1,Tnfaip3,Tom1,Ranbp17,Tbc1d9,Arl5b,Arfip1,Olfr78,Arid5a,Vps13a,Baiap3	Downregulated in Dnmt3a△IEC compared to Dnmt3a fl/fl mice
GO:0032502	developmental process	331	51	30.39	0.04605	,Abl2,Macf1,Cacna1a,Cpe,Dnmt3a,Epha2,Evx1,F3,Fosl1,Gja1,Hk2,Hoxd8,Itga4,Jag1,Mal,Mpdz,Map1b,Ndrg1,Neb,Nfix,Nrxn1,Nr4a2,P2rx7,Pkd1,Plaur,Rbbp6,Sox5,Sprr1a,Tnfaip3,Pappa2,Homer1,Plekhb1,Klf13,Aspn,Amer1,Spata46,Brwd1,Lratd1,Lrrtm2,Cspg4,Olfr78,Adamts18,Arid5a,4932438A13Rik,Wnk1,Nbeal2,Frem2,Myo9a,Vps13a,Xkr9,Baiap3	Downregulated in Dnmt3a△IEC compared to Dnmt3a fl/fl mice
GO:0070887	cellular response to chemical stimulus	170	22	15.61	0.04681	,Abl2,Cacna1a,Dnmt3a,Epha2,F3,Hk2,Itga4,Abcc1,Nrxn1,Nr4a2,P2rx7,Zfp106,Sox5,Tnfaip3,Nfat5,Zbtb20,Aspn,Zfand2a,Olfr78,Arid5a,Wnk1,Baiap3	Downregulated in Dnmt3a△IEC compared to Dnmt3a fl/fl mice
GO:0003008	system process	70	11	6.43	0.0473	,Abl2,Cacna1a,Gja1,Nrxn1,P2rx7,Scarb1,Homer1,Homer2,Olfr78,Wnk1,Piezo2	Downregulated in Dnmt3a△IEC compared to Dnmt3a fl/fl mice
GO:0009893	positive regulation of metabolic process	219	27	20.11	0.0482	,Abl2,Evx1,F3,Fosl1,Gja1,Hk2,Hoxd8,Jag1,Nfix,Nrxn1,Nr4a2,P2rx7,Peg3,Pkd1,Plaur,Sox5,Scarb1,Tnfaip3,Rnf19a,Klf13,Nfat5,Zbtb20,Amer1,Zfand2a,Cspg4,Ago3,Arid5a	Downregulated in Dnmt3a△IEC compared to Dnmt3a fl/fl mice
GO:0051241	negative regulation of multicellular org...	79	12	7.25	0.04896	,Cpe,Epha2,Gja1,Jag1,P2rx7,Tnfaip3,Homer2,Klf13,Aspn,Cspg4,Adamts18,Wnk1	Downregulated in Dnmt3a△IEC compared to Dnmt3a fl/fl mice
GO:0022610	biological adhesion	82	15	7.53	0.04919	,Abl2,Macf1,Epha2,Gp1bb,Itga4,Jag1,Mpdz,Nrxn1,Pkd1,Scarb1,Tnfaip3,Nfat5,Adamts18,Wnk1,Frem2	Downregulated in Dnmt3a△IEC compared to Dnmt3a fl/fl mice
GO:0007186	G protein-coupled receptor signaling pat...	30	6	2.75	0.04942	,Cacna1a,Homer1,Homer2,Olfr78,Dgkh,Baiap3	Downregulated in Dnmt3a△IEC compared to Dnmt3a fl/fl mice
GO:0044089	positive regulation of cellular componen...	30	6	2.75	0.04942	,Epha2,Fosl1,Map1b,Nrxn1,P2rx7,Lrrtm2	Downregulated in Dnmt3a△IEC compared to Dnmt3a fl/fl mice
GO:0098655	cation transmembrane transport	30	6	2.75	0.04942	,Cacna1a,Nrxn1,P2rx7,Pkd1,Homer1,Wnk1	Downregulated in Dnmt3a△IEC compared to Dnmt3a fl/fl mice
GO:0051960	regulation of nervous system development	62	10	5.69	0.04942	,Abl2,Cacna1a,Cpe,Jag1,Map1b,Nrxn1,Sox5,Lrrtm2,Cspg4,Myo9a	Downregulated in Dnmt3a△IEC compared to Dnmt3a fl/fl mice
GO:0048519	negative regulation of biological proces...	300	35	27.55	0.04995	,Abl2,Cacna1a,Cdkn2c,Cpe,Dnmt3a,Epha2,Fosl1,Gja1,Hk2,Hoxd8,Jag1,Abcc1,Map1b,Ndrg1,Nfix,Nrxn1,Nr4a2,P2rx7,Peg3,Pkd1,Plaur,Sox5,Tnfaip3,Homer2,Klf13,Zbtb20,Aspn,Spef1,Amer1,Lrrtm2,Cspg4,Adamts18,Ago3,Arid5a,Wnk1	Downregulated in Dnmt3a△IEC compared to Dnmt3a fl/fl mice
