# Supplementary material for: DNA methyltransferase 3A controls intestinal epithelial barrier function and regeneration in the colon
Source: Nat Commun. 2022 Oct 21;13:6266. doi: 10.1038/s41467-022-33844-2 (PMC9587301; doi:10.1038/s41467-022-33844-2)
Supplement: Supplementary file 13 — Supplementary Data 10 [file 41467_2022_33844_MOESM13_ESM.xlsx]

## Sheet: Supplementary Data 10
Supplementary Data 10: List of GO terms enriched in in vivo DNAm-linked DEGs.
GO.ID	Term	Annotated	Significant	Expected	Rank in Fisher.classic	Fisher.elim	Fisher.classic	ont	Genes	Condition
GO:0045087	innate immune response	35	11	3.89	14	0.00084	0.00084	BP	,C2,Cd24a,Fes,Cfb,Hck,Ptpn6,Tap2,Rab11fip5,Ifitm3,Plcg2,Gimap5	Upregulated DNAm-DEGs
GO:0010976	positive regulation of neuron projection...	12	6	1.33	16	0.00089	0.00089	BP	,Avil,Agt,Cd24a,Fes,Hap1,Twf2	Upregulated DNAm-DEGs
GO:0019722	calcium-mediated signaling	9	5	1	22	0.00137	0.00137	BP	,Cd24a,Hint1,Tff2,Plcg2,3425401B19Rik	Upregulated DNAm-DEGs
GO:0002274	myeloid leukocyte activation	9	5	1	23	0.00137	0.00137	BP	,Fes,Rac2,Tff2,Plcg2,Gimap5	Upregulated DNAm-DEGs
GO:0009617	response to bacterium	32	10	3.56	28	0.00155	0.00155	BP	,Cd24a,Ggt1,Hck,Psmb9,Mt2,Tap2,Clps,Pygl,Plaat3,Plcg2	Upregulated DNAm-DEGs
GO:0050994	regulation of lipid catabolic process	6	4	0.67	30	0.00184	0.00184	BP	,Adora1,Apoc1,Fabp1,Gimap5	Upregulated DNAm-DEGs
GO:0002703	regulation of leukocyte mediated immunit...	19	7	2.11	34	0.00287	0.00287	BP	,Cd24a,Fes,Ptpn6,Rac2,Tap2,Plcg2,Gimap5	Upregulated DNAm-DEGs
GO:1902806	regulation of cell cycle G1/S phase tran...	7	4	0.78	35	0.00392	0.00392	BP	,Ptpn6,Plcg2,Kank2,Rpl17	Upregulated DNAm-DEGs
GO:0048771	tissue remodeling	7	4	0.78	36	0.00392	0.00392	BP	,Agt,Cd24a,Inpp5d,Rac2	Upregulated DNAm-DEGs
GO:0001659	temperature homeostasis	7	4	0.78	37	0.00392	0.00392	BP	,Adora1,G0s2,Ptges,Gimap5	Upregulated DNAm-DEGs
GO:0016311	dephosphorylation	25	8	2.78	38	0.00395	0.00395	BP	,Adora1,Ptpn6,Hpn,Inpp5d,Ptp4a3,Ppm1m,Tns2,Ppp1r16b	Upregulated DNAm-DEGs
GO:0032956	regulation of actin cytoskeleton organiz...	25	8	2.78	39	0.00395	0.00395	BP	,Avil,Fes,Hck,Rac2,Sh3bp1,Twf2,Gmfg,Kank2	Upregulated DNAm-DEGs
GO:0008285	negative regulation of cell population p...	42	11	4.67	41	0.00435	0.00435	BP	,Adora1,Agt,Cd24a,Ptpn6,Hpn,Inpp5d,Sparc,Ptges,Ifitm3,Tns2,Kank2	Upregulated DNAm-DEGs
GO:0048584	positive regulation of response to stimu...	122	23	13.57	43	0.00509	0.00509	BP	,Adora1,Agt,Alox5ap,C2,Cd24a,G0s2,Cfb,Hap1,Ptpn6,Hint1,Pea15a,Ptp4a3,Rac2,Tap2,Tff2,Thpo,Fyb,Il17rb,Avpi1,Plcg2,Gimap5,Dgki,3425401B19Rik	Upregulated DNAm-DEGs
GO:0018108	peptidyl-tyrosine phosphorylation	21	7	2.34	44	0.00546	0.00546	BP	,Adora1,Agt,Cd24a,Fes,Hck,Ptpn6,Plcg2	Upregulated DNAm-DEGs
GO:0007169	transmembrane receptor protein tyrosine ...	38	10	4.23	46	0.0063	0.0063	BP	,Adora1,Agt,Fes,Hap1,Hck,Ptp4a3,Rgs14,Sh2d6,Tns2,Trim71	Upregulated DNAm-DEGs
GO:0006639	acylglycerol metabolic process	12	5	1.33	48	0.00654	0.00654	BP	,Avil,Apoc1,Apobr,Plaat3,Dgki	Upregulated DNAm-DEGs
GO:0002684	positive regulation of immune system pro...	57	13	6.34	54	0.00715	0.00715	BP	,C2,Cd24a,Fes,Gfi1b,Cfb,Ptpn6,Inpp5d,Rac2,Tap2,Fyb,Ccdc88b,Plcg2,Gimap5	Upregulated DNAm-DEGs
GO:0050728	negative regulation of inflammatory resp...	8	4	0.89	55	0.00716	0.00716	BP	,Adora1,Cd24a,Proc,Tff2	Upregulated DNAm-DEGs
GO:0050727	regulation of inflammatory response	26	10	2.89	9	0.00894	0.00023	BP	,Adora1,Agt,Alox5ap,Cd24a,Ggt1,Proc,Tff2,Il17rb,Ptges,Plcg2	Upregulated DNAm-DEGs
GO:0006869	lipid transport	23	7	2.56	58	0.00951	0.00951	BP	,Agt,Apoc1,Fabp1,Abcd4,Ptges,Selenom,Apobr	Upregulated DNAm-DEGs
GO:0120034	positive regulation of plasma membrane b...	13	5	1.45	59	0.0097	0.0097	BP	,Avil,Hap1,Rac2,Twf2,Zmynd10	Upregulated DNAm-DEGs
GO:0008154	actin polymerization or depolymerization	13	5	1.45	60	0.0097	0.0097	BP	,Avil,Pstpip2,Sh3bp1,Twf2,Gmfg	Upregulated DNAm-DEGs
GO:0051239	regulation of multicellular organismal p...	158	27	17.57	62	0.00981	0.00981	BP	,Adora1,Agt,Apoc1,Cd24a,Fes,G0s2,Gfi1b,Hap1,Ptpn6,Hpn,Inpp5d,Proc,Sema3f,Sh3bp1,Sparc,Tff2,Thpo,Twf2,Il17rb,Rgs14,Rab11fip5,Ptges,Ccdc88b,Tle6,Ppp1r16b,Plcg2,Gimap5	Upregulated DNAm-DEGs
GO:0045597	positive regulation of cell differentiat...	60	13	6.67	66	0.01123	0.01123	BP	,Cd24a,Fes,Gfi1b,Hap1,Inpp5d,Nbl1,Proc,Thpo,Twf2,Rgs14,Ifitm3,Tle6,Gimap5	Upregulated DNAm-DEGs
GO:0030042	actin filament depolymerization	5	3	0.56	67	0.01136	0.01136	BP	,Avil,Sh3bp1,Twf2	Upregulated DNAm-DEGs
GO:1901879	regulation of protein depolymerization	5	3	0.56	68	0.01136	0.01136	BP	,Avil,Sh3bp1,Twf2	Upregulated DNAm-DEGs
GO:0030834	regulation of actin filament depolymeriz...	5	3	0.56	69	0.01136	0.01136	BP	,Avil,Sh3bp1,Twf2	Upregulated DNAm-DEGs
GO:0032715	negative regulation of interleukin-6 pro...	5	3	0.56	70	0.01136	0.01136	BP	,Cd24a,Ptpn6,Inpp5d	Upregulated DNAm-DEGs
GO:0032890	regulation of organic acid transport	5	3	0.56	71	0.01136	0.01136	BP	,Adora1,Agt,Ptges	Upregulated DNAm-DEGs
GO:0043244	regulation of protein-containing complex...	5	3	0.56	72	0.01136	0.01136	BP	,Avil,Sh3bp1,Twf2	Upregulated DNAm-DEGs
GO:1902743	regulation of lamellipodium organization	5	3	0.56	73	0.01136	0.01136	BP	,Avil,Rac2,Twf2	Upregulated DNAm-DEGs
GO:1902745	positive regulation of lamellipodium org...	5	3	0.56	74	0.01136	0.01136	BP	,Avil,Rac2,Twf2	Upregulated DNAm-DEGs
GO:0002275	myeloid cell activation involved in immu...	5	3	0.56	75	0.01136	0.01136	BP	,Fes,Rac2,Plcg2	Upregulated DNAm-DEGs
GO:0140353	lipid export from cell	5	3	0.56	76	0.01136	0.01136	BP	,Agt,Ptges,Selenom	Upregulated DNAm-DEGs
GO:0000082	G1/S transition of mitotic cell cycle	9	4	1	77	0.01179	0.01179	BP	,Ptpn6,Kank2,Rpl17,Trim71	Upregulated DNAm-DEGs
GO:0065008	regulation of biological quality	219	37	24.35	33	0.01189	0.00263	BP	,Adora1,Avil,Agt,Aprt,Cd24a,Fes,G0s2,Gfi1b,Hap1,Hck,Ptpn6,Hpn,Inpp5d,Mt1,Mt2,Proc,Ptp4a3,Rac2,Rps14,Sema3f,Sh3bp1,Sparc,Tff2,Twf2,Rgs14,Rab11fip5,Gmfg,Nrgn,Ptges,Pygl,Selenom,Tns2,Pde6a,Plcg2,Gimap5,Dgki,Trim71	Upregulated DNAm-DEGs
GO:0034097	response to cytokine	48	11	5.34	80	0.01273	0.01273	BP	,Cd24a,Ggt1,Ptpn6,Ifi47,Il11ra1,Ptp4a3,Abcd4,Tff2,Thpo,Rab11fip5,Ifitm3	Upregulated DNAm-DEGs
GO:0072503	cellular divalent inorganic cation homeo...	30	8	3.34	81	0.01321	0.01321	BP	,Agt,Cd24a,Hap1,Ptpn6,Mt1,Mt2,Plcg2,Gimap5	Upregulated DNAm-DEGs
GO:0042592	homeostatic process	98	21	10.9	27	0.01375	0.00143	BP	,Adora1,Agt,Cd24a,G0s2,Gfi1b,Hap1,Ptpn6,Hpn,Inpp5d,Mt1,Mt2,Rac2,Rps14,Tff2,Rab11fip5,Ptges,Pygl,Tns2,Pde6a,Plcg2,Gimap5	Upregulated DNAm-DEGs
GO:0030258	lipid modification	14	5	1.56	83	0.01376	0.01376	BP	,Agt,Fabp1,Inpp5d,Abcd4,Dgki	Upregulated DNAm-DEGs
GO:0048167	regulation of synaptic plasticity	14	5	1.56	84	0.01376	0.01376	BP	,Adora1,Agt,Rgs14,Nrgn,Dgki	Upregulated DNAm-DEGs
GO:0060284	regulation of cell development	25	7	2.78	85	0.01542	0.01542	BP	,Cd24a,Hap1,Proc,Sema3f,Twf2,Rgs14,Tle6	Upregulated DNAm-DEGs
GO:0016042	lipid catabolic process	26	10	2.89	10	0.01542	0.00023	BP	,Adora1,Apoc1,Fabp1,Plcb2,Abcd4,Hint2,Clps,Plaat3,Plcg2,Gimap5	Upregulated DNAm-DEGs
GO:2000026	regulation of multicellular organismal d...	83	16	9.23	86	0.0159	0.0159	BP	,Agt,Cd24a,Fes,Gfi1b,Hap1,Ptpn6,Inpp5d,Proc,Sema3f,Sparc,Thpo,Twf2,Rgs14,Tle6,Ppp1r16b,Gimap5	Upregulated DNAm-DEGs
GO:0072507	divalent inorganic cation homeostasis	31	8	3.45	87	0.01618	0.01618	BP	,Agt,Cd24a,Hap1,Ptpn6,Mt1,Mt2,Plcg2,Gimap5	Upregulated DNAm-DEGs
GO:0050767	regulation of neurogenesis	20	6	2.22	92	0.01749	0.01749	BP	,Cd24a,Hap1,Sema3f,Twf2,Rgs14,Tle6	Upregulated DNAm-DEGs
GO:0043270	positive regulation of ion transport	20	6	2.22	93	0.01749	0.01749	BP	,Adora1,Agt,Hap1,Ptges,Plcg2,Gimap5	Upregulated DNAm-DEGs
GO:0008064	regulation of actin polymerization or de...	10	4	1.11	95	0.01798	0.01798	BP	,Avil,Sh3bp1,Twf2,Gmfg	Upregulated DNAm-DEGs
GO:0048015	phosphatidylinositol-mediated signaling	10	4	1.11	96	0.01798	0.01798	BP	,Agt,Ptpn6,Plcb2,Ppp1r16b	Upregulated DNAm-DEGs
GO:0048017	inositol lipid-mediated signaling	10	4	1.11	97	0.01798	0.01798	BP	,Agt,Ptpn6,Plcb2,Ppp1r16b	Upregulated DNAm-DEGs
GO:0030832	regulation of actin filament length	10	4	1.11	98	0.01798	0.01798	BP	,Avil,Sh3bp1,Twf2,Gmfg	Upregulated DNAm-DEGs
GO:0050729	positive regulation of inflammatory resp...	10	4	1.11	99	0.01798	0.01798	BP	,Alox5ap,Cd24a,Il17rb,Plcg2	Upregulated DNAm-DEGs
GO:0071345	cellular response to cytokine stimulus	44	10	4.89	100	0.0184	0.0184	BP	,Cd24a,Ptpn6,Ifi47,Il11ra1,Ptp4a3,Abcd4,Tff2,Thpo,Rab11fip5,Ifitm3	Upregulated DNAm-DEGs
GO:0010720	positive regulation of cell development	15	5	1.67	101	0.01883	0.01883	BP	,Hap1,Proc,Twf2,Rgs14,Tle6	Upregulated DNAm-DEGs
GO:0031349	positive regulation of defense response	15	5	1.67	102	0.01883	0.01883	BP	,Alox5ap,Cd24a,Il17rb,Plcg2,Gimap5	Upregulated DNAm-DEGs
GO:0006897	endocytosis	38	9	4.23	105	0.01923	0.01923	BP	,Apoc1,Cd24a,Hap1,Rac2,Sh3bp1,Ifitm3,Siglecf,Plcg2,Rinl	Upregulated DNAm-DEGs
GO:0002683	negative regulation of immune system pro...	32	8	3.56	106	0.0196	0.0196	BP	,Adora1,Cd24a,Ptpn6,Inpp5d,Nbl1,Tap2,Tff2,Gimap5	Upregulated DNAm-DEGs
GO:0048513	animal organ development	182	29	20.24	107	0.01978	0.01978	BP	,Agt,Aprt,Barx2,Cd24a,Dclk1,Fes,Gfi1b,Hap1,Ptpn6,Hpn,Il11ra1,Inpp5d,Nbl1,Pou2f3,Proc,Rps14,Sema3f,Sparc,Thpo,Ldb3,Kcnq4,Nebl,Selenom,Tns2,Pde6a,Plaat3,Plcg2,Kank2,Gimap5	Upregulated DNAm-DEGs
GO:0045742	positive regulation of epidermal growth ...	6	3	0.67	109	0.02089	0.02089	BP	,Adora1,Agt,Hap1	Upregulated DNAm-DEGs
GO:0002526	acute inflammatory response	6	3	0.67	110	0.02089	0.02089	BP	,Adora1,Alox5ap,Ptges	Upregulated DNAm-DEGs
GO:0043624	cellular protein complex disassembly	6	3	0.67	111	0.02089	0.02089	BP	,Avil,Sh3bp1,Twf2	Upregulated DNAm-DEGs
GO:0043407	negative regulation of MAP kinase activi...	6	3	0.67	112	0.02089	0.02089	BP	,Agt,Ptpn6,Rgs14	Upregulated DNAm-DEGs
GO:0045577	regulation of B cell differentiation	6	3	0.67	113	0.02089	0.02089	BP	,Cd24a,Ptpn6,Inpp5d	Upregulated DNAm-DEGs
GO:1901186	positive regulation of ERBB signaling pa...	6	3	0.67	114	0.02089	0.02089	BP	,Adora1,Agt,Hap1	Upregulated DNAm-DEGs
GO:0034103	regulation of tissue remodeling	6	3	0.67	115	0.02089	0.02089	BP	,Agt,Cd24a,Inpp5d	Upregulated DNAm-DEGs
GO:0051261	protein depolymerization	6	3	0.67	116	0.02089	0.02089	BP	,Avil,Sh3bp1,Twf2	Upregulated DNAm-DEGs
GO:2000249	regulation of actin cytoskeleton reorgan...	6	3	0.67	117	0.02089	0.02089	BP	,Fes,Hck,Gmfg	Upregulated DNAm-DEGs
GO:0051241	negative regulation of multicellular org...	65	13	7.23	118	0.02179	0.02179	BP	,Adora1,Agt,Apoc1,Cd24a,Ptpn6,Hpn,Inpp5d,Proc,Sema3f,Sparc,Tff2,Rab11fip5,Gimap5	Upregulated DNAm-DEGs
GO:0006470	protein dephosphorylation	21	6	2.34	119	0.02231	0.02231	BP	,Adora1,Ptpn6,Ptp4a3,Ppm1m,Tns2,Ppp1r16b	Upregulated DNAm-DEGs
GO:0007204	positive regulation of cytosolic calcium...	21	6	2.34	120	0.02231	0.02231	BP	,Agt,Cd24a,Hap1,Ptpn6,Plcg2,Gimap5	Upregulated DNAm-DEGs
GO:0055065	metal ion homeostasis	39	9	4.34	121	0.02269	0.02269	BP	,Adora1,Agt,Cd24a,Hap1,Ptpn6,Mt1,Mt2,Plcg2,Gimap5	Upregulated DNAm-DEGs
GO:0051336	regulation of hydrolase activity	52	11	5.78	122	0.02301	0.02301	BP	,Agt,Apoc1,Fabp1,Hpn,Psmb9,Psmb8,Sh3bp1,Spink4,Tpm2,Rgs14,Dgki	Upregulated DNAm-DEGs
GO:0015849	organic acid transport	27	7	3	123	0.02356	0.02356	BP	,Adora1,Agt,Fabp1,Abcd4,Ptges,Slc38a1,Slc25a45	Upregulated DNAm-DEGs
GO:0043254	regulation of protein-containing complex...	27	7	3	124	0.02356	0.02356	BP	,Avil,Cd24a,Fes,Hck,Twf2,Gmfg,Plcg2	Upregulated DNAm-DEGs
GO:0002695	negative regulation of leukocyte activat...	16	5	1.78	125	0.025	0.025	BP	,Cd24a,Ptpn6,Inpp5d,Tff2,Gimap5	Upregulated DNAm-DEGs
GO:0032635	interleukin-6 production	11	4	1.22	126	0.02586	0.02586	BP	,Cd24a,Ptpn6,Inpp5d,Plcg2	Upregulated DNAm-DEGs
GO:1902904	negative regulation of supramolecular fi...	11	4	1.22	127	0.02586	0.02586	BP	,Avil,Twf2,Gmfg,Kank2	Upregulated DNAm-DEGs
GO:0051494	negative regulation of cytoskeleton orga...	11	4	1.22	128	0.02586	0.02586	BP	,Avil,Twf2,Gmfg,Kank2	Upregulated DNAm-DEGs
GO:0001885	endothelial cell development	11	4	1.22	129	0.02586	0.02586	BP	,Agt,Col15a1,Proc,Ppp1r16b	Upregulated DNAm-DEGs
GO:0034101	erythrocyte homeostasis	11	4	1.22	130	0.02586	0.02586	BP	,Cd24a,Gfi1b,Inpp5d,Rps14	Upregulated DNAm-DEGs
GO:0045639	positive regulation of myeloid cell diff...	11	4	1.22	131	0.02586	0.02586	BP	,Fes,Gfi1b,Inpp5d,Thpo	Upregulated DNAm-DEGs
GO:0008360	regulation of cell shape	11	4	1.22	132	0.02586	0.02586	BP	,Fes,Hck,Hpn,Rac2	Upregulated DNAm-DEGs
GO:0050806	positive regulation of synaptic transmis...	11	4	1.22	133	0.02586	0.02586	BP	,Adora1,Hap1,Rgs14,Nrgn	Upregulated DNAm-DEGs
GO:0060402	calcium ion transport into cytosol	11	4	1.22	134	0.02586	0.02586	BP	,Hap1,Ptpn6,Plcg2,Gimap5	Upregulated DNAm-DEGs
GO:0030183	B cell differentiation	11	4	1.22	135	0.02586	0.02586	BP	,Cd24a,Ptpn6,Inpp5d,Plcg2	Upregulated DNAm-DEGs
GO:0002262	myeloid cell homeostasis	11	4	1.22	136	0.02586	0.02586	BP	,Cd24a,Gfi1b,Inpp5d,Rps14	Upregulated DNAm-DEGs
GO:0032675	regulation of interleukin-6 production	11	4	1.22	137	0.02586	0.02586	BP	,Cd24a,Ptpn6,Inpp5d,Plcg2	Upregulated DNAm-DEGs
GO:0097435	supramolecular fiber organization	54	14	6.01	26	0.02607	0.00143	BP	,Avil,Fes,Pstpip2,Rac2,Sh3bp1,Tpm2,Twf2,Ldb3,Gmfg,Shroom1,Nebl,Ccdc88b,Tle6,Kank2	Upregulated DNAm-DEGs
GO:0010631	epithelial cell migration	22	6	2.45	140	0.02794	0.02794	BP	,Agt,Ptp4a3,Sh3bp1,Sparc,Plcg2,Kank2	Upregulated DNAm-DEGs
GO:0090130	tissue migration	22	6	2.45	141	0.02794	0.02794	BP	,Agt,Ptp4a3,Sh3bp1,Sparc,Plcg2,Kank2	Upregulated DNAm-DEGs
GO:0090132	epithelium migration	22	6	2.45	142	0.02794	0.02794	BP	,Agt,Ptp4a3,Sh3bp1,Sparc,Plcg2,Kank2	Upregulated DNAm-DEGs
GO:0006650	glycerophospholipid metabolic process	22	6	2.45	143	0.02794	0.02794	BP	,Apoc1,Inpp5d,Plcb2,Plaat3,Plcg2,Dgki	Upregulated DNAm-DEGs
GO:0051480	regulation of cytosolic calcium ion conc...	22	6	2.45	144	0.02794	0.02794	BP	,Agt,Cd24a,Hap1,Ptpn6,Plcg2,Gimap5	Upregulated DNAm-DEGs
GO:0002449	lymphocyte mediated immunity	22	6	2.45	145	0.02794	0.02794	BP	,C2,Cd24a,Ptpn6,Inpp5d,Tap2,Gimap5	Upregulated DNAm-DEGs
GO:0046903	secretion	61	12	6.78	148	0.03072	0.03072	BP	,Adora1,Agt,Aprt,Fes,Hap1,Hck,Rac2,Tff2,Rab11fip5,Ptges,Selenom,Dgki	Upregulated DNAm-DEGs
GO:0055080	cation homeostasis	41	9	4.56	149	0.03093	0.03093	BP	,Adora1,Agt,Cd24a,Hap1,Ptpn6,Mt1,Mt2,Plcg2,Gimap5	Upregulated DNAm-DEGs
GO:0006909	phagocytosis	17	5	1.89	152	0.03234	0.03234	BP	,C2,Hck,Rac2,Sh3bp1,Plcg2	Upregulated DNAm-DEGs
GO:0050866	negative regulation of cell activation	17	5	1.89	153	0.03234	0.03234	BP	,Cd24a,Ptpn6,Inpp5d,Tff2,Gimap5	Upregulated DNAm-DEGs
GO:0051258	protein polymerization	17	5	1.89	154	0.03234	0.03234	BP	,Avil,Fes,Pstpip2,Twf2,Gmfg	Upregulated DNAm-DEGs
GO:0098655	cation transmembrane transport	48	10	5.34	157	0.03287	0.03287	BP	,Agt,Atp5pb,Hap1,Ptpn6,Hpn,Atp5l,Trpm5,Kcnq4,Atp6v0e2,Plcg2	Upregulated DNAm-DEGs
GO:0019725	cellular homeostasis	48	10	5.34	158	0.03287	0.03287	BP	,Agt,Cd24a,Hap1,Ptpn6,Mt1,Mt2,Rab11fip5,Tns2,Plcg2,Gimap5	Upregulated DNAm-DEGs
GO:0030032	lamellipodium assembly	7	3	0.78	160	0.03362	0.03362	BP	,Avil,Rac2,Twf2	Upregulated DNAm-DEGs
GO:0060291	long-term synaptic potentiation	7	3	0.78	161	0.03362	0.03362	BP	,Adora1,Rgs14,Nrgn	Upregulated DNAm-DEGs
GO:0010522	regulation of calcium ion transport into...	7	3	0.78	162	0.03362	0.03362	BP	,Hap1,Ptpn6,Gimap5	Upregulated DNAm-DEGs
GO:0015908	fatty acid transport	7	3	0.78	163	0.03362	0.03362	BP	,Fabp1,Abcd4,Ptges	Upregulated DNAm-DEGs
GO:2001238	positive regulation of extrinsic apoptot...	7	3	0.78	164	0.03362	0.03362	BP	,Agt,G0s2,Pea15a	Upregulated DNAm-DEGs
GO:0014066	regulation of phosphatidylinositol 3-kin...	7	3	0.78	165	0.03362	0.03362	BP	,Agt,Ptpn6,Ppp1r16b	Upregulated DNAm-DEGs
GO:0060986	endocrine hormone secretion	7	3	0.78	166	0.03362	0.03362	BP	,Agt,Rab11fip5,Selenom	Upregulated DNAm-DEGs
GO:0046456	icosanoid biosynthetic process	7	3	0.78	167	0.03362	0.03362	BP	,Alox5ap,Ltc4s,Ptges	Upregulated DNAm-DEGs
GO:0032984	protein-containing complex disassembly	7	3	0.78	168	0.03362	0.03362	BP	,Avil,Sh3bp1,Twf2	Upregulated DNAm-DEGs
GO:0050764	regulation of phagocytosis	7	3	0.78	169	0.03362	0.03362	BP	,C2,Hck,Plcg2	Upregulated DNAm-DEGs
GO:0071901	negative regulation of protein serine/th...	7	3	0.78	170	0.03362	0.03362	BP	,Agt,Ptpn6,Rgs14	Upregulated DNAm-DEGs
GO:0019217	regulation of fatty acid metabolic proce...	7	3	0.78	171	0.03362	0.03362	BP	,Agt,Apoc1,Fabp1	Upregulated DNAm-DEGs
GO:0050776	regulation of immune response	55	11	6.12	172	0.03401	0.03401	BP	,C2,Cd24a,Fes,Cfb,Ptpn6,Inpp5d,Rac2,Tap2,Fyb,Plcg2,Gimap5	Upregulated DNAm-DEGs
GO:1903131	mononuclear cell differentiation	29	7	3.23	174	0.03427	0.03427	BP	,Cd24a,Fes,Ptpn6,Il11ra1,Inpp5d,Plcg2,Gimap5	Upregulated DNAm-DEGs
GO:0006887	exocytosis	23	6	2.56	175	0.03445	0.03445	BP	,Fes,Hap1,Hck,Rac2,Rab11fip5,Dgki	Upregulated DNAm-DEGs
GO:0019221	cytokine-mediated signaling pathway	23	6	2.56	176	0.03445	0.03445	BP	,Cd24a,Ptpn6,Il11ra1,Tff2,Thpo,Ifitm3	Upregulated DNAm-DEGs
GO:0042221	response to chemical	222	33	24.69	177	0.03447	0.03447	BP	,Agt,Alox5ap,Cd24a,Fabp1,Fes,Ggt1,Hap1,Ptpn6,Hpn,Ifi47,Il11ra1,Mt1,Mt2,Nbl1,Plcb2,Ptp4a3,Abcd4,Rac2,Sema3f,Sparc,Tap2,Tff2,Thpo,Twf2,Rab11fip5,Ifitm3,Ppp1r14a,Clps,Selenom,Tns2,Plcg2,Kank2,Trim71	Upregulated DNAm-DEGs
GO:0030041	actin filament polymerization	12	4	1.33	180	0.03552	0.03552	BP	,Avil,Pstpip2,Twf2,Gmfg	Upregulated DNAm-DEGs
GO:0060401	cytosolic calcium ion transport	12	4	1.33	181	0.03552	0.03552	BP	,Hap1,Ptpn6,Plcg2,Gimap5	Upregulated DNAm-DEGs
GO:0098771	inorganic ion homeostasis	42	9	4.67	182	0.03575	0.03575	BP	,Adora1,Agt,Cd24a,Hap1,Ptpn6,Mt1,Mt2,Plcg2,Gimap5	Upregulated DNAm-DEGs
GO:0007015	actin filament organization	37	11	4.11	24	0.03695	0.00142	BP	,Avil,Pstpip2,Rac2,Sh3bp1,Tpm2,Twf2,Gmfg,Shroom1,Nebl,Tle6,Kank2	Upregulated DNAm-DEGs
GO:0048871	multicellular organismal homeostasis	25	9	2.78	15	0.03704	0.00085	BP	,Adora1,G0s2,Inpp5d,Rac2,Tff2,Ptges,Tns2,Pde6a,Gimap5	Upregulated DNAm-DEGs
GO:0035556	intracellular signal transduction	158	28	17.57	42	0.0377	0.00495	BP	,Adora1,Agt,Cd24a,Dclk1,Ptpn6,Hint1,Inpp5d,Mt1,Mt2,Pea15a,Plcb2,Ptp4a3,Rac2,Sh3bp1,Tff2,Thpo,Twf2,Rgs14,Camkk1,Nrgn,Avpi1,Sh2d6,Tns2,Ppp1r16b,Plcg2,Kank2,Dgki,3425401B19Rik	Upregulated DNAm-DEGs
GO:0051674	localization of cell	99	17	11.01	186	0.03842	0.03842	BP	,Adora1,Agt,Cd24a,Dclk1,Fes,Nbl1,Pstpip2,Ptp4a3,Rac2,Sema3f,Sh3bp1,Sparc,Tff2,Ifitm3,Zmynd10,Plcg2,Kank2	Upregulated DNAm-DEGs
GO:0048870	cell motility	99	17	11.01	187	0.03842	0.03842	BP	,Adora1,Agt,Cd24a,Dclk1,Fes,Nbl1,Pstpip2,Ptp4a3,Rac2,Sema3f,Sh3bp1,Sparc,Tff2,Ifitm3,Zmynd10,Plcg2,Kank2	Upregulated DNAm-DEGs
GO:0006875	cellular metal ion homeostasis	36	8	4	188	0.03846	0.03846	BP	,Agt,Cd24a,Hap1,Ptpn6,Mt1,Mt2,Plcg2,Gimap5	Upregulated DNAm-DEGs
GO:0048878	chemical homeostasis	63	12	7.01	189	0.03868	0.03868	BP	,Adora1,Agt,Cd24a,Hap1,Ptpn6,Hpn,Mt1,Mt2,Rab11fip5,Pygl,Plcg2,Gimap5	Upregulated DNAm-DEGs
GO:0032501	multicellular organismal process	378	58	42.04	20	0.03928	0.0012	BP	,Adora1,Avil,Agt,Alox5ap,Apoc1,Aprt,Barx2,Cd24a,Col15a1,Dclk1,Fabp1,Fes,G0s2,Gfi1b,Ggt1,Hap1,Ptpn6,Hpn,Il11ra1,Inpp5d,Tm4sf1,Nbl1,Plcb2,Pou2f3,Proc,Ptp4a3,Rac2,Rps14,Sema3f,Sh3bp1,Sparc,Tff2,Thpo,Tpm2,Twf2,Ldb3,Il17rb,Rgs14,Rab11fip5,Trpm5,Kcnq4,Ptges,Ifitm3,Nebl,Ccdc88b,Ngrn,Clps,Tle6,Selenom,Tns2,Pde6a,Plaat3,Ppp1r16b,Plcg2,Kank2,Gimap5,Dgki,Trim71	Upregulated DNAm-DEGs
GO:0030099	myeloid cell differentiation	30	7	3.34	191	0.04068	0.04068	BP	,Fes,Gfi1b,Ptpn6,Inpp5d,Rps14,Thpo,Gimap5	Upregulated DNAm-DEGs
GO:1902903	regulation of supramolecular fiber organ...	24	6	2.67	194	0.04186	0.04186	BP	,Avil,Fes,Sh3bp1,Twf2,Gmfg,Kank2	Upregulated DNAm-DEGs
GO:0022411	cellular component disassembly	24	6	2.67	195	0.04186	0.04186	BP	,Avil,Cd24a,Hpn,Sh3bp1,Twf2,Plaat3	Upregulated DNAm-DEGs
GO:0051049	regulation of transport	115	19	12.79	196	0.04189	0.04189	BP	,Adora1,Agt,Apoc1,C2,Fes,Hap1,Hck,Ptpn6,Pea15a,Rac2,Tff2,Rab11fip5,Trpm5,Kcnq4,Ptges,Siglecf,Plcg2,Gimap5,Dgki	Upregulated DNAm-DEGs
GO:0023056	positive regulation of signaling	100	17	11.12	197	0.04192	0.04192	BP	,Adora1,Agt,Cd24a,G0s2,Hap1,Ptpn6,Hint1,Pea15a,Ptp4a3,Tff2,Thpo,Rgs14,Nrgn,Avpi1,Plcg2,Dgki,3425401B19Rik	Upregulated DNAm-DEGs
GO:0010647	positive regulation of cell communicatio...	100	17	11.12	198	0.04192	0.04192	BP	,Adora1,Agt,Cd24a,G0s2,Hap1,Ptpn6,Hint1,Pea15a,Ptp4a3,Tff2,Thpo,Rgs14,Nrgn,Avpi1,Plcg2,Dgki,3425401B19Rik	Upregulated DNAm-DEGs
GO:0045595	regulation of cell differentiation	100	17	11.12	199	0.04192	0.04192	BP	,Cd24a,Fes,Gfi1b,Hap1,Ptpn6,Hpn,Inpp5d,Nbl1,Proc,Sema3f,Thpo,Twf2,Rgs14,Ifitm3,Tle6,Plpp7,Gimap5	Upregulated DNAm-DEGs
GO:0030097	hemopoiesis	50	10	5.56	201	0.04253	0.04253	BP	,Cd24a,Fes,Gfi1b,Ptpn6,Il11ra1,Inpp5d,Rps14,Thpo,Plcg2,Gimap5	Upregulated DNAm-DEGs
GO:0006865	amino acid transport	13	4	1.45	204	0.04699	0.04699	BP	,Adora1,Agt,Slc38a1,Slc25a45	Upregulated DNAm-DEGs
GO:0032271	regulation of protein polymerization	13	4	1.45	205	0.04699	0.04699	BP	,Avil,Fes,Twf2,Gmfg	Upregulated DNAm-DEGs
GO:0050769	positive regulation of neurogenesis	13	4	1.45	206	0.04699	0.04699	BP	,Hap1,Twf2,Rgs14,Tle6	Upregulated DNAm-DEGs
GO:0016064	immunoglobulin mediated immune response	13	4	1.45	207	0.04699	0.04699	BP	,C2,Ptpn6,Inpp5d,Gimap5	Upregulated DNAm-DEGs
GO:0003158	endothelium development	13	4	1.45	208	0.04699	0.04699	BP	,Agt,Col15a1,Proc,Ppp1r16b	Upregulated DNAm-DEGs
GO:0045446	endothelial cell differentiation	13	4	1.45	209	0.04699	0.04699	BP	,Agt,Col15a1,Proc,Ppp1r16b	Upregulated DNAm-DEGs
GO:0019724	B cell mediated immunity	13	4	1.45	210	0.04699	0.04699	BP	,C2,Ptpn6,Inpp5d,Gimap5	Upregulated DNAm-DEGs
GO:0002237	response to molecule of bacterial origin	13	4	1.45	211	0.04699	0.04699	BP	,Cd24a,Ggt1,Tap2,Plcg2	Upregulated DNAm-DEGs
GO:0007600	sensory perception	31	7	3.45	212	0.04783	0.04783	BP	,Adora1,Hpn,Plcb2,Trpm5,Kcnq4,Ptges,Pde6a	Upregulated DNAm-DEGs
GO:0001667	ameboidal-type cell migration	31	7	3.45	213	0.04783	0.04783	BP	,Agt,Ptp4a3,Sema3f,Sh3bp1,Sparc,Plcg2,Kank2	Upregulated DNAm-DEGs
GO:0030029	actin filament-based process	54	15	6.01	11	0.04855	0.00042	BP	,Adora1,Avil,Fes,Hck,Pstpip2,Rac2,Sh3bp1,Tpm2,Twf2,Ldb3,Gmfg,Shroom1,Nebl,Tle6,Kank2	Upregulated DNAm-DEGs
GO:0072073	kidney epithelium development	8	3	0.89	216	0.04949	0.04949	BP	,Agt,Cd24a,Kank2	Upregulated DNAm-DEGs
GO:0031532	actin cytoskeleton reorganization	8	3	0.89	217	0.04949	0.04949	BP	,Fes,Hck,Gmfg	Upregulated DNAm-DEGs
GO:0050672	negative regulation of lymphocyte prolif...	8	3	0.89	218	0.04949	0.04949	BP	,Cd24a,Ptpn6,Inpp5d	Upregulated DNAm-DEGs
GO:0014065	phosphatidylinositol 3-kinase signaling	8	3	0.89	219	0.04949	0.04949	BP	,Agt,Ptpn6,Ppp1r16b	Upregulated DNAm-DEGs
GO:0048259	regulation of receptor-mediated endocyto...	8	3	0.89	220	0.04949	0.04949	BP	,Apoc1,Hap1,Plcg2	Upregulated DNAm-DEGs
GO:0045833	negative regulation of lipid metabolic p...	8	3	0.89	221	0.04949	0.04949	BP	,Adora1,Apoc1,Gimap5	Upregulated DNAm-DEGs
GO:0001909	leukocyte mediated cytotoxicity	8	3	0.89	222	0.04949	0.04949	BP	,Ptpn6,Tap2,Gimap5	Upregulated DNAm-DEGs
GO:0070664	negative regulation of leukocyte prolife...	8	3	0.89	223	0.04949	0.04949	BP	,Cd24a,Ptpn6,Inpp5d	Upregulated DNAm-DEGs
GO:0032945	negative regulation of mononuclear cell ...	8	3	0.89	224	0.04949	0.04949	BP	,Cd24a,Ptpn6,Inpp5d	Upregulated DNAm-DEGs
GO:0002455	humoral immune response mediated by circ...	8	3	0.89	225	0.04949	0.04949	BP	,C2,Ptpn6,Gimap5	Upregulated DNAm-DEGs
GO:0050906	detection of stimulus involved in sensor...	8	3	0.89	226	0.04949	0.04949	BP	,Adora1,Hpn,Plcb2	Upregulated DNAm-DEGs
GO:1901184	regulation of ERBB signaling pathway	8	3	0.89	227	0.04949	0.04949	BP	,Adora1,Agt,Hap1	Upregulated DNAm-DEGs
GO:0097581	lamellipodium organization	8	3	0.89	228	0.04949	0.04949	BP	,Avil,Rac2,Twf2	Upregulated DNAm-DEGs
GO:0051282	regulation of sequestering of calcium io...	8	3	0.89	229	0.04949	0.04949	BP	,Hap1,Ptpn6,Plcg2	Upregulated DNAm-DEGs
GO:0051283	negative regulation of sequestering of c...	8	3	0.89	230	0.04949	0.04949	BP	,Hap1,Ptpn6,Plcg2	Upregulated DNAm-DEGs
GO:0035303	regulation of dephosphorylation	8	3	0.89	231	0.04949	0.04949	BP	,Adora1,Hpn,Ppp1r16b	Upregulated DNAm-DEGs
GO:0051208	sequestering of calcium ion	8	3	0.89	232	0.04949	0.04949	BP	,Hap1,Ptpn6,Plcg2	Upregulated DNAm-DEGs
GO:0051209	release of sequestered calcium ion into ...	8	3	0.89	233	0.04949	0.04949	BP	,Hap1,Ptpn6,Plcg2	Upregulated DNAm-DEGs
GO:0042058	regulation of epidermal growth factor re...	8	3	0.89	234	0.04949	0.04949	BP	,Adora1,Agt,Hap1	Upregulated DNAm-DEGs
GO:0030534	adult behavior	11	6	1.04	6	0.00018	0.00018	BP	,Abl2,Cacna1a,Nrxn1,Nr4a2,Homer1,Homer2	Downregulated DNAm-DEGs
GO:0045944	positive regulation of transcription by ...	46	12	4.35	12	0.00057	0.00057	BP	,Evx1,Fosl1,Hoxd8,Jag1,Nfix,Nr4a2,Peg3,Pkd1,Sox5,Klf13,Nfat5,Arid5a	Downregulated DNAm-DEGs
GO:0048771	tissue remodeling	9	5	0.85	13	0.00061	0.00061	BP	,Epha2,Itga4,Jag1,P2rx7,Cspg4	Downregulated DNAm-DEGs
GO:0030902	hindbrain development	6	4	0.57	22	0.00095	0.00095	BP	,Abl2,Cacna1a,Nfix,Nrxn1	Downregulated DNAm-DEGs
GO:1901701	cellular response to oxygen-containing c...	56	13	5.3	25	0.00112	0.00112	BP	,Abl2,Cacna1a,Dnmt3a,Itga4,Abcc1,Nrxn1,Nr4a2,Tnfaip3,Zbtb20,Olfr78,Arid5a,Baiap3,Zbed6	Downregulated DNAm-DEGs
GO:0048646	anatomical structure formation involved ...	50	12	4.73	26	0.0013	0.0013	BP	,Abl2,Macf1,Cacna1a,Epha2,Hk2,Neb,Nfix,Nrxn1,Pkd1,Tnfaip3,Cspg4,Adamts15	Downregulated DNAm-DEGs
GO:0099173	postsynapse organization	11	5	1.04	34	0.00193	0.00193	BP	,Abl2,Ndrg1,Nrxn1,Homer1,Lrrtm2	Downregulated DNAm-DEGs
GO:0070507	regulation of microtubule cytoskeleton o...	7	4	0.66	36	0.00207	0.00207	BP	,Mpdz,Map1b,Pkd1,Spef1	Downregulated DNAm-DEGs
GO:0042551	neuron maturation	7	4	0.66	37	0.00207	0.00207	BP	,Abl2,Nrxn1,Nr4a2,Cspg4	Downregulated DNAm-DEGs
GO:0021953	central nervous system neuron differenti...	12	5	1.14	46	0.00307	0.00307	BP	,Cacna1a,Nfix,Nrxn1,Nr4a2,Sox5	Downregulated DNAm-DEGs
GO:0098742	cell-cell adhesion via plasma-membrane a...	8	4	0.76	56	0.00384	0.00384	BP	,Itga4,Nrxn1,Tnfaip3,Wnk1	Downregulated DNAm-DEGs
GO:0007369	gastrulation	8	4	0.76	57	0.00384	0.00384	BP	,Macf1,Epha2,Tnfaip3,Wnk1	Downregulated DNAm-DEGs
GO:0001678	cellular glucose homeostasis	13	5	1.23	63	0.00463	0.00463	BP	,Hk2,Nrxn1,Zbtb20,Baiap3,Zbed6	Downregulated DNAm-DEGs
GO:0031344	regulation of cell projection organizati...	44	10	4.16	67	0.00533	0.00533	BP	,Abl2,Macf1,Cacna1a,Epha2,Map1b,Nrxn1,P2rx7,Homer1,Cspg4,Myo9a	Downregulated DNAm-DEGs
GO:0022603	regulation of anatomical structure morph...	44	10	4.16	68	0.00533	0.00533	BP	,Abl2,Macf1,Cacna1a,Epha2,Hk2,Map1b,Tnfaip3,Slc23a2,Brwd1,Myo9a	Downregulated DNAm-DEGs
GO:0031324	negative regulation of cellular metaboli...	98	17	9.27	70	0.00584	0.00584	BP	,Cacna1a,Cdkn2c,Dnmt3a,Hk2,Hoxd8,Nfix,Nr4a2,Peg3,Plaur,Sox5,Tnfaip3,Zbtb20,Lrrtm2,Ago3,Arid5a,Wnk1,Zbed6	Downregulated DNAm-DEGs
GO:0009792	embryo development ending in birth or eg...	38	9	3.6	74	0.0062	0.0062	BP	,Abl2,Epha2,Evx1,Fosl1,Itga4,Pkd1,Rbbp6,Sox5,Zbed6	Downregulated DNAm-DEGs
GO:0010243	response to organonitrogen compound	45	10	4.26	75	0.00634	0.00634	BP	,Cacna1a,Dnmt3a,Itga4,Jag1,Abcc1,Nr4a2,P2rx7,Tnfaip3,Homer1,Homer2	Downregulated DNAm-DEGs
GO:0050905	neuromuscular process	9	4	0.85	76	0.00643	0.00643	BP	,Abl2,Cacna1a,Nrxn1,Homer1	Downregulated DNAm-DEGs
GO:1990138	neuron projection extension	9	4	0.85	77	0.00643	0.00643	BP	,Macf1,Itga4,Map1b,Slc23a2	Downregulated DNAm-DEGs
GO:0048705	skeletal system morphogenesis	14	5	1.32	79	0.00668	0.00668	BP	,Hoxd8,P2rx7,Pkd1,Sox5,Pappa2	Downregulated DNAm-DEGs
GO:0042063	gliogenesis	14	5	1.32	80	0.00668	0.00668	BP	,Abl2,Ndrg1,Nfix,Sox5,Cspg4	Downregulated DNAm-DEGs
GO:0002449	lymphocyte mediated immunity	5	3	0.47	82	0.00707	0.00707	BP	,Jag1,P2rx7,Arid5a	Downregulated DNAm-DEGs
GO:0007626	locomotory behavior	5	3	0.47	83	0.00707	0.00707	BP	,Abl2,Cacna1a,Nr4a2	Downregulated DNAm-DEGs
GO:0033627	cell adhesion mediated by integrin	5	3	0.47	84	0.00707	0.00707	BP	,Epha2,Itga4,Wnk1	Downregulated DNAm-DEGs
GO:0015914	phospholipid transport	5	3	0.47	85	0.00707	0.00707	BP	,Abcc1,P2rx7,Scarb1	Downregulated DNAm-DEGs
GO:0050806	positive regulation of synaptic transmis...	5	3	0.47	86	0.00707	0.00707	BP	,Nrxn1,Lrrtm2,Baiap3	Downregulated DNAm-DEGs
GO:1904035	regulation of epithelial cell apoptotic ...	5	3	0.47	87	0.00707	0.00707	BP	,Abl2,Itga4,Tnfaip3	Downregulated DNAm-DEGs
GO:0120031	plasma membrane bounded cell projection ...	20	6	1.89	91	0.00768	0.00768	BP	,Abl2,Epha2,Nrxn1,P2rx7,Spef1,Cspg4	Downregulated DNAm-DEGs
GO:0071310	cellular response to organic substance	109	18	10.31	93	0.00779	0.00779	BP	,Abl2,Cacna1a,Dnmt3a,Hk2,Itga4,Abcc1,Nrxn1,Nr4a2,P2rx7,Sox5,Tnfaip3,Nfat5,Zbtb20,Olfr78,Arid5a,Wnk1,Baiap3,Zbed6	Downregulated DNAm-DEGs
GO:0071900	regulation of protein serine/threonine k...	15	5	1.42	98	0.00929	0.00929	BP	,Cdkn2c,Nrxn1,P2rx7,Pkd1,Tnfaip3	Downregulated DNAm-DEGs
GO:0034329	cell junction assembly	27	7	2.56	100	0.00951	0.00951	BP	,Macf1,Cacna1a,Epha2,Mpdz,Nrxn1,Lrrtm2,Myo9a	Downregulated DNAm-DEGs
GO:0048729	tissue morphogenesis	21	6	1.99	102	0.00995	0.00995	BP	,Abl2,Macf1,Epha2,Jag1,Pkd1,Myo9a	Downregulated DNAm-DEGs
GO:0097435	supramolecular fiber organization	21	6	1.99	103	0.00995	0.00995	BP	,Abl2,Map1b,Neb,Pxdn,Spef1,Arfip1	Downregulated DNAm-DEGs
GO:0051592	response to calcium ion	10	4	0.95	104	0.00995	0.00995	BP	,Nrxn1,P2rx7,Homer1,Wnk1	Downregulated DNAm-DEGs
GO:0007163	establishment or maintenance of cell pol...	10	4	0.95	105	0.00995	0.00995	BP	,Macf1,Map1b,Pkd1,Myo9a	Downregulated DNAm-DEGs
GO:0007600	sensory perception	10	4	0.95	106	0.00995	0.00995	BP	,Cacna1a,P2rx7,Homer2,Olfr78	Downregulated DNAm-DEGs
GO:0007269	neurotransmitter secretion	10	4	0.95	107	0.00995	0.00995	BP	,Cacna1a,Nrxn1,P2rx7,Baiap3	Downregulated DNAm-DEGs
GO:0030155	regulation of cell adhesion	48	10	4.54	110	0.01028	0.01028	BP	,Abl2,Macf1,Epha2,Itga4,Jag1,Pkd1,Plaur,Tnfaip3,Nfat5,Wnk1	Downregulated DNAm-DEGs
GO:0016477	cell migration	71	13	6.72	115	0.01064	0.01064	BP	,Abl2,Macf1,Epha2,Evx1,Itga4,Jag1,Abcc1,Nr4a2,Scarb1,Tnfaip3,Cspg4,Olfr78,Wnk1	Downregulated DNAm-DEGs
GO:0008283	cell population proliferation	79	14	7.48	116	0.01071	0.01071	BP	,Cdkn2c,Epha2,Fosl1,Itga4,Jag1,Ndrg1,P2rx7,Sox5,Scarb1,Tnfaip3,Klf13,Cspg4,Olfr78,Ago3	Downregulated DNAm-DEGs
GO:0072359	circulatory system development	49	10	4.64	118	0.01194	0.01194	BP	,Abl2,Epha2,Fosl1,Hk2,Itga4,Jag1,Neb,Nrxn1,Pkd1,Cspg4	Downregulated DNAm-DEGs
GO:0120035	regulation of plasma membrane bounded ce...	42	9	3.97	121	0.0124	0.0124	BP	,Abl2,Macf1,Cacna1a,Epha2,Map1b,Nrxn1,P2rx7,Homer1,Cspg4	Downregulated DNAm-DEGs
GO:0034220	ion transmembrane transport	35	8	3.31	124	0.01242	0.01242	BP	,Cacna1a,Abcc1,Nrxn1,P2rx7,Pkd1,Homer1,Slc23a2,Wnk1	Downregulated DNAm-DEGs
GO:0048667	cell morphogenesis involved in neuron di...	35	8	3.31	125	0.01242	0.01242	BP	,Abl2,Macf1,Cacna1a,Epha2,Evx1,Itga4,Map1b,Nr4a2	Downregulated DNAm-DEGs
GO:0006816	calcium ion transport	16	5	1.51	126	0.01253	0.01253	BP	,Cacna1a,P2rx7,Pkd1,Homer1,Homer2	Downregulated DNAm-DEGs
GO:1901652	response to peptide	22	6	2.08	127	0.01268	0.01268	BP	,Cacna1a,Itga4,Jag1,Abcc1,Nr4a2,Tnfaip3	Downregulated DNAm-DEGs
GO:0030855	epithelial cell differentiation	22	6	2.08	128	0.01268	0.01268	BP	,Abl2,Epha2,Jag1,Plaur,Myo9a,Zbed6	Downregulated DNAm-DEGs
GO:0032755	positive regulation of interleukin-6 pro...	6	3	0.57	132	0.01318	0.01318	BP	,P2rx7,Zbtb20,Arid5a	Downregulated DNAm-DEGs
GO:0034113	heterotypic cell-cell adhesion	6	3	0.57	133	0.01318	0.01318	BP	,Itga4,Tnfaip3,Wnk1	Downregulated DNAm-DEGs
GO:0099175	regulation of postsynapse organization	6	3	0.57	134	0.01318	0.01318	BP	,Nrxn1,Homer1,Lrrtm2	Downregulated DNAm-DEGs
GO:0032663	regulation of interleukin-2 production	6	3	0.57	135	0.01318	0.01318	BP	,Abl2,Tnfaip3,Homer2	Downregulated DNAm-DEGs
GO:0043113	receptor clustering	6	3	0.57	136	0.01318	0.01318	BP	,Cacna1a,Itga4,Nrxn1	Downregulated DNAm-DEGs
GO:0032623	interleukin-2 production	6	3	0.57	137	0.01318	0.01318	BP	,Abl2,Tnfaip3,Homer2	Downregulated DNAm-DEGs
GO:0032989	cellular component morphogenesis	39	11	3.69	10	0.01328	0.00048	BP	,Abl2,Macf1,Cacna1a,Epha2,Evx1,Itga4,Map1b,Neb,Nr4a2,Slc23a2,Myo9a	Downregulated DNAm-DEGs
GO:0051239	regulation of multicellular organismal p...	124	19	11.73	142	0.01431	0.01431	BP	,Abl2,Macf1,Epha2,Hk2,Jag1,Map1b,Nrxn1,Nr4a2,P2rx7,Sox5,Tnfaip3,Homer1,Homer2,Klf13,Zbtb20,Lrrtm2,Olfr78,Arid5a,Wnk1	Downregulated DNAm-DEGs
GO:0007409	axonogenesis	29	7	2.74	144	0.01431	0.01431	BP	,Macf1,Cacna1a,Epha2,Evx1,Itga4,Map1b,Nr4a2	Downregulated DNAm-DEGs
GO:0032635	interleukin-6 production	11	4	1.04	146	0.01454	0.01454	BP	,P2rx7,Tnfaip3,Zbtb20,Arid5a	Downregulated DNAm-DEGs
GO:0002460	adaptive immune response based on somati...	11	4	1.04	147	0.01454	0.01454	BP	,Jag1,P2rx7,Tnfaip3,Arid5a	Downregulated DNAm-DEGs
GO:0009612	response to mechanical stimulus	11	4	1.04	148	0.01454	0.01454	BP	,Abl2,Nrxn1,P2rx7,Pkd1	Downregulated DNAm-DEGs
GO:0071326	cellular response to monosaccharide stim...	11	4	1.04	149	0.01454	0.01454	BP	,Nrxn1,Zbtb20,Baiap3,Zbed6	Downregulated DNAm-DEGs
GO:0071331	cellular response to hexose stimulus	11	4	1.04	150	0.01454	0.01454	BP	,Nrxn1,Zbtb20,Baiap3,Zbed6	Downregulated DNAm-DEGs
GO:0071333	cellular response to glucose stimulus	11	4	1.04	151	0.01454	0.01454	BP	,Nrxn1,Zbtb20,Baiap3,Zbed6	Downregulated DNAm-DEGs
GO:0010001	glial cell differentiation	11	4	1.04	152	0.01454	0.01454	BP	,Abl2,Ndrg1,Nfix,Sox5	Downregulated DNAm-DEGs
GO:0032675	regulation of interleukin-6 production	11	4	1.04	153	0.01454	0.01454	BP	,P2rx7,Tnfaip3,Zbtb20,Arid5a	Downregulated DNAm-DEGs
GO:0043009	chordate embryonic development	36	8	3.41	155	0.01478	0.01478	BP	,Abl2,Epha2,Fosl1,Itga4,Pkd1,Rbbp6,Sox5,Zbed6	Downregulated DNAm-DEGs
GO:0051674	localization of cell	74	13	7	156	0.01515	0.01515	BP	,Abl2,Macf1,Epha2,Evx1,Itga4,Jag1,Abcc1,Nr4a2,Scarb1,Tnfaip3,Cspg4,Olfr78,Wnk1	Downregulated DNAm-DEGs
GO:0048870	cell motility	74	13	7	157	0.01515	0.01515	BP	,Abl2,Macf1,Epha2,Evx1,Itga4,Jag1,Abcc1,Nr4a2,Scarb1,Tnfaip3,Cspg4,Olfr78,Wnk1	Downregulated DNAm-DEGs
GO:0055085	transmembrane transport	51	10	4.83	160	0.01587	0.01587	BP	,Cacna1a,Hk2,Abcc1,Nrxn1,P2rx7,Pkd1,Scarb1,Homer1,Slc23a2,Wnk1	Downregulated DNAm-DEGs
GO:0001701	in utero embryonic development	23	6	2.18	161	0.01589	0.01589	BP	,Fosl1,Itga4,Pkd1,Rbbp6,Sox5,Zbed6	Downregulated DNAm-DEGs
GO:0000122	negative regulation of transcription by ...	37	8	3.5	166	0.01744	0.01744	BP	,Dnmt3a,Hoxd8,Nfix,Nr4a2,Peg3,Zbtb20,Arid5a,Zbed6	Downregulated DNAm-DEGs
GO:0010605	negative regulation of macromolecule met...	109	17	10.31	169	0.01776	0.01776	BP	,Cdkn2c,Dnmt3a,Epha2,Hoxd8,Nfix,Nrxn1,Nr4a2,Peg3,Plaur,Sox5,Tnfaip3,Homer2,Zbtb20,Lrrtm2,Ago3,Arid5a,Zbed6	Downregulated DNAm-DEGs
GO:1901700	response to oxygen-containing compound	76	18	7.19	4	0.01918	7.2e-05	BP	,Abl2,Cacna1a,Dnmt3a,Itga4,Jag1,Abcc1,Nrxn1,Nr4a2,P2rx7,Scarb1,Tnfaip3,Homer1,Homer2,Zbtb20,Olfr78,Arid5a,Baiap3,Zbed6	Downregulated DNAm-DEGs
GO:0030177	positive regulation of Wnt signaling pat...	12	4	1.14	174	0.02027	0.02027	BP	,Abl2,Macf1,Tnfaip3,Wnk1	Downregulated DNAm-DEGs
GO:1901888	regulation of cell junction assembly	12	4	1.14	175	0.02027	0.02027	BP	,Macf1,Epha2,Nrxn1,Lrrtm2	Downregulated DNAm-DEGs
GO:0071322	cellular response to carbohydrate stimul...	12	4	1.14	176	0.02027	0.02027	BP	,Nrxn1,Zbtb20,Baiap3,Zbed6	Downregulated DNAm-DEGs
GO:0046942	carboxylic acid transport	12	4	1.14	177	0.02027	0.02027	BP	,Cacna1a,Abcc1,P2rx7,Slc23a2	Downregulated DNAm-DEGs
GO:0051924	regulation of calcium ion transport	12	4	1.14	178	0.02027	0.02027	BP	,Cacna1a,P2rx7,Homer1,Homer2	Downregulated DNAm-DEGs
GO:0000904	cell morphogenesis involved in different...	38	8	3.6	180	0.02044	0.02044	BP	,Abl2,Macf1,Cacna1a,Epha2,Evx1,Itga4,Map1b,Nr4a2	Downregulated DNAm-DEGs
GO:0022407	regulation of cell-cell adhesion	31	7	2.93	181	0.02066	0.02066	BP	,Abl2,Itga4,Jag1,Plaur,Tnfaip3,Nfat5,Wnk1	Downregulated DNAm-DEGs
GO:0061564	axon development	31	7	2.93	182	0.02066	0.02066	BP	,Macf1,Cacna1a,Epha2,Evx1,Itga4,Map1b,Nr4a2	Downregulated DNAm-DEGs
GO:0002009	morphogenesis of an epithelium	18	5	1.7	184	0.02115	0.02115	BP	,Abl2,Epha2,Jag1,Pkd1,Myo9a	Downregulated DNAm-DEGs
GO:0032535	regulation of cellular component size	18	5	1.7	185	0.02115	0.02115	BP	,Macf1,Map1b,Neb,P2rx7,Arfip1	Downregulated DNAm-DEGs
GO:0044093	positive regulation of molecular functio...	69	12	6.53	186	0.02132	0.02132	BP	,Abl2,Epha2,Fosl1,Nrxn1,Nr4a2,P2rx7,Pkd1,Plaur,Scarb1,Arhgap29,Wnk1,Myo9a	Downregulated DNAm-DEGs
GO:0030010	establishment of cell polarity	7	3	0.66	187	0.02151	0.02151	BP	,Map1b,Pkd1,Myo9a	Downregulated DNAm-DEGs
GO:0009185	ribonucleoside diphosphate metabolic pro...	7	3	0.66	188	0.02151	0.02151	BP	,Hk2,P2rx7,Zbtb20	Downregulated DNAm-DEGs
GO:0009179	purine ribonucleoside diphosphate metabo...	7	3	0.66	189	0.02151	0.02151	BP	,Hk2,P2rx7,Zbtb20	Downregulated DNAm-DEGs
GO:0009132	nucleoside diphosphate metabolic process	7	3	0.66	190	0.02151	0.02151	BP	,Hk2,P2rx7,Zbtb20	Downregulated DNAm-DEGs
GO:0009135	purine nucleoside diphosphate metabolic ...	7	3	0.66	191	0.02151	0.02151	BP	,Hk2,P2rx7,Zbtb20	Downregulated DNAm-DEGs
GO:0046031	ADP metabolic process	7	3	0.66	192	0.02151	0.02151	BP	,Hk2,P2rx7,Zbtb20	Downregulated DNAm-DEGs
GO:2001257	regulation of cation channel activity	7	3	0.66	193	0.02151	0.02151	BP	,Cacna1a,Nrxn1,Homer1	Downregulated DNAm-DEGs
GO:0006757	ATP generation from ADP	7	3	0.66	194	0.02151	0.02151	BP	,Hk2,P2rx7,Zbtb20	Downregulated DNAm-DEGs
GO:0017156	calcium-ion regulated exocytosis	7	3	0.66	195	0.02151	0.02151	BP	,Cacna1a,P2rx7,Baiap3	Downregulated DNAm-DEGs
GO:0006096	glycolytic process	7	3	0.66	196	0.02151	0.02151	BP	,Hk2,P2rx7,Zbtb20	Downregulated DNAm-DEGs
GO:0006165	nucleoside diphosphate phosphorylation	7	3	0.66	197	0.02151	0.02151	BP	,Hk2,P2rx7,Zbtb20	Downregulated DNAm-DEGs
GO:0046928	regulation of neurotransmitter secretion	7	3	0.66	198	0.02151	0.02151	BP	,Cacna1a,P2rx7,Baiap3	Downregulated DNAm-DEGs
GO:0046939	nucleotide phosphorylation	7	3	0.66	199	0.02151	0.02151	BP	,Hk2,P2rx7,Zbtb20	Downregulated DNAm-DEGs
GO:0002822	regulation of adaptive immune response b...	7	3	0.66	200	0.02151	0.02151	BP	,P2rx7,Tnfaip3,Arid5a	Downregulated DNAm-DEGs
GO:0002819	regulation of adaptive immune response	7	3	0.66	201	0.02151	0.02151	BP	,P2rx7,Tnfaip3,Arid5a	Downregulated DNAm-DEGs
GO:0048639	positive regulation of developmental gro...	7	3	0.66	202	0.02151	0.02151	BP	,Macf1,Map1b,Slc23a2	Downregulated DNAm-DEGs
GO:0006928	movement of cell or subcellular componen...	94	15	8.9	205	0.02164	0.02164	BP	,Abl2,Macf1,Epha2,Evx1,Itga4,Jag1,Abcc1,Map1b,Nr4a2,Scarb1,Tnfaip3,Spef1,Cspg4,Olfr78,Wnk1	Downregulated DNAm-DEGs
GO:0060429	epithelium development	46	9	4.35	206	0.02242	0.02242	BP	,Abl2,Epha2,Itga4,Jag1,Pkd1,Plaur,Rbbp6,Myo9a,Zbed6	Downregulated DNAm-DEGs
GO:0120039	plasma membrane bounded cell projection ...	35	10	3.31	18	0.02304	0.0008	BP	,Abl2,Macf1,Cacna1a,Epha2,Evx1,Itga4,Map1b,Nr4a2,Slc23a2,Myo9a	Downregulated DNAm-DEGs
GO:0048858	cell projection morphogenesis	35	10	3.31	19	0.02304	0.0008	BP	,Abl2,Macf1,Cacna1a,Epha2,Evx1,Itga4,Map1b,Nr4a2,Slc23a2,Myo9a	Downregulated DNAm-DEGs
GO:0048812	neuron projection morphogenesis	35	10	3.31	20	0.02304	0.0008	BP	,Abl2,Macf1,Cacna1a,Epha2,Evx1,Itga4,Map1b,Nr4a2,Slc23a2,Myo9a	Downregulated DNAm-DEGs
GO:0009967	positive regulation of signal transducti...	70	12	6.62	207	0.02379	0.02379	BP	,Abl2,Macf1,Jag1,Nrxn1,P2rx7,Plaur,Tnfaip3,Nfat5,Cspg4,Olfr78,Ago3,Wnk1	Downregulated DNAm-DEGs
GO:0050804	modulation of chemical synaptic transmis...	18	7	1.7	14	0.02386	0.00068	BP	,Cacna1a,Nrxn1,P2rx7,Homer1,Rnf19a,Lrrtm2,Baiap3	Downregulated DNAm-DEGs
GO:0099177	regulation of trans-synaptic signaling	18	7	1.7	15	0.02386	0.00068	BP	,Cacna1a,Nrxn1,P2rx7,Homer1,Rnf19a,Lrrtm2,Baiap3	Downregulated DNAm-DEGs
GO:0000902	cell morphogenesis	50	12	4.73	27	0.02405	0.0013	BP	,Abl2,Macf1,Cacna1a,Epha2,Evx1,Itga4,Map1b,Nr4a2,P2rx7,Slc23a2,Brwd1,Myo9a	Downregulated DNAm-DEGs
GO:0048523	negative regulation of cellular process	210	32	19.87	17	0.0257	0.00078	BP	,Abl2,Cacna1a,Cdkn2c,Dnmt3a,Epha2,Fosl1,Hk2,Hoxd8,Jag1,Abcc1,Map1b,Ndrg1,Nfix,Nrxn1,Nr4a2,P2rx7,Peg3,Plaur,Sox5,Tnfaip3,Homer2,Klf13,Slc23a2,Zbtb20,Spef1,Arfip1,Lrrtm2,Cspg4,Ago3,Arid5a,Wnk1,Zbed6	Downregulated DNAm-DEGs
GO:0048878	chemical homeostasis	55	13	5.2	21	0.02604	0.00093	BP	,Abl2,Cacna1a,Hk2,Nrxn1,P2rx7,Pkd1,Scarb1,Homer1,Homer2,Zbtb20,Wnk1,Baiap3,Zbed6	Downregulated DNAm-DEGs
GO:0031327	negative regulation of cellular biosynth...	63	11	5.96	211	0.02676	0.02676	BP	,Cacna1a,Dnmt3a,Hoxd8,Nfix,Nr4a2,Peg3,Sox5,Zbtb20,Ago3,Arid5a,Zbed6	Downregulated DNAm-DEGs
GO:0048608	reproductive structure development	13	4	1.23	213	0.02722	0.02722	BP	,Fosl1,Itga4,Pkd1,Plaur	Downregulated DNAm-DEGs
GO:0022604	regulation of cell morphogenesis	13	4	1.23	214	0.02722	0.02722	BP	,Macf1,Slc23a2,Brwd1,Myo9a	Downregulated DNAm-DEGs
GO:0032412	regulation of ion transmembrane transpor...	13	4	1.23	215	0.02722	0.02722	BP	,Cacna1a,Nrxn1,Homer1,Wnk1	Downregulated DNAm-DEGs
GO:0061458	reproductive system development	13	4	1.23	216	0.02722	0.02722	BP	,Fosl1,Itga4,Pkd1,Plaur	Downregulated DNAm-DEGs
GO:1901215	negative regulation of neuron death	13	4	1.23	217	0.02722	0.02722	BP	,Cacna1a,Abcc1,Nr4a2,Slc23a2	Downregulated DNAm-DEGs
GO:0022898	regulation of transmembrane transporter ...	13	4	1.23	218	0.02722	0.02722	BP	,Cacna1a,Nrxn1,Homer1,Wnk1	Downregulated DNAm-DEGs
GO:0032990	cell part morphogenesis	36	10	3.41	24	0.02756	0.00102	BP	,Abl2,Macf1,Cacna1a,Epha2,Evx1,Itga4,Map1b,Nr4a2,Slc23a2,Myo9a	Downregulated DNAm-DEGs
GO:0030001	metal ion transport	33	7	3.12	220	0.02877	0.02877	BP	,Cacna1a,P2rx7,Pkd1,Homer1,Homer2,Slc23a2,Wnk1	Downregulated DNAm-DEGs
GO:0044089	positive regulation of cellular componen...	26	6	2.46	222	0.02882	0.02882	BP	,Epha2,Map1b,Nrxn1,P2rx7,Arfip1,Lrrtm2	Downregulated DNAm-DEGs
GO:1903507	negative regulation of nucleic acid-temp...	48	9	4.54	223	0.02919	0.02919	BP	,Dnmt3a,Hoxd8,Nfix,Nr4a2,Peg3,Sox5,Zbtb20,Arid5a,Zbed6	Downregulated DNAm-DEGs
GO:0045892	negative regulation of transcription, DN...	48	9	4.54	224	0.02919	0.02919	BP	,Dnmt3a,Hoxd8,Nfix,Nr4a2,Peg3,Sox5,Zbtb20,Arid5a,Zbed6	Downregulated DNAm-DEGs
GO:0048584	positive regulation of response to stimu...	89	14	8.42	228	0.02999	0.02999	BP	,Abl2,Macf1,Jag1,Abcc1,Nrxn1,P2rx7,Plaur,Tnfaip3,Nfat5,Cspg4,Olfr78,Ago3,Arid5a,Wnk1	Downregulated DNAm-DEGs
GO:0007010	cytoskeleton organization	50	12	4.73	28	0.03103	0.0013	BP	,Abl2,Macf1,Mpdz,Map1b,Neb,P2rx7,Pkd1,Tnfaip3,Spef1,Brwd1,Arfip1,Arhgef17	Downregulated DNAm-DEGs
GO:0042592	homeostatic process	73	15	6.91	32	0.03181	0.00174	BP	,Abl2,Cacna1a,Hk2,Nrxn1,P2rx7,Pkd1,Scarb1,Tnfaip3,Homer1,Homer2,Klf13,Zbtb20,Wnk1,Baiap3,Zbed6	Downregulated DNAm-DEGs
GO:0050885	neuromuscular process controlling balanc...	8	3	0.76	230	0.0321	0.0321	BP	,Abl2,Cacna1a,Nrxn1	Downregulated DNAm-DEGs
GO:1902903	regulation of supramolecular fiber organ...	8	3	0.76	231	0.0321	0.0321	BP	,Map1b,Spef1,Arfip1	Downregulated DNAm-DEGs
GO:0030307	positive regulation of cell growth	8	3	0.76	232	0.0321	0.0321	BP	,Macf1,Map1b,Slc23a2	Downregulated DNAm-DEGs
GO:0061178	regulation of insulin secretion involved...	8	3	0.76	233	0.0321	0.0321	BP	,Nrxn1,Baiap3,Zbed6	Downregulated DNAm-DEGs
GO:0009888	tissue development	73	15	6.91	33	0.03217	0.00174	BP	,Abl2,Macf1,Epha2,Itga4,Jag1,Neb,P2rx7,Pkd1,Plaur,Rbbp6,Sox5,Homer1,Arid5a,Myo9a,Zbed6	Downregulated DNAm-DEGs
GO:0010959	regulation of metal ion transport	20	5	1.89	234	0.03295	0.03295	BP	,Cacna1a,P2rx7,Homer1,Homer2,Wnk1	Downregulated DNAm-DEGs
GO:0034765	regulation of ion transmembrane transpor...	20	5	1.89	235	0.03295	0.03295	BP	,Cacna1a,Nrxn1,P2rx7,Homer1,Wnk1	Downregulated DNAm-DEGs
GO:0051130	positive regulation of cellular componen...	49	9	4.64	236	0.03307	0.03307	BP	,Abl2,Macf1,Epha2,Map1b,Nrxn1,P2rx7,Plaur,Arfip1,Lrrtm2	Downregulated DNAm-DEGs
GO:1902679	negative regulation of RNA biosynthetic ...	49	9	4.64	237	0.03307	0.03307	BP	,Dnmt3a,Hoxd8,Nfix,Nr4a2,Peg3,Sox5,Zbtb20,Arid5a,Zbed6	Downregulated DNAm-DEGs
GO:0009890	negative regulation of biosynthetic proc...	65	11	6.15	238	0.03324	0.03324	BP	,Cacna1a,Dnmt3a,Hoxd8,Nfix,Nr4a2,Peg3,Sox5,Zbtb20,Ago3,Arid5a,Zbed6	Downregulated DNAm-DEGs
GO:0001568	blood vessel development	34	7	3.22	239	0.03354	0.03354	BP	,Epha2,Fosl1,Hk2,Jag1,Nrxn1,Pkd1,Cspg4	Downregulated DNAm-DEGs
GO:0043269	regulation of ion transport	27	6	2.56	240	0.03434	0.03434	BP	,Cacna1a,Nrxn1,P2rx7,Homer1,Homer2,Wnk1	Downregulated DNAm-DEGs
GO:1905114	cell surface receptor signaling pathway ...	27	6	2.56	241	0.03434	0.03434	BP	,Abl2,Macf1,Nrxn1,Pkd1,Tnfaip3,Wnk1	Downregulated DNAm-DEGs
GO:0034762	regulation of transmembrane transport	27	6	2.56	242	0.03434	0.03434	BP	,Cacna1a,Hk2,Nrxn1,P2rx7,Homer1,Wnk1	Downregulated DNAm-DEGs
GO:0015711	organic anion transport	14	4	1.32	245	0.03544	0.03544	BP	,Cacna1a,Abcc1,P2rx7,Slc23a2	Downregulated DNAm-DEGs
GO:0007204	positive regulation of cytosolic calcium...	14	4	1.32	246	0.03544	0.03544	BP	,Abl2,Cacna1a,P2rx7,Pkd1	Downregulated DNAm-DEGs
GO:0032409	regulation of transporter activity	14	4	1.32	247	0.03544	0.03544	BP	,Cacna1a,Nrxn1,Homer1,Wnk1	Downregulated DNAm-DEGs
GO:0060548	negative regulation of cell death	50	9	4.73	250	0.0373	0.0373	BP	,Abl2,Cacna1a,Abcc1,Nr4a2,Plaur,Tnfaip3,Slc23a2,Spef1,Zbed6	Downregulated DNAm-DEGs
GO:0001944	vasculature development	35	7	3.31	251	0.03882	0.03882	BP	,Epha2,Fosl1,Hk2,Jag1,Nrxn1,Pkd1,Cspg4	Downregulated DNAm-DEGs
GO:0023051	regulation of signaling	138	21	13.06	111	0.03973	0.01038	BP	,Abl2,Macf1,Cacna1a,Epha2,Jag1,Nrxn1,Nr4a2,P2rx7,Plaur,Tnfaip3,Homer1,Homer2,Rnf19a,Nfat5,Lrrtm2,Cspg4,Olfr78,Ago3,Wnk1,Baiap3,Zbed6	Downregulated DNAm-DEGs
GO:0010646	regulation of cell communication	138	21	13.06	112	0.03973	0.01038	BP	,Abl2,Macf1,Cacna1a,Epha2,Jag1,Nrxn1,Nr4a2,P2rx7,Plaur,Tnfaip3,Homer1,Homer2,Rnf19a,Nfat5,Lrrtm2,Cspg4,Olfr78,Ago3,Wnk1,Baiap3,Zbed6	Downregulated DNAm-DEGs
GO:0090066	regulation of anatomical structure size	21	5	1.99	252	0.04013	0.04013	BP	,Macf1,Map1b,Neb,P2rx7,Arfip1	Downregulated DNAm-DEGs
GO:0006812	cation transport	43	8	4.07	254	0.0411	0.0411	BP	,Cacna1a,Nrxn1,P2rx7,Pkd1,Homer1,Homer2,Slc23a2,Wnk1	Downregulated DNAm-DEGs
GO:0040011	locomotion	84	13	7.95	255	0.04127	0.04127	BP	,Abl2,Macf1,Epha2,Evx1,Itga4,Jag1,Abcc1,Nr4a2,Scarb1,Tnfaip3,Cspg4,Olfr78,Wnk1	Downregulated DNAm-DEGs
GO:2000113	negative regulation of cellular macromol...	59	10	5.58	256	0.04168	0.04168	BP	,Dnmt3a,Hoxd8,Nfix,Nr4a2,Peg3,Sox5,Zbtb20,Ago3,Arid5a,Zbed6	Downregulated DNAm-DEGs
GO:0051495	positive regulation of cytoskeleton orga...	9	3	0.85	258	0.04494	0.04494	BP	,Map1b,P2rx7,Arfip1	Downregulated DNAm-DEGs
GO:0016052	carbohydrate catabolic process	9	3	0.85	259	0.04494	0.04494	BP	,Hk2,P2rx7,Zbtb20	Downregulated DNAm-DEGs
GO:1901890	positive regulation of cell junction ass...	9	3	0.85	260	0.04494	0.04494	BP	,Epha2,Nrxn1,Lrrtm2	Downregulated DNAm-DEGs
GO:0051588	regulation of neurotransmitter transport	9	3	0.85	261	0.04494	0.04494	BP	,Cacna1a,P2rx7,Baiap3	Downregulated DNAm-DEGs
GO:0051099	positive regulation of binding	9	3	0.85	262	0.04494	0.04494	BP	,Abl2,Pkd1,Plaur	Downregulated DNAm-DEGs
GO:0060485	mesenchyme development	9	3	0.85	263	0.04494	0.04494	BP	,Itga4,Jag1,Plaur	Downregulated DNAm-DEGs
GO:0043393	regulation of protein binding	9	3	0.85	264	0.04494	0.04494	BP	,Abl2,Itga4,Pkd1	Downregulated DNAm-DEGs
GO:0001890	placenta development	9	3	0.85	265	0.04494	0.04494	BP	,Fosl1,Itga4,Pkd1	Downregulated DNAm-DEGs
GO:0035773	insulin secretion involved in cellular r...	9	3	0.85	266	0.04494	0.04494	BP	,Nrxn1,Baiap3,Zbed6	Downregulated DNAm-DEGs
GO:0006090	pyruvate metabolic process	9	3	0.85	267	0.04494	0.04494	BP	,Hk2,P2rx7,Zbtb20	Downregulated DNAm-DEGs
GO:0045664	regulation of neuron differentiation	9	3	0.85	268	0.04494	0.04494	BP	,Jag1,Map1b,Sox5	Downregulated DNAm-DEGs
GO:0009150	purine ribonucleotide metabolic process	15	4	1.42	269	0.04495	0.04495	BP	,Epha2,Hk2,P2rx7,Zbtb20	Downregulated DNAm-DEGs
GO:0051098	regulation of binding	15	4	1.42	270	0.04495	0.04495	BP	,Abl2,Itga4,Pkd1,Plaur	Downregulated DNAm-DEGs
GO:0009259	ribonucleotide metabolic process	15	4	1.42	271	0.04495	0.04495	BP	,Epha2,Hk2,P2rx7,Zbtb20	Downregulated DNAm-DEGs
GO:0019693	ribose phosphate metabolic process	15	4	1.42	272	0.04495	0.04495	BP	,Epha2,Hk2,P2rx7,Zbtb20	Downregulated DNAm-DEGs
GO:0048732	gland development	15	4	1.42	273	0.04495	0.04495	BP	,Epha2,Pkd1,Plaur,Tnfaip3	Downregulated DNAm-DEGs
GO:1901653	cellular response to peptide	15	4	1.42	274	0.04495	0.04495	BP	,Cacna1a,Itga4,Abcc1,Nr4a2	Downregulated DNAm-DEGs
GO:0031668	cellular response to extracellular stimu...	15	4	1.42	275	0.04495	0.04495	BP	,Fosl1,Itga4,Nr4a2,P2rx7	Downregulated DNAm-DEGs
GO:1902531	regulation of intracellular signal trans...	68	11	6.44	276	0.04498	0.04498	BP	,Abl2,Epha2,Nrxn1,P2rx7,Plaur,Tnfaip3,Homer2,Nfat5,Cspg4,Olfr78,Ago3	Downregulated DNAm-DEGs
GO:0032879	regulation of localization	139	19	13.15	277	0.04595	0.04595	BP	,Macf1,Cacna1a,Epha2,Hk2,Itga4,Jag1,Abcc1,Map1b,Nrxn1,P2rx7,Scarb1,Homer1,Homer2,Arfip1,Lrrtm2,Olfr78,Wnk1,Baiap3,Zbed6	Downregulated DNAm-DEGs
GO:0010558	negative regulation of macromolecule bio...	60	10	5.68	278	0.04625	0.04625	BP	,Dnmt3a,Hoxd8,Nfix,Nr4a2,Peg3,Sox5,Zbtb20,Ago3,Arid5a,Zbed6	Downregulated DNAm-DEGs
GO:0051253	negative regulation of RNA metabolic pro...	52	9	4.92	279	0.04686	0.04686	BP	,Dnmt3a,Hoxd8,Nfix,Nr4a2,Peg3,Sox5,Zbtb20,Arid5a,Zbed6	Downregulated DNAm-DEGs
GO:0098655	cation transmembrane transport	29	6	2.74	280	0.04734	0.04734	BP	,Cacna1a,Nrxn1,P2rx7,Pkd1,Homer1,Wnk1	Downregulated DNAm-DEGs
GO:0050708	regulation of protein secretion	29	6	2.74	281	0.04734	0.04734	BP	,Nrxn1,P2rx7,Arfip1,Olfr78,Baiap3,Zbed6	Downregulated DNAm-DEGs
GO:1902532	negative regulation of intracellular sig...	29	6	2.74	282	0.04734	0.04734	BP	,Abl2,Epha2,P2rx7,Plaur,Tnfaip3,Homer2	Downregulated DNAm-DEGs
GO:0065008	regulation of biological quality	153	24	14.48	52	0.04835	0.00357	BP	,Abl2,Macf1,Cacna1a,Gp1bb,Hk2,Abcc1,Map1b,Neb,Nrxn1,P2rx7,Pkd1,Scarb1,Tnfaip3,Homer1,Homer2,Klf13,Zbtb20,Brwd1,Arfip1,Lrrtm2,Olfr78,Wnk1,Baiap3,Zbed6	Downregulated DNAm-DEGs
