# Supplementary material for: DNA methyltransferase 3A controls intestinal epithelial barrier function and regeneration in the colon
Source: Nat Commun. 2022 Oct 21;13:6266. doi: 10.1038/s41467-022-33844-2 (PMC9587301; doi:10.1038/s41467-022-33844-2)
Supplement: Supplementary file 14 — Supplementary Data 11 [file 41467_2022_33844_MOESM14_ESM.xlsx]

## Sheet: Supplementary Data 11
Supplementary Data 11: List of GO terms enriched in DEGs shared between in vitro and in vivo
GO.ID	Term	Annotated	Significant	Expected	Fisher.elim	Genes	Condition
GO:0050852	T cell receptor signaling pathway	6	5	0.58	3.8e-05	,PLCG2,PSMB1,PSMB5,PTPN6,RAB29	Upregulated in Δ3A compared to WT Caco2 cells and Dnmt3a△IEC compared to Dnmt3a fl/fl mice
GO:0042775	mitochondrial ATP synthesis coupled elec...	8	5	0.77	0.0003	,COX6B1,NDUFB5,NDUFV2,SDHD,UQCR10	Upregulated in Δ3A compared to WT Caco2 cells and Dnmt3a△IEC compared to Dnmt3a fl/fl mice
GO:0098754	detoxification	7	4	0.67	0.0021	,ALOX5AP,FABP1,MGST3,MT2A	Upregulated in Δ3A compared to WT Caco2 cells and Dnmt3a△IEC compared to Dnmt3a fl/fl mice
GO:0043620	regulation of DNA-templated transcriptio...	5	3	0.48	0.0073	,PSMB1,PSMB5,RGS14	Upregulated in Δ3A compared to WT Caco2 cells and Dnmt3a△IEC compared to Dnmt3a fl/fl mice
GO:0006959	humoral immune response	5	3	0.48	0.0073	,C2,PTPN6,PDZD11	Upregulated in Δ3A compared to WT Caco2 cells and Dnmt3a△IEC compared to Dnmt3a fl/fl mice
GO:0006690	icosanoid metabolic process	5	3	0.48	0.0073	,ALOX5AP,GGT1,MGST3	Upregulated in Δ3A compared to WT Caco2 cells and Dnmt3a△IEC compared to Dnmt3a fl/fl mice
GO:0033108	mitochondrial respiratory chain complex ...	5	3	0.48	0.0073	,NDUFB5,NDUFV2,UQCR10	Upregulated in Δ3A compared to WT Caco2 cells and Dnmt3a△IEC compared to Dnmt3a fl/fl mice
GO:0002223	stimulatory C-type lectin receptor signa...	5	3	0.48	0.0073	,PLCG2,PSMB1,PSMB5	Upregulated in Δ3A compared to WT Caco2 cells and Dnmt3a△IEC compared to Dnmt3a fl/fl mice
GO:0019079	viral genome replication	10	4	0.96	0.0103	,RAB29,IFITM3,TRIM38,IFITM2	Upregulated in Δ3A compared to WT Caco2 cells and Dnmt3a△IEC compared to Dnmt3a fl/fl mice
GO:0019221	cytokine-mediated signaling pathway	34	8	3.26	0.0106	,MT2A,PSMB1,PSMB5,PTPN6,THPO,IFITM3,TRIM38,IFITM2	Upregulated in Δ3A compared to WT Caco2 cells and Dnmt3a△IEC compared to Dnmt3a fl/fl mice
GO:1990748	cellular detoxification	6	3	0.58	0.0136	,ALOX5AP,FABP1,MGST3	Upregulated in Δ3A compared to WT Caco2 cells and Dnmt3a△IEC compared to Dnmt3a fl/fl mice
GO:0098869	cellular oxidant detoxification	6	3	0.58	0.0136	,ALOX5AP,FABP1,MGST3	Upregulated in Δ3A compared to WT Caco2 cells and Dnmt3a△IEC compared to Dnmt3a fl/fl mice
GO:0002252	immune effector process	44	9	4.22	0.0173	,APRT,C2,PLCG2,PSMB1,PTPN6,PYGL,IFITM3,TRIM38,IFITM2	Upregulated in Δ3A compared to WT Caco2 cells and Dnmt3a△IEC compared to Dnmt3a fl/fl mice
GO:0016032	viral process	30	7	2.88	0.0178	,PSMB1,PSMB5,RAB29,AP1M2,IFITM3,TRIM38,IFITM2	Upregulated in Δ3A compared to WT Caco2 cells and Dnmt3a△IEC compared to Dnmt3a fl/fl mice
GO:0045087	innate immune response	37	10	3.55	0.0194	,C2,MT2A,PLCG2,PSMB1,PSMB5,PTPN6,S100A1,IFITM3,TRIM38,IFITM2	Upregulated in Δ3A compared to WT Caco2 cells and Dnmt3a△IEC compared to Dnmt3a fl/fl mice
GO:0044419	interspecies interaction between organis...	31	7	2.97	0.0213	,PSMB1,PSMB5,RAB29,AP1M2,IFITM3,TRIM38,IFITM2	Upregulated in Δ3A compared to WT Caco2 cells and Dnmt3a△IEC compared to Dnmt3a fl/fl mice
GO:0044403	symbiont process	31	7	2.97	0.0213	,PSMB1,PSMB5,RAB29,AP1M2,IFITM3,TRIM38,IFITM2	Upregulated in Δ3A compared to WT Caco2 cells and Dnmt3a△IEC compared to Dnmt3a fl/fl mice
GO:1901570	fatty acid derivative biosynthetic proce...	7	3	0.67	0.0221	,ALOX5AP,GGT1,MGST3	Upregulated in Δ3A compared to WT Caco2 cells and Dnmt3a△IEC compared to Dnmt3a fl/fl mice
GO:0034440	lipid oxidation	7	3	0.67	0.0221	,FABP1,PLA2G7,HAO2	Upregulated in Δ3A compared to WT Caco2 cells and Dnmt3a△IEC compared to Dnmt3a fl/fl mice
GO:0002244	hematopoietic progenitor cell differenti...	7	3	0.67	0.0221	,PSMB1,PSMB5,PTPN6	Upregulated in Δ3A compared to WT Caco2 cells and Dnmt3a△IEC compared to Dnmt3a fl/fl mice
GO:0071456	cellular response to hypoxia	7	3	0.67	0.0221	,FABP1,PSMB1,PSMB5	Upregulated in Δ3A compared to WT Caco2 cells and Dnmt3a△IEC compared to Dnmt3a fl/fl mice
GO:0051701	interaction with host	7	3	0.67	0.0221	,IFITM3,TRIM38,IFITM2	Upregulated in Δ3A compared to WT Caco2 cells and Dnmt3a△IEC compared to Dnmt3a fl/fl mice
GO:0043207	response to external biotic stimulus	46	9	4.41	0.023	,GGT1,MT2A,PLCG2,PYGL,RAB29,IFITM3,TRIM38,IFITM2,PDZD11	Upregulated in Δ3A compared to WT Caco2 cells and Dnmt3a△IEC compared to Dnmt3a fl/fl mice
GO:0051707	response to other organism	46	9	4.41	0.023	,GGT1,MT2A,PLCG2,PYGL,RAB29,IFITM3,TRIM38,IFITM2,PDZD11	Upregulated in Δ3A compared to WT Caco2 cells and Dnmt3a△IEC compared to Dnmt3a fl/fl mice
GO:0009607	response to biotic stimulus	47	9	4.51	0.0264	,GGT1,MT2A,PLCG2,PYGL,RAB29,IFITM3,TRIM38,IFITM2,PDZD11	Upregulated in Δ3A compared to WT Caco2 cells and Dnmt3a△IEC compared to Dnmt3a fl/fl mice
GO:0006631	fatty acid metabolic process	13	4	1.25	0.0281	,ALOX5AP,FABP1,GGT1,HAO2	Upregulated in Δ3A compared to WT Caco2 cells and Dnmt3a△IEC compared to Dnmt3a fl/fl mice
GO:0031347	regulation of defense response	32	9	3.07	0.0283	,C2,GGT1,PLCG2,PSMB1,PSMB5,PTPN6,S100A1,PLA2G7,TRIM38	Upregulated in Δ3A compared to WT Caco2 cells and Dnmt3a△IEC compared to Dnmt3a fl/fl mice
GO:1903169	regulation of calcium ion transmembrane ...	8	3	0.77	0.033	,PLCG2,PTPN6,S100A1	Upregulated in Δ3A compared to WT Caco2 cells and Dnmt3a△IEC compared to Dnmt3a fl/fl mice
GO:0090090	negative regulation of canonical Wnt sig...	8	3	0.77	0.033	,PSMB1,PSMB5,TLE6	Upregulated in Δ3A compared to WT Caco2 cells and Dnmt3a△IEC compared to Dnmt3a fl/fl mice
GO:0036294	cellular response to decreased oxygen le...	8	3	0.77	0.033	,FABP1,PSMB1,PSMB5	Upregulated in Δ3A compared to WT Caco2 cells and Dnmt3a△IEC compared to Dnmt3a fl/fl mice
GO:0010565	regulation of cellular ketone metabolic ...	8	3	0.77	0.033	,FABP1,PSMB1,PSMB5	Upregulated in Δ3A compared to WT Caco2 cells and Dnmt3a△IEC compared to Dnmt3a fl/fl mice
GO:1901990	regulation of mitotic cell cycle phase t...	20	5	1.92	0.0341	,CDKN1C,PSMB1,PSMB5,PTPN6,TUBA1A	Upregulated in Δ3A compared to WT Caco2 cells and Dnmt3a△IEC compared to Dnmt3a fl/fl mice
GO:0019058	viral life cycle	14	4	1.34	0.0366	,RAB29,IFITM3,TRIM38,IFITM2	Upregulated in Δ3A compared to WT Caco2 cells and Dnmt3a△IEC compared to Dnmt3a fl/fl mice
GO:0006952	defense response	58	12	5.56	0.0403	,C2,GGT1,MT2A,PLCG2,PSMB1,PSMB5,PTPN6,S100A1,PLA2G7,IFITM3,TRIM38,IFITM2	Upregulated in Δ3A compared to WT Caco2 cells and Dnmt3a△IEC compared to Dnmt3a fl/fl mice
GO:1901987	regulation of cell cycle phase transitio...	21	5	2.01	0.0415	,CDKN1C,PSMB1,PSMB5,PTPN6,TUBA1A	Upregulated in Δ3A compared to WT Caco2 cells and Dnmt3a△IEC compared to Dnmt3a fl/fl mice
GO:0002478	antigen processing and presentation of e...	9	3	0.86	0.0462	,PSMB1,PSMB5,AP1M2	Upregulated in Δ3A compared to WT Caco2 cells and Dnmt3a△IEC compared to Dnmt3a fl/fl mice
GO:0044242	cellular lipid catabolic process	9	3	0.86	0.0462	,FABP1,PLCG2,HAO2	Upregulated in Δ3A compared to WT Caco2 cells and Dnmt3a△IEC compared to Dnmt3a fl/fl mice
GO:0010389	regulation of G2/M transition of mitotic...	9	3	0.86	0.0462	,PSMB1,PSMB5,TUBA1A	Upregulated in Δ3A compared to WT Caco2 cells and Dnmt3a△IEC compared to Dnmt3a fl/fl mice
GO:1903900	regulation of viral life cycle	9	3	0.86	0.0462	,IFITM3,TRIM38,IFITM2	Upregulated in Δ3A compared to WT Caco2 cells and Dnmt3a△IEC compared to Dnmt3a fl/fl mice
GO:0006909	phagocytosis	9	3	0.86	0.0462	,C2,PLCG2,SH3BP1	Upregulated in Δ3A compared to WT Caco2 cells and Dnmt3a△IEC compared to Dnmt3a fl/fl mice
GO:0045069	regulation of viral genome replication	9	3	0.86	0.0462	,IFITM3,TRIM38,IFITM2	Upregulated in Δ3A compared to WT Caco2 cells and Dnmt3a△IEC compared to Dnmt3a fl/fl mice
GO:0030178	negative regulation of Wnt signaling pat...	9	3	0.86	0.0462	,PSMB1,PSMB5,TLE6	Upregulated in Δ3A compared to WT Caco2 cells and Dnmt3a△IEC compared to Dnmt3a fl/fl mice
GO:0071453	cellular response to oxygen levels	9	3	0.86	0.0462	,FABP1,PSMB1,PSMB5	Upregulated in Δ3A compared to WT Caco2 cells and Dnmt3a△IEC compared to Dnmt3a fl/fl mice
GO:0042180	cellular ketone metabolic process	9	3	0.86	0.0462	,FABP1,PSMB1,PSMB5	Upregulated in Δ3A compared to WT Caco2 cells and Dnmt3a△IEC compared to Dnmt3a fl/fl mice
GO:0009060	aerobic respiration	9	3	0.86	0.0462	,COX6B1,SDHD,UQCR10	Upregulated in Δ3A compared to WT Caco2 cells and Dnmt3a△IEC compared to Dnmt3a fl/fl mice
GO:0097237	cellular response to toxic substance	9	3	0.86	0.0462	,ALOX5AP,FABP1,MGST3	Upregulated in Δ3A compared to WT Caco2 cells and Dnmt3a△IEC compared to Dnmt3a fl/fl mice
GO:0043161	proteasome-mediated ubiquitin-dependent ...	15	4	1.44	0.0464	,PSMB1,PSMB5,TRIM38,SEC61B	Upregulated in Δ3A compared to WT Caco2 cells and Dnmt3a△IEC compared to Dnmt3a fl/fl mice
GO:0034341	response to interferon-gamma	15	4	1.44	0.0464	,MT2A,IFITM3,TRIM38,IFITM2	Upregulated in Δ3A compared to WT Caco2 cells and Dnmt3a△IEC compared to Dnmt3a fl/fl mice
GO:0034097	response to cytokine	52	9	4.99	0.0484	,GGT1,MT2A,PSMB1,PSMB5,PTPN6,THPO,IFITM3,TRIM38,IFITM2	Upregulated in Δ3A compared to WT Caco2 cells and Dnmt3a△IEC compared to Dnmt3a fl/fl mice
GO:0032101	regulation of response to external stimu...	29	6	2.78	0.049	,C2,GGT1,NBL1,MICOS10-NBL1,PDE6A,PLA2G7,TRIM38	Upregulated in Δ3A compared to WT Caco2 cells and Dnmt3a△IEC compared to Dnmt3a fl/fl mice
GO:0006650	glycerophospholipid metabolic process	7	4	0.75	0.0029	,SCARB1,INPP4A,PLSCR1,DGKH	Downregulated in Δ3A compared to WT Caco2 cells and Dnmt3a△IEC compared to Dnmt3a fl/fl mice
GO:0007186	G protein-coupled receptor signaling pat...	8	4	0.85	0.0054	,BAIAP3,HOMER1,ARHGEF17,DGKH	Downregulated in Δ3A compared to WT Caco2 cells and Dnmt3a△IEC compared to Dnmt3a fl/fl mice
GO:0009888	tissue development	33	8	3.53	0.0126	,JAG1,MYO9A,RBBP6,SOX5,HOMER1,CRELD1,KIAA1109,FREM2	Downregulated in Δ3A compared to WT Caco2 cells and Dnmt3a△IEC compared to Dnmt3a fl/fl mice
GO:1901700	response to oxygen-containing compound	17	5	1.82	0.0236	,JAG1,SCARB1,DNMT3A,BAIAP3,HOMER1	Downregulated in Δ3A compared to WT Caco2 cells and Dnmt3a△IEC compared to Dnmt3a fl/fl mice
GO:0042493	response to drug	7	3	0.75	0.0284	,JAG1,DNMT3A,HOMER1	Downregulated in Δ3A compared to WT Caco2 cells and Dnmt3a△IEC compared to Dnmt3a fl/fl mice
GO:0051345	positive regulation of hydrolase activit...	13	4	1.39	0.0375	,MYO9A,PLSCR1,ARHGAP29,TBC1D9	Downregulated in Δ3A compared to WT Caco2 cells and Dnmt3a△IEC compared to Dnmt3a fl/fl mice
GO:0043085	positive regulation of catalytic activit...	19	5	2.03	0.038	,SCARB1,MYO9A,PLSCR1,ARHGAP29,TBC1D9	Downregulated in Δ3A compared to WT Caco2 cells and Dnmt3a△IEC compared to Dnmt3a fl/fl mice
GO:0007264	small GTPase mediated signal transductio...	8	3	0.85	0.0422	,MYO9A,ARHGAP29,ARHGEF17	Downregulated in Δ3A compared to WT Caco2 cells and Dnmt3a△IEC compared to Dnmt3a fl/fl mice
GO:0051056	regulation of small GTPase mediated sign...	8	3	0.85	0.0422	,MYO9A,ARHGAP29,ARHGEF17	Downregulated in Δ3A compared to WT Caco2 cells and Dnmt3a△IEC compared to Dnmt3a fl/fl mice
GO:0003008	system process	8	3	0.85	0.0422	,SCARB1,MYO9A,HOMER1	Downregulated in Δ3A compared to WT Caco2 cells and Dnmt3a△IEC compared to Dnmt3a fl/fl mice
GO:0042060	wound healing	8	3	0.85	0.0422	,SCARB1,PLSCR1,DGKH	Downregulated in Δ3A compared to WT Caco2 cells and Dnmt3a△IEC compared to Dnmt3a fl/fl mice
GO:0044093	positive regulation of molecular functio...	20	5	2.14	0.0469	,SCARB1,MYO9A,PLSCR1,ARHGAP29,TBC1D9	Downregulated in Δ3A compared to WT Caco2 cells and Dnmt3a△IEC compared to Dnmt3a fl/fl mice
GO:0010033	response to organic substance	41	8	4.38	0.0475	,JAG1,SCARB1,DNMT3A,PLSCR1,SOX5,BAIAP3,HOMER1,BRWD1	Downregulated in Δ3A compared to WT Caco2 cells and Dnmt3a△IEC compared to Dnmt3a fl/fl mice
