# Supplementary material for: DNA methyltransferase 3A controls intestinal epithelial barrier function and regeneration in the colon
Source: Nat Commun. 2022 Oct 21;13:6266. doi: 10.1038/s41467-022-33844-2 (PMC9587301; doi:10.1038/s41467-022-33844-2)
Supplement: Supplementary file 15 — Supplementary Data 12 [file 41467_2022_33844_MOESM15_ESM.xlsx]

## Sheet: Supplementary Data 12
Supplementary Data 12: Comparison of log fold change of in vitro and in vivo DEGs.
baseMean.invitro	log2FoldChange.invitro	lfcSE.invitro	stat.invitro	pvalue.invitro	padj.invitro	gene	ensembl_gene_id	mmusculus_homolog_ensembl_gene	baseMean.invivo	log2FoldChange.invivo	lfcSE.invivo	stat.invivo	pvalue.invivo	padj.invivo	gene_name	sig
689.076	3.45078	0.0882567	39.0994	0	0	TFPI	ENSG00000003436	ENSMUSG00000027082	49.311	0.730527	0.322994	2.26174	0.0237137	0.262044	Tfpi	invitro
2984.04	2.44518	0.048323	50.6008	0	0	TNC	ENSG00000041982	ENSMUSG00000028364	6.30821	0.341517	0.589091	0.579735	0.562093	0.873901	Tnc	invitro
4000.84	1.33615	0.0355054	37.6324	0	0	LAMC2	ENSG00000058085	ENSMUSG00000026479	3757.18	0.115525	0.199917	0.577866	0.563355	0.873925	Lamc2	invitro
20187.4	1.20156	0.0319312	37.6297	0	0	OAT	ENSG00000065154	ENSMUSG00000030934	2732.7	0.250594	0.150537	1.66467	0.0959783	0.476021	Oat	invitro
5001.8	1.23914	0.0310489	39.9093	0	0	FOSL2	ENSG00000075426	ENSMUSG00000029135	16309.6	-0.133903	0.15371	-0.871138	0.383679	0.784888	Fosl2	invitro
3180.87	1.53307	0.0348055	44.0466	0	0	AFP	ENSG00000081051	ENSMUSG00000054932	0.782978	-0.488573	2.07793	-0.235125	0.814112	1	Afp	invitro
12552.9	1.39911	0.0258391	54.147	0	0	RAB10	ENSG00000084733	ENSMUSG00000020671	2961.45	-0.0146029	0.11678	-0.125046	0.900487	0.978417	Rab10	invitro
9615.3	1.31818	0.0298273	44.1939	0	0	CAD	ENSG00000084774	ENSMUSG00000013629	1012.98	-0.20324	0.218132	-0.931732	0.351475	0.76311	Cad	invitro
888.434	3.13323	0.073439	42.6645	0	0	CEACAM6	ENSG00000086548	ENSMUSG00000074272	114949	0.0331315	0.212461	0.155941	0.876079	0.974311	Ceacam1	invitro
888.434	3.13323	0.073439	42.6645	0	0	CEACAM6	ENSG00000086548	ENSMUSG00000054169	290.33	0.106728	0.18129	0.588714	0.556053	0.87173	Ceacam10	invitro
888.434	3.13323	0.073439	42.6645	0	0	CEACAM6	ENSG00000086548	ENSMUSG00000054385	635.788	0.0928739	0.224397	0.413882	0.67896	0.920608	Ceacam2	invitro
28427.9	-1.15351	0.0282411	-40.845	0	0	SCD	ENSG00000099194	ENSMUSG00000050195	24.8168	-0.301503	0.377681	-0.7983	0.424696	0.80526	Scd4	invitro
28427.9	-1.15351	0.0282411	-40.845	0	0	SCD	ENSG00000099194	ENSMUSG00000025203	11106	0.0198887	0.214182	0.092859	0.926016	0.984758	Scd2	invitro
686.943	-4.22972	0.0989219	-42.7582	0	0	ATP11C	ENSG00000101974	ENSMUSG00000062949	835.021	-0.373536	0.126487	-2.95316	0.0031454	0.0894103	Atp11c	invitro
5554.61	-2.50199	0.0343916	-72.75	0	0	LIN7A	ENSG00000111052	ENSMUSG00000019906	73.3688	-0.164561	0.285635	-0.576123	0.564532	0.87422	Lin7a	invitro
11099.6	1.74263	0.0248243	70.1985	0	0	PERP	ENSG00000112378	ENSMUSG00000019851	5527.27	0.14065	0.144756	0.97163	0.331235	0.749019	Perp	invitro
7624.72	1.19923	0.0282461	42.4563	0	0	NRBP1	ENSG00000115216	ENSMUSG00000029148	1905.45	0.0300531	0.111143	0.2704	0.786853	0.951159	Nrbp1	invitro
5421.85	1.41049	0.0350124	40.2855	0	0	SNX17	ENSG00000115234	ENSMUSG00000029146	1200.42	0.0649833	0.0968909	0.670685	0.502421	0.846309	Snx17	invitro
13820.5	1.2262	0.0273902	44.7677	0	0	PPM1G	ENSG00000115241	ENSMUSG00000029147	1314.82	0.0485677	0.098141	0.494877	0.620687	0.899009	Ppm1g	invitro
12758.5	1.28573	0.0247542	51.9397	0	0	RTN4	ENSG00000115310	ENSMUSG00000020458	2423.49	-0.00362054	0.0906075	-0.0399585	0.968126	0.992933	Rtn4	invitro
1144.12	2.15541	0.0568501	37.9138	0	0	PLBD1	ENSG00000121316	ENSMUSG00000030214	519.235	0.412287	0.154279	2.67235	0.00753218	0.145658	Plbd1	invitro
2297.76	1.86442	0.044132	42.2464	0	0	KCNJ8	ENSG00000121361	ENSMUSG00000030247	28.7634	-0.285849	0.351821	-0.812484	0.416514	0.801696	Kcnj8	invitro
25144.8	-0.979856	0.0206356	-47.4837	0	0	RRBP1	ENSG00000125844	ENSMUSG00000027422	16508.4	-0.0119801	0.142893	-0.0838399	0.933184	0.987309	Rrbp1	invitro
13806.6	1.3893	0.0365065	38.0562	0	0	FLNC	ENSG00000128591	ENSMUSG00000068699	3.49138	0.0476025	0.768961	0.0619049	0.950639	1	Flnc	invitro
8507.69	1.46734	0.0278685	52.6523	0	0	LGALS3	ENSG00000131981	ENSMUSG00000050335	36815.3	0.029631	0.13484	0.219749	0.826066	0.96263	Lgals3	invitro
14049.7	-1.21487	0.0265539	-45.751	0	0	GLUL	ENSG00000135821	ENSMUSG00000026473	8304.74	0.0088264	0.207972	0.0424403	0.966148	0.99276	Glul	invitro
1009.37	3.20294	0.0777108	41.2161	0	0	GALNT5	ENSG00000136542	ENSMUSG00000026828	639.522	-0.0297883	0.0908667	-0.327824	0.743045	0.941478	Galnt5	invitro
10659.8	1.27022	0.0310614	40.894	0	0	SELENOI	ENSG00000138018	ENSMUSG00000075703	3841.5	-0.0835889	0.186315	-0.448643	0.653689	0.911579	Ept1	invitro
7729.52	1.16238	0.0276426	42.0503	0	0	HADHB	ENSG00000138029	ENSMUSG00000059447	1686.02	0.0972643	0.113842	0.854383	0.392893	0.790268	Hadhb	invitro
3857.92	1.56103	0.0402871	38.7475	0	0	PREB	ENSG00000138073	ENSMUSG00000045302	2038.72	0.0387519	0.131689	0.294267	0.768554	0.947985	Preb	invitro
5827.98	1.28936	0.0318593	40.4705	0	0	SLC5A6	ENSG00000138074	ENSMUSG00000006641	320.933	0.160638	0.178272	0.901086	0.367543	0.773026	Slc5a6	invitro
2336.35	4.35064	0.0634843	68.531	0	0	SLC3A1	ENSG00000138079	ENSMUSG00000024131	1838.15	0.264376	0.233768	1.13093	0.258083	0.684882	Slc3a1	invitro
2155	-1.78065	0.0438786	-40.5812	0	0	NKD1	ENSG00000140807	ENSMUSG00000031661	31.6216	0.0534577	0.390258	0.13698	0.891046	0.976225	Nkd1	invitro
43953.6	1.43839	0.0220191	65.3245	0	0	CALM2	ENSG00000143933	ENSMUSG00000036438	4614.36	0.322563	0.108935	2.96105	0.00306592	0.0877891	Calm2	invitro
2033.92	-1.76894	0.0405215	-43.6544	0	0	PAM	ENSG00000145730	ENSMUSG00000026335	4118.86	0.173039	0.155565	1.11233	0.265998	0.692102	Pam	invitro
12047.4	1.14645	0.0258313	44.382	0	0	PRSS23	ENSG00000150687	ENSMUSG00000039405	1777.47	-0.237055	0.177062	-1.33882	0.180628	0.607954	Prss23	invitro
707.213	-5.04483	0.120819	-41.7552	0	0	MXRA8	ENSG00000162576	ENSMUSG00000029070	12.6351	1.0598	0.507927	2.08652	0.0369311	0.322116	Mxra8	invitro
1700.99	4.61672	0.073816	62.5436	0	0	PLB1	ENSG00000163803	ENSMUSG00000029134	49.9749	0.30685	0.357583	0.858121	0.390826	0.789124	Plb1	invitro
10063.2	1.31555	0.0291233	45.1718	0	0	WDR43	ENSG00000163811	ENSMUSG00000041057	665.439	-0.186559	0.190347	-0.980102	0.327036	0.746428	Wdr43	invitro
4133.29	1.67065	0.033635	49.67	0	0	UGT1A6	ENSG00000167165	ENSMUSG00000054545	391.215	-0.298083	0.209455	-1.42314	0.154696	0.574381	Ugt1a6a	invitro
4133.29	1.67065	0.033635	49.67	0	0	UGT1A6	ENSG00000167165	ENSMUSG00000090124	3953.76	0.0268751	0.255897	0.105023	0.916357	0.981888	Ugt1a7c	invitro
4133.29	1.67065	0.033635	49.67	0	0	UGT1A6	ENSG00000167165	ENSMUSG00000090145	146.939	-0.562143	0.211736	-2.65493	0.0079325	0.148531	Ugt1a6b	invitro
1704.73	2.09737	0.0462777	45.3213	0	0	MTSS1	ENSG00000170873	ENSMUSG00000022353	1641.31	-0.0489831	0.130315	-0.375883	0.707004	0.930451	Mtss1	invitro
8243.9	1.10925	0.0256302	43.2792	0	0	ENC1	ENSG00000171617	ENSMUSG00000041773	470.351	-0.0642521	0.167783	-0.382948	0.701759	0.92891	Enc1	invitro
1502.29	-4.08374	0.0692257	-58.9916	0	0	COL4A5	ENSG00000188153	ENSMUSG00000031274	3.02923	-0.833133	0.926856	-0.898881	0.368716	1	Col4a5	invitro
10832.7	2.05592	0.0300227	68.4788	0	0	S100A14	ENSG00000189334	ENSMUSG00000042306	1813.96	0.199776	0.217159	0.919951	0.357599	0.766704	S100a14	invitro
873.471	-4.29724	0.0900308	-47.7308	0	0	COL4A6	ENSG00000197565	ENSMUSG00000031273	3.94459	-0.219584	0.774909	-0.283368	0.776895	1	Col4a6	invitro
3071.3	1.54206	0.0399968	38.5547	0	0	DMD	ENSG00000198947	ENSMUSG00000045103	306.03	-0.0476211	0.15259	-0.312085	0.754976	0.94539	Dmd	invitro
13626	1.27967	0.0273187	46.8422	0	0	PPP1CB	ENSG00000213639	ENSMUSG00000014956	8865.3	0.0456191	0.124696	0.365842	0.714483	0.931426	Ppp1cb	invitro
14608.7	-1.12793	0.030155	-37.4042	3.33746e-306	1.62222e-303	THBS1	ENSG00000137801	ENSMUSG00000040152	12316.8	-0.485836	0.228127	-2.12967	0.0331988	0.305885	Thbs1	invitro
647.162	-2.80594	0.0761933	-36.8267	6.91541e-297	3.29272e-294	CYP2W1	ENSG00000073067	ENSMUSG00000029541	84.1022	-0.482824	0.343187	-1.40688	0.159462	0.581349	Cyp2w1	invitro
3277.63	1.26089	0.0342583	36.8053	1.51789e-296	7.08279e-294	SLC35F6	ENSG00000213699	ENSMUSG00000029175	1205.95	-0.0170706	0.172071	-0.0992071	0.920974	0.983569	Slc35f6	invitro
1307.9	1.99388	0.0547708	36.404	3.67845e-290	1.68278e-287	UNC13D	ENSG00000092929	ENSMUSG00000057948	458.626	0.152725	0.271339	0.562854	0.573534	0.877983	Unc13d	invitro
30782.8	1.10786	0.0305634	36.248	1.06657e-287	4.78542e-285	VTN	ENSG00000109072	ENSMUSG00000017344	0.749654	1.09572	1.62736	0.67331	0.50075	1	Vtn	invitro
3934.87	1.31849	0.0365334	36.0899	3.26521e-285	1.43737e-282	SPAST	ENSG00000021574	ENSMUSG00000024068	609.071	0.0219809	0.0988307	0.22241	0.823995	0.96236	Spast	invitro
11534.6	0.942348	0.0262948	35.8378	2.85302e-281	1.23266e-278	HADHA	ENSG00000084754	ENSMUSG00000025745	6113.85	0.101619	0.122687	0.828284	0.40751	0.796933	Hadha	invitro
1003.99	-2.16121	0.0604025	-35.7801	2.25525e-280	9.56678e-278	IGDCC3	ENSG00000174498	ENSMUSG00000032394	2.1144	0.960236	1.07772	0.890991	0.372934	1	Igdcc3	invitro
11457.8	-0.943945	0.0264086	-35.7439	8.24199e-280	3.43382e-277	HMGCS1	ENSG00000112972	ENSMUSG00000093930	7632.25	-0.0588299	0.200186	-0.293876	0.768853	0.948016	Hmgcs1	invitro
2289.45	-1.53369	0.0429545	-35.7049	3.31521e-279	1.35697e-276	CABLES2	ENSG00000149679	ENSMUSG00000038990	648.345	-0.0634128	0.115892	-0.547173	0.58426	0.88206	Cables2	invitro
2458.85	1.5653	0.0438615	35.6875	6.18811e-279	2.48922e-276	TMEM214	ENSG00000119777	ENSMUSG00000038828	1050.59	0.0465218	0.0868781	0.535484	0.592315	0.886373	Tmem214	invitro
1267.86	1.85004	0.0521387	35.4829	9.00934e-276	3.56266e-273	PMP22	ENSG00000109099	ENSMUSG00000018217	16652.1	-0.249234	0.246729	-1.01015	0.312422	0.732768	Pmp22	invitro
6691.43	-1.08561	0.0306232	-35.4505	2.8543e-275	1.10989e-272	PODXL	ENSG00000128567	ENSMUSG00000025608	27.346	-0.193389	0.290054	-0.666737	0.50494	0.84799	Podxl	invitro
4750.84	1.08572	0.0307287	35.3325	1.8586e-273	7.10869e-271	S100A6	ENSG00000197956	ENSMUSG00000001025	21270.7	0.302111	0.185997	1.62427	0.104317	0.495563	S100a6	invitro
623.105	-5.90151	0.167129	-35.3112	3.95457e-273	1.48813e-270	CLDN6	ENSG00000184697	ENSMUSG00000023906	1.67113	1.29174	1.2372	1.04408	0.296449	1	Cldn6	invitro
2993.83	1.23718	0.0353367	35.011	1.53007e-268	5.66635e-266	SLC4A1AP	ENSG00000163798	ENSMUSG00000029141	485.532	0.124318	0.104991	1.18409	0.236378	0.664598	Slc4a1ap	invitro
3160.7	-1.59004	0.0455832	-34.8822	1.38552e-266	5.05088e-264	FBLN1	ENSG00000077942	ENSMUSG00000006369	53.6195	0.232396	0.321649	0.722516	0.469977	0.83024	Fbln1	invitro
5249.53	1.02355	0.0294757	34.7253	3.27424e-264	1.17525e-261	ATRAID	ENSG00000138085	ENSMUSG00000013622	586.959	0.289574	0.149006	1.94337	0.0519716	0.370502	Atraid	invitro
712.777	2.39613	0.0698499	34.304	6.83943e-258	2.41774e-255	MAOB	ENSG00000069535	ENSMUSG00000040147	247.129	0.276393	0.188727	1.46451	0.143055	0.558794	Maob	invitro
3824.31	1.12056	0.0327757	34.1889	3.53475e-256	1.23089e-253	GTF3C2	ENSG00000115207	ENSMUSG00000106864	789.559	-0.166289	0.0938558	-1.77175	0.0764355	0.435178	Gtf3c2	invitro
3824.31	1.12056	0.0327757	34.1889	3.53475e-256	1.23089e-253	GTF3C2	ENSG00000115207	ENSMUSG00000101678	7.27824	0.0645767	0.530176	0.121803	0.903055	0.979024	Gm29609	invitro
17258.9	-0.98693	0.0293896	-33.5809	3.19078e-247	1.09477e-244	COL5A2	ENSG00000204262	ENSMUSG00000026042	5.14012	0.571097	0.829307	0.688644	0.491047	1	Col5a2	invitro
3406.94	1.45917	0.0435063	33.5393	1.28966e-246	4.36075e-244	LBH	ENSG00000213626	ENSMUSG00000024063	612.553	0.365387	0.183671	1.98936	0.0466613	0.353657	Lbh	invitro
478.724	5.24376	0.157997	33.189	1.551e-241	5.16948e-239	PKIB	ENSG00000135549	ENSMUSG00000019876	23.4736	0.076482	0.49892	0.153295	0.878166	0.974446	Pkib	invitro
1390.65	1.76214	0.0532321	33.103	2.68764e-240	8.83174e-238	EML6	ENSG00000214595	ENSMUSG00000044072	210.937	0.131096	0.133129	0.984725	0.324759	0.744024	Eml6	invitro
875.002	2.14257	0.0647345	33.0978	3.20021e-240	1.037e-237	PRICKLE2	ENSG00000163637	ENSMUSG00000030020	5.15777	-0.0394396	0.677247	-0.0582351	0.953561	1	Prickle2	invitro
39239.3	-0.877612	0.0265257	-33.0853	4.83794e-240	1.54622e-237	GLUD1	ENSG00000148672	ENSMUSG00000021794	2294.01	0.220188	0.135791	1.62152	0.104907	0.497008	Glud1	invitro
3444.93	1.07256	0.0326046	32.8959	2.51772e-237	7.93798e-235	LCLAT1	ENSG00000172954	ENSMUSG00000054469	1696.25	-0.0619104	0.09962	-0.621465	0.534294	0.861678	Lclat1	invitro
1405.2	-1.64787	0.0503129	-32.7524	2.80693e-235	8.73179e-233	DNMT3A	ENSG00000119772	ENSMUSG00000020661	1484.27	-1.02988	0.104208	-9.88288	4.9393e-23	9.10592e-20	Dnmt3a	both
679.08	-2.41766	0.074292	-32.5427	2.65818e-232	8.16026e-230	LGR5	ENSG00000139292	ENSMUSG00000020140	200.797	0.178643	0.229102	0.779752	0.435537	0.813089	Lgr5	invitro
3876.87	1.15934	0.0356478	32.522	5.20833e-232	1.57812e-229	TPD52L1	ENSG00000111907	ENSMUSG00000000296	71.5934	0.168746	0.239755	0.703829	0.481539	0.836407	Tpd52l1	invitro
3432.2	-1.10069	0.0339356	-32.4348	8.88272e-231	2.65696e-228	NES	ENSG00000132688	ENSMUSG00000004891	8.28434	-0.843426	0.598235	-1.40986	0.158582	0.579456	Nes	invitro
12097.3	1.11623	0.0344905	32.3635	8.97007e-230	2.64912e-227	BIRC6	ENSG00000115760	ENSMUSG00000024073	9902.21	-0.306903	0.114737	-2.67484	0.00747651	0.145191	Birc6	invitro
2184.51	1.45341	0.0450766	32.243	4.4072e-228	1.2853e-225	BABAM2	ENSG00000158019	ENSMUSG00000052139	736.95	0.112064	0.0995189	1.12605	0.260143	0.686256	Bre	invitro
5757.77	0.929783	0.0289841	32.0791	8.62775e-226	2.48511e-223	PELI1	ENSG00000197329	ENSMUSG00000020134	2423.27	-0.0683685	0.163092	-0.419202	0.675069	0.918881	Peli1	invitro
3352.35	1.14562	0.0357591	32.0371	3.32425e-225	9.4583e-223	SUPT7L	ENSG00000119760	ENSMUSG00000053134	256.429	0.135731	0.133043	1.02021	0.307628	0.728824	Supt7l	invitro
7201.12	0.967423	0.0303894	31.8342	2.17938e-222	6.12615e-220	CAVIN1	ENSG00000177469	ENSMUSG00000004044	52.3475	0.0995418	0.249557	0.398874	0.689986	0.924605	Ptrf	invitro
3694.94	1.03998	0.0327392	31.7657	1.92634e-221	5.3504e-219	YIPF4	ENSG00000119820	ENSMUSG00000024072	811.65	0.124984	0.125492	0.995945	0.319277	0.739392	Yipf4	invitro
1570.33	1.39838	0.0440418	31.7511	3.06631e-221	8.41649e-219	TBX3	ENSG00000135111	ENSMUSG00000018604	691.366	0.0126359	0.654398	0.0193092	0.984594	0.995858	Tbx3	invitro
1262.45	2.05041	0.0647046	31.6887	2.22193e-220	6.02788e-218	GPRC5A	ENSG00000013588	ENSMUSG00000046733	11735.7	-0.198016	0.243166	-0.814326	0.415458	0.801445	Gprc5a	invitro
2879.2	1.10095	0.034806	31.6309	1.38673e-219	3.71881e-217	GPN1	ENSG00000198522	ENSMUSG00000064037	205.11	0.094945	0.247208	0.38407	0.700927	0.928491	Gpn1	invitro
388.4	3.9374	0.127649	30.8456	6.40992e-209	1.69943e-206	RYR2	ENSG00000198626	ENSMUSG00000021313	0.345337	-1.89084	2.41728	-0.782218	0.434087	1	Ryr2	invitro
4720.28	1.04529	0.0341693	30.5914	1.59313e-205	4.17634e-203	PPM1B	ENSG00000138032	ENSMUSG00000061130	2719.75	-0.0977703	0.125988	-0.776026	0.437734	0.813893	Ppm1b	invitro
1885.08	1.42736	0.0467143	30.555	4.84826e-205	1.25683e-202	ABCC9	ENSG00000069431	ENSMUSG00000030249	0.472225	0.096727	2.73761	0.0353326	0.971815	1	Abcc9	invitro
2402.92	1.26566	0.0416388	30.3961	6.18521e-203	1.58579e-200	MRPL33	ENSG00000243147	ENSMUSG00000106918	553.308	0.110843	0.119477	0.927729	0.353548	0.763855	Mrpl33	invitro
3370.49	1.08426	0.0357077	30.3649	1.59837e-202	4.00985e-200	SARM1	ENSG00000004139	ENSMUSG00000050132	6.37696	-0.0314729	0.611863	-0.0514378	0.958977	0.991247	Sarm1	invitro
8184.43	0.779425	0.0256951	30.3337	4.12804e-202	1.02459e-199	ALDH1A1	ENSG00000165092	ENSMUSG00000024747	227.567	-0.175619	0.264581	-0.663761	0.506843	0.84847	Aldh1a7	invitro
8184.43	0.779425	0.0256951	30.3337	4.12804e-202	1.02459e-199	ALDH1A1	ENSG00000165092	ENSMUSG00000053279	7016.04	0.246303	0.313766	0.78499	0.43246	0.810864	Aldh1a1	invitro
23388.1	0.907481	0.0302049	30.0442	2.60008e-198	6.31901e-196	SPTBN1	ENSG00000115306	ENSMUSG00000020315	32831.2	-0.103051	0.110453	-0.932983	0.350829	0.762359	Sptbn1	invitro
31674.1	0.691742	0.0231271	29.9104	1.44188e-196	3.46808e-194	CCT4	ENSG00000115484	ENSMUSG00000007739	2050.03	0.165435	0.122877	1.34634	0.178191	0.605269	Cct4	invitro
365.734	3.28355	0.110199	29.7965	4.33331e-195	1.03164e-192	REG4	ENSG00000134193	ENSMUSG00000027876	2403.72	0.086245	0.447661	0.192657	0.847228	0.966053	Reg4	invitro
7229.9	-1.206	0.0404927	-29.7831	6.46566e-195	1.52374e-192	SPINK1	ENSG00000164266	ENSMUSG00000024503	2131.04	0.22437	0.481268	0.466205	0.641069	0.907116	Spink1	invitro
8972.14	0.866489	0.0291466	29.7287	3.27195e-194	7.63378e-192	UGP2	ENSG00000169764	ENSMUSG00000001891	3278.17	0.206696	0.107931	1.91508	0.0554818	0.379662	Ugp2	invitro
1446.13	-1.38141	0.0466632	-29.6038	1.33621e-192	3.08665e-190	SDC2	ENSG00000169439	ENSMUSG00000022261	374.688	0.248997	0.183192	1.35922	0.174078	0.599954	Sdc2	invitro
13370.4	0.879694	0.0298288	29.4914	3.70601e-191	8.47696e-189	RDX	ENSG00000137710	ENSMUSG00000032050	187.349	0.129072	0.279122	0.46242	0.64378	0.907717	Rdx	invitro
2906.36	1.05624	0.0359831	29.3536	2.14686e-189	4.86294e-187	DPY30	ENSG00000162961	ENSMUSG00000024067	371.032	0.328049	0.128543	2.55206	0.0107087	0.172181	Dpy30	invitro
339.113	3.70043	0.126146	29.3345	3.76567e-189	8.44778e-187	GPAT3	ENSG00000138678	ENSMUSG00000029314	554.576	-0.111094	0.187657	-0.592004	0.553848	0.87072	Agpat9	invitro
3548.5	-1.13195	0.0387692	-29.1972	2.10534e-187	4.67806e-185	ERBB3	ENSG00000065361	ENSMUSG00000018166	27773.7	0.100967	0.1681	0.600634	0.548084	0.867968	Erbb3	invitro
3831.77	0.959965	0.0328919	29.1855	2.96541e-187	6.52698e-185	CD9	ENSG00000010278	ENSMUSG00000030342	5755.16	0.321198	0.17618	1.82313	0.0682842	0.413636	Cd9	invitro
1678.91	1.26407	0.0433412	29.1656	5.30358e-187	1.15643e-184	CENPA	ENSG00000115163	ENSMUSG00000029177	323.426	-0.229693	0.283117	-0.811302	0.417192	0.801764	Cenpa	invitro
6564.92	1.04093	0.0359368	28.9656	1.78522e-184	3.82119e-182	MICAL2	ENSG00000133816	ENSMUSG00000038244	5235.4	-0.102396	0.150906	-0.678544	0.497427	0.844382	Mical2	invitro
3629.72	1.22195	0.0422709	28.9076	9.56882e-184	2.02955e-181	OST4	ENSG00000228474	ENSMUSG00000038803	517.565	0.319777	0.113288	2.8227	0.00476209	0.114578	Ost4	invitro
1697.53	1.35832	0.04731	28.711	2.78383e-181	5.8513e-179	SSX2IP	ENSG00000117155	ENSMUSG00000036825	2289.22	0.194316	0.20037	0.969787	0.332152	0.74939	Ssx2ip	invitro
552.752	2.26049	0.0787798	28.6938	4.56369e-181	9.50673e-179	DNAH12	ENSG00000174844	ENSMUSG00000021879	2.70204	-0.808175	1.21947	-0.662727	0.507505	1	Dnah12	invitro
318.772	-3.84309	0.134232	-28.6302	2.82954e-180	5.84213e-178	MORN3	ENSG00000139714	ENSMUSG00000029477	10.0385	-0.296342	0.498546	-0.594411	0.552237	0.869995	Morn3	invitro
2740.09	1.26677	0.0445651	28.4252	9.88577e-178	2.0232e-175	EIF2B4	ENSG00000115211	ENSMUSG00000029145	408.174	0.158006	0.127062	1.24353	0.213671	0.641591	Eif2b4	invitro
1359.96	1.5566	0.0549587	28.3232	1.79264e-176	3.63688e-174	UNC13C	ENSG00000137766	ENSMUSG00000062151	1.80085	-0.905654	1.08753	-0.832762	0.404979	1	Unc13c	invitro
2092.86	1.12526	0.0398097	28.2661	9.0243e-176	1.81505e-173	FAM98A	ENSG00000119812	ENSMUSG00000002017	473.121	0.0990194	0.130221	0.760397	0.447018	0.819479	Fam98a	invitro
13076.2	0.813727	0.028889	28.1673	1.47092e-174	2.93317e-172	SQSTM1	ENSG00000161011	ENSMUSG00000015837	12021.2	-0.218303	0.131315	-1.66244	0.0964246	0.477286	Sqstm1	invitro
5079.51	0.807774	0.0287048	28.1407	3.11488e-174	6.15876e-172	ENDOD1	ENSG00000149218	ENSMUSG00000037419	16042.9	0.0195921	0.220104	0.0890131	0.929071	0.985911	Endod1	invitro
731.473	-1.75757	0.0626509	-28.0534	3.62742e-173	7.11189e-171	BCL2	ENSG00000171791	ENSMUSG00000057329	226.466	-0.153602	0.189838	-0.809123	0.418444	0.802466	Bcl2	invitro
5133.06	1.34717	0.0480242	28.0518	3.79733e-173	7.38296e-171	DST	ENSG00000151914	ENSMUSG00000026131	18610.8	-0.260216	0.13457	-1.93368	0.0531519	0.37302	Dst	invitro
6235.7	0.843715	0.0301146	28.0168	1.01386e-172	1.9549e-170	ANXA6	ENSG00000197043	ENSMUSG00000018340	99.8606	-0.56984	0.192525	-2.95981	0.00307825	0.0879796	Anxa6	invitro
895.606	1.65547	0.0591898	27.9688	3.89206e-172	7.44308e-170	CCDC88A	ENSG00000115355	ENSMUSG00000032740	35.5505	0.166528	0.24773	0.672217	0.501445	0.845586	Ccdc88a	invitro
321.664	-3.27833	0.117375	-27.9303	1.14274e-171	2.16759e-169	DPYSL5	ENSG00000157851	ENSMUSG00000029168	3.96247	0.308272	0.727728	0.423609	0.671851	1	Dpysl5	invitro
7644.56	0.797259	0.0285572	27.918	1.61555e-171	3.03972e-169	MYO1B	ENSG00000128641	ENSMUSG00000018417	1750	-0.0382868	0.150959	-0.253625	0.799786	0.9547	Myo1b	invitro
300.833	3.50167	0.125981	27.7952	4.95876e-170	9.25542e-168	IL6R	ENSG00000160712	ENSMUSG00000027947	40.2547	-0.351812	0.308565	-1.14015	0.254222	0.680832	Il6ra	invitro
564.683	2.24088	0.0809176	27.6934	8.38455e-169	1.55254e-166	GUCY2C	ENSG00000070019	ENSMUSG00000042638	10809.5	0.00406015	0.109916	0.0369385	0.970534	0.993194	Gucy2c	invitro
4101.56	-0.959234	0.034653	-27.6812	1.17733e-168	2.16286e-166	ERBB2	ENSG00000141736	ENSMUSG00000062312	13376.5	0.246662	0.200225	1.23192	0.217979	0.645164	Erbb2	invitro
7595.21	0.83019	0.029998	27.6749	1.40041e-168	2.55258e-166	WWC1	ENSG00000113645	ENSMUSG00000018849	1592.55	-0.187568	0.122295	-1.53374	0.125095	0.531853	Wwc1	invitro
9680.49	0.715598	0.0260697	27.4494	7.06479e-166	1.27774e-163	ARPC2	ENSG00000163466	ENSMUSG00000006304	4748.05	0.0932983	0.122715	0.760282	0.447086	0.819479	Arpc2	invitro
8053.39	0.854298	0.0312813	27.3102	3.20851e-164	5.75828e-162	SYTL2	ENSG00000137501	ENSMUSG00000030616	2360.79	-0.207426	0.198401	-1.04549	0.295797	0.719123	Sytl2	invitro
4268.94	1.0084	0.0369418	27.297	4.6032e-164	8.19826e-162	FAM151A	ENSG00000162391	ENSMUSG00000034871	2.5631	-1.55591	0.98776	-1.57519	0.115212	1	Fam151a	invitro
4898.35	-0.827231	0.0304767	-27.1431	3.05809e-162	5.36453e-160	TGFBI	ENSG00000120708	ENSMUSG00000035493	141.083	-0.13827	0.648334	-0.213269	0.831117	0.963876	Tgfbi	invitro
23303	-0.631528	0.0232717	-27.1371	3.59158e-162	6.25337e-160	GNAS	ENSG00000087460	ENSMUSG00000027523	365.631	0.0649364	0.13161	0.4934	0.62173	0.899628	Gnas	invitro
3933.55	0.988221	0.0364282	27.1279	4.61297e-162	7.97224e-160	MFGE8	ENSG00000140545	ENSMUSG00000030605	243.622	-0.274112	0.247424	-1.10786	0.267921	0.694524	Mfge8	invitro
649.979	1.98405	0.0731911	27.1078	7.96207e-162	1.36591e-159	CHRD	ENSG00000090539	ENSMUSG00000006958	94.6043	0.779867	0.247935	3.14545	0.0016583	0.0607997	Chrd	invitro
16577.1	-0.800671	0.0295952	-27.0541	3.41677e-161	5.81873e-159	PEG10	ENSG00000242265	ENSMUSG00000092035	3.11736	1.41416	0.875954	1.61442	0.106436	1	Peg10	invitro
4698.16	0.794149	0.0295546	26.8706	4.84748e-159	8.1954e-157	CAST	ENSG00000153113	ENSMUSG00000021585	6465.06	-0.082333	0.140328	-0.58672	0.557392	0.872071	Cast	invitro
2468.51	-0.98379	0.0369039	-26.6582	1.43893e-156	2.41523e-154	CERK	ENSG00000100422	ENSMUSG00000035891	896.997	0.134188	0.126615	1.05982	0.289228	0.713855	Cerk	invitro
2367.8	-1.15168	0.0432522	-26.627	3.3065e-156	5.51029e-154	EFNB2	ENSG00000125266	ENSMUSG00000001300	5708.16	-0.240181	0.194763	-1.2332	0.217503	0.645006	Efnb2	invitro
5353.36	0.916553	0.0345792	26.5059	8.2906e-155	1.37183e-152	EHHADH	ENSG00000113790	ENSMUSG00000022853	1718.9	0.174342	0.163476	1.06647	0.286211	0.710478	Ehhadh	invitro
3239.49	0.945467	0.0357654	26.4352	5.39398e-154	8.86246e-152	SLC30A6	ENSG00000152683	ENSMUSG00000024069	300.862	0.216283	0.114442	1.88989	0.0587729	0.389415	Slc30a6	invitro
9907.13	0.691758	0.026183	26.4201	8.05135e-154	1.31361e-151	FXR1	ENSG00000114416	ENSMUSG00000027680	931.817	0.00913384	0.0878913	0.103922	0.917231	0.98214	Fxr1	invitro
39301.9	0.820098	0.0310422	26.4188	8.32589e-154	1.34897e-151	FLNB	ENSG00000136068	ENSMUSG00000025278	29588.3	-0.288171	0.134981	-2.1349	0.0327688	0.30533	Flnb	invitro
272.138	3.98247	0.150929	26.3863	1.96872e-153	3.16774e-151	DPPA3	ENSG00000187569	ENSMUSG00000046323	8.40077	0.789862	0.617868	1.27837	0.20112	0.62839	Dppa3	invitro
749.495	-1.67585	0.0635652	-26.3642	3.52461e-153	5.63238e-151	CYP1A1	ENSG00000140465	ENSMUSG00000032315	13.5293	-1.04071	1.43781	-0.723816	0.469179	0.830038	Cyp1a1	invitro
295.058	-3.07015	0.11656	-26.3397	6.73793e-153	1.06941e-150	RPS6KA6	ENSG00000072133	ENSMUSG00000025665	50.6095	-0.180096	0.26003	-0.692597	0.488563	0.839194	Rps6ka6	invitro
279.925	3.95601	0.150487	26.2882	2.61971e-152	4.10205e-150	KRT20	ENSG00000171431	ENSMUSG00000035775	30015.2	-0.0854179	0.234802	-0.363786	0.716018	0.93168	Krt20	invitro
435.15	2.36245	0.0900235	26.2426	8.69263e-152	1.35205e-149	ANXA1	ENSG00000135046	ENSMUSG00000024659	2969.38	0.192794	0.212872	0.905679	0.365106	0.772265	Anxa1	invitro
456.878	-2.25445	0.0859094	-26.2422	8.77073e-152	1.35516e-149	MYCN	ENSG00000134323	ENSMUSG00000037169	22.9605	0.171513	0.370849	0.462487	0.643732	0.907717	Mycn	invitro
1041.37	1.42204	0.0542029	26.2355	1.04708e-151	1.6072e-149	HYAL1	ENSG00000114378	ENSMUSG00000010051	91.0129	0.0301128	0.239406	0.125781	0.899905	0.978417	Hyal1	invitro
7758.79	0.707441	0.0269765	26.2243	1.40283e-151	2.13918e-149	AK4	ENSG00000162433	ENSMUSG00000028527	563.861	-0.795158	0.271667	-2.92695	0.00342301	0.0943945	Ak4	invitro
1379.36	-1.32184	0.050486	-26.1824	4.22108e-151	6.39494e-149	CNTN4	ENSG00000144619	ENSMUSG00000064293	6.34357	-1.42181	0.639028	-2.22496	0.0260837	0.273032	Cntn4	invitro
4808	0.777513	0.0297038	26.1756	5.04158e-151	7.58871e-149	CLMP	ENSG00000166250	ENSMUSG00000032024	85.0735	0.140038	0.271327	0.516125	0.605767	0.891827	Clmp	invitro
3262.88	0.975932	0.0373615	26.1213	2.08667e-150	3.12078e-148	TTC7A	ENSG00000068724	ENSMUSG00000036918	3667.29	-0.0534286	0.119822	-0.445899	0.65567	0.911985	Ttc7	invitro
2914.06	1.04189	0.0399843	26.0576	1.10371e-149	1.64017e-147	HMOX1	ENSG00000100292	ENSMUSG00000005413	193.262	-1.88005	0.776221	-2.42206	0.0154328	0.21057	Hmox1	invitro
5075.72	0.777035	0.0298843	26.0014	4.76934e-149	7.04262e-147	SNX6	ENSG00000129515	ENSMUSG00000005656	798.214	0.228849	0.0931986	2.4555	0.0140687	0.200287	Snx6	invitro
1178.78	1.35567	0.0521604	25.9904	6.35379e-149	9.32329e-147	IL18	ENSG00000150782	ENSMUSG00000039217	914.762	0.393209	0.204704	1.92086	0.0547489	0.378508	Il18	invitro
2618.47	1.0369	0.0399686	25.9428	2.19107e-148	3.19499e-146	CYTH3	ENSG00000008256	ENSMUSG00000018001	400.2	-0.132305	0.114723	-1.15325	0.248809	0.676137	Cyth3	invitro
7654.57	0.71074	0.0273995	25.9399	2.36383e-148	3.4255e-146	COTL1	ENSG00000103187	ENSMUSG00000031827	813.053	0.0878067	0.154226	0.56934	0.569126	0.875795	Cotl1	invitro
6119.07	0.8106	0.0314191	25.7996	8.95915e-147	1.29028e-144	IQGAP2	ENSG00000145703	ENSMUSG00000021676	13484.7	-0.0366036	0.205717	-0.177932	0.858776	0.969474	Iqgap2	invitro
262.152	-3.99361	0.154922	-25.7782	1.55595e-146	2.2271e-144	ZNF736	ENSG00000234444	ENSMUSG00000048280	257.832	-0.131285	0.142895	-0.918751	0.358226	0.76727	Zfp738	invitro
262.152	-3.99361	0.154922	-25.7782	1.55595e-146	2.2271e-144	ZNF736	ENSG00000234444	ENSMUSG00000098905	201.018	0.132382	0.135326	0.97825	0.327951	0.746428	Zfp953	invitro
262.152	-3.99361	0.154922	-25.7782	1.55595e-146	2.2271e-144	ZNF736	ENSG00000234444	ENSMUSG00000057842	170.24	0.130071	0.147796	0.880068	0.378822	0.780958	Zfp595	invitro
262.152	-3.99361	0.154922	-25.7782	1.55595e-146	2.2271e-144	ZNF736	ENSG00000234444	ENSMUSG00000055341	3.10189	0.233959	0.855955	0.273331	0.784599	1	Zfp457	invitro
5493.57	-1.12496	0.043666	-25.7628	2.31794e-146	3.29755e-144	CCND2	ENSG00000118971	ENSMUSG00000000184	2008.31	-0.228601	0.202108	-1.13108	0.25802	0.684882	Ccnd2	invitro
1147.05	1.65594	0.0643355	25.7391	4.27154e-146	6.00357e-144	PHEX	ENSG00000102174	ENSMUSG00000057457	1.00685	-1.67562	1.80289	-0.929407	0.352678	1	Phex	invitro
18517.7	-0.560758	0.02184	-25.6757	2.18256e-145	3.04918e-143	PDIA6	ENSG00000143870	ENSMUSG00000020571	2283.57	0.175201	0.17116	1.02361	0.30602	0.72787	Pdia6	invitro
3339.35	-0.861452	0.0336052	-25.6345	6.29937e-145	8.74825e-143	PLCB1	ENSG00000182621	ENSMUSG00000051177	144.708	-0.00157443	0.167286	-0.00941159	0.992491	0.998454	Plcb1	invitro
303.81	-2.82923	0.110428	-25.6206	8.98947e-145	1.24103e-142	ARRDC4	ENSG00000140450	ENSMUSG00000042659	5812.48	-0.0640924	0.232758	-0.27536	0.78304	0.95039	Arrdc4	invitro
3013.32	-1.2068	0.0471342	-25.6036	1.39087e-144	1.90885e-142	MDK	ENSG00000110492	ENSMUSG00000027239	13.7492	-0.286989	0.423553	-0.677574	0.498042	0.844504	Mdk	invitro
1603.98	1.24535	0.0490245	25.4027	2.35659e-142	3.1966e-140	ABCG2	ENSG00000118777	ENSMUSG00000029299	0.578743	-0.513911	1.98063	-0.259468	0.795274	1	Abcg3	invitro
618.889	1.69624	0.0668149	25.3871	3.50089e-142	4.72134e-140	SLC15A1	ENSG00000088386	ENSMUSG00000025557	9483.3	0.0395054	0.304541	0.129721	0.896787	0.977763	Slc15a1	invitro
755.862	-1.61212	0.0638799	-25.2367	1.58703e-140	2.12799e-138	IGSF9	ENSG00000085552	ENSMUSG00000037995	3878.95	-0.0819577	0.180374	-0.454376	0.649558	0.910508	Igsf9	invitro
650.191	1.65947	0.0657785	25.2281	1.9679e-140	2.62361e-138	RASGRP1	ENSG00000172575	ENSMUSG00000027347	3.53117	0.965678	0.809047	1.1936	0.232635	1	Rasgrp1	invitro
9598.43	0.642641	0.0255603	25.1422	1.72034e-139	2.26764e-137	MDH1	ENSG00000014641	ENSMUSG00000020321	5549.3	0.317818	0.12911	2.4616	0.013832	0.19857	Mdh1	invitro
1926.23	0.998982	0.0397965	25.1022	4.702e-139	6.16306e-137	EPAS1	ENSG00000116016	ENSMUSG00000024140	5157.47	-0.010253	0.143173	-0.0716126	0.94291	0.988984	Epas1	invitro
30570.2	0.584349	0.02329	25.0901	6.37081e-139	8.30376e-137	LRPPRC	ENSG00000138095	ENSMUSG00000024120	1531.88	-0.157531	0.206603	-0.762485	0.445771	0.819038	Lrpprc	invitro
4399.49	0.883758	0.0353499	25.0003	6.06705e-138	7.86391e-136	IFNGR1	ENSG00000027697	ENSMUSG00000020009	9803.22	-0.0245028	0.171019	-0.143275	0.886073	0.975541	Ifngr1	invitro
377.659	2.33881	0.0935947	24.9887	8.11712e-138	1.0463e-135	SPIRE1	ENSG00000134278	ENSMUSG00000024533	44.8299	0.00521442	0.289894	0.0179873	0.985649	0.996142	Spire1	invitro
1914.6	0.99216	0.0399918	24.8091	7.15662e-136	9.17423e-134	YPEL5	ENSG00000119801	ENSMUSG00000039770	1049.59	0.0494456	0.157805	0.313334	0.754027	0.945154	Ypel5	invitro
584.263	1.72829	0.0698818	24.7317	4.88392e-135	6.2266e-133	SGMS2	ENSG00000164023	ENSMUSG00000050931	1638.16	0.192254	0.119603	1.60743	0.107959	0.503415	Sgms2	invitro
4685.5	0.850121	0.0344789	24.6563	3.15224e-134	3.99701e-132	MTIF2	ENSG00000085760	ENSMUSG00000020459	629.003	0.059694	0.101736	0.586756	0.557367	0.872071	Mtif2	invitro
1252.65	-1.18245	0.0480009	-24.6339	5.47897e-134	6.90972e-132	NID1	ENSG00000116962	ENSMUSG00000005397	18.0783	-1.04734	0.36284	-2.88651	0.00389536	0.103421	Nid1	invitro
1046.14	1.45645	0.0592745	24.5713	2.56004e-133	3.21119e-131	STK10	ENSG00000072786	ENSMUSG00000020272	4040.05	0.049809	0.238057	0.209232	0.834267	0.963876	Stk10	invitro
2943.43	0.91056	0.0372873	24.4201	1.0468e-131	1.30603e-129	F2RL1	ENSG00000164251	ENSMUSG00000021678	3740.32	-0.142785	0.161469	-0.884284	0.376543	0.779772	F2rl1	invitro
531.948	2.05423	0.0842138	24.393	2.02708e-131	2.51563e-129	FBLN5	ENSG00000140092	ENSMUSG00000021186	4.21088	0.00193002	0.741865	0.00260158	0.997924	1	Fbln5	invitro
666.051	1.71103	0.0703119	24.3348	8.38923e-131	1.0356e-128	CYP4X1	ENSG00000186377	ENSMUSG00000047155	18.0823	-0.588435	0.396735	-1.48319	0.138023	0.550774	Cyp4x1	invitro
9828.64	0.677238	0.0279051	24.2693	4.13727e-130	5.08035e-128	CHORDC1	ENSG00000110172	ENSMUSG00000001774	667.918	0.148604	0.152423	0.974941	0.329589	0.748194	Chordc1	invitro
372.522	-2.40693	0.0992979	-24.2395	8.53775e-130	1.0429e-127	NPNT	ENSG00000168743	ENSMUSG00000040998	3.74157	-0.684814	0.8191	-0.836057	0.403123	1	Npnt	invitro
334.513	2.42396	0.100335	24.1587	6.04226e-129	7.34229e-127	QPCT	ENSG00000115828	ENSMUSG00000024084	24.7317	0.427876	0.501562	0.853087	0.393611	0.790364	Qpct	invitro
56762	0.567768	0.0235071	24.1531	6.93537e-129	8.3839e-127	RPS27A	ENSG00000143947	ENSMUSG00000020460	2226.99	0.431347	0.14616	2.95119	0.00316554	0.0897151	Rps27a	invitro
920.182	1.43609	0.0595062	24.1335	1.11319e-128	1.33875e-126	ALDH3B1	ENSG00000006534	ENSMUSG00000024885	298.531	0.294256	0.184486	1.59501	0.110711	0.507506	Aldh3b1	invitro
5431.75	-0.675983	0.0281431	-24.0195	1.73839e-127	2.07991e-125	CFTR	ENSG00000001626	ENSMUSG00000041301	3946.94	-0.386843	0.198897	-1.94494	0.0517817	0.370308	Cftr	invitro
681.936	-1.68733	0.070347	-23.9858	3.9112e-127	4.65572e-125	PHYHIPL	ENSG00000165443	ENSMUSG00000037747	1.88534	-2.05877	1.18228	-1.74135	0.0816225	1	Phyhipl	invitro
3139.59	-0.895685	0.037431	-23.929	1.52959e-126	1.80237e-124	TYRO3	ENSG00000092445	ENSMUSG00000027298	251.918	-0.00866959	0.207851	-0.0417107	0.966729	0.99276	Tyro3	invitro
14144.5	0.526478	0.0220274	23.901	2.98803e-126	3.5032e-124	ACTR2	ENSG00000138071	ENSMUSG00000020152	6415.5	0.0507443	0.112585	0.450718	0.652193	0.911188	Actr2	invitro
7840.86	0.648545	0.027209	23.8357	1.42605e-125	1.66355e-123	PDHA1	ENSG00000131828	ENSMUSG00000031299	3323.49	0.165617	0.12791	1.29479	0.195392	0.622841	Pdha1	invitro
1185.53	1.24102	0.0521401	23.8016	3.21852e-125	3.73588e-123	MAP6	ENSG00000171533	ENSMUSG00000055407	19.4139	-0.0232523	0.364548	-0.0637839	0.949142	0.989891	Map6	invitro
3637.12	-0.818351	0.0344372	-23.7636	7.95358e-125	9.18638e-123	GLB1	ENSG00000170266	ENSMUSG00000045594	1411.69	0.0211107	0.12063	0.175003	0.861077	0.969916	Glb1	invitro
83883	0.490032	0.0206251	23.759	8.85978e-125	1.01826e-122	CANX	ENSG00000127022	ENSMUSG00000020368	8769.17	0.172011	0.142175	1.20986	0.226334	0.653729	Canx	invitro
320.298	-6.40194	0.26968	-23.739	1.42807e-124	1.63325e-122	DIAPH2	ENSG00000147202	ENSMUSG00000034480	577.25	-0.175435	0.148114	-1.18446	0.23623	0.664399	Diaph2	invitro
4926.88	0.712696	0.0301795	23.6153	2.68701e-123	3.02854e-121	MRPL47	ENSG00000136522	ENSMUSG00000037531	210.98	0.188191	0.155345	1.21143	0.225729	0.65345	Mrpl47	invitro
907.188	-1.45557	0.0616744	-23.6009	3.77714e-123	4.23675e-121	WDR72	ENSG00000166415	ENSMUSG00000044976	0.345337	-1.89084	2.41728	-0.782218	0.434087	1	Wdr72	invitro
4431.99	0.69017	0.0292471	23.5979	4.05199e-123	4.5233e-121	DNAJB11	ENSG00000090520	ENSMUSG00000004460	2433.36	0.0933408	0.111329	0.838426	0.401792	0.794208	Dnajb11	invitro
4064.53	0.698046	0.0295913	23.5896	4.92921e-123	5.47636e-121	RASSF8	ENSG00000123094	ENSMUSG00000030259	11.2398	-0.971439	0.523596	-1.85532	0.0635504	0.402438	Rassf8	invitro
14710.1	0.521512	0.0221664	23.5271	2.15332e-122	2.381e-120	EML4	ENSG00000143924	ENSMUSG00000032624	2141.52	-0.244901	0.102827	-2.38168	0.0172339	0.224599	Eml4	invitro
1356	-1.10732	0.047067	-23.5265	2.18301e-122	2.40244e-120	FAM118A	ENSG00000100376	ENSMUSG00000022434	235.604	-0.0970795	0.147777	-0.656931	0.511225	0.851192	Fam118a	invitro
1435.57	1.12505	0.0478305	23.5215	2.45535e-122	2.68947e-120	IFT172	ENSG00000138002	ENSMUSG00000038564	761.83	-0.0916333	0.105374	-0.869599	0.384519	0.784896	Ift172	invitro
6684.02	0.715884	0.0304869	23.4817	6.27074e-122	6.83657e-120	AGR2	ENSG00000106541	ENSMUSG00000020581	12455.2	0.37928	0.16348	2.32004	0.0203389	0.243471	Agr2	invitro
701.763	1.49954	0.0638899	23.4707	8.13535e-122	8.82818e-120	KCNMA1	ENSG00000156113	ENSMUSG00000063142	426.503	-0.227063	0.133428	-1.70176	0.0888003	0.460527	Kcnma1	invitro
811.149	1.43904	0.0613435	23.4587	1.07823e-121	1.16463e-119	LIPC	ENSG00000166035	ENSMUSG00000032207	14.1265	-0.239818	0.394835	-0.607388	0.543594	0.867207	Lipc	invitro
10574.7	0.736025	0.0314551	23.3992	4.35014e-121	4.6771e-119	ANXA3	ENSG00000138772	ENSMUSG00000029484	3363.28	-0.0547721	0.216646	-0.252818	0.800409	0.9547	Anxa3	invitro
818.075	1.3577	0.0581757	23.3379	1.82792e-120	1.95629e-118	RNF157	ENSG00000141576	ENSMUSG00000052949	58.63	-0.0373266	0.23306	-0.160159	0.872756	0.972896	Rnf157	invitro
15758.6	0.548597	0.0235109	23.3338	2.01468e-120	2.14633e-118	CDV3	ENSG00000091527	ENSMUSG00000032803	1511.43	0.0405848	0.110822	0.366215	0.714205	0.931426	Cdv3	invitro
5607.85	0.65729	0.0281806	23.3242	2.51805e-120	2.67039e-118	PNPT1	ENSG00000138035	ENSMUSG00000020464	498.562	0.0369525	0.176835	0.208965	0.834475	0.963876	Pnpt1	invitro
5011.16	0.837505	0.0359323	23.3078	3.69278e-120	3.88091e-118	MACC1	ENSG00000183742	ENSMUSG00000041886	86.8358	-0.10442	0.267324	-0.390612	0.696084	0.927244	Macc1	invitro
448.201	1.89094	0.0812042	23.2862	6.11147e-120	6.39402e-118	HAPLN3	ENSG00000140511	ENSMUSG00000030606	0.362688	-1.9407	2.39423	-0.810575	0.41761	1	Hapln3	invitro
30200.7	0.590137	0.0253988	23.2348	2.02476e-119	2.10892e-117	EIF4G1	ENSG00000114867	ENSMUSG00000045983	9292.59	-0.165375	0.117747	-1.40449	0.160174	0.582858	Eif4g1	invitro
2273	0.970956	0.0418658	23.1921	5.46952e-119	5.67153e-117	CDC42EP3	ENSG00000163171	ENSMUSG00000036533	272.902	-0.674163	0.234829	-2.87087	0.00409343	0.106238	Cdc42ep3	invitro
668.599	-1.54817	0.0667967	-23.1773	7.71803e-119	7.96767e-117	TSPAN5	ENSG00000168785	ENSMUSG00000028152	199.858	0.0379139	0.19188	0.197592	0.843364	0.965582	Tspan5	invitro
1054.11	1.22429	0.0528381	23.1706	9.01818e-119	9.26887e-117	PPIC	ENSG00000168938	ENSMUSG00000024538	11.8425	0.226786	0.438451	0.517244	0.604986	0.89168	Ppic	invitro
24642.1	0.708687	0.0306194	23.145	1.63096e-118	1.66895e-116	TUBA1C	ENSG00000167553	ENSMUSG00000043091	2582.66	0.0142255	0.120642	0.117915	0.906135	0.97966	Tuba1c	invitro
1554.57	-1.31695	0.0569768	-23.1139	3.35936e-118	3.42258e-116	SERPINF2	ENSG00000167711	ENSMUSG00000038224	21.4837	0.157546	0.308577	0.510555	0.609662	0.894057	Serpinf2	invitro
3957.76	0.869418	0.0376564	23.0882	6.08638e-118	6.17398e-116	FRMD4B	ENSG00000114541	ENSMUSG00000030064	2193.93	-0.237198	0.130945	-1.81144	0.0700732	0.417569	Frmd4b	invitro
926.248	1.25213	0.0545439	22.9565	1.26998e-116	1.28268e-114	ZNF354A	ENSG00000169131	ENSMUSG00000020364	29.6682	-0.312845	0.29001	-1.07874	0.280705	0.706031	Zfp354a	invitro
7034.82	0.677546	0.0295322	22.9426	1.74694e-116	1.7568e-114	SNX2	ENSG00000205302	ENSMUSG00000034484	1142.83	0.109844	0.0873646	1.2573	0.208644	0.63656	Snx2	invitro
3479	0.775625	0.033854	22.9109	3.61673e-116	3.62155e-114	TCEAL9	ENSG00000185222	ENSMUSG00000042712	984.637	0.345996	0.16102	2.14878	0.0316518	0.298826	Wbp5	invitro
1114.28	1.14724	0.0500783	22.909	3.7824e-116	3.77125e-114	GNE	ENSG00000159921	ENSMUSG00000028479	7704.63	0.0270279	0.123264	0.219268	0.826441	0.962672	Gne	invitro
2468.76	1.23009	0.0538478	22.8439	1.68122e-115	1.66913e-113	TIMP3	ENSG00000100234	ENSMUSG00000020044	844.004	-0.197482	0.161393	-1.22361	0.221099	0.64865	Timp3	invitro
10363.6	-0.635313	0.0278333	-22.8257	2.54991e-115	2.52084e-113	MCM7	ENSG00000166508	ENSMUSG00000029730	823.678	0.00708501	0.191539	0.03699	0.970493	0.993194	Mcm7	invitro
4089.17	0.852882	0.0373656	22.8253	2.57024e-115	2.53022e-113	CLU	ENSG00000120885	ENSMUSG00000022037	105.654	0.419731	0.237191	1.76959	0.0767953	0.43625	Clu	invitro
7800.85	0.612411	0.0269041	22.7627	1.0739e-114	1.05274e-112	CEBPZ	ENSG00000115816	ENSMUSG00000024081	546.793	-0.155205	0.142656	-1.08797	0.276608	0.703286	Cebpz	invitro
5368.67	0.742353	0.0326235	22.7552	1.27594e-114	1.24556e-112	ITGA6	ENSG00000091409	ENSMUSG00000027111	5838.19	-0.249709	0.15192	-1.64369	0.100241	0.485847	Itga6	invitro
379.052	2.01257	0.088503	22.7401	1.79675e-114	1.74666e-112	KIAA0040	ENSG00000235750	ENSMUSG00000090394	185.726	-0.40131	0.229505	-1.74859	0.0803622	0.444102	4930523C07Rik	invitro
3997.78	0.809025	0.0356286	22.7072	3.80262e-114	3.68129e-112	S100A16	ENSG00000188643	ENSMUSG00000074457	1508.39	0.257538	0.145349	1.77186	0.0764185	0.435178	S100a16	invitro
657.699	-1.44419	0.0636292	-22.697	4.79751e-114	4.62524e-112	MYEF2	ENSG00000104177	ENSMUSG00000027201	288.176	-0.283763	0.229972	-1.2339	0.217238	0.64485	Myef2	invitro
657.699	-1.44419	0.0636292	-22.697	4.79751e-114	4.62524e-112	MYEF2	ENSG00000104177	ENSMUSG00000049230	9.79888	-0.286752	0.581043	-0.493513	0.62165	0.899628	Gm9833	invitro
1124.58	1.39937	0.061691	22.6836	6.51122e-114	6.25158e-112	FHL2	ENSG00000115641	ENSMUSG00000008136	607.464	-0.249802	0.164994	-1.514	0.130025	0.540887	Fhl2	invitro
561.212	1.73541	0.0765264	22.6772	7.51459e-114	7.18536e-112	TCN2	ENSG00000185339	ENSMUSG00000020432	1763.69	0.392718	0.107969	3.63732	0.000275491	0.0204869	Tcn2	both
856.103	1.27755	0.0565455	22.5932	5.05e-113	4.80904e-111	NCEH1	ENSG00000144959	ENSMUSG00000027698	1339.55	0.0217992	0.279778	0.077916	0.937895	0.988406	Nceh1	invitro
342.503	2.17455	0.0963015	22.5806	6.71935e-113	6.37273e-111	ZNF772	ENSG00000197128	ENSMUSG00000053211	7.72534	-0.399932	0.560523	-0.713497	0.475539	0.832758	Zfy1	invitro
3518.98	-0.841699	0.0373116	-22.5587	1.10419e-112	1.04299e-110	FOXA1	ENSG00000129514	ENSMUSG00000035451	1373.83	-0.0633821	0.0981231	-0.645945	0.518315	0.853928	Foxa1	invitro
12954.5	-0.507226	0.0225316	-22.5117	3.18456e-112	2.99593e-110	HMGCR	ENSG00000113161	ENSMUSG00000021670	6288.95	-0.267426	0.201972	-1.32407	0.185479	0.611329	Hmgcr	invitro
2911.71	0.74006	0.0329102	22.4873	5.53187e-112	5.1833e-110	FDX1	ENSG00000137714	ENSMUSG00000032051	365.786	0.426329	0.16621	2.565	0.0103177	0.169736	Fdx1	invitro
3860.18	0.768252	0.0342239	22.4478	1.34322e-111	1.25355e-109	MFN1	ENSG00000171109	ENSMUSG00000027668	2245.09	-0.1813	0.100635	-1.80157	0.0716132	0.422278	Mfn1	invitro
3356.21	-0.92734	0.0413426	-22.4306	1.97942e-111	1.83992e-109	PCSK9	ENSG00000169174	ENSMUSG00000044254	747.583	-0.67713	0.31747	-2.13289	0.0329334	0.305603	Pcsk9	invitro
9469.13	0.697175	0.0311601	22.3739	7.0638e-111	6.51406e-109	AP2M1	ENSG00000161203	ENSMUSG00000022841	1649.99	0.187143	0.102171	1.83166	0.0670016	0.410352	Ap2m1	invitro
826.507	1.36455	0.0610108	22.3657	8.49108e-111	7.79942e-109	PTGS2	ENSG00000073756	ENSMUSG00000032487	1.58728	-0.612928	1.09269	-0.560934	0.574842	1	Ptgs2	invitro
712.567	1.63385	0.0731271	22.3426	1.42395e-110	1.30283e-108	KHK	ENSG00000138030	ENSMUSG00000029162	264.042	0.125561	0.143008	0.877998	0.379945	0.781573	Khk	invitro
1426.86	-1.06889	0.0478793	-22.3246	2.13364e-110	1.94453e-108	BCAM	ENSG00000187244	ENSMUSG00000002980	77.2382	-0.215487	0.250414	-0.860526	0.389499	0.788761	Bcam	invitro
3610.83	0.728088	0.0326821	22.2779	6.05139e-110	5.47228e-108	GOLIM4	ENSG00000173905	ENSMUSG00000034109	1989.1	-0.00664863	0.168196	-0.0395291	0.968469	0.992933	Golim4	invitro
4407.47	-0.662246	0.0297443	-22.2647	8.13404e-110	7.32723e-108	IRF2BP2	ENSG00000168264	ENSMUSG00000051495	3569.23	-0.0630232	0.0862061	-0.731076	0.464733	0.82771	Irf2bp2	invitro
399.816	-1.97242	0.0886659	-22.2456	1.24543e-109	1.11758e-107	SH3BGRL	ENSG00000131171	ENSMUSG00000031246	1750.94	0.237738	0.109401	2.17308	0.0297743	0.289281	Sh3bgrl	invitro
295.524	-2.54341	0.114369	-22.2386	1.45421e-109	1.29993e-107	OSBPL1A	ENSG00000141447	ENSMUSG00000044252	359.186	-0.0481107	0.137566	-0.349728	0.726542	0.935439	Osbpl1a	invitro
982.071	1.41939	0.063897	22.2136	2.53504e-109	2.25744e-107	SALL4	ENSG00000101115	ENSMUSG00000027547	0.357346	0.838613	2.47035	0.339472	0.734255	1	Sall4	invitro
3081.3	0.849486	0.0382608	22.2025	3.24643e-109	2.87994e-107	MGST3	ENSG00000143198	ENSMUSG00000026688	7913.07	0.464782	0.136117	3.41458	0.000638798	0.0354183	Mgst3	both
6675.26	0.67034	0.0302334	22.1721	6.37981e-109	5.63816e-107	ABCC2	ENSG00000023839	ENSMUSG00000025194	197.036	-0.176796	0.205762	-0.859227	0.390216	0.789124	Abcc2	invitro
300.723	2.51125	0.113495	22.1264	1.75991e-108	1.54945e-106	BIRC3	ENSG00000023445	ENSMUSG00000032000	2086.1	-0.151375	0.202859	-0.746207	0.455542	0.822987	Birc3	invitro
1489.06	-1.12075	0.0506579	-22.1238	1.86409e-108	1.635e-106	BMF	ENSG00000104081	ENSMUSG00000040093	295.3	0.202084	0.350077	0.577257	0.563766	0.874202	Bmf	invitro
32279.6	0.472052	0.0213869	22.072	5.87898e-108	5.13717e-106	SLC39A14	ENSG00000104635	ENSMUSG00000022094	1403.22	0.119346	0.167489	0.71256	0.476118	0.832822	Slc39a14	invitro
444.757	-1.93954	0.0879224	-22.0596	7.71879e-108	6.71967e-106	NDNF	ENSG00000173376	ENSMUSG00000049001	27.1158	-0.297484	0.288054	-1.03274	0.301727	0.724654	Ndnf	invitro
4137.21	0.662971	0.0300865	22.0355	1.31633e-107	1.14169e-105	SENP2	ENSG00000163904	ENSMUSG00000022855	1049.85	-0.196539	0.102359	-1.9201	0.0548452	0.378608	Senp2	invitro
15503.1	0.631322	0.0286722	22.0186	1.90965e-107	1.65015e-105	PSMD2	ENSG00000175166	ENSMUSG00000006998	3801.29	-0.0103657	0.0887035	-0.116858	0.906972	0.98005	Psmd2	invitro
1217.22	1.07219	0.048747	21.995	3.21437e-107	2.76732e-105	F3	ENSG00000117525	ENSMUSG00000028128	719.492	-0.938262	0.163581	-5.73575	9.70804e-09	2.72016e-06	F3	both
502.046	-1.79478	0.0816039	-21.9939	3.29743e-107	2.8284e-105	MGAT5	ENSG00000152127	ENSMUSG00000036155	7180.96	-0.152628	0.141937	-1.07532	0.282232	0.708108	Mgat5	invitro
12619.6	-0.749756	0.0340904	-21.9932	3.34502e-107	2.85871e-105	APOA2	ENSG00000158874	ENSMUSG00000005681	3.7349	0.51166	0.731562	0.699408	0.484297	1	Apoa2	invitro
10539.7	-0.642022	0.0292038	-21.9842	4.07895e-107	3.47321e-105	ASNS	ENSG00000070669	ENSMUSG00000029752	468.272	0.0421787	0.192272	0.21937	0.826362	0.962672	Asns	invitro
189.466	3.99084	0.18155	21.9821	4.27635e-107	3.62806e-105	CPN2	ENSG00000178772	ENSMUSG00000023176	10.7592	0.425605	0.478812	0.888878	0.374069	0.777794	Cpn2	invitro
39931.4	0.513673	0.0233808	21.9699	5.59017e-107	4.72552e-105	ANXA2	ENSG00000182718	ENSMUSG00000032231	13790.5	0.076413	0.126408	0.604493	0.545516	0.867473	Anxa2	invitro
1387.95	-1.01441	0.0462302	-21.9427	1.01719e-106	8.56756e-105	GALNT3	ENSG00000115339	ENSMUSG00000026994	1039.36	0.0205324	0.122508	0.167601	0.866897	0.971329	Galnt3	invitro
228.236	-2.80488	0.128415	-21.8423	9.20725e-106	7.72714e-104	INPP4B	ENSG00000109452	ENSMUSG00000037940	430.32	-0.297079	0.260473	-1.14053	0.254063	0.680706	Inpp4b	invitro
2180.62	-0.917787	0.0420285	-21.8373	1.02695e-105	8.58771e-104	PLXNB1	ENSG00000164050	ENSMUSG00000053646	572.024	-0.156531	0.171767	-0.911299	0.362138	0.771423	Plxnb1	invitro
12243.5	-0.740306	0.0339484	-21.8068	1.99811e-105	1.66492e-103	SERINC5	ENSG00000164300	ENSMUSG00000021703	3625.99	0.00972861	0.189792	0.0512594	0.959119	0.991247	Serinc5	invitro
28804.1	0.442416	0.0203424	21.7485	7.13933e-105	5.90666e-103	EPCAM	ENSG00000119888	ENSMUSG00000045394	44966.8	0.10896	0.146478	0.743871	0.456955	0.823768	Epcam	invitro
2554.41	0.998785	0.0461046	21.6635	4.53805e-104	3.74125e-102	ANXA4	ENSG00000196975	ENSMUSG00000029994	8223.24	0.126064	0.110844	1.13731	0.255408	0.681914	Anxa4	invitro
6018.31	0.587319	0.0271786	21.6096	1.45814e-103	1.19788e-101	RTCB	ENSG00000100220	ENSMUSG00000001783	2453.26	-0.00235155	0.0950474	-0.0247408	0.980262	0.99454	Rtcb	invitro
305.088	-2.27497	0.105389	-21.5864	2.4097e-103	1.97266e-101	TIMP1	ENSG00000102265	ENSMUSG00000001131	1.61009	-0.619069	1.13132	-0.547207	0.584237	1	Timp1	invitro
768.82	-1.25198	0.0580144	-21.5805	2.74077e-103	2.23584e-101	KLF12	ENSG00000118922	ENSMUSG00000072294	102.21	-0.483483	0.220514	-2.19253	0.0283416	0.282534	Klf12	invitro
2464.33	0.793706	0.0368208	21.556	4.6559e-103	3.7849e-101	AGBL5	ENSG00000084693	ENSMUSG00000029165	348.611	-0.0358198	0.128816	-0.278071	0.780958	0.949677	Agbl5	invitro
4005.31	-0.674755	0.0313625	-21.5147	1.13453e-102	9.19089e-101	DOCK1	ENSG00000150760	ENSMUSG00000058325	4146.82	-0.160664	0.125219	-1.28306	0.199471	0.626606	Dock1	invitro
452.033	1.82421	0.0848408	21.5016	1.50444e-102	1.21454e-100	SLC10A1	ENSG00000100652	ENSMUSG00000021135	94.8321	-0.0961253	0.192499	-0.499356	0.617529	0.897984	Slc10a1	invitro
21290.6	0.537469	0.0250783	21.4316	6.77821e-102	5.45319e-100	LDHA	ENSG00000134333	ENSMUSG00000063229	22904.7	0.0169708	0.166486	0.101935	0.918808	0.982769	Ldha	invitro
170.599	-4.62439	0.21617	-21.3924	1.57313e-101	1.26127e-99	MRC2	ENSG00000011028	ENSMUSG00000020695	3.37862	0.705764	0.952291	0.741122	0.458619	1	Mrc2	invitro
16319.4	0.49814	0.0233089	21.3713	2.47382e-101	1.9766e-99	EZR	ENSG00000092820	ENSMUSG00000052397	26601.6	-0.0132087	0.191574	-0.068948	0.945031	0.989184	Ezr	invitro
1230.92	-1.03099	0.0482887	-21.3505	3.85599e-101	3.07045e-99	CELSR1	ENSG00000075275	ENSMUSG00000016028	3355.07	-0.21411	0.125216	-1.70992	0.0872811	0.457742	Celsr1	invitro
12426.8	0.719039	0.0336787	21.35	3.90062e-101	3.09542e-99	SPTAN1	ENSG00000197694	ENSMUSG00000057738	16501.6	-0.159878	0.0947338	-1.68765	0.0914783	0.467041	Sptan1	invitro
4279.31	0.702429	0.0330844	21.2314	4.89606e-100	3.87221e-98	TLN2	ENSG00000171914	ENSMUSG00000052698	1008.17	-0.419227	0.193974	-2.16125	0.0306759	0.293498	Tln2	invitro
10711.6	0.705842	0.0333259	21.18	1.46094e-99	1.15152e-97	RAB1A	ENSG00000138069	ENSMUSG00000020149	5049.44	0.113505	0.118233	0.96001	0.33705	0.75289	Rab1a	invitro
3261.51	0.816478	0.0385526	21.1783	1.51367e-99	1.18907e-97	HEPH	ENSG00000089472	ENSMUSG00000031209	7085.21	-0.00536326	0.166919	-0.0321309	0.974368	0.993733	Heph	invitro
495.545	-1.65103	0.0780205	-21.1615	2.16153e-99	1.6923e-97	GLB1L2	ENSG00000149328	ENSMUSG00000036395	3.1871	1.26919	0.871855	1.45574	0.145465	1	Glb1l2	invitro
1410.25	1.07791	0.050943	21.1592	2.26996e-99	1.77125e-97	DUSP6	ENSG00000139318	ENSMUSG00000019960	3114.06	-0.219651	0.283794	-0.773978	0.438944	0.814264	Dusp6	invitro
922.233	-1.1913	0.0563629	-21.1361	3.70123e-99	2.87844e-97	SEMA3C	ENSG00000075223	ENSMUSG00000028780	5195.63	0.0254856	0.116158	0.219404	0.826335	0.962672	Sema3c	invitro
225.681	2.78729	0.131893	21.1329	3.96237e-99	3.0713e-97	SLC5A1	ENSG00000100170	ENSMUSG00000011034	3812.83	0.122984	0.102215	1.20319	0.228904	0.656744	Slc5a1	invitro
1490.46	-0.900964	0.0426733	-21.113	6.03577e-99	4.64754e-97	FKBP5	ENSG00000096060	ENSMUSG00000024222	2633.54	-0.035432	0.199403	-0.17769	0.858966	0.969494	Fkbp5	invitro
20666.9	0.50579	0.023958	21.1116	6.2265e-99	4.77864e-97	ATP1B1	ENSG00000143153	ENSMUSG00000026576	27603.8	0.0781547	0.198886	0.392963	0.694347	0.926209	Atp1b1	invitro
424.832	-1.86809	0.0886433	-21.0742	1.37083e-98	1.04862e-96	GSAP	ENSG00000186088	ENSMUSG00000039934	154.126	-0.21811	0.209767	-1.03977	0.298445	0.722073	Gsap	invitro
2719.63	0.984226	0.0467893	21.0353	3.12067e-98	2.37936e-96	HPGD	ENSG00000164120	ENSMUSG00000031613	4376.23	0.221764	0.170251	1.30257	0.19272	0.619484	Hpgd	invitro
1173.89	-1.18012	0.0561632	-21.0123	5.06053e-98	3.83336e-96	F7	ENSG00000057593	ENSMUSG00000031443	4.13085	0.091561	0.758269	0.12075	0.903889	1	F7	invitro
1449.32	0.947071	0.045074	21.0115	5.14783e-98	3.88686e-96	ZNF512	ENSG00000243943	ENSMUSG00000062761	433.194	0.145076	0.107661	1.34753	0.177809	0.605269	Zfp512	invitro
1628.45	1.04568	0.0497967	20.9991	6.68728e-98	5.03293e-96	SLC1A4	ENSG00000115902	ENSMUSG00000020142	870.521	-0.145812	0.225292	-0.647212	0.517494	0.853321	Slc1a4	invitro
1883.73	0.847753	0.040446	20.9601	1.51633e-97	1.13754e-95	TTC27	ENSG00000018699	ENSMUSG00000024078	181.448	-0.0265928	0.219646	-0.121071	0.903635	0.979193	Ttc27	invitro
1546.61	-0.933264	0.04455	-20.9487	1.92857e-97	1.44216e-95	CHD3	ENSG00000170004	ENSMUSG00000018474	4043.04	0.208142	0.196013	1.06188	0.288291	0.713271	Chd3	invitro
267.225	2.41856	0.115934	20.8615	1.19848e-96	8.93343e-95	PAPSS2	ENSG00000198682	ENSMUSG00000024899	13092	0.245708	0.137507	1.78688	0.0739566	0.42884	Papss2	invitro
7065.1	0.603687	0.0289485	20.8538	1.40663e-96	1.04516e-94	MSH2	ENSG00000095002	ENSMUSG00000024151	514.241	-0.0249725	0.139958	-0.178428	0.858387	0.969474	Msh2	invitro
3026.44	-0.721313	0.0346303	-20.829	2.36466e-96	1.74588e-94	EPHB4	ENSG00000196411	ENSMUSG00000029710	2262.77	-0.15525	0.16036	-0.968131	0.332979	0.749674	Ephb4	invitro
1709.96	-0.844734	0.0405786	-20.8173	3.02022e-96	2.22287e-94	ATXN10	ENSG00000130638	ENSMUSG00000016541	223.837	0.267449	0.193782	1.38015	0.16754	0.591379	Atxn10	invitro
3430.48	-0.684189	0.0329026	-20.7944	4.8673e-96	3.57104e-94	REPIN1	ENSG00000214022	ENSMUSG00000052751	368.788	-0.0427295	0.154087	-0.277308	0.781543	0.949677	Repin1	invitro
749.295	1.44275	0.0694177	20.7836	6.09479e-96	4.45761e-94	QSOX1	ENSG00000116260	ENSMUSG00000033684	2626.16	-0.0499261	0.0972474	-0.513392	0.607677	0.892712	Qsox1	invitro
1611.7	0.940231	0.0452556	20.776	7.13434e-96	5.2016e-94	TNFAIP3	ENSG00000118503	ENSMUSG00000019850	3841.54	-0.360247	0.108059	-3.33379	0.000856704	0.0419765	Tnfaip3	both
1204.34	1.10212	0.0530567	20.7725	7.67397e-96	5.57761e-94	MPV17	ENSG00000115204	ENSMUSG00000107283	167.811	0.093538	0.141141	0.662728	0.507505	0.848837	Mpv17	invitro
5454.49	0.630254	0.0303453	20.7694	8.18369e-96	5.92962e-94	SLC35F2	ENSG00000110660	ENSMUSG00000042195	264.561	0.413757	0.174323	2.3735	0.0176204	0.226003	Slc35f2	invitro
344.252	1.98569	0.095613	20.768	8.42936e-96	6.08871e-94	TNNC1	ENSG00000114854	ENSMUSG00000091898	4.55437	0.953226	0.744444	1.28045	0.200386	1	Tnnc1	invitro
1949.62	0.939535	0.0453067	20.7372	1.59988e-95	1.15206e-93	TMEM200A	ENSG00000164484	ENSMUSG00000049420	2.27077	0.49976	0.925319	0.540095	0.589132	1	Tmem200a	invitro
9078.82	-0.673527	0.0325119	-20.7163	2.46885e-95	1.77233e-93	APP	ENSG00000142192	ENSMUSG00000022892	14924.8	0.13017	0.145747	0.893121	0.371793	0.776517	App	invitro
300.752	2.44249	0.118111	20.6796	5.28688e-95	3.78369e-93	DDR2	ENSG00000162733	ENSMUSG00000026674	5.02622	0.51922	0.675491	0.768655	0.442098	1	Ddr2	invitro
208.873	3.31018	0.160122	20.6729	6.08166e-95	4.32595e-93	ALDOB	ENSG00000136872	ENSMUSG00000028307	2390.2	0.241839	0.130377	1.85492	0.0636081	0.402438	Aldob	invitro
4801.16	-0.586367	0.0285048	-20.5708	5.01079e-94	3.53193e-92	ZMYND8	ENSG00000101040	ENSMUSG00000039671	3063.35	0.0789899	0.132515	0.596083	0.55112	0.869557	Zmynd8	invitro
1158.07	-1.05766	0.0515	-20.5372	1.00235e-93	7.04392e-92	GAS6	ENSG00000183087	ENSMUSG00000031451	4321.04	-0.0313731	0.148046	-0.211915	0.832174	0.963876	Gas6	invitro
267.418	2.33151	0.113564	20.5304	1.15236e-93	8.07381e-92	PLA2G2A	ENSG00000188257	ENSMUSG00000058908	40.2705	0.343925	0.389785	0.882345	0.37759	0.780528	Pla2g2a	invitro
1391.61	1.08972	0.0531229	20.5131	1.64309e-93	1.14433e-91	SFI1	ENSG00000198089	ENSMUSG00000023764	542.617	-0.0434842	0.120352	-0.361309	0.717869	0.93168	Sfi1	invitro
8584.84	0.568426	0.0278111	20.4388	7.55921e-93	5.24893e-91	HKDC1	ENSG00000156510	ENSMUSG00000020080	3815.38	0.101999	0.278627	0.366079	0.714306	0.931426	Hkdc1	invitro
782.922	-1.23127	0.0602651	-20.4309	8.88727e-93	6.15279e-91	TPK1	ENSG00000196511	ENSMUSG00000029735	437.668	0.14905	0.116886	1.27518	0.202247	0.630406	Tpk1	invitro
1182.82	-1.02446	0.0501936	-20.4102	1.35716e-92	9.36804e-91	ADAM23	ENSG00000114948	ENSMUSG00000025964	0.362447	2.04493	2.8225	0.72451	0.468753	1	Adam23	invitro
1108.76	-1.1097	0.054379	-20.4068	1.45582e-92	1.00194e-90	DSC2	ENSG00000134755	ENSMUSG00000024331	5922.07	0.00671431	0.133591	0.05026	0.959915	0.991367	Dsc2	invitro
5689.12	0.600511	0.0294457	20.3938	1.8963e-92	1.30126e-90	ACTL6A	ENSG00000136518	ENSMUSG00000027671	479.944	0.0411518	0.143401	0.28697	0.774135	0.949677	Actl6a	invitro
2807.69	-0.791984	0.0389491	-20.3338	6.45434e-92	4.41602e-90	PMPCB	ENSG00000105819	ENSMUSG00000029017	1155.46	0.196964	0.0977085	2.01583	0.0438176	0.344198	Pmpcb	invitro
920.994	-1.12421	0.0553029	-20.3283	7.2295e-92	4.93191e-90	PPDPF	ENSG00000125534	ENSMUSG00000016344	523.03	0.30769	0.127465	2.41391	0.0157824	0.212934	Ppdpf	invitro
15134	0.516569	0.0255002	20.2574	3.0556e-91	2.07843e-89	DPP4	ENSG00000197635	ENSMUSG00000035000	651.671	0.200733	0.154157	1.30214	0.19287	0.619484	Dpp4	invitro
421.405	1.78785	0.0882703	20.2543	3.25644e-91	2.2086e-89	WNT5A	ENSG00000114251	ENSMUSG00000021994	55.0246	-0.128433	0.837966	-0.153267	0.878188	0.974446	Wnt5a	invitro
2115.49	-0.770447	0.0380851	-20.2296	5.37141e-91	3.63247e-89	RABGAP1	ENSG00000011454	ENSMUSG00000035437	1375.61	-0.0920982	0.0904437	-1.01829	0.308538	0.729583	Rabgap1	invitro
1073.22	-1.10625	0.0548122	-20.1826	1.39308e-90	9.39363e-89	STRA6	ENSG00000137868	ENSMUSG00000032327	6.25142	-0.928265	0.701625	-1.32302	0.185828	0.611413	Stra6	invitro
1183.67	1.04712	0.0520404	20.1213	4.79965e-90	3.22711e-88	CHI3L1	ENSG00000133048	ENSMUSG00000064246	2.11043	2.32564	1.20751	1.92598	0.0541069	1	Chil1	invitro
151.939	3.91922	0.195005	20.0981	7.66865e-90	5.1413e-88	PTN	ENSG00000105894	ENSMUSG00000029838	0.50898	0.207588	2.32806	0.0891681	0.928948	1	Ptn	invitro
588.969	-1.58266	0.0787563	-20.0956	8.06156e-90	5.38923e-88	IGFL2	ENSG00000204866	ENSMUSG00000066756	0.401289	0.882358	2.41407	0.365506	0.714734	1	Igfl3	invitro
4508.92	0.574126	0.0286045	20.0712	1.31843e-89	8.78862e-88	EED	ENSG00000074266	ENSMUSG00000030619	688.048	-0.119968	0.0939889	-1.27641	0.201811	0.629431	Eed	invitro
1964.6	0.817365	0.040766	20.0501	2.01294e-89	1.33801e-87	FAM174B	ENSG00000185442	ENSMUSG00000078670	725.815	0.19297	0.123095	1.56765	0.116963	0.518292	Fam174b	invitro
7941.65	-0.564941	0.0282468	-20.0002	5.48476e-89	3.62507e-87	FADS1	ENSG00000149485	ENSMUSG00000010663	231.477	0.113213	0.222399	0.509053	0.610715	0.894534	Fads1	invitro
369.507	1.85291	0.0926527	19.9985	5.6757e-89	3.74067e-87	CSF1R	ENSG00000182578	ENSMUSG00000024621	10.4767	-0.337481	0.462124	-0.730284	0.465217	0.828195	Csf1r	invitro
5757.16	0.552521	0.0276556	19.9787	8.44709e-89	5.55152e-87	SEC62	ENSG00000008952	ENSMUSG00000027706	1353.03	0.0586683	0.093947	0.624483	0.53231	0.860134	Sec62	invitro
2291.42	-0.79888	0.040084	-19.9302	2.22818e-88	1.46027e-86	ADAM17	ENSG00000151694	ENSMUSG00000052593	1169.53	-0.00716735	0.121427	-0.0590259	0.952931	0.990097	Adam17	invitro
1856.95	0.876243	0.0440047	19.9125	3.1708e-88	2.07221e-86	PHLPP2	ENSG00000040199	ENSMUSG00000031732	5742.4	0.0141424	0.268172	0.0527362	0.957942	0.990978	Phlpp2	invitro
1665.02	-0.959953	0.048214	-19.9102	3.31692e-88	2.16165e-86	ZKSCAN1	ENSG00000106261	ENSMUSG00000029729	2379.81	0.0979009	0.0888425	1.10196	0.270479	0.696438	Zkscan1	invitro
901.433	1.23749	0.0622283	19.8862	5.35445e-88	3.47979e-86	ZMAT3	ENSG00000172667	ENSMUSG00000027663	519.11	-0.0654025	0.102762	-0.636447	0.524485	0.855223	Zmat3	invitro
174.97	3.0535	0.153559	19.8849	5.50317e-88	3.56652e-86	PPP2R2B	ENSG00000156475	ENSMUSG00000024500	1.66525	0.424193	1.11377	0.380863	0.703305	1	Ppp2r2b	invitro
5079.07	0.701609	0.0353287	19.8594	9.13225e-88	5.85342e-86	LASP1	ENSG00000002834	ENSMUSG00000038366	14300.6	0.0115876	0.18021	0.0643008	0.948731	0.989739	Lasp1	invitro
996.702	1.00487	0.0506433	19.8422	1.28812e-87	8.23371e-86	KRTCAP3	ENSG00000157992	ENSMUSG00000029149	878.518	0.148025	0.107556	1.37627	0.168739	0.592618	Krtcap3	invitro
530.246	1.53497	0.0774004	19.8315	1.5928e-87	1.01535e-85	WASF1	ENSG00000112290	ENSMUSG00000019831	2.94503	1.08651	1.06932	1.01608	0.309593	1	Wasf1	invitro
2738.16	0.77869	0.0394232	19.7521	7.70122e-87	4.89583e-85	FNDC3B	ENSG00000075420	ENSMUSG00000039286	1361.61	-0.164021	0.10373	-1.58122	0.113827	0.512354	Fndc3b	invitro
270.583	2.04384	0.104252	19.6048	1.40618e-85	8.91513e-84	KCNK6	ENSG00000099337	ENSMUSG00000046410	1707.71	-0.112968	0.169937	-0.664763	0.506202	0.848284	Kcnk6	invitro
2063.71	0.831361	0.0424441	19.5872	1.98805e-85	1.257e-83	CHCHD10	ENSG00000250479	ENSMUSG00000049422	2322.9	0.220678	0.146139	1.51006	0.131028	0.542468	Chchd10	invitro
3672.6	0.640063	0.0327178	19.5632	3.18685e-85	2.00952e-83	SPDL1	ENSG00000040275	ENSMUSG00000069910	112.482	-0.012063	0.270425	-0.0446075	0.96442	0.99266	Spdl1	invitro
269.243	-2.06663	0.105902	-19.5144	8.27673e-85	5.19098e-83	CDH6	ENSG00000113361	ENSMUSG00000039385	4.36228	-0.859686	0.756679	-1.13613	0.255902	1	Cdh6	invitro
8592.92	0.461762	0.023673	19.5059	9.78991e-85	6.12355e-83	VAPA	ENSG00000101558	ENSMUSG00000024091	3252.46	0.174472	0.141465	1.23332	0.217456	0.645006	Vapa	invitro
3277.72	-0.872776	0.0447573	-19.5002	1.09337e-84	6.82073e-83	AGT	ENSG00000135744	ENSMUSG00000031980	122.71	1.10637	0.182152	6.07388	1.24859e-09	4.16844e-07	Agt	both
888.133	1.08662	0.0557313	19.4976	1.15145e-84	7.16385e-83	BLVRA	ENSG00000106605	ENSMUSG00000001999	184.782	0.313656	0.185551	1.69041	0.0909503	0.466221	Blvra	invitro
3453.7	0.832084	0.0426991	19.4872	1.41089e-84	8.75464e-83	YWHAH	ENSG00000128245	ENSMUSG00000018965	1362.15	0.0961555	0.100295	0.958729	0.337696	0.752973	Ywhah	invitro
140.989	-4.39184	0.225441	-19.4811	1.58702e-84	9.82141e-83	PLCB4	ENSG00000101333	ENSMUSG00000039943	483.845	-0.00881838	0.129373	-0.0681627	0.945656	0.989394	Plcb4	invitro
706.602	1.25915	0.0646638	19.4723	1.8869e-84	1.16464e-82	RHOBTB1	ENSG00000072422	ENSMUSG00000019944	137.104	0.423475	0.226045	1.87341	0.0610124	0.394619	Rhobtb1	invitro
723.401	-1.2669	0.0651384	-19.4493	2.95466e-84	1.81887e-82	F10	ENSG00000126218	ENSMUSG00000031444	2.9399	0.646389	0.990835	0.652369	0.514163	1	F10	invitro
216.044	3.20811	0.165403	19.3957	8.39035e-84	5.13793e-82	SLC2A5	ENSG00000142583	ENSMUSG00000028976	65.3878	0.174904	0.221636	0.789149	0.430025	0.809814	Slc2a5	invitro
295.064	-1.99426	0.102848	-19.3903	9.32157e-84	5.68982e-82	CROT	ENSG00000005469	ENSMUSG00000003623	992.688	0.286112	0.104101	2.7484	0.00598873	0.130585	Crot	invitro
2683.28	-0.735316	0.0379221	-19.3902	9.34036e-84	5.68982e-82	UCHL1	ENSG00000154277	ENSMUSG00000029223	3.3212	-1.17453	0.844684	-1.39049	0.16438	1	Uchl1	invitro
1416.47	-0.885998	0.0456958	-19.389	9.55117e-84	5.80308e-82	ACVR2B	ENSG00000114739	ENSMUSG00000061393	151.47	0.0190625	0.179611	0.106132	0.915478	0.981802	Acvr2b	invitro
6167.89	0.533828	0.0275363	19.3863	1.00648e-83	6.09927e-82	PPP4R3B	ENSG00000275052	ENSMUSG00000020463	2221.19	0.0382488	0.0857787	0.445901	0.655669	0.911985	Smek2	invitro
318.07	-1.82692	0.0942965	-19.3742	1.2736e-83	7.69804e-82	KIF26B	ENSG00000162849	ENSMUSG00000026494	33.7901	-0.349794	0.577049	-0.606177	0.544397	0.867473	Kif26b	invitro
3457.5	-0.744181	0.0384296	-19.3648	1.52974e-83	9.22231e-82	APOH	ENSG00000091583	ENSMUSG00000000049	6.4053	0.187345	0.566584	0.330656	0.740904	0.941478	Apoh	invitro
3262.01	0.639237	0.0330262	19.3555	1.83253e-83	1.10193e-81	PARL	ENSG00000175193	ENSMUSG00000033918	519.84	0.179515	0.117059	1.53354	0.125142	0.531853	Parl	invitro
3353.52	0.708006	0.0365992	19.3448	2.2536e-83	1.35164e-81	GALM	ENSG00000143891	ENSMUSG00000035473	920.778	0.212049	0.112769	1.88039	0.0600551	0.392721	Galm	invitro
7991.63	0.576822	0.0298391	19.3311	2.94022e-83	1.75893e-81	ARF4	ENSG00000168374	ENSMUSG00000021877	3427.9	0.133633	0.0871127	1.53402	0.125025	0.531853	Arf4	invitro
3850.03	0.582781	0.0302017	19.2963	5.7721e-83	3.43543e-81	LIMA1	ENSG00000050405	ENSMUSG00000023022	10957.7	0.0301523	0.173294	0.173995	0.86187	0.970039	Lima1	invitro
587.357	1.42891	0.0740746	19.2901	6.50013e-83	3.85889e-81	LCT	ENSG00000115850	ENSMUSG00000026354	4.78791	0.713114	0.832814	0.856271	0.391848	1	Lct	invitro
543.77	-1.4186	0.0735609	-19.2847	7.22578e-83	4.2788e-81	FREM2	ENSG00000150893	ENSMUSG00000037016	16.1711	-1.7387	0.447325	-3.88688	0.000101542	0.0100841	Frem2	both
3863.93	0.623771	0.0324016	19.2513	1.37752e-82	8.13642e-81	EIF2B5	ENSG00000145191	ENSMUSG00000003235	847.498	0.0592009	0.125146	0.473056	0.636173	0.904348	Eif2b5	invitro
307.701	1.87253	0.0975515	19.1952	4.05583e-82	2.38956e-80	CATSPERG	ENSG00000099338	ENSMUSG00000049676	37.3433	-0.517579	0.362341	-1.42843	0.153167	0.571827	Catsperg1	invitro
307.701	1.87253	0.0975515	19.1952	4.05583e-82	2.38956e-80	CATSPERG	ENSG00000099338	ENSMUSG00000049123	0.366378	-0.652127	2.45603	-0.265521	0.790608	1	Catsperg2	invitro
5351.57	0.563873	0.0294967	19.1165	1.84186e-81	1.07971e-79	PACSIN2	ENSG00000100266	ENSMUSG00000016664	4808.01	-0.124837	0.151825	-0.82224	0.41094	0.798632	Pacsin2	invitro
4194.37	-0.589659	0.030871	-19.1007	2.48929e-81	1.45558e-79	FGFR3	ENSG00000068078	ENSMUSG00000054252	868.74	-0.242778	0.151996	-1.59727	0.110205	0.507249	Fgfr3	invitro
18851.8	0.431065	0.0225688	19.1001	2.52127e-81	1.4706e-79	VDAC1	ENSG00000213585	ENSMUSG00000020402	5643.52	0.0899406	0.0907894	0.990651	0.321856	0.741627	Vdac1	invitro
4986.91	0.594231	0.0311774	19.0597	5.46146e-81	3.17759e-79	ASPH	ENSG00000198363	ENSMUSG00000028207	1337.27	0.106018	0.100037	1.05978	0.289243	0.713855	Asph	invitro
2075.3	0.90735	0.0476849	19.028	9.99162e-81	5.79887e-79	ASXL2	ENSG00000143970	ENSMUSG00000037486	2324.54	-0.163208	0.0862567	-1.89212	0.0584744	0.388616	Asxl2	invitro
8962.25	-0.466459	0.0245499	-19.0005	1.69049e-80	9.78681e-79	STT3B	ENSG00000163527	ENSMUSG00000032437	4151.01	-0.0315783	0.0959571	-0.329088	0.742089	0.941478	Stt3b	invitro
16148.3	0.387444	0.0204137	18.9796	2.51601e-80	1.453e-78	CDH17	ENSG00000079112	ENSMUSG00000028217	19610.6	-0.005672	0.165951	-0.0341787	0.972735	0.993728	Cdh17	invitro
724.822	-1.13712	0.060034	-18.9412	5.22055e-80	3.00742e-78	IRX3	ENSG00000177508	ENSMUSG00000031734	2.27763	-0.625463	1.06223	-0.588823	0.55598	1	Irx3	invitro
1481.62	0.950663	0.0502848	18.9056	1.02577e-79	5.89462e-78	GPD1	ENSG00000167588	ENSMUSG00000023019	1160.85	0.509553	0.296857	1.71649	0.0860722	0.45627	Gpd1	invitro
1871.28	0.777964	0.0411908	18.8868	1.46359e-79	8.38994e-78	LGALSL	ENSG00000119862	ENSMUSG00000042363	1096.08	0.242732	0.17718	1.36997	0.170697	0.59506	Lgalsl	invitro
2502.63	-0.859052	0.0455086	-18.8767	1.77377e-79	1.01431e-77	PPP1R9A	ENSG00000158528	ENSMUSG00000032827	1439.9	-0.111781	0.157345	-0.710417	0.477446	0.833326	Ppp1r9a	invitro
418.342	1.55254	0.0822875	18.8672	2.12126e-79	1.21005e-77	C1S	ENSG00000182326	ENSMUSG00000038521	2.9436	-0.30119	0.859534	-0.35041	0.726031	1	C1s1	invitro
3901.88	0.641988	0.0340509	18.8538	2.73404e-79	1.5558e-77	CTPS1	ENSG00000171793	ENSMUSG00000028633	228.424	-0.049981	0.228024	-0.219192	0.826501	0.962672	Ctps	invitro
12418.2	0.512822	0.0272218	18.8386	3.64155e-79	2.06718e-77	CTNNAL1	ENSG00000119326	ENSMUSG00000038816	600.265	-0.133448	0.181471	-0.735369	0.462115	0.825968	Ctnnal1	invitro
1755.46	-0.887839	0.0471565	-18.8275	4.49434e-79	2.54508e-77	HELZ2	ENSG00000130589	ENSMUSG00000027580	8501.58	0.0547129	0.181044	0.302208	0.762494	0.946559	Helz2	invitro
2043.43	0.731333	0.038849	18.825	4.70998e-79	2.66074e-77	SDCBP	ENSG00000137575	ENSMUSG00000028249	5196.11	0.0261593	0.12167	0.215003	0.829765	0.963718	Sdcbp	invitro
2601.47	0.756414	0.0402017	18.8155	5.6378e-79	3.17718e-77	FRMD6	ENSG00000139926	ENSMUSG00000048285	52.1579	-0.609484	0.343437	-1.77466	0.0759541	0.434083	Frmd6	invitro
140.937	-3.71969	0.197858	-18.7998	7.57532e-79	4.25879e-77	AOC1	ENSG00000002726	ENSMUSG00000029811	4142.9	0.0181608	0.127148	0.142832	0.886423	0.975541	Aoc1	invitro
140.937	-3.71969	0.197858	-18.7998	7.57532e-79	4.25879e-77	AOC1	ENSG00000002726	ENSMUSG00000029813	0.690869	1.88397	2.12399	0.886995	0.375082	1	1600015I10Rik	invitro
140.937	-3.71969	0.197858	-18.7998	7.57532e-79	4.25879e-77	AOC1	ENSG00000002726	ENSMUSG00000039215	0.249655	1.5656	3.18375	0.491748	0.622897	1	Svs1	invitro
18992.6	0.451762	0.0240696	18.769	1.35453e-78	7.59679e-77	CNN3	ENSG00000117519	ENSMUSG00000053931	284.805	-0.0882594	0.152794	-0.577638	0.563509	0.873976	Cnn3	invitro
2486.73	0.70809	0.0377455	18.7596	1.61642e-78	9.04383e-77	CRYBG2	ENSG00000176092	ENSMUSG00000012123	4667.49	-0.297418	0.156425	-1.90134	0.057257	0.385932	Aim1l	invitro
6803.56	0.498344	0.0265875	18.7435	2.18552e-78	1.21987e-76	SFXN1	ENSG00000164466	ENSMUSG00000021474	671.225	0.158375	0.130808	1.21075	0.225992	0.65351	Sfxn1	invitro
637.781	1.19712	0.0639829	18.71	4.10172e-78	2.28394e-76	APOL2	ENSG00000128335	ENSMUSG00000050982	2645.88	0.251942	0.314397	0.801348	0.42293	0.804193	Apol10a	invitro
637.781	1.19712	0.0639829	18.71	4.10172e-78	2.28394e-76	APOL2	ENSG00000128335	ENSMUSG00000091650	19.7199	0.299846	0.448987	0.667827	0.504244	0.847515	Apol11a	invitro
637.781	1.19712	0.0639829	18.71	4.10172e-78	2.28394e-76	APOL2	ENSG00000128335	ENSMUSG00000091694	1.80593	1.37577	1.11714	1.2315	0.218134	1	Apol11b	invitro
637.781	1.19712	0.0639829	18.71	4.10172e-78	2.28394e-76	APOL2	ENSG00000128335	ENSMUSG00000057346	315.8	0.318603	0.346343	0.919907	0.357621	0.766704	Apol9a	invitro
637.781	1.19712	0.0639829	18.71	4.10172e-78	2.28394e-76	APOL2	ENSG00000128335	ENSMUSG00000068246	103.605	0.676954	0.330644	2.04738	0.0406207	0.333431	Apol9b	invitro
637.781	1.19712	0.0639829	18.71	4.10172e-78	2.28394e-76	APOL2	ENSG00000128335	ENSMUSG00000050014	1.36502	1.46709	1.26083	1.16359	0.244589	1	Apol10b	invitro
629.639	1.33342	0.0712909	18.7039	4.59978e-78	2.55518e-76	BASP1	ENSG00000176788	ENSMUSG00000045763	1.47429	-0.187675	1.33645	-0.140428	0.888322	1	Basp1	invitro
192.197	2.39948	0.128486	18.675	7.91042e-78	4.3838e-76	DRD2	ENSG00000149295	ENSMUSG00000032259	0.262265	-1.42033	3.14501	-0.451614	0.651547	1	Drd2	invitro
3487.06	-0.590851	0.0316502	-18.6682	8.98482e-78	4.96741e-76	SLC39A10	ENSG00000196950	ENSMUSG00000025986	166.664	0.00643225	0.242029	0.0265764	0.978798	0.99454	Slc39a10	invitro
7937.58	0.510588	0.0273605	18.6615	1.01813e-77	5.6156e-76	ECT2	ENSG00000114346	ENSMUSG00000027699	755.24	-0.393963	0.225135	-1.7499	0.0801358	0.443901	Ect2	invitro
2969.33	0.721146	0.0386657	18.6508	1.24437e-77	6.84725e-76	PDCD10	ENSG00000114209	ENSMUSG00000027835	852.641	0.0317797	0.14251	0.223	0.823535	0.961966	Pdcd10	invitro
123953	0.432331	0.0231963	18.638	1.58177e-77	8.68333e-76	KRT18	ENSG00000111057	ENSMUSG00000023043	11573.4	0.41719	0.129762	3.21505	0.00130422	0.0533739	Krt18	invitro
428.231	1.48766	0.0798652	18.6271	1.93829e-77	1.06156e-75	MITF	ENSG00000187098	ENSMUSG00000035158	37.6251	-0.158849	0.249355	-0.637038	0.5241	0.854972	Mitf	invitro
4066.24	0.567032	0.0304716	18.6086	2.73924e-77	1.4967e-75	DCUN1D5	ENSG00000137692	ENSMUSG00000032002	458.736	0.143383	0.0952713	1.505	0.132324	0.543147	Dcun1d5	invitro
1364.88	-0.862182	0.0463752	-18.5914	3.76889e-77	2.05448e-75	TGFBR2	ENSG00000163513	ENSMUSG00000032440	2027.09	-0.0266613	0.110419	-0.241455	0.809202	0.957241	Tgfbr2	invitro
1951.42	0.743624	0.0400374	18.5732	5.29052e-77	2.87723e-75	B3GNT2	ENSG00000170340	ENSMUSG00000051650	136.458	0.180877	0.222487	0.812979	0.41623	0.801691	B3gnt2	invitro
577.687	-1.25045	0.0675566	-18.5096	1.72832e-76	9.37753e-75	PPARA	ENSG00000186951	ENSMUSG00000022383	646.67	0.127054	0.316739	0.401133	0.688322	0.924118	Ppara	invitro
2734.55	0.79395	0.0429257	18.4959	2.22705e-76	1.20555e-74	LAMA3	ENSG00000053747	ENSMUSG00000024421	14843.3	-0.0783763	0.240898	-0.325351	0.744915	0.942061	Lama3	invitro
5092.61	0.560444	0.0303871	18.4435	5.88106e-76	3.16885e-74	NDUFB5	ENSG00000136521	ENSMUSG00000027673	1283.3	0.461665	0.139782	3.30276	0.000957379	0.0457995	Ndufb5	both
3392.96	0.599176	0.032513	18.4288	7.71507e-76	4.14747e-74	ENTPD4	ENSG00000197217	ENSMUSG00000022066	0.703379	0.807579	2.16239	0.373466	0.708802	1	Gm21685	invitro
3392.96	0.599176	0.032513	18.4288	7.71507e-76	4.14747e-74	ENTPD4	ENSG00000197217	ENSMUSG00000095463	0.875919	-0.334487	1.45225	-0.230323	0.81784	1	Entpd4	invitro
191.166	-2.42601	0.13188	-18.3955	1.42732e-75	7.65536e-74	MX1	ENSG00000157601	ENSMUSG00000000386	516.562	-0.0210596	0.318733	-0.0660729	0.94732	0.989574	Mx1	invitro
191.166	-2.42601	0.13188	-18.3955	1.42732e-75	7.65536e-74	MX1	ENSG00000157601	ENSMUSG00000023341	54.793	-0.226589	0.21228	-1.06741	0.285788	0.710103	Mx2	invitro
3641.29	-0.62611	0.0340461	-18.3901	1.57779e-75	8.443e-74	NUP210	ENSG00000132182	ENSMUSG00000030091	782.834	-0.398178	0.235495	-1.69082	0.0908719	0.465971	Nup210	invitro
462.153	1.53242	0.0835039	18.3515	3.20922e-75	1.71337e-73	ADGRG7	ENSG00000144820	ENSMUSG00000022755	8498.07	0.0246159	0.189507	0.129894	0.89665	0.977763	Adgrg7	invitro
5763.35	-0.518159	0.028275	-18.3257	5.16205e-75	2.74967e-73	TSPAN6	ENSG00000000003	ENSMUSG00000067377	121.436	0.848925	0.244623	3.47034	0.000519791	0.0315511	Tspan6	both
1643.19	0.765187	0.0418766	18.2724	1.37236e-74	7.27695e-73	TPMT	ENSG00000137364	ENSMUSG00000021376	219.334	0.469912	0.135428	3.46983	0.000520791	0.0315511	Tpmt	both
26852.6	-0.485621	0.0266335	-18.2335	2.79975e-74	1.4812e-72	DHCR24	ENSG00000116133	ENSMUSG00000034926	4754.78	-0.0713674	0.123855	-0.576217	0.564468	0.87422	Dhcr24	invitro
2047.82	0.736974	0.0404417	18.2231	3.383e-74	1.78572e-72	PCSK5	ENSG00000099139	ENSMUSG00000024713	3346.52	-0.0457225	0.20431	-0.22379	0.822921	0.961821	Pcsk5	invitro
1048.3	1.04043	0.0572969	18.1586	1.09832e-73	5.78442e-72	CCNYL1	ENSG00000163249	ENSMUSG00000070871	255.676	-0.150132	0.15929	-0.942507	0.345933	0.759591	Ccnyl1	invitro
18193.2	0.466181	0.025675	18.157	1.13016e-73	5.93869e-72	TMEM123	ENSG00000152558	ENSMUSG00000050912	237.963	-0.175305	0.174692	-1.00351	0.315615	0.736842	Tmem123	invitro
1851.56	-0.720675	0.0397015	-18.1523	1.23047e-73	6.45128e-72	SAMM50	ENSG00000100347	ENSMUSG00000022437	1736	0.109966	0.152962	0.71891	0.472196	0.831234	Samm50	invitro
1021.18	-1.0094	0.0557731	-18.0983	3.28488e-73	1.71837e-71	PDZRN3	ENSG00000121440	ENSMUSG00000035357	158.926	0.36708	0.254581	1.4419	0.149331	0.567906	Pdzrn3	invitro
2958.83	0.61717	0.0341425	18.0763	4.89751e-73	2.55623e-71	LPIN2	ENSG00000101577	ENSMUSG00000024052	6618.22	-0.135688	0.169995	-0.798191	0.42476	0.80526	Lpin2	invitro
5648.08	-0.541325	0.0300064	-18.0403	9.40005e-73	4.89537e-71	SLC44A1	ENSG00000070214	ENSMUSG00000028412	12911.8	0.028487	0.139848	0.2037	0.838588	0.964314	Slc44a1	invitro
232.528	-2.06728	0.114618	-18.0362	1.01189e-72	5.25802e-71	UTS2	ENSG00000049247	ENSMUSG00000028963	1.58907	0.126121	1.26655	0.0995786	0.920679	1	Uts2	invitro
1754.81	0.832205	0.046151	18.0322	1.08846e-72	5.64332e-71	ST6GALNAC3	ENSG00000184005	ENSMUSG00000052544	3.68826	0.289481	0.845106	0.342539	0.731946	1	St6galnac3	invitro
10067.8	-0.511065	0.0283944	-17.9988	1.99067e-72	1.02981e-70	PPM1H	ENSG00000111110	ENSMUSG00000034613	2047.25	-0.154302	0.118913	-1.2976	0.194423	0.621197	Ppm1h	invitro
1870.64	0.862141	0.0480267	17.9513	4.69064e-72	2.42118e-70	ARRB1	ENSG00000137486	ENSMUSG00000018909	4223.04	-0.196503	0.0761987	-2.57883	0.0099136	0.165307	Arrb1	invitro
4395.48	-0.554126	0.0309051	-17.9299	6.88531e-72	3.54616e-70	NUP50	ENSG00000093000	ENSMUSG00000016619	1205.5	0.0175798	0.0961025	0.182928	0.854855	0.968136	Nup50	invitro
154.202	2.65833	0.148616	17.8872	1.48291e-71	7.62068e-70	SQOR	ENSG00000137767	ENSMUSG00000005803	8957.62	0.198904	0.117851	1.68775	0.0914587	0.467041	Sqrdl	invitro
5197.97	-0.57284	0.0320425	-17.8775	1.76617e-71	9.05637e-70	SMARCC1	ENSG00000173473	ENSMUSG00000032481	1049.43	-0.147807	0.147005	-1.00545	0.314678	0.735859	Smarcc1	invitro
263.816	1.9613	0.109709	17.8774	1.77043e-71	9.05833e-70	PLD1	ENSG00000075651	ENSMUSG00000027695	4906.17	-0.0767895	0.117603	-0.652958	0.513783	0.851985	Pld1	invitro
7787.73	-0.499283	0.0279555	-17.86	2.41854e-71	1.23473e-69	MAP3K1	ENSG00000095015	ENSMUSG00000021754	2666.35	-0.175666	0.148784	-1.18068	0.237728	0.666463	Map3k1	invitro
1644.12	0.821641	0.0461466	17.805	6.4633e-71	3.2853e-69	ABCC5	ENSG00000114770	ENSMUSG00000022822	1307.48	0.0211228	0.288934	0.0731058	0.941722	0.988598	Abcc5	invitro
1931.7	-0.730976	0.0410697	-17.7984	7.26739e-71	3.68599e-69	NEDD4	ENSG00000069869	ENSMUSG00000032216	6288.89	0.015654	0.0919549	0.170235	0.864825	0.970462	Nedd4	invitro
91610.5	0.40033	0.0225227	17.7745	1.11429e-70	5.62718e-69	RACK1	ENSG00000204628	ENSMUSG00000020372	9349.28	0.412249	0.168675	2.44405	0.0145235	0.204568	Rack1	invitro
4321.67	0.552824	0.031121	17.7637	1.35071e-70	6.7917e-69	COX7A2L	ENSG00000115944	ENSMUSG00000024248	1669.24	0.302243	0.138796	2.17761	0.0294354	0.287949	Cox7a2l	invitro
1455.84	-0.922516	0.0520454	-17.7252	2.67868e-70	1.34401e-68	LTBP3	ENSG00000168056	ENSMUSG00000024940	32.0838	0.455931	0.389401	1.17085	0.241658	0.670887	Ltbp3	invitro
1456.49	-0.839534	0.0473871	-17.7165	3.12676e-70	1.56546e-68	LATS2	ENSG00000150457	ENSMUSG00000021959	968.347	-0.256967	0.14483	-1.77427	0.0760185	0.434083	Lats2	invitro
2199.22	0.71214	0.0402026	17.7138	3.28442e-70	1.64087e-68	HIP1R	ENSG00000130787	ENSMUSG00000000915	2413.17	-0.0129573	0.104236	-0.124307	0.901072	0.97847	Hip1r	invitro
14852	0.408564	0.0230775	17.704	3.90553e-70	1.947e-68	MPZL1	ENSG00000197965	ENSMUSG00000026566	540.432	-0.0668865	0.134661	-0.496702	0.619399	0.898991	Mpzl1	invitro
3498.96	-0.615627	0.0347771	-17.7021	4.04197e-70	2.01073e-68	TMEM135	ENSG00000166575	ENSMUSG00000039428	759.074	0.0597889	0.11492	0.520267	0.602878	0.890912	Tmem135	invitro
136.546	-2.95372	0.167289	-17.6564	9.08933e-70	4.51198e-68	CDK14	ENSG00000058091	ENSMUSG00000028926	32.7715	-0.730812	0.271561	-2.69116	0.00712048	0.141308	Cdk14	invitro
10419.5	-0.446897	0.0253175	-17.6517	9.86989e-70	4.88906e-68	POFUT1	ENSG00000101346	ENSMUSG00000046020	1208.32	-0.222344	0.161168	-1.37958	0.167716	0.591511	Pofut1	invitro
3330.2	0.551406	0.0312595	17.6397	1.22206e-69	6.01517e-68	SLC19A3	ENSG00000135917	ENSMUSG00000038496	1.93779	0.199224	1.08793	0.183122	0.854702	1	Slc19a3	invitro
157383	-0.503963	0.0285916	-17.6263	1.54863e-69	7.60652e-68	FN1	ENSG00000115414	ENSMUSG00000026193	27.9209	-0.182881	0.373978	-0.489015	0.624831	0.900048	Fn1	invitro
4159.85	0.562295	0.0319431	17.603	2.33443e-69	1.14421e-67	DCUN1D1	ENSG00000043093	ENSMUSG00000027708	846.82	0.0171467	0.14786	0.115966	0.90768	0.980366	Dcun1d1	invitro
1805.19	0.762218	0.0433843	17.569	4.25706e-69	2.07785e-67	S100A11	ENSG00000163191	ENSMUSG00000027907	213.106	0.0464332	0.183897	0.252496	0.800658	0.9547	S100a11	invitro
10088.9	-0.44758	0.0254898	-17.5592	5.05865e-69	2.46395e-67	GLDC	ENSG00000178445	ENSMUSG00000024827	8.55024	0.163294	0.47657	0.342645	0.731865	0.937635	Gldc	invitro
1629.97	0.837327	0.0476973	17.555	5.44602e-69	2.64711e-67	HK2	ENSG00000159399	ENSMUSG00000000628	15838.4	-0.820391	0.186923	-4.38893	1.13909e-05	0.00165495	Hk2	both
1275.16	0.869183	0.0495883	17.528	8.76106e-69	4.24075e-67	ITGA5	ENSG00000161638	ENSMUSG00000000555	851.113	-0.258409	0.217264	-1.18938	0.234291	0.661906	Itga5	invitro
203.556	2.15448	0.123062	17.5073	1.26069e-68	6.07709e-67	NKX1-2	ENSG00000229544	ENSMUSG00000048528	0.327864	-0.606974	2.52426	-0.240456	0.809976	1	Nkx1-2	invitro
1529.53	0.88287	0.0505885	17.452	3.32361e-68	1.59554e-66	TUBB2A	ENSG00000137267	ENSMUSG00000058672	1344.88	-0.0572282	0.208324	-0.274707	0.783541	0.95039	Tubb2a	invitro
3214.83	0.598005	0.03433	17.4193	5.89104e-68	2.82226e-66	ATP6V1E1	ENSG00000131100	ENSMUSG00000019210	2754.54	0.0570155	0.145572	0.391666	0.695305	0.926778	Atp6v1e1	invitro
2013.09	0.686145	0.0394152	17.4081	7.15964e-68	3.41598e-66	ZNF639	ENSG00000121864	ENSMUSG00000027667	332.617	0.156458	0.132166	1.1838	0.236492	0.664661	Zfp639	invitro
268.29	1.77305	0.101907	17.3987	8.43751e-68	4.01746e-66	EPDR1	ENSG00000086289	ENSMUSG00000002808	23.4702	-0.567857	0.600638	-0.945424	0.344443	0.758334	Epdr1	invitro
968.387	-0.981255	0.0564018	-17.3976	8.60627e-68	4.08116e-66	P3H2	ENSG00000090530	ENSMUSG00000038168	21.1227	-1.08828	0.446481	-2.43747	0.0147905	0.20603	P3h2	invitro
707.606	1.07093	0.0615562	17.3976	8.59788e-68	4.08116e-66	ZNF513	ENSG00000163795	ENSMUSG00000043059	487.329	0.0517728	0.121987	0.424413	0.671265	0.917397	Zfp513	invitro
7628.13	-0.445874	0.0256363	-17.3923	9.43451e-68	4.46484e-66	RMND5A	ENSG00000153561	ENSMUSG00000002222	6002.29	0.0215149	0.121959	0.17641	0.859971	0.969863	Rmnd5a	invitro
2386.47	-0.689046	0.0396347	-17.3849	1.07383e-67	5.07158e-66	CRTAP	ENSG00000170275	ENSMUSG00000032431	101.648	-0.277229	0.223167	-1.24225	0.214145	0.641841	Crtap	invitro
7509.16	0.553418	0.0318448	17.3786	1.19877e-67	5.65021e-66	BIN1	ENSG00000136717	ENSMUSG00000024381	245.071	0.276651	0.167474	1.65191	0.0985536	0.482425	Bin1	invitro
1652.55	-0.826258	0.047615	-17.3529	1.87585e-67	8.82368e-66	RSBN1L	ENSG00000187257	ENSMUSG00000039968	904.602	0.033909	0.0851703	0.398133	0.690533	0.924784	Rsbn1l	invitro
2654.44	-0.607585	0.0350265	-17.3464	2.09953e-67	9.85596e-66	UBAC2	ENSG00000134882	ENSMUSG00000041765	679.072	-0.0688167	0.112786	-0.610154	0.54176	0.866098	Ubac2	invitro
1153.84	-2.05027	0.118544	-17.2955	5.08567e-67	2.37783e-65	HIPK2	ENSG00000064393	ENSMUSG00000061436	1845.38	-0.151817	0.192584	-0.788313	0.430514	0.809814	Hipk2	invitro
1195.72	1.01844	0.0589342	17.2809	6.55133e-67	3.05698e-65	ANKRD33B	ENSG00000164236	ENSMUSG00000022237	4.98718	0.348601	0.677394	0.514621	0.606818	1	Ankrd33b	invitro
1390.53	-0.791401	0.04581	-17.2757	7.16881e-67	3.33843e-65	LDAH	ENSG00000118961	ENSMUSG00000037669	878.135	0.0173718	0.120571	0.14408	0.885438	0.975541	Ldah	invitro
1268.7	0.971507	0.0564238	17.218	1.94515e-66	9.02232e-65	B4GALNT2	ENSG00000167080	ENSMUSG00000013418	13350.5	0.119904	0.163886	0.731629	0.464395	0.827483	B4galnt2	invitro
2006.18	-0.734886	0.0427061	-17.208	2.31297e-66	1.07071e-64	LAMB2	ENSG00000172037	ENSMUSG00000052911	516.626	0.337179	0.200886	1.67846	0.0932571	0.470151	Lamb2	invitro
562.345	1.22263	0.0710579	17.2061	2.39099e-66	1.10464e-64	CTH	ENSG00000116761	ENSMUSG00000028179	1424.69	0.131777	0.125609	1.04911	0.294128	0.718067	Cth	invitro
9155.02	-0.586017	0.0341361	-17.1671	4.68182e-66	2.15873e-64	SLC40A1	ENSG00000138449	ENSMUSG00000025993	5798.21	0.327065	0.146053	2.23935	0.0251329	0.268644	Slc40a1	invitro
237.432	1.8231	0.106241	17.16	5.28742e-66	2.43315e-64	SNX10	ENSG00000086300	ENSMUSG00000038301	232.603	-0.0323151	0.12924	-0.250039	0.802557	0.955258	Snx10	invitro
3959.77	-0.632133	0.0368428	-17.1576	5.51667e-66	2.53365e-64	ITGB5	ENSG00000082781	ENSMUSG00000022817	1632.77	0.147012	0.143949	1.02128	0.307124	0.728573	Itgb5	invitro
932.365	0.992453	0.0578525	17.1549	5.77914e-66	2.64898e-64	EIF5A2	ENSG00000163577	ENSMUSG00000050192	14.4274	-0.454884	0.396291	-1.14785	0.251029	0.677492	Eif5a2	invitro
1794.25	-0.717626	0.0418368	-17.153	5.97269e-66	2.73233e-64	NOL4L	ENSG00000197183	ENSMUSG00000061411	3290.41	-0.0841165	0.170767	-0.492581	0.622308	0.899755	Nol4l	invitro
1315.07	-0.764097	0.0445674	-17.1447	6.88001e-66	3.14124e-64	PANK1	ENSG00000152782	ENSMUSG00000033610	437.822	-0.0128896	0.139576	-0.0923482	0.926421	0.984955	Pank1	invitro
319.248	1.61588	0.09441	17.1156	1.13606e-65	5.17683e-64	RASSF2	ENSG00000101265	ENSMUSG00000027339	10.7098	-0.806399	0.473628	-1.7026	0.0886433	0.459998	Rassf2	invitro
884.22	-1.17285	0.0685381	-17.1124	1.20022e-65	5.45856e-64	IL17RE	ENSG00000163701	ENSMUSG00000043088	293.869	0.197964	0.149845	1.32112	0.18646	0.612594	Il17re	invitro
2878.52	0.625892	0.0366086	17.0969	1.56643e-65	7.1102e-64	ABCF3	ENSG00000161204	ENSMUSG00000003234	1005.91	0.135642	0.0917627	1.47818	0.139359	0.553731	Abcf3	invitro
472.155	-1.32047	0.0773527	-17.0707	2.45114e-65	1.11044e-63	HUNK	ENSG00000142149	ENSMUSG00000053414	691.85	-0.082517	0.109528	-0.753391	0.451215	0.820396	Hunk	invitro
2864.52	0.659771	0.0386592	17.0664	2.64181e-65	1.1945e-63	PSME4	ENSG00000068878	ENSMUSG00000040850	4078.77	-0.178169	0.102312	-1.74144	0.0816072	0.446206	Psme4	invitro
2147.92	-0.646777	0.0379451	-17.0451	3.80232e-65	1.7159e-63	MKRN1	ENSG00000133606	ENSMUSG00000029922	8752.88	0.0653867	0.170084	0.384438	0.700654	0.928465	Mkrn1	invitro
8634.37	-0.543765	0.0320049	-16.99	9.73122e-65	4.383e-63	DHCR7	ENSG00000172893	ENSMUSG00000058454	2578.27	0.0807417	0.163372	0.49422	0.621151	0.899288	Dhcr7	invitro
187.982	2.29014	0.1349	16.9766	1.22327e-64	5.49906e-63	BAAT	ENSG00000136881	ENSMUSG00000039653	69.1319	-0.00434854	0.383809	-0.0113299	0.99096	0.997853	Baat	invitro
335.806	1.62669	0.0961118	16.9249	2.94692e-64	1.32221e-62	IGSF23	ENSG00000216588	ENSMUSG00000040498	909.649	0.859269	0.290624	2.95664	0.00311012	0.0885679	Igsf23	invitro
12884.9	-0.5546	0.0328015	-16.9078	3.94294e-64	1.76231e-62	CDK6	ENSG00000105810	ENSMUSG00000040274	1100.5	-0.246203	0.185286	-1.32878	0.183921	0.609994	Cdk6	invitro
7849.89	-0.435045	0.0257402	-16.9014	4.39413e-64	1.96022e-62	MEST	ENSG00000106484	ENSMUSG00000051855	27.801	0.0664476	0.31597	0.210297	0.833436	0.963876	Mest	invitro
3365.79	-0.537614	0.031839	-16.8854	5.76109e-64	2.56512e-62	CUL1	ENSG00000055130	ENSMUSG00000029686	2900.08	-0.0572015	0.0901041	-0.634838	0.525534	0.85586	Cul1	invitro
3719.42	0.698155	0.041355	16.882	6.10342e-64	2.71236e-62	MYOF	ENSG00000138119	ENSMUSG00000048612	1165.52	-0.00111232	0.13407	-0.00829655	0.99338	0.998771	Myof	invitro
6911.11	0.442174	0.0262316	16.8565	9.39362e-64	4.15081e-62	MTHFD1	ENSG00000100714	ENSMUSG00000021048	1096.56	-0.00466919	0.185431	-0.0251802	0.979911	0.99454	Mthfd1	invitro
805.731	1.00196	0.0594814	16.8449	1.14393e-63	5.04518e-62	SMPD1	ENSG00000166311	ENSMUSG00000037049	402.882	0.0375902	0.137296	0.27379	0.784246	0.95039	Smpd1	invitro
3606.17	0.528569	0.0313855	16.8412	1.21739e-63	5.35905e-62	MPP5	ENSG00000072415	ENSMUSG00000021112	3132.13	-0.103045	0.185111	-0.556665	0.577756	0.879042	Mpp5	invitro
1240.76	-0.844145	0.0501459	-16.8338	1.38039e-63	6.06514e-62	SMO	ENSG00000128602	ENSMUSG00000001761	332.636	-0.226241	0.210814	-1.07318	0.283193	0.70848	Smo	invitro
9508.1	0.424075	0.0252001	16.8283	1.51312e-63	6.63582e-62	CDC42	ENSG00000070831	ENSMUSG00000006699	5475.42	0.146998	0.107954	1.36168	0.1733	0.598251	Cdc42	invitro
1246.54	-0.788296	0.0468642	-16.8208	1.71703e-63	7.51597e-62	SFXN3	ENSG00000107819	ENSMUSG00000025212	981.262	0.12834	0.193513	0.663211	0.507195	0.848715	Sfxn3	invitro
2018.78	-0.677946	0.0403087	-16.8189	1.77491e-63	7.75477e-62	TTC13	ENSG00000143643	ENSMUSG00000037300	651.545	-0.0543049	0.142568	-0.380906	0.703273	0.929803	Ttc13	invitro
23788.8	0.360371	0.0214485	16.8017	2.37034e-63	1.03369e-61	XPO1	ENSG00000082898	ENSMUSG00000020290	1886.13	-0.115333	0.110021	-1.04828	0.294509	0.718309	Xpo1	invitro
5870.92	-0.524758	0.0312664	-16.7834	3.22684e-63	1.40458e-61	ROCK2	ENSG00000134318	ENSMUSG00000020580	5275.92	-0.135752	0.154179	-0.880481	0.378599	0.780835	Rock2	invitro
1114.48	-0.971236	0.0579982	-16.746	6.05853e-63	2.63224e-61	OAF	ENSG00000184232	ENSMUSG00000032014	176.142	0.569102	0.273401	2.08156	0.0373826	0.324251	Oaf	invitro
1431.08	0.770374	0.0460454	16.7307	7.8266e-63	3.3941e-61	SRBD1	ENSG00000068784	ENSMUSG00000024135	361.2	-0.139452	0.197627	-0.705633	0.480416	0.835665	Srbd1	invitro
6267.11	0.493774	0.0295137	16.7304	7.87718e-63	3.4097e-61	ADSL	ENSG00000239900	ENSMUSG00000022407	604.27	0.0622445	0.186953	0.332942	0.739178	0.941356	Adsl	invitro
2213	0.661508	0.0395714	16.7168	9.88352e-63	4.27023e-61	FAM177A1	ENSG00000151327	ENSMUSG00000094103	0.813009	-2.19754	1.61036	-1.36463	0.172371	1	1700047I17Rik2	invitro
2213	0.661508	0.0395714	16.7168	9.88352e-63	4.27023e-61	FAM177A1	ENSG00000151327	ENSMUSG00000095595	3.08315	0.101554	0.832462	0.121993	0.902905	1	Fam177a	invitro
2081.93	-0.65708	0.0393195	-16.7113	1.08395e-62	4.67462e-61	PLOD3	ENSG00000106397	ENSMUSG00000004846	417.278	0.0715152	0.163713	0.436832	0.662233	0.914441	Plod3	invitro
1912.84	-0.655228	0.0392914	-16.6761	1.95582e-62	8.38808e-61	SEMA3A	ENSG00000075213	ENSMUSG00000028883	0.327864	-0.606974	2.52426	-0.240456	0.809976	1	Sema3a	invitro
1307.72	0.790856	0.0474492	16.6674	2.26131e-62	9.68048e-61	MAP3K13	ENSG00000073803	ENSMUSG00000033618	2073.16	-0.0281035	0.1818	-0.154584	0.877149	0.974414	Map3k13	invitro
612.597	1.2167	0.0730119	16.6644	2.37751e-62	1.01593e-60	GDA	ENSG00000119125	ENSMUSG00000058624	2616.15	-0.189704	0.272419	-0.696369	0.486198	0.837969	Gda	invitro
1150.44	-0.799218	0.0480837	-16.6214	4.87962e-62	2.08129e-60	NCOA1	ENSG00000084676	ENSMUSG00000020647	1601.52	-0.237594	0.0998998	-2.37833	0.0173914	0.224785	Ncoa1	invitro
898.871	0.976342	0.0587477	16.6192	5.05656e-62	2.15282e-60	SLC2A2	ENSG00000163581	ENSMUSG00000027690	1.14175	0.339075	1.31332	0.258181	0.796267	1	Slc2a2	invitro
9226.23	0.437124	0.0263067	16.6164	5.29803e-62	2.25152e-60	MCFD2	ENSG00000180398	ENSMUSG00000024150	1821.93	0.158762	0.174836	0.908063	0.363845	0.771432	Mcfd2	invitro
109.376	-4.64557	0.279974	-16.5928	7.85104e-62	3.33041e-60	PLP1	ENSG00000123560	ENSMUSG00000031425	12.6264	-0.654843	0.458016	-1.42974	0.152792	0.57159	Plp1	invitro
2026.24	-0.705331	0.0425114	-16.5916	8.02008e-62	3.39594e-60	ANXA9	ENSG00000143412	ENSMUSG00000015702	165.973	1.11952	0.288998	3.87381	0.000107145	0.0105076	Anxa9	both
1078.77	0.82252	0.0496082	16.5803	9.6681e-62	4.08635e-60	SPTBN2	ENSG00000173898	ENSMUSG00000067889	1780.84	-0.0847267	0.220798	-0.383729	0.701179	0.928497	Sptbn2	invitro
11390.1	0.443765	0.0267705	16.5766	1.02874e-61	4.34024e-60	EIF3D	ENSG00000100353	ENSMUSG00000016554	1157.72	0.136438	0.147534	0.92479	0.355075	0.764369	Eif3d	invitro
54227.8	0.459512	0.0277593	16.5535	1.51127e-61	6.36451e-60	ENO1	ENSG00000074800	ENSMUSG00000059040	5.27762	0.138635	0.608157	0.227959	0.819678	0.960667	Eno1b	invitro
54227.8	0.459512	0.0277593	16.5535	1.51127e-61	6.36451e-60	ENO1	ENSG00000074800	ENSMUSG00000063524	5118.82	-0.0885572	0.144969	-0.61087	0.541286	0.865958	Eno1	invitro
1272.38	-0.865538	0.0523134	-16.5453	1.732e-61	7.28096e-60	SP5	ENSG00000204335	ENSMUSG00000075304	8.30804	0.942498	0.656135	1.43644	0.150878	0.569052	Sp5	invitro
982.356	0.949182	0.0574053	16.5348	2.06186e-61	8.65203e-60	PRRG1	ENSG00000130962	ENSMUSG00000047996	56.24	-0.347795	0.292537	-1.18889	0.234482	0.661906	Prrg1	invitro
876.96	-0.921079	0.0557262	-16.5287	2.28117e-61	9.55513e-60	ITGA9	ENSG00000144668	ENSMUSG00000039115	6.31573	-0.27052	0.597301	-0.452904	0.650618	0.910725	Itga9	invitro
1893.71	-0.86539	0.0523748	-16.523	2.50486e-61	1.04733e-59	TTLL12	ENSG00000100304	ENSMUSG00000016757	835.505	0.0483775	0.124175	0.389591	0.696839	0.927244	Ttll12	invitro
602.064	1.10025	0.0666373	16.511	3.0581e-61	1.27636e-59	GNG2	ENSG00000186469	ENSMUSG00000043004	5.91894	-0.438148	0.607986	-0.720655	0.471122	0.830714	Gng2	invitro
6795.97	-0.534484	0.0324563	-16.4678	6.24586e-61	2.60218e-59	STARD10	ENSG00000214530	ENSMUSG00000030688	5906.35	0.222929	0.0987392	2.25776	0.0239607	0.26273	Stard10	invitro
3564.47	-0.538233	0.0326846	-16.4675	6.28569e-61	2.61411e-59	PUM2	ENSG00000055917	ENSMUSG00000020594	3452.29	-0.0859546	0.0906408	-0.948299	0.342977	0.75734	Pum2	invitro
4514.8	0.590672	0.0359539	16.4286	1.19422e-60	4.9489e-59	PES1	ENSG00000100029	ENSMUSG00000020430	647.322	0.145846	0.152168	0.958456	0.337833	0.752974	Pes1	invitro
1334.43	0.765362	0.046615	16.4188	1.40308e-60	5.80413e-59	SNX24	ENSG00000064652	ENSMUSG00000024535	364.944	-0.1309	0.120806	-1.08356	0.27856	0.704475	Snx24	invitro
1506.14	-0.755165	0.0459966	-16.4178	1.4254e-60	5.88603e-59	GNAI2	ENSG00000114353	ENSMUSG00000032562	4101.51	0.0687987	0.148317	0.463864	0.642745	0.907187	Gnai2	invitro
6022.11	-0.458755	0.0280448	-16.358	3.81666e-60	1.57048e-58	CTSZ	ENSG00000101160	ENSMUSG00000016256	5167.47	0.0249405	0.178467	0.139749	0.888859	0.975909	Ctsz	invitro
3815.84	0.553439	0.0338427	16.3533	4.12279e-60	1.69346e-58	VPS54	ENSG00000143952	ENSMUSG00000020128	3398.29	-0.0225646	0.131192	-0.171998	0.863439	0.970113	Vps54	invitro
6342.99	-0.493587	0.030231	-16.3272	6.32255e-60	2.59247e-58	ALDH18A1	ENSG00000059573	ENSMUSG00000025007	799.167	-0.0414279	0.162836	-0.254415	0.799175	0.9547	Aldh18a1	invitro
1084.06	-0.847163	0.0519136	-16.3187	7.26702e-60	2.97451e-58	SLC29A4	ENSG00000164638	ENSMUSG00000050822	45.7765	-0.110347	0.268831	-0.41047	0.681461	0.922042	Slc29a4	invitro
998.963	-0.904413	0.0554352	-16.3148	7.7487e-60	3.16611e-58	KIF12	ENSG00000136883	ENSMUSG00000028357	561.379	-0.0290959	0.235693	-0.123448	0.901752	0.978597	Kif12	invitro
898.18	0.895098	0.0548869	16.308	8.65264e-60	3.52928e-58	ST3GAL1	ENSG00000008513	ENSMUSG00000013846	1438.69	0.324328	0.165577	1.95877	0.0501393	0.365923	St3gal1	invitro
5270.65	0.481699	0.0295498	16.3013	9.66827e-60	3.93666e-58	ATP6V0E1	ENSG00000113732	ENSMUSG00000015575	1082.75	0.156018	0.137607	1.1338	0.25688	0.683542	Atp6v0e	invitro
2100.22	-0.653736	0.040127	-16.2917	1.13132e-59	4.5984e-58	SLC19A2	ENSG00000117479	ENSMUSG00000040918	291.126	0.000458154	0.183042	0.002503	0.998003	0.999213	Slc19a2	invitro
6428.96	-0.439101	0.0269585	-16.288	1.20058e-59	4.87141e-58	BAZ1B	ENSG00000009954	ENSMUSG00000002748	2992.9	-0.118289	0.0807076	-1.46564	0.142745	0.558527	Baz1b	invitro
9524.58	-0.397468	0.0244111	-16.2823	1.31904e-59	5.33356e-58	YWHAG	ENSG00000170027	ENSMUSG00000051391	1359.08	0.0068167	0.172003	0.0396313	0.968387	0.992933	Ywhag	invitro
749.47	1.0624	0.0653389	16.2599	1.90074e-59	7.67236e-58	TFCP2L1	ENSG00000115112	ENSMUSG00000026380	17886.4	-0.27927	0.177986	-1.56906	0.116635	0.517713	Tfcp2l1	invitro
2281.58	-0.643033	0.0395783	-16.2471	2.34186e-59	9.43661e-58	TNFRSF19	ENSG00000127863	ENSMUSG00000060548	42.6378	0.303747	0.258145	1.17665	0.239334	0.668934	Tnfrsf19	invitro
1401.38	-0.759551	0.0468175	-16.2236	3.43229e-59	1.37829e-57	CLDN1	ENSG00000163347	ENSMUSG00000022512	0.355189	-1.91619	2.84745	-0.672947	0.500981	1	Cldn1	invitro
10078.7	0.545756	0.0336749	16.2066	4.52701e-59	1.81477e-57	PKDCC	ENSG00000162878	ENSMUSG00000024247	1487.13	-0.128926	0.135362	-0.952453	0.340868	0.756086	Pkdcc	invitro
1313.9	0.818025	0.0505692	16.1764	7.40536e-59	2.96354e-57	DDT	ENSG00000099977	ENSMUSG00000001666	337.549	0.28013	0.118981	2.35442	0.0185518	0.233214	Ddt	invitro
4169.93	-0.569827	0.0352663	-16.1578	1.00005e-58	3.99524e-57	ARGLU1	ENSG00000134884	ENSMUSG00000040459	2373.85	-0.0572495	0.0960044	-0.596321	0.550961	0.869556	Arglu1	invitro
5271.1	0.44822	0.027751	16.1515	1.10822e-58	4.4198e-57	AASDHPPT	ENSG00000149313	ENSMUSG00000025894	268.833	0.111212	0.173954	0.639319	0.522616	0.854869	Aasdhppt	invitro
8456.69	-0.440471	0.0272925	-16.1389	1.36019e-58	5.41547e-57	FDPS	ENSG00000160752	ENSMUSG00000059743	356.356	0.114478	0.189482	0.604164	0.545734	0.867473	Fdps	invitro
1359.24	0.743152	0.0461657	16.0975	2.65695e-58	1.05604e-56	ELOVL7	ENSG00000164181	ENSMUSG00000021696	1715.27	0.00705948	0.164153	0.0430055	0.965697	0.99276	Elovl7	invitro
1410.14	0.752694	0.0468099	16.0798	3.53417e-58	1.40231e-56	ARFGAP3	ENSG00000242247	ENSMUSG00000054277	4991.12	0.0661731	0.152739	0.433244	0.664838	0.914944	Arfgap3	invitro
4239.75	-0.476476	0.0296521	-16.0689	4.2181e-58	1.67084e-56	DNMT3B	ENSG00000088305	ENSMUSG00000027478	63.0888	0.32749	0.207865	1.57549	0.115143	0.513695	Dnmt3b	invitro
2375.9	-0.655183	0.0407766	-16.0676	4.30127e-58	1.7009e-56	CDS2	ENSG00000101290	ENSMUSG00000058793	2890.95	-0.0776778	0.0988776	-0.785596	0.432104	0.810864	Cds2	invitro
2387.55	-0.639353	0.0398895	-16.0281	8.13031e-58	3.20962e-56	DDAH2	ENSG00000213722	ENSMUSG00000007039	70.0924	0.297612	0.275061	1.08199	0.279259	0.704812	Ddah2	invitro
785.83	1.02678	0.0641076	16.0165	9.80789e-58	3.86534e-56	CCNJL	ENSG00000135083	ENSMUSG00000044707	46.564	-0.0298251	0.23863	-0.124985	0.900535	0.978417	Ccnjl	invitro
210.748	-1.85231	0.11567	-16.0138	1.02389e-57	4.0284e-56	SERTAD4	ENSG00000082497	ENSMUSG00000016262	11.7	-0.591138	0.431898	-1.3687	0.171093	0.595666	Sertad4	invitro
6912.8	-0.4492	0.0280546	-16.0116	1.06025e-57	4.15744e-56	PTK7	ENSG00000112655	ENSMUSG00000023972	443.887	0.122144	0.198435	0.615538	0.538199	0.864192	Ptk7	invitro
1142.27	-0.769678	0.0480729	-16.0106	1.07712e-57	4.21651e-56	SORBS1	ENSG00000095637	ENSMUSG00000025006	1387.86	-0.0121709	0.198386	-0.0613494	0.951081	0.989891	Sorbs1	invitro
661.794	-1.00125	0.0625661	-16.0031	1.21576e-57	4.75123e-56	TBC1D22A	ENSG00000054611	ENSMUSG00000051864	1477.35	0.026395	0.122005	0.216343	0.828721	0.963488	Tbc1d22a	invitro
1788.13	-0.687499	0.0430943	-15.9533	2.70022e-57	1.05349e-55	COL6A1	ENSG00000142156	ENSMUSG00000001119	14.0912	-1.00851	0.461256	-2.18645	0.0287827	0.285661	Col6a1	invitro
7764.94	0.43216	0.0270918	15.9517	2.77228e-57	1.0798e-55	AFG3L2	ENSG00000141385	ENSMUSG00000024527	3501.29	-0.0939893	0.109159	-0.861028	0.389223	0.788582	Afg3l2	invitro
1622.32	-0.661092	0.041546	-15.9123	5.20677e-57	2.02465e-55	CDK19	ENSG00000155111	ENSMUSG00000038481	948.14	0.0313579	0.111575	0.281049	0.778673	0.949677	Cdk19	invitro
1924.08	-0.909803	0.057194	-15.9073	5.63698e-57	2.18829e-55	FGB	ENSG00000171564	ENSMUSG00000033831	0.233716	1.49359	3.24005	0.460979	0.644814	1	Fgb	invitro
970.815	-0.872914	0.055035	-15.8611	1.17881e-56	4.56856e-55	SLC29A2	ENSG00000174669	ENSMUSG00000024891	26.3917	-0.387479	0.310195	-1.24915	0.211612	0.639223	Slc29a2	invitro
6545.83	-0.472835	0.0298735	-15.8279	1.99693e-56	7.71366e-55	MAL2	ENSG00000147676	ENSMUSG00000024479	4579.71	0.220419	0.136538	1.61435	0.106452	0.500702	Mal2	invitro
752.935	-0.934204	0.0590602	-15.8178	2.34457e-56	9.04153e-55	CLSTN2	ENSG00000158258	ENSMUSG00000032452	7.44143	-0.187031	0.524731	-0.356432	0.721517	0.932778	Clstn2	invitro
1111.63	-0.803396	0.0508169	-15.8096	2.67079e-56	1.02825e-54	KIAA0930	ENSG00000100364	ENSMUSG00000036046	1817.04	-0.267204	0.109994	-2.42926	0.0151297	0.208979	5031439G07Rik	invitro
92.6567	-4.3812	0.277215	-15.8044	2.90289e-56	1.11393e-54	SOX5	ENSG00000134532	ENSMUSG00000041540	17.3905	-1.91875	0.463105	-4.14323	3.42449e-05	0.00419794	Sox5	both
796.641	0.954607	0.0604012	15.8044	2.89981e-56	1.11393e-54	COL4A1	ENSG00000187498	ENSMUSG00000031502	14.3373	-1.09934	0.467626	-2.35089	0.0187286	0.233787	Col4a1	invitro
542.683	-1.10573	0.0699865	-15.7993	3.14783e-56	1.20595e-54	TMEM18	ENSG00000151353	ENSMUSG00000043061	356.817	0.18489	0.148037	1.24894	0.211685	0.639223	Tmem18	invitro
3384.47	0.526985	0.0333578	15.7979	3.21402e-56	1.22929e-54	AFTPH	ENSG00000119844	ENSMUSG00000049659	4406.85	-0.0463462	0.121834	-0.380406	0.703644	0.929836	Aftph	invitro
1736.11	0.731846	0.0463435	15.7918	3.54512e-56	1.3537e-54	GALE	ENSG00000117308	ENSMUSG00000028671	3535.55	0.160567	0.123147	1.30386	0.192281	0.619396	Gale	invitro
8677.14	0.376	0.0238114	15.7907	3.60377e-56	1.37385e-54	SPATS2L	ENSG00000196141	ENSMUSG00000038305	1417.15	0.300683	0.462871	0.649604	0.515948	0.852631	Spats2l	invitro
3521.35	0.520696	0.0329824	15.7871	3.81652e-56	1.45258e-54	TCF4	ENSG00000196628	ENSMUSG00000053477	1412.5	-0.0205664	0.127209	-0.161675	0.871562	0.972562	Tcf4	invitro
429.527	1.2926	0.0819284	15.7772	4.46871e-56	1.69804e-54	KIF3C	ENSG00000084731	ENSMUSG00000020668	48.659	-0.0763458	0.231447	-0.329863	0.741503	0.941478	Kif3c	invitro
11087.7	0.449599	0.0285117	15.7689	5.09221e-56	1.92867e-54	HNRNPAB	ENSG00000197451	ENSMUSG00000020358	2397.9	0.0400867	0.105123	0.38133	0.702958	0.929713	Hnrnpab	invitro
124.073	-2.60856	0.165437	-15.7677	5.19115e-56	1.96296e-54	NRXN3	ENSG00000021645	ENSMUSG00000066392	0.698752	1.07232	1.88192	0.569802	0.568812	1	Nrxn3	invitro
3094.28	0.609491	0.0386869	15.7545	6.39902e-56	2.41579e-54	RDH10	ENSG00000121039	ENSMUSG00000025921	678.515	-0.13831	0.134173	-1.03083	0.302618	0.725055	Rdh10	invitro
5682.75	-0.44379	0.0281734	-15.7521	6.64715e-56	2.50541e-54	FDFT1	ENSG00000079459	ENSMUSG00000021273	1688.02	-0.021302	0.159008	-0.133968	0.893428	0.976782	Fdft1	invitro
4207.41	0.464169	0.0294816	15.7443	7.51037e-56	2.8262e-54	PSMD6	ENSG00000163636	ENSMUSG00000021737	834.908	0.111557	0.119608	0.932693	0.350978	0.762454	Psmd6	invitro
1018.78	0.835294	0.0530878	15.7342	8.8181e-56	3.31297e-54	COMMD1	ENSG00000173163	ENSMUSG00000051355	549.901	0.195757	0.104066	1.88109	0.0599597	0.392666	Commd1	invitro
1018.78	0.835294	0.0530878	15.7342	8.8181e-56	3.31297e-54	COMMD1	ENSG00000173163	ENSMUSG00000098650	1.23253	1.02969	1.51046	0.681706	0.495425	1	Gm28048	invitro
128.057	-2.82134	0.179558	-15.7127	1.23822e-55	4.64451e-54	SMAD1	ENSG00000170365	ENSMUSG00000031681	1797.54	0.00596208	0.182552	0.0326596	0.973946	0.993733	Smad1	invitro
297.558	1.47821	0.0941083	15.7076	1.34241e-55	5.02724e-54	PLCG2	ENSG00000197943	ENSMUSG00000034330	345.393	0.937208	0.163223	5.7419	9.36191e-09	2.67087e-06	Plcg2	both
195.588	1.99409	0.126999	15.7015	1.47622e-55	5.51951e-54	ABTB2	ENSG00000166016	ENSMUSG00000032724	910.633	0.296447	0.284865	1.04066	0.298033	0.721672	Abtb2	invitro
405.548	-1.23913	0.0789962	-15.6859	1.88762e-55	7.0464e-54	LEF1	ENSG00000138795	ENSMUSG00000027985	4.09677	0.50318	0.749711	0.671166	0.502115	1	Lef1	invitro
9545.39	-0.424788	0.0271096	-15.6693	2.45285e-55	9.14175e-54	DBI	ENSG00000155368	ENSMUSG00000026385	3439.79	0.289575	0.131332	2.2049	0.0274611	0.278734	Dbi	invitro
4870.43	0.477846	0.0305177	15.658	2.9314e-55	1.09079e-53	PNRC2	ENSG00000189266	ENSMUSG00000028675	1716.64	0.249171	0.107603	2.31565	0.0205776	0.24498	Pnrc2	invitro
1726.79	0.700586	0.0447704	15.6484	3.40616e-55	1.26543e-53	MTCL1	ENSG00000168502	ENSMUSG00000052105	199.969	-0.0479599	0.153937	-0.311556	0.755378	0.94539	Mtcl1	invitro
1093.29	-0.751453	0.0480399	-15.6423	3.75076e-55	1.39124e-53	ATF6B	ENSG00000213676	ENSMUSG00000015461	841.909	0.0501793	0.0925085	0.542429	0.587523	0.883876	Atf6b	invitro
4121.92	-0.579674	0.037075	-15.6351	4.19537e-55	1.55369e-53	TSC22D1	ENSG00000102804	ENSMUSG00000022010	7232.33	0.186784	0.130373	1.43269	0.151947	0.570656	Tsc22d1	invitro
2456.99	-0.566576	0.0362653	-15.6231	5.06862e-55	1.8741e-53	DAPK1	ENSG00000196730	ENSMUSG00000021559	463.781	-0.12164	0.124227	-0.979173	0.327494	0.746428	Dapk1	invitro
1668.2	0.748779	0.0479386	15.6195	5.35838e-55	1.97498e-53	RPL22L1	ENSG00000163584	ENSMUSG00000039221	734.956	0.279611	0.159715	1.75069	0.08	0.443901	Rpl22l1	invitro
1142.96	0.815746	0.0522336	15.6173	5.55437e-55	2.04399e-53	TSPAN15	ENSG00000099282	ENSMUSG00000037031	2827.6	-0.0114501	0.115752	-0.0989188	0.921203	0.983569	Tspan15	invitro
7422.1	0.43817	0.0280639	15.6133	5.90745e-55	2.1705e-53	ADAM9	ENSG00000168615	ENSMUSG00000031555	2109.42	-0.142684	0.110763	-1.28819	0.197681	0.62398	Adam9	invitro
3924.97	-0.470153	0.0301815	-15.5775	1.03454e-54	3.78914e-53	CDKN1B	ENSG00000111276	ENSMUSG00000003031	2319.27	0.248951	0.158958	1.56615	0.117314	0.518968	Cdkn1b	invitro
1004.45	0.859841	0.0552603	15.5598	1.36464e-54	4.99034e-53	STEAP1	ENSG00000164647	ENSMUSG00000015652	36.6896	-0.0236512	0.270433	-0.0874569	0.930308	0.986116	Steap1	invitro
4474.63	-0.513311	0.0330578	-15.5277	2.254e-54	8.22973e-53	MET	ENSG00000105976	ENSMUSG00000009376	2052.07	-0.162141	0.159112	-1.01903	0.308187	0.729432	Met	invitro
590.786	-1.04654	0.0674547	-15.5147	2.75913e-54	1.00583e-52	TMEM117	ENSG00000139173	ENSMUSG00000063296	274.198	-0.184885	0.190775	-0.969127	0.332482	0.749674	Tmem117	invitro
282.398	1.63495	0.105437	15.5064	3.13952e-54	1.14272e-52	C2orf88	ENSG00000187699	ENSMUSG00000043629	189.182	-0.017734	0.148129	-0.11972	0.904705	0.979193	1700019D03Rik	invitro
1414.13	0.721885	0.0465891	15.4947	3.76491e-54	1.36821e-52	SGK1	ENSG00000118515	ENSMUSG00000019970	6635.51	-0.00696035	0.236471	-0.0294343	0.976518	0.994083	Sgk1	invitro
1572.56	-0.660417	0.0426504	-15.4844	4.42031e-54	1.60389e-52	TM7SF2	ENSG00000149809	ENSMUSG00000024799	456.264	0.0878995	0.13699	0.641651	0.5211	0.854754	Tm7sf2	invitro
2017.37	0.645618	0.0417252	15.4731	5.27062e-54	1.90946e-52	NCOA7	ENSG00000111912	ENSMUSG00000039697	4035.73	0.00963632	0.229651	0.0419608	0.96653	0.99276	Ncoa7	invitro
2185.52	-0.611246	0.0395687	-15.4477	7.81478e-54	2.82239e-52	COQ8A	ENSG00000163050	ENSMUSG00000026489	569.545	0.103712	0.197236	0.525827	0.599008	0.89006	Coq8a	invitro
2031.56	-0.611094	0.0395761	-15.441	8.67655e-54	3.12879e-52	EXOC4	ENSG00000131558	ENSMUSG00000029763	1263.59	-0.059769	0.107579	-0.555585	0.578495	0.879195	Exoc4	invitro
8744.88	0.456768	0.0296012	15.4307	1.01713e-53	3.66214e-52	TPM4	ENSG00000167460	ENSMUSG00000031799	1712.2	0.0723568	0.107339	0.674098	0.500249	0.845006	Tpm4	invitro
14730.7	0.368843	0.0239168	15.4219	1.16596e-53	4.19153e-52	PKP2	ENSG00000057294	ENSMUSG00000041957	1338.6	-0.0703136	0.0985487	-0.71349	0.475542	0.832758	Pkp2	invitro
185.115	-1.98675	0.128873	-15.4163	1.27227e-53	4.56668e-52	AUTS2	ENSG00000158321	ENSMUSG00000029673	1294.22	-0.341103	0.129088	-2.6424	0.00823206	0.152065	Auts2	invitro
1360.88	-0.743911	0.0482819	-15.4077	1.45355e-53	5.20133e-52	PLTP	ENSG00000100979	ENSMUSG00000017754	13.9054	-0.354521	0.436556	-0.812086	0.416742	0.801696	Pltp	invitro
1293.99	0.818993	0.0531593	15.4064	1.48243e-53	5.29658e-52	UGT2A3	ENSG00000135220	ENSMUSG00000035780	0.243381	0.0858336	3.21112	0.0267301	0.978675	1	Ugt2a3	invitro
4168.08	-0.551933	0.0358268	-15.4056	1.50146e-53	5.35637e-52	CHD6	ENSG00000124177	ENSMUSG00000057133	1821.46	-0.212627	0.117969	-1.8024	0.0714823	0.422082	Chd6	invitro
2209.09	0.579127	0.0376437	15.3844	2.08251e-53	7.41173e-52	PPFIBP2	ENSG00000166387	ENSMUSG00000036528	962.866	0.198357	0.13352	1.4856	0.137385	0.549823	Ppfibp2	invitro
540.715	-1.05569	0.0686211	-15.3844	2.08396e-53	7.41173e-52	OSBP2	ENSG00000184792	ENSMUSG00000020435	8.90307	-0.421824	0.49795	-0.847121	0.396928	0.792088	Osbp2	invitro
2654.05	-0.584648	0.0380137	-15.3799	2.23277e-53	7.92889e-52	NDUFA5	ENSG00000128609	ENSMUSG00000023089	719.295	0.359768	0.128581	2.79799	0.00514213	0.120668	Ndufa5	invitro
11567.3	0.379403	0.0246771	15.3747	2.41879e-53	8.57641e-52	TRA2B	ENSG00000136527	ENSMUSG00000022858	2356.59	-0.336815	0.136709	-2.46373	0.0137498	0.197794	Tra2b	invitro
9213.49	-0.479906	0.031215	-15.3742	2.43696e-53	8.62771e-52	CST3	ENSG00000101439	ENSMUSG00000027447	1097.98	0.305082	0.130287	2.34162	0.0192	0.237593	Cst3	invitro
2942.14	0.566202	0.0368408	15.3689	2.64615e-53	9.35414e-52	NHP2	ENSG00000145912	ENSMUSG00000001056	285.187	0.207118	0.218995	0.945767	0.344267	0.758055	Nhp2	invitro
212.58	1.81816	0.118424	15.353	3.37965e-53	1.1929e-51	SCUBE2	ENSG00000175356	ENSMUSG00000007279	0.268539	0.0858331	3.11086	0.0275914	0.977988	1	Scube2	invitro
1030.68	-0.936066	0.060999	-15.3456	3.79035e-53	1.33584e-51	BRWD3	ENSG00000165288	ENSMUSG00000063663	1423.79	0.00307669	0.165017	0.0186447	0.985125	0.996043	Brwd3	invitro
3263.05	-0.595842	0.0388585	-15.3336	4.55695e-53	1.60359e-51	E2F1	ENSG00000101412	ENSMUSG00000027490	81.3655	0.0952426	0.241255	0.39478	0.693005	0.925805	E2f1	invitro
472.459	1.18031	0.0772103	15.287	9.33247e-53	3.27422e-51	UPP1	ENSG00000183696	ENSMUSG00000020407	1611.84	-0.0914566	0.300266	-0.304585	0.760682	0.94624	Upp1	invitro
1315.13	-0.733607	0.0479935	-15.2855	9.54541e-53	3.3439e-51	TMEM132A	ENSG00000006118	ENSMUSG00000024736	82.5056	-0.0219344	0.203822	-0.107616	0.914301	0.981748	Tmem132a	invitro
1480.55	0.695036	0.045483	15.2812	1.02027e-52	3.56882e-51	CLDN2	ENSG00000165376	ENSMUSG00000047230	2201.02	0.446813	0.178103	2.50873	0.0121167	0.18205	Cldn2	invitro
9379.33	0.367801	0.0240737	15.2781	1.06934e-52	3.73483e-51	SPAG9	ENSG00000008294	ENSMUSG00000020859	6634.75	-0.244041	0.158197	-1.54264	0.122918	0.528411	Spag9	invitro
1738.37	-0.702494	0.0460842	-15.2437	1.81275e-52	6.32186e-51	PARD3B	ENSG00000116117	ENSMUSG00000052062	1772.01	-0.1552	0.110017	-1.41069	0.158336	0.579343	Pard3b	invitro
1720.28	-0.647244	0.0424754	-15.2381	1.97508e-52	6.87769e-51	LAPTM4A	ENSG00000068697	ENSMUSG00000020585	2535.26	0.22228	0.0911924	2.43748	0.0147899	0.20603	Laptm4a	invitro
2175.57	0.590687	0.0388149	15.2181	2.68385e-52	9.33187e-51	UPB1	ENSG00000100024	ENSMUSG00000033427	217.064	-0.0587595	0.254517	-0.230866	0.817419	0.960273	Upb1	invitro
15712.9	0.352065	0.0231412	15.2138	2.86429e-52	9.94446e-51	KPNA2	ENSG00000182481	ENSMUSG00000018362	986.489	-0.130227	0.106606	-1.22158	0.221867	0.649295	Kpna2	invitro
1559.24	0.665774	0.043815	15.1951	3.81081e-52	1.3211e-50	TIMP2	ENSG00000035862	ENSMUSG00000017466	75.909	0.0164601	0.319954	0.0514452	0.958971	0.991247	Timp2	invitro
1981.63	0.600623	0.0395536	15.185	4.44251e-52	1.53781e-50	SH2D4A	ENSG00000104611	ENSMUSG00000053886	1022.57	-0.116489	0.158418	-0.735329	0.462139	0.825968	Sh2d4a	invitro
696.497	0.958736	0.0631749	15.1759	5.10688e-52	1.76517e-50	ABHD6	ENSG00000163686	ENSMUSG00000025277	1042.15	-0.094827	0.173045	-0.54799	0.583699	0.881823	Abhd6	invitro
3610.58	0.499814	0.0329618	15.1634	6.17606e-52	2.13156e-50	DRG1	ENSG00000185721	ENSMUSG00000020457	670.054	0.10016	0.0953649	1.05028	0.293587	0.717232	Drg1	invitro
386.74	-1.21331	0.0801861	-15.1311	1.00965e-51	3.47948e-50	TMEM218	ENSG00000150433	ENSMUSG00000032121	93.8943	0.277828	0.196352	1.41495	0.157083	0.578017	Tmem218	invitro
387.977	1.23189	0.081426	15.129	1.04268e-51	3.58801e-50	LRRN4	ENSG00000125872	ENSMUSG00000043110	6.67134	-0.48682	0.701639	-0.693832	0.487788	0.838689	Lrrn4	invitro
386.78	-1.23092	0.0813805	-15.1255	1.09899e-51	3.77623e-50	TMEM170B	ENSG00000205269	ENSMUSG00000087370	588.257	-0.174377	0.113597	-1.53504	0.124773	0.531438	Tmem170b	invitro
136.701	-2.25723	0.149441	-15.1044	1.51428e-51	5.19555e-50	SHOX2	ENSG00000168779	ENSMUSG00000027833	1.64262	-0.0896769	1.319	-0.0679886	0.945795	1	Shox2	invitro
531.143	1.1314	0.0749134	15.1028	1.55229e-51	5.31812e-50	RBKS	ENSG00000171174	ENSMUSG00000029136	155.573	0.282156	0.168487	1.67465	0.0940036	0.471474	Rbks	invitro
2187.8	0.556471	0.0368478	15.1019	1.57415e-51	5.38512e-50	CDC40	ENSG00000168438	ENSMUSG00000038446	507.487	-0.048113	0.104886	-0.458719	0.646436	0.90881	Cdc40	invitro
2784.45	1.29247	0.0855949	15.0998	1.62302e-51	5.54418e-50	TM4SF1	ENSG00000169908	ENSMUSG00000027800	34.0859	1.4124	0.383247	3.68536	0.000228382	0.0182834	Tm4sf1	both
260.773	-1.59225	0.105456	-15.0987	1.65237e-51	5.63618e-50	CAMKV	ENSG00000164076	ENSMUSG00000032936	1.52087	1.72424	1.4193	1.21486	0.22442	1	Camkv	invitro
412.626	-1.20628	0.0799094	-15.0956	1.73042e-51	5.89378e-50	ARAP3	ENSG00000120318	ENSMUSG00000024451	2.80892	0.483366	0.871897	0.554384	0.579316	1	Arap3	invitro
3455.52	-0.553313	0.0366759	-15.0866	1.98484e-51	6.75048e-50	DAG1	ENSG00000173402	ENSMUSG00000039952	5633.71	-0.100912	0.0950521	-1.06165	0.288396	0.713421	Dag1	invitro
1497.88	0.645559	0.0428398	15.0691	2.5852e-51	8.77952e-50	PLCD3	ENSG00000161714	ENSMUSG00000020937	681.011	-0.151243	0.183365	-0.82482	0.409474	0.797747	Plcd3	invitro
2882.08	0.546739	0.0363241	15.0517	3.36505e-51	1.13783e-49	PNO1	ENSG00000115946	ENSMUSG00000020116	270.081	0.239223	0.171461	1.3952	0.162955	0.585798	Pno1	invitro
9428.8	-0.385467	0.0256094	-15.0518	3.36101e-51	1.13783e-49	ACAT2	ENSG00000120437	ENSMUSG00000023832	306.156	0.0116766	0.23034	0.0506927	0.95957	0.99133	Acat2	invitro
9428.8	-0.385467	0.0256094	-15.0518	3.36101e-51	1.13783e-49	ACAT2	ENSG00000120437	ENSMUSG00000062480	8.55515	-0.456934	0.488561	-0.935265	0.349652	0.761681	Acat3	invitro
3616.53	-0.482406	0.0320762	-15.0394	4.0538e-51	1.36873e-49	HIF1AN	ENSG00000166135	ENSMUSG00000036450	1744.6	-0.101398	0.0865008	-1.17222	0.241108	0.67025	Hif1an	invitro
130.838	2.31682	0.15413	15.0316	4.55753e-51	1.53659e-49	DQX1	ENSG00000144045	ENSMUSG00000009145	1454.96	0.027778	0.162378	0.171071	0.864168	0.970141	Dqx1	invitro
8746.14	0.397379	0.0264383	15.0304	4.63858e-51	1.56166e-49	CAP1	ENSG00000131236	ENSMUSG00000028656	6372.39	0.076591	0.160685	0.476652	0.63361	0.903584	Cap1	invitro
565.138	-1.00211	0.066697	-15.0248	5.05185e-51	1.69834e-49	SMAD6	ENSG00000137834	ENSMUSG00000036867	458.142	-0.174035	0.183157	-0.950197	0.342012	0.756386	Smad6	invitro
2319.19	0.54217	0.0360866	15.0242	5.10013e-51	1.7121e-49	ERLEC1	ENSG00000068912	ENSMUSG00000020311	536.305	0.0466445	0.109808	0.424784	0.670994	0.917362	Erlec1	invitro
4795.71	-0.462135	0.0307672	-15.0204	5.39719e-51	1.80663e-49	TM9SF4	ENSG00000101337	ENSMUSG00000068040	3054.94	-0.157346	0.0975552	-1.61289	0.106768	0.501436	Tm9sf4	invitro
3591.65	-0.479283	0.0319565	-14.998	7.56943e-51	2.53012e-49	ATE1	ENSG00000107669	ENSMUSG00000030850	1104.63	-0.0396502	0.116851	-0.339324	0.734366	0.938818	Ate1	invitro
2472.74	0.578267	0.0385761	14.9903	8.49766e-51	2.83632e-49	VPS8	ENSG00000156931	ENSMUSG00000033653	950.462	-0.19864	0.0968448	-2.05112	0.0402554	0.332589	Vps8	invitro
2298.25	0.567654	0.0378974	14.9787	1.01131e-50	3.37069e-49	DNAJC19	ENSG00000205981	ENSMUSG00000027679	270.705	0.034262	0.16549	0.207033	0.835984	0.964125	Dnajc19	invitro
2442.93	-0.556797	0.0371782	-14.9765	1.04647e-50	3.48289e-49	PXMP4	ENSG00000101417	ENSMUSG00000000876	570.885	0.19319	0.164616	1.17358	0.240565	0.670007	Pxmp4	invitro
5818.32	-0.399104	0.0266516	-14.9749	1.07172e-50	3.56186e-49	KIF3B	ENSG00000101350	ENSMUSG00000027475	1419.85	0.000536074	0.0989015	0.00542028	0.995675	0.999005	Kif3b	invitro
1055.03	0.779245	0.052044	14.9728	1.10517e-50	3.66781e-49	B3GALNT1	ENSG00000169255	ENSMUSG00000043300	0.645771	0.660504	1.80393	0.366147	0.714256	1	B3galnt1	invitro
1224.51	-0.746676	0.0499494	-14.9486	1.58957e-50	5.26793e-49	CYP51A1	ENSG00000001630	ENSMUSG00000001467	2021.71	-0.099456	0.214267	-0.464168	0.642527	0.907187	Cyp51	invitro
2176.96	-0.563486	0.0376953	-14.9484	1.59512e-50	5.27884e-49	RBM15B	ENSG00000259956	ENSMUSG00000074102	471.154	-0.140888	0.129679	-1.08643	0.277289	0.703352	Rbm15b	invitro
210.53	1.83758	0.12297	14.9433	1.72271e-50	5.693e-49	SERPINC1	ENSG00000117601	ENSMUSG00000026715	55.6583	0.0618577	0.246776	0.250663	0.802075	0.955003	Serpinc1	invitro
1747.07	0.642892	0.0430311	14.9402	1.8055e-50	5.95814e-49	HEATR5B	ENSG00000008869	ENSMUSG00000039414	1089.12	-0.0756593	0.0915656	-0.826285	0.408642	0.797216	Heatr5b	invitro
3170.58	-0.527531	0.0353209	-14.9354	1.9399e-50	6.39262e-49	GTF2I	ENSG00000263001	ENSMUSG00000060261	1152.3	0.0101835	0.133015	0.0765593	0.938974	0.98846	Gtf2i	invitro
1704.02	0.686486	0.0459838	14.9289	2.1384e-50	7.0368e-49	CLTB	ENSG00000175416	ENSMUSG00000047547	2352.19	0.0770359	0.0958437	0.803766	0.421532	0.802701	Cltb	invitro
922.393	-0.817817	0.0547972	-14.9244	2.28569e-50	7.51091e-49	SNRK	ENSG00000163788	ENSMUSG00000038145	3820.66	-0.00390268	0.183625	-0.0212535	0.983043	0.99533	Snrk	invitro
7381.32	0.416481	0.0279071	14.9238	2.30698e-50	7.57019e-49	GCNT2	ENSG00000111846	ENSMUSG00000021360	1033.21	-0.252506	0.2342	-1.07817	0.280959	0.706064	Gcnt2	invitro
570.518	-0.982362	0.0658816	-14.911	2.79418e-50	9.15603e-49	BCL6	ENSG00000113916	ENSMUSG00000022508	249.927	0.0146016	0.207118	0.0704992	0.943796	0.989039	Bcl6	invitro
2902.65	0.568584	0.038134	14.9102	2.83067e-50	9.2626e-49	RRP7A	ENSG00000189306	ENSMUSG00000018040	905.461	0.0338511	0.0977652	0.346249	0.729156	0.936121	Rrp7a	invitro
1717.87	0.667452	0.044775	14.9068	2.97693e-50	9.72756e-49	PISD	ENSG00000241878	ENSMUSG00000023452	962.858	0.0107084	0.148429	0.0721449	0.942487	0.988738	Pisd	invitro
2542.55	0.62186	0.0417362	14.8998	3.30738e-50	1.07922e-48	DVL3	ENSG00000161202	ENSMUSG00000003233	835.993	-0.0628709	0.146696	-0.42858	0.668229	0.916457	Dvl3	invitro
2611.79	-0.512698	0.034417	-14.8967	3.46523e-50	1.12915e-48	TTC17	ENSG00000052841	ENSMUSG00000027194	1656.11	-0.142442	0.0823489	-1.72974	0.0836773	0.449036	Ttc17	invitro
14180.5	-0.415565	0.0279024	-14.8935	3.6329e-50	1.18214e-48	ODC1	ENSG00000115758	ENSMUSG00000011179	2258.9	-0.0291913	0.171885	-0.169831	0.865143	0.970497	Odc1	invitro
1402.96	-0.652594	0.0438871	-14.8699	5.17291e-50	1.68091e-48	ASAP2	ENSG00000151693	ENSMUSG00000052632	2287.8	-0.0178075	0.14603	-0.121944	0.902944	0.979024	Asap2	invitro
3075.51	-0.506459	0.034069	-14.8657	5.50344e-50	1.78334e-48	ID1	ENSG00000125968	ENSMUSG00000042745	4388.37	0.213656	0.124155	1.72089	0.0852711	0.454017	Id1	invitro
252.327	-8.21332	0.552553	-14.8643	5.6201e-50	1.81862e-48	DSC3	ENSG00000134762	ENSMUSG00000059898	4.64979	2.45855	1.21467	2.02405	0.0429649	1	Dsc3	invitro
643.462	-1.02839	0.0692165	-14.8576	6.21137e-50	2.00717e-48	SLCO4A1	ENSG00000101187	ENSMUSG00000038963	254.53	0.0671204	0.173061	0.387842	0.698133	0.927244	Slco4a1	invitro
1215.09	0.686496	0.0462103	14.8559	6.37037e-50	2.0557e-48	TBCCD1	ENSG00000113838	ENSMUSG00000004462	444.433	-0.107282	0.157909	-0.67939	0.496891	0.844382	Tbccd1	invitro
26547.3	-0.311585	0.0209859	-14.8473	7.2404e-50	2.33323e-48	TFRC	ENSG00000072274	ENSMUSG00000022797	3400.06	-0.316924	0.196767	-1.61066	0.107254	0.502215	Tfrc	invitro
1537.63	-0.655492	0.0441572	-14.8445	7.54941e-50	2.42945e-48	ALDH1L2	ENSG00000136010	ENSMUSG00000020256	51.9828	-0.27997	0.264027	-1.06039	0.288969	0.713713	Aldh1l2	invitro
373.437	-1.21513	0.0818927	-14.8381	8.30818e-50	2.66995e-48	MANSC1	ENSG00000111261	ENSMUSG00000032718	964.405	0.111419	0.129248	0.862057	0.388656	0.788314	Mansc1	invitro
1307.06	-0.674102	0.0454525	-14.8309	9.24887e-50	2.96636e-48	ABCC6	ENSG00000091262	ENSMUSG00000030834	282.626	-0.206975	0.202463	-1.02228	0.306647	0.728564	Abcc6	invitro
97.9151	-2.97904	0.200868	-14.8308	9.25596e-50	2.96636e-48	PLSCR4	ENSG00000114698	ENSMUSG00000032377	390.952	-0.159089	0.201765	-0.788486	0.430412	0.809814	Plscr4	invitro
2083.16	0.582899	0.0393903	14.798	1.50845e-49	4.82766e-48	BTBD10	ENSG00000148925	ENSMUSG00000038187	321.971	-0.135233	0.111022	-1.21807	0.223196	0.650479	Btbd10	invitro
4139.42	0.4562	0.0309003	14.7636	2.51509e-49	8.01633e-48	CMAS	ENSG00000111726	ENSMUSG00000030282	3172.73	-0.0391954	0.112566	-0.348198	0.727691	0.935439	Cmas	invitro
1711.81	0.624072	0.0423142	14.7485	3.14496e-49	9.9966e-48	ERI1	ENSG00000104626	ENSMUSG00000031527	651.621	-0.0848158	0.10546	-0.804243	0.421257	0.802566	Eri1	invitro
2562.29	-0.589704	0.0400211	-14.7348	3.85096e-49	1.22074e-47	FZD4	ENSG00000174804	ENSMUSG00000049791	134.26	-0.4308	0.17106	-2.51841	0.0117885	0.179586	Fzd4	invitro
12644.3	0.404283	0.0274603	14.7225	4.62528e-49	1.46421e-47	GFPT1	ENSG00000198380	ENSMUSG00000029992	24137.7	-0.231517	0.103777	-2.23092	0.0256866	0.271048	Gfpt1	invitro
851	0.803673	0.0546099	14.7166	5.04266e-49	1.59418e-47	GPATCH11	ENSG00000152133	ENSMUSG00000050668	244.091	0.114116	0.119117	0.958017	0.338054	0.75301	Gpatch11	invitro
2693	-0.50416	0.0342871	-14.7041	6.06961e-49	1.91365e-47	ZNF217	ENSG00000171940	ENSMUSG00000052056	4173.69	-0.0116972	0.236388	-0.0494832	0.960534	0.991627	Zfp217	invitro
5438.21	0.419966	0.0285738	14.6976	6.67896e-49	2.10293e-47	PRKCI	ENSG00000163558	ENSMUSG00000037643	2560.66	-0.0750773	0.130734	-0.574277	0.565781	0.874271	Prkci	invitro
379.582	1.35989	0.0926134	14.6836	8.21643e-49	2.58352e-47	HSPB8	ENSG00000152137	ENSMUSG00000041548	7.18366	0.432963	0.555569	0.779315	0.435794	0.813159	Hspb8	invitro
9146.81	-0.395693	0.0269849	-14.6635	1.10401e-48	3.4667e-47	PDIA4	ENSG00000155660	ENSMUSG00000025823	2315.74	0.149458	0.152859	0.977752	0.328197	0.746448	Pdia4	invitro
1618.69	-0.625047	0.0426681	-14.649	1.36625e-48	4.28441e-47	KIF15	ENSG00000163808	ENSMUSG00000036768	584.19	-0.398742	0.272425	-1.46368	0.143283	0.558812	Kif15	invitro
779.233	0.849986	0.058027	14.6481	1.38539e-48	4.3386e-47	STEAP2	ENSG00000157214	ENSMUSG00000015653	309.97	-0.232799	0.181132	-1.28524	0.198709	0.625715	Steap2	invitro
1522.9	-0.693456	0.0473444	-14.647	1.40701e-48	4.4004e-47	C11orf95	ENSG00000188070	ENSMUSG00000053080	75.7371	-0.344922	0.223686	-1.54199	0.123077	0.528518	2700081O15Rik	invitro
18037.7	0.336889	0.0230009	14.6468	1.41287e-48	4.41281e-47	ETF1	ENSG00000120705	ENSMUSG00000024360	2274.49	-0.0508071	0.108754	-0.467173	0.640376	0.906843	Etf1	invitro
6397.11	-0.511659	0.0349607	-14.6352	1.67389e-48	5.22107e-47	ACOT7	ENSG00000097021	ENSMUSG00000028937	1023.66	0.0947071	0.126584	0.748174	0.454355	0.822161	Acot7	invitro
6059.11	0.395471	0.0270231	14.6346	1.69062e-48	5.26622e-47	PSMA3	ENSG00000100567	ENSMUSG00000060073	822.988	0.0812923	0.118299	0.687178	0.491971	0.84109	Psma3	invitro
2054.45	-0.57175	0.0390977	-14.6236	1.98578e-48	6.17737e-47	FANCD2	ENSG00000144554	ENSMUSG00000034023	225.115	-0.390973	0.294268	-1.32863	0.18397	0.609994	Fancd2	invitro
2688.75	-0.553722	0.0378928	-14.6128	2.32663e-48	7.22803e-47	PIGU	ENSG00000101464	ENSMUSG00000038383	555.107	0.0510567	0.109818	0.46492	0.641989	0.907187	Pigu	invitro
1089.54	0.727591	0.0497971	14.6111	2.38587e-48	7.40222e-47	KDELR3	ENSG00000100196	ENSMUSG00000010830	179.073	0.172326	0.138783	1.2417	0.214348	0.641858	Kdelr3	invitro
7188.66	0.406337	0.0278168	14.6076	2.51041e-48	7.77826e-47	RANBP1	ENSG00000099901	ENSMUSG00000005732	473.296	0.246897	0.170861	1.44502	0.148451	0.566897	Ranbp1	invitro
3675.97	0.560781	0.0383982	14.6044	2.63441e-48	8.15166e-47	SMIM14	ENSG00000163683	ENSMUSG00000037822	2069.72	0.145358	0.078531	1.85096	0.0641751	0.40384	Smim14	invitro
4736.72	-0.523731	0.0358739	-14.5992	2.8406e-48	8.76642e-47	TOP2B	ENSG00000077097	ENSMUSG00000017485	2829.39	-0.061082	0.0812377	-0.751893	0.452116	0.821071	Top2b	invitro
3901.41	0.508806	0.0348515	14.5993	2.8387e-48	8.76642e-47	RNF141	ENSG00000110315	ENSMUSG00000030788	1780.54	0.13425	0.150069	0.894584	0.371009	0.776248	Rnf141	invitro
4062.24	0.438598	0.0300453	14.5979	2.89563e-48	8.92442e-47	KLHL5	ENSG00000109790	ENSMUSG00000054920	279.879	-0.0304815	0.151868	-0.200711	0.840925	0.964502	Klhl5	invitro
749.568	0.909561	0.0623159	14.596	2.97955e-48	9.17095e-47	ABHD17C	ENSG00000136379	ENSMUSG00000038459	3050.9	0.0176529	0.178231	0.0990452	0.921102	0.983569	Abhd17c	invitro
969.491	0.957778	0.0657519	14.5665	4.58522e-48	1.40946e-46	ETS2	ENSG00000157557	ENSMUSG00000022895	6473.69	-0.268015	0.0895181	-2.99398	0.00275365	0.0826147	Ets2	invitro
1114.71	0.799375	0.0548845	14.5647	4.7119e-48	1.44649e-46	DMXL2	ENSG00000104093	ENSMUSG00000041268	109.708	1.60228	0.168089	9.53231	1.53819e-21	2.41357e-18	Dmxl2	both
36137.4	-0.32751	0.0224876	-14.564	4.75733e-48	1.45852e-46	RPN2	ENSG00000118705	ENSMUSG00000027642	5089.37	0.0945602	0.128853	0.73386	0.463034	0.826508	Rpn2	invitro
6501.95	-0.388829	0.026722	-14.5509	5.76367e-48	1.76473e-46	ARID3A	ENSG00000116017	ENSMUSG00000019564	237.573	0.0445451	0.237753	0.187359	0.851379	0.967534	Arid3a	invitro
264.141	1.57416	0.108242	14.543	6.46678e-48	1.97741e-46	GLIS3	ENSG00000107249	ENSMUSG00000052942	435.435	-0.0805915	0.114283	-0.705194	0.48069	0.835665	Glis3	invitro
1242.48	-0.696293	0.0479675	-14.5159	9.60288e-48	2.93252e-46	FITM2	ENSG00000197296	ENSMUSG00000048486	294.825	0.121862	0.179169	0.680154	0.496407	0.844247	Fitm2	invitro
3669.68	-0.445636	0.0307018	-14.515	9.73597e-48	2.96928e-46	SCARB1	ENSG00000073060	ENSMUSG00000037936	413.467	-0.418893	0.114362	-3.66286	0.000249412	0.0192785	Scarb1	both
2665.42	-0.530212	0.0365455	-14.5083	1.07391e-47	3.27094e-46	NBAS	ENSG00000151779	ENSMUSG00000020576	1498.84	-0.147961	0.152862	-0.967938	0.333075	0.749674	Nbas	invitro
7949.75	-0.39694	0.0273735	-14.5008	1.19662e-47	3.63994e-46	GMPS	ENSG00000163655	ENSMUSG00000027823	846.659	0.14022	0.12901	1.08688	0.277088	0.70331	Gmps	invitro
3568.49	0.450185	0.031057	14.4954	1.29517e-47	3.93458e-46	HTATIP2	ENSG00000109854	ENSMUSG00000039745	636.125	0.282142	0.109576	2.57486	0.0100281	0.16658	Htatip2	invitro
283.436	-1.42488	0.0983305	-14.4907	1.38666e-47	4.20705e-46	IYD	ENSG00000009765	ENSMUSG00000019762	437.76	-0.189567	0.199437	-0.95051	0.341853	0.756386	Iyd	invitro
4455.68	-0.536986	0.0370618	-14.4889	1.42374e-47	4.31392e-46	AKAP9	ENSG00000127914	ENSMUSG00000040407	9152.49	-0.130291	0.105116	-1.2395	0.215162	0.642595	Akap9	invitro
1200.95	-0.712512	0.0491887	-14.4853	1.50083e-47	4.54161e-46	TTC38	ENSG00000075234	ENSMUSG00000035944	1367.75	0.156528	0.142186	1.10087	0.270955	0.697204	Ttc38	invitro
1150.05	0.737119	0.050902	14.4811	1.59412e-47	4.81766e-46	LUZP1	ENSG00000169641	ENSMUSG00000001089	7678.1	-0.275343	0.182871	-1.50567	0.132152	0.543147	Luzp1	invitro
5404.59	0.412708	0.0285154	14.4732	1.79049e-47	5.40412e-46	EIF2S1	ENSG00000134001	ENSMUSG00000021116	620.076	0.18663	0.145331	1.28417	0.199083	0.626381	Eif2s1	invitro
3868.79	-0.478543	0.033069	-14.471	1.84663e-47	5.56636e-46	LRIG1	ENSG00000144749	ENSMUSG00000030029	3386.62	-0.327647	0.185913	-1.76237	0.0780064	0.438924	Lrig1	invitro
622.503	0.949953	0.0656475	14.4705	1.86085e-47	5.60201e-46	IGFBP6	ENSG00000167779	ENSMUSG00000023046	9.33786	-0.892841	0.644398	-1.38554	0.165887	0.588366	Igfbp6	invitro
7811.25	-0.432666	0.0299053	-14.4679	1.93337e-47	5.81282e-46	ASXL1	ENSG00000171456	ENSMUSG00000042548	2148.58	-0.0927749	0.0914001	-1.01504	0.310086	0.730585	Asxl1	invitro
484.082	-1.10375	0.0762969	-14.4665	1.97146e-47	5.91969e-46	KIF26A	ENSG00000066735	ENSMUSG00000021294	15.6221	-0.874009	0.413512	-2.11363	0.0345472	0.311113	Kif26a	invitro
918.19	0.799088	0.0552483	14.4636	2.05783e-47	6.1632e-46	TIGAR	ENSG00000078237	ENSMUSG00000038028	356.016	-0.0919546	0.135471	-0.678778	0.497279	0.844382	Tigar	invitro
1220.59	-0.711845	0.0492164	-14.4636	2.05775e-47	6.1632e-46	NR2C2	ENSG00000177463	ENSMUSG00000005893	1859.59	-0.238273	0.0938549	-2.53874	0.0111253	0.175587	Nr2c2	invitro
2113.77	-0.627964	0.0434442	-14.4545	2.34847e-47	7.02464e-46	SDC1	ENSG00000115884	ENSMUSG00000020592	5980.55	0.0146406	0.102463	0.142887	0.886379	0.975541	Sdc1	invitro
885.819	-0.773891	0.053557	-14.4499	2.51188e-47	7.50381e-46	ARHGAP19	ENSG00000213390	ENSMUSG00000025154	238.985	-0.192882	0.172245	-1.11981	0.262794	0.688535	Arhgap19	invitro
7145.34	-0.48034	0.0332673	-14.4388	2.94939e-47	8.79952e-46	SRP9	ENSG00000143742	ENSMUSG00000026511	522.32	0.136464	0.125272	1.08934	0.276003	0.703164	Srp9	invitro
1517.1	0.690594	0.0478918	14.4199	3.8809e-47	1.15639e-45	CPEB4	ENSG00000113742	ENSMUSG00000020300	5456.69	-0.00588296	0.212197	-0.0277241	0.977882	0.994429	Cpeb4	invitro
12281.6	0.439616	0.0305032	14.4121	4.3432e-47	1.29249e-45	SLC46A1	ENSG00000076351	ENSMUSG00000020829	742.546	0.21958	0.248679	0.882986	0.377244	0.780383	Slc46a1	invitro
137456	0.293478	0.0203669	14.4095	4.50814e-47	1.33987e-45	HSPA8	ENSG00000109971	ENSMUSG00000015656	11744.4	0.527668	0.204424	2.58124	0.00984462	0.164507	Hspa8	invitro
115.039	2.37211	0.164634	14.4084	4.58065e-47	1.35969e-45	PHYHD1	ENSG00000175287	ENSMUSG00000079484	24.1268	-0.38143	0.34939	-1.0917	0.274963	0.702565	Phyhd1	invitro
1529.11	0.618479	0.0429437	14.4021	5.02039e-47	1.48832e-45	KCNE3	ENSG00000175538	ENSMUSG00000035165	1335.4	0.0842525	0.17573	0.479443	0.631624	0.903546	Kcne3	invitro
1314.59	0.821427	0.0571792	14.3658	8.47875e-47	2.51038e-45	GPR160	ENSG00000173890	ENSMUSG00000037661	795.111	-0.146561	0.122528	-1.19614	0.231641	0.659531	Gpr160	invitro
4556.07	-0.468189	0.0326129	-14.3559	9.77924e-47	2.89175e-45	POR	ENSG00000127948	ENSMUSG00000005514	7807.47	-0.178623	0.137069	-1.30317	0.192518	0.619484	Por	invitro
2201.22	-0.531948	0.0370906	-14.3419	1.19817e-46	3.53407e-45	MMAB	ENSG00000139428	ENSMUSG00000029575	290.721	0.0118929	0.20614	0.0576931	0.953993	0.990441	Mmab	invitro
428.924	-1.24136	0.0865889	-14.3362	1.29946e-46	3.82798e-45	EDNRB	ENSG00000136160	ENSMUSG00000022122	0.617895	-1.57508	1.8888	-0.833903	0.404336	1	Ednrb	invitro
546.137	1.0509	0.07336	14.3252	1.52287e-46	4.48046e-45	PLK2	ENSG00000145632	ENSMUSG00000021701	1193.48	0.0361272	0.140184	0.257714	0.796628	0.953965	Plk2	invitro
2151.43	-0.545965	0.0381393	-14.315	1.76285e-46	5.17997e-45	COMMD7	ENSG00000149600	ENSMUSG00000056941	498.218	0.158744	0.103772	1.52973	0.126084	0.533401	Commd7	invitro
140.509	2.12182	0.148278	14.3098	1.90142e-46	5.58012e-45	EVL	ENSG00000196405	ENSMUSG00000021262	419.001	-0.33392	0.148743	-2.24495	0.0247712	0.266588	Evl	invitro
4278.44	0.463146	0.0323768	14.3049	2.04062e-46	5.9811e-45	DDX24	ENSG00000089737	ENSMUSG00000041645	1245.72	0.0531	0.101286	0.52426	0.600098	0.890309	Ddx24	invitro
531.894	1.01901	0.0713242	14.287	2.63795e-46	7.72221e-45	CSRP2	ENSG00000175183	ENSMUSG00000020186	1749.12	0.300114	0.16366	1.83376	0.066689	0.410038	Csrp2	invitro
2880.4	-0.535721	0.0375467	-14.2681	3.45754e-46	1.01087e-44	RAB22A	ENSG00000124209	ENSMUSG00000027519	2034.63	0.0303889	0.156984	0.193579	0.846505	0.965842	Rab22a	invitro
5220.68	0.399282	0.0280074	14.2563	4.0944e-46	1.19558e-44	STARD4	ENSG00000164211	ENSMUSG00000024378	4083.11	-0.143957	0.145892	-0.986731	0.323775	0.74285	Stard4	invitro
4205.04	-0.533766	0.0374755	-14.2431	4.94922e-46	1.44338e-44	MSMO1	ENSG00000052802	ENSMUSG00000031604	2944.32	-0.167749	0.222712	-0.753213	0.451322	0.8204	Msmo1	invitro
12188.6	0.349179	0.02455	14.2232	6.58037e-46	1.91669e-44	CYB5B	ENSG00000103018	ENSMUSG00000031924	6596.24	0.0108633	0.0946649	0.114755	0.908639	0.980669	Cyb5b	invitro
803.343	-0.890143	0.0626269	-14.2134	7.5634e-46	2.20027e-44	ECHDC3	ENSG00000134463	ENSMUSG00000039063	77.6515	0.319342	0.226791	1.40809	0.159104	0.580583	Echdc3	invitro
861.817	-0.802982	0.05651	-14.2095	7.99455e-46	2.3228e-44	RBP2	ENSG00000114113	ENSMUSG00000032454	1455.43	-0.1568	0.217168	-0.722019	0.470283	0.830336	Rbp2	invitro
427.308	1.09723	0.0772253	14.2082	8.15352e-46	2.36604e-44	LOXL4	ENSG00000138131	ENSMUSG00000025185	36.7599	-0.0462177	0.259823	-0.177881	0.858816	0.969474	Loxl4	invitro
591.52	0.959397	0.0675509	14.2026	8.82912e-46	2.55891e-44	SYBU	ENSG00000147642	ENSMUSG00000022340	160.417	0.226575	0.181252	1.25006	0.211278	0.639223	Sybu	invitro
3837.74	-0.410353	0.0288994	-14.1994	9.24284e-46	2.67549e-44	CHKA	ENSG00000110721	ENSMUSG00000024843	2636.51	-0.557161	0.25022	-2.22669	0.0259682	0.272757	Chka	invitro
378.078	-1.21326	0.0854808	-14.1933	1.00753e-45	2.91286e-44	RFX7	ENSG00000181827	ENSMUSG00000037674	965.416	-0.177343	0.0918667	-1.93043	0.053553	0.374298	Rfx7	invitro
167.47	-1.86574	0.131627	-14.1745	1.31834e-45	3.80672e-44	PCDH7	ENSG00000169851	ENSMUSG00000029108	0.320366	-0.577502	3.00321	-0.192295	0.847511	1	Pcdh7	invitro
2341.78	-0.563132	0.0397356	-14.172	1.36632e-45	3.94038e-44	TNRC18	ENSG00000182095	ENSMUSG00000039477	5870.82	0.218719	0.197	1.11025	0.266892	0.693117	Tnrc18	invitro
537.015	-1.02995	0.0727232	-14.1626	1.56158e-45	4.49793e-44	CD14	ENSG00000170458	ENSMUSG00000051439	276.811	0.0298693	0.151457	0.197214	0.84366	0.96564	Cd14	invitro
1839.21	-0.584763	0.0413257	-14.1501	1.86477e-45	5.36459e-44	CUX1	ENSG00000257923	ENSMUSG00000029705	3603.92	-0.095173	0.103956	-0.915512	0.359923	0.769211	Cux1	invitro
262.323	1.4159	0.100093	14.1458	1.98232e-45	5.69576e-44	XDH	ENSG00000158125	ENSMUSG00000024066	4777.88	0.407249	0.243132	1.67501	0.0939324	0.471474	Xdh	invitro
2032.6	0.546242	0.0386163	14.1454	1.99448e-45	5.72364e-44	BCL2L13	ENSG00000099968	ENSMUSG00000009112	1363.78	-0.110263	0.0975847	-1.12992	0.258511	0.684882	Bcl2l13	invitro
4443.16	-0.409192	0.0289411	-14.1388	2.18945e-45	6.27544e-44	CERS6	ENSG00000172292	ENSMUSG00000027035	5664.78	-0.156815	0.102181	-1.53468	0.124863	0.531532	Cers6	invitro
406.236	1.11772	0.0791434	14.1227	2.75206e-45	7.87831e-44	PAQR5	ENSG00000137819	ENSMUSG00000032278	942.076	0.272226	0.265424	1.02563	0.305067	0.727037	Paqr5	invitro
294.16	-1.43481	0.101626	-14.1186	2.91899e-45	8.34594e-44	PALM3	ENSG00000187867	ENSMUSG00000047986	1.78458	0.900179	1.11519	0.807199	0.419552	1	Palm3	invitro
2921.38	-0.608804	0.0431315	-14.1151	3.06783e-45	8.76077e-44	TGM2	ENSG00000198959	ENSMUSG00000037820	576.854	0.205116	0.48131	0.426162	0.66999	0.91731	Tgm2	invitro
7422.74	0.392029	0.0278005	14.1015	3.7186e-45	1.06062e-43	TJP1	ENSG00000104067	ENSMUSG00000030516	7746.71	-0.230027	0.172506	-1.33345	0.182386	0.60852	Tjp1	invitro
121.388	2.48778	0.176469	14.0976	3.9309e-45	1.11844e-43	MAF	ENSG00000178573	ENSMUSG00000055435	101.435	-0.374837	0.246978	-1.51769	0.129092	0.538719	Maf	invitro
3350.86	0.50816	0.0360545	14.0942	4.12131e-45	1.17119e-43	SLIRP	ENSG00000119705	ENSMUSG00000021040	394.193	0.281565	0.140815	1.99953	0.0455506	0.349162	Slirp	invitro
2786.82	0.507986	0.0360476	14.0921	4.24806e-45	1.20573e-43	USP38	ENSG00000170185	ENSMUSG00000038250	1184.8	-0.123305	0.140498	-0.877626	0.380147	0.781745	Usp38	invitro
340.407	1.36823	0.0971387	14.0853	4.6744e-45	1.32513e-43	IL20RB	ENSG00000174564	ENSMUSG00000044244	159.095	-0.158139	0.219521	-0.720383	0.471289	0.830714	Il20rb	invitro
8237.94	0.360162	0.0255821	14.0787	5.1354e-45	1.45405e-43	ANXA7	ENSG00000138279	ENSMUSG00000021814	3547.38	-0.0140661	0.114239	-0.123129	0.902005	0.978659	Anxa7	invitro
466.562	-1.02911	0.0731302	-14.0723	5.61889e-45	1.58902e-43	PDGFRB	ENSG00000113721	ENSMUSG00000024620	200.349	-0.402294	0.177351	-2.26836	0.0233074	0.259742	Pdgfrb	invitro
808.135	-0.799198	0.0568085	-14.0683	5.9487e-45	1.68026e-43	ST7	ENSG00000004866	ENSMUSG00000029534	185.25	-0.0441705	0.189535	-0.233046	0.815725	0.960058	St7	invitro
136.459	2.04599	0.145587	14.0534	7.34641e-45	2.07254e-43	GPR83	ENSG00000123901	ENSMUSG00000031932	2.18689	-0.64089	1.02398	-0.625879	0.531394	1	Gpr83	invitro
276.396	-1.51154	0.107566	-14.0523	7.46118e-45	2.10238e-43	MBOAT2	ENSG00000143797	ENSMUSG00000020646	233.936	0.0937756	0.152897	0.613324	0.539662	0.864978	Mboat2	invitro
1735.94	0.594655	0.0423179	14.0521	7.48127e-45	2.1055e-43	RIOX2	ENSG00000170854	ENSMUSG00000022724	333.53	0.101594	0.147367	0.689396	0.490574	0.84032	Mina	invitro
1477.16	-0.779158	0.05546	-14.049	7.81318e-45	2.19626e-43	SHANK2	ENSG00000162105	ENSMUSG00000037541	1170.92	-0.174403	0.146464	-1.19075	0.233751	0.661906	Shank2	invitro
137028	0.362069	0.0257906	14.0388	9.02488e-45	2.53381e-43	KRT8	ENSG00000170421	ENSMUSG00000049382	84531.8	0.173848	0.116628	1.49062	0.136061	0.547701	Krt8	invitro
2809.79	-0.472306	0.0336922	-14.0182	1.2056e-44	3.38076e-43	TNKS2	ENSG00000107854	ENSMUSG00000024811	3535.17	-0.11036	0.0786621	-1.40296	0.160628	0.583161	Tnks2	invitro
2177.95	0.534945	0.0381611	14.0181	1.20839e-44	3.38451e-43	HEATR3	ENSG00000155393	ENSMUSG00000031657	250.114	-0.170526	0.210791	-0.80898	0.418527	0.802466	Heatr3	invitro
771.685	1.13462	0.0809457	14.017	1.22657e-44	3.4313e-43	AAK1	ENSG00000115977	ENSMUSG00000057230	2354.08	-0.100544	0.128893	-0.780055	0.435358	0.813049	Aak1	invitro
755.353	0.871019	0.0622009	14.0033	1.48732e-44	4.15578e-43	SYTL5	ENSG00000147041	ENSMUSG00000054453	91.6316	-0.198838	0.376056	-0.528746	0.596981	0.889451	Sytl5	invitro
20865.8	0.323398	0.0231122	13.9925	1.73159e-44	4.82674e-43	XRCC6	ENSG00000196419	ENSMUSG00000022471	421.148	0.106634	0.152882	0.697495	0.485493	0.837773	Xrcc6	invitro
2040.13	-0.546959	0.0391441	-13.973	2.27962e-44	6.34676e-43	CPSF4	ENSG00000160917	ENSMUSG00000029625	364.784	-0.162947	0.102132	-1.59545	0.110612	0.507506	Cpsf4	invitro
3217.63	-0.578582	0.0414528	-13.9576	2.82734e-44	7.85293e-43	ASS1	ENSG00000130707	ENSMUSG00000076441	128.816	0.429185	0.228999	1.87418	0.0609057	0.394166	Ass1	invitro
6945.23	-0.406571	0.0291563	-13.9445	3.3964e-44	9.42228e-43	NUP205	ENSG00000155561	ENSMUSG00000038759	1120.49	-0.297526	0.223003	-1.33418	0.182145	0.60852	Nup205	invitro
729.775	0.871952	0.0625751	13.9345	3.91029e-44	1.0835e-42	SH3BP5	ENSG00000131370	ENSMUSG00000021892	94.6931	-0.309877	0.197544	-1.56864	0.116731	0.517988	Sh3bp5	invitro
833.995	0.784326	0.0563645	13.9153	5.11709e-44	1.41621e-42	LPAR1	ENSG00000198121	ENSMUSG00000038668	797.805	-0.0264529	0.0935126	-0.282881	0.777268	0.949677	Lpar1	invitro
1208.4	0.636298	0.0457491	13.9084	5.62977e-44	1.55626e-42	ZNF346	ENSG00000113761	ENSMUSG00000021481	207.639	-0.239711	0.119826	-2.00049	0.0454474	0.348879	Zfp346	invitro
1273.37	0.718692	0.0517053	13.8998	6.35553e-44	1.75273e-42	HAAO	ENSG00000162882	ENSMUSG00000000673	4.99772	0.425208	0.686105	0.619742	0.535428	1	Haao	invitro
4828.84	0.441414	0.0318099	13.8766	8.78106e-44	2.41878e-42	VCL	ENSG00000035403	ENSMUSG00000021823	3230.28	-0.240447	0.127592	-1.88449	0.0594981	0.390785	Vcl	invitro
1040.66	0.885855	0.0638485	13.8743	9.06334e-44	2.4936e-42	CITED2	ENSG00000164442	ENSMUSG00000039910	1345.21	0.619169	0.221303	2.79783	0.00514478	0.120668	Cited2	invitro
1974.69	-0.672362	0.0484783	-13.8693	9.7163e-44	2.6701e-42	TFDP2	ENSG00000114126	ENSMUSG00000032411	1248.93	-0.179253	0.118028	-1.51873	0.128829	0.538338	Tfdp2	invitro
284.284	1.42517	0.102806	13.8627	1.06546e-43	2.9245e-42	ID3	ENSG00000117318	ENSMUSG00000007872	2988.12	0.330693	0.17608	1.87808	0.0603705	0.39343	Id3	invitro
50747.7	0.512159	0.0370037	13.8408	1.44674e-43	3.96639e-42	ACTG1	ENSG00000184009	ENSMUSG00000062825	19163.8	0.0151978	0.119547	0.127129	0.898838	0.978417	Actg1	invitro
803.6	-0.866428	0.0626398	-13.8319	1.63617e-43	4.48046e-42	ULK1	ENSG00000177169	ENSMUSG00000029512	1422.87	-0.180392	0.116691	-1.54589	0.12213	0.527337	Ulk1	invitro
230.937	1.49546	0.108226	13.818	1.98532e-43	5.42382e-42	C1R	ENSG00000159403	ENSMUSG00000055172	17.3113	-0.415702	0.483584	-0.859626	0.389995	0.789036	C1ra	invitro
4865.78	0.486942	0.0352564	13.8114	2.17458e-43	5.93393e-42	VAT1	ENSG00000108828	ENSMUSG00000034993	1844.2	0.0824949	0.169419	0.486929	0.626309	0.901016	Vat1	invitro
5126.51	0.519715	0.0376327	13.8102	2.21215e-43	6.02939e-42	APRT	ENSG00000198931	ENSMUSG00000006589	1192.99	0.362385	0.110046	3.29303	0.000991143	0.0468435	Aprt	both
716.325	0.834387	0.0604381	13.8056	2.35639e-43	6.41505e-42	NRIP3	ENSG00000175352	ENSMUSG00000034825	56.9473	-0.750797	0.273249	-2.74767	0.00600206	0.130585	Nrip3	invitro
2022.6	-0.578213	0.0418899	-13.8032	2.43868e-43	6.63134e-42	RGL2	ENSG00000237441	ENSMUSG00000041354	710.317	0.0752446	0.119318	0.63062	0.528289	0.857404	Rgl2	invitro
535.398	0.967999	0.0701416	13.8006	2.5264e-43	6.86188e-42	EML1	ENSG00000066629	ENSMUSG00000058070	60.4422	-0.72488	0.227915	-3.18049	0.00147029	0.0565448	Eml1	invitro
312.807	-1.22867	0.0890993	-13.7899	2.93135e-43	7.95248e-42	LPCAT2	ENSG00000087253	ENSMUSG00000033192	296.616	-0.228541	0.176431	-1.29536	0.195197	0.622735	Lpcat2	invitro
2696.28	-0.476917	0.0346578	-13.7607	4.39083e-43	1.18981e-41	ABI2	ENSG00000138443	ENSMUSG00000026782	349.297	-0.288716	0.175703	-1.6432	0.100341	0.485994	Abi2	invitro
741.446	-0.927429	0.067403	-13.7595	4.46898e-43	1.20958e-41	TMPRSS4	ENSG00000137648	ENSMUSG00000032091	5946.51	0.152728	0.154548	0.988223	0.323044	0.742158	Tmprss4	invitro
2471.16	0.507583	0.0369621	13.7325	6.48199e-43	1.75036e-41	AIMP2	ENSG00000106305	ENSMUSG00000029610	148.827	0.214309	0.163315	1.31225	0.189437	0.616407	Aimp2	invitro
1646.67	-0.567493	0.04135	-13.7241	7.27999e-43	1.96358e-41	TRIM56	ENSG00000169871	ENSMUSG00000043279	2860.18	-0.0365548	0.16918	-0.216071	0.828932	0.963488	Trim56	invitro
410.621	1.35838	0.0989827	13.7234	7.35144e-43	1.98056e-41	DUSP5	ENSG00000138166	ENSMUSG00000034765	1640.22	-0.012658	0.161324	-0.0784632	0.93746	0.988381	Dusp5	invitro
27844.6	0.355621	0.0259362	13.7114	8.67876e-43	2.33277e-41	EIF4G2	ENSG00000110321	ENSMUSG00000005610	15996.6	-0.00538656	0.101815	-0.0529052	0.957807	0.990978	Eif4g2	invitro
192.831	-1.68025	0.122587	-13.7066	9.26896e-43	2.48854e-41	ANKRD6	ENSG00000135299	ENSMUSG00000040183	7.51885	-1.05284	0.630996	-1.66853	0.0952105	0.47442	Ankrd6	invitro
1656.7	0.644902	0.047066	13.7021	9.86557e-43	2.64567e-41	STXBP3	ENSG00000116266	ENSMUSG00000027882	1327.09	-0.0939721	0.0925333	-1.01555	0.309844	0.730214	Stxbp3	invitro
166.181	-1.87452	0.136807	-13.7019	9.88963e-43	2.64908e-41	ADORA1	ENSG00000163485	ENSMUSG00000042429	22.8446	1.31585	0.361958	3.63537	0.00027758	0.0205449	Adora1	both
82.4113	2.96138	0.21633	13.6892	1.17806e-42	3.15199e-41	GMPR	ENSG00000137198	ENSMUSG00000000253	229.751	0.177034	0.165509	1.06963	0.284785	0.709269	Gmpr	invitro
2057.38	-0.545317	0.0398586	-13.6813	1.31349e-42	3.51031e-41	ARF5	ENSG00000004059	ENSMUSG00000020440	1482.4	0.258812	0.106823	2.42281	0.0154012	0.21054	Arf5	invitro
9847.79	0.317647	0.0232257	13.6765	1.40224e-42	3.74321e-41	LCP1	ENSG00000136167	ENSMUSG00000021998	99.4851	-0.310093	0.235006	-1.31951	0.186997	0.613349	Lcp1	invitro
2442.89	-0.514164	0.037611	-13.6706	1.52234e-42	4.05454e-41	BAIAP2L1	ENSG00000006453	ENSMUSG00000038859	5397.59	0.00426089	0.175565	0.0242696	0.980638	0.994582	Baiap2l1	invitro
3425.94	0.494161	0.0361494	13.67	1.53447e-42	4.08218e-41	AP3S1	ENSG00000177879	ENSMUSG00000024480	569.429	0.0536737	0.181576	0.2956	0.767536	0.947404	Ap3s1	invitro
729.231	-0.872665	0.0638714	-13.6628	1.69232e-42	4.49188e-41	ST6GALNAC6	ENSG00000160408	ENSMUSG00000026811	11510.9	0.199011	0.150366	1.32351	0.185664	0.611329	St6galnac6	invitro
6191.83	0.38903	0.0284803	13.6597	1.76818e-42	4.68788e-41	TBC1D9B	ENSG00000197226	ENSMUSG00000036644	2094.85	0.0691518	0.103956	0.665201	0.505922	0.848175	Tbc1d9b	invitro
2883.92	0.572698	0.0419297	13.6585	1.79583e-42	4.75579e-41	SMARCA1	ENSG00000102038	ENSMUSG00000031099	4.82531	-1.3157	0.669529	-1.96511	0.0494014	1	Smarca1	invitro
398.155	1.16621	0.0854244	13.6519	1.96558e-42	5.19943e-41	VCAN	ENSG00000038427	ENSMUSG00000021614	131.166	0.0238218	0.245609	0.0969907	0.922734	0.983949	Vcan	invitro
15573.4	0.480223	0.0351975	13.6437	2.2015e-42	5.81691e-41	TMSB10	ENSG00000034510	ENSMUSG00000079523	2709.87	0.50305	0.163463	3.07745	0.00208778	0.0694053	Tmsb10	invitro
4899.85	-0.475201	0.0348339	-13.6419	2.25578e-42	5.95358e-41	HS2ST1	ENSG00000153936	ENSMUSG00000040151	503.565	0.0162699	0.150016	0.108455	0.913635	0.981472	Hs2st1	invitro
1957.81	0.607162	0.0445079	13.6417	2.26277e-42	5.96528e-41	OGDHL	ENSG00000197444	ENSMUSG00000021913	47.4301	0.803181	0.256942	3.12592	0.00177247	0.0632087	Ogdhl	invitro
2782.03	0.460672	0.0337844	13.6356	2.4582e-42	6.47317e-41	IRF8	ENSG00000140968	ENSMUSG00000041515	1030.29	0.175968	0.138526	1.27029	0.203981	0.631698	Irf8	invitro
683.326	0.854904	0.0628154	13.6098	3.50224e-42	9.20166e-41	COL4A2	ENSG00000134871	ENSMUSG00000031503	67.951	0.213776	0.303173	0.70513	0.480729	0.835665	Col4a2	invitro
1382.77	-0.641251	0.0471529	-13.5994	4.03738e-42	1.05957e-40	PDGFA	ENSG00000197461	ENSMUSG00000025856	2640.99	-0.0482545	0.165913	-0.290842	0.771172	0.948758	Pdgfa	invitro
225.181	1.68698	0.124174	13.5856	4.87244e-42	1.27729e-40	PRKCE	ENSG00000171132	ENSMUSG00000045038	1925.56	0.0992827	0.172552	0.575377	0.565036	0.874271	Prkce	invitro
401.336	1.08595	0.0799412	13.5844	4.95912e-42	1.29856e-40	KIAA0513	ENSG00000135709	ENSMUSG00000031824	1935.47	-0.406617	0.180775	-2.2493	0.0244932	0.265783	6430548M08Rik	invitro
681.092	-0.820477	0.0603992	-13.5842	4.96731e-42	1.29924e-40	KLF11	ENSG00000172059	ENSMUSG00000020653	881.067	-0.203394	0.159008	-1.27914	0.200848	0.627958	Klf11	invitro
505.645	0.98775	0.0727159	13.5837	5.00428e-42	1.30745e-40	ARHGEF3	ENSG00000163947	ENSMUSG00000021895	1587.13	-0.0441942	0.157215	-0.281106	0.778629	0.949677	Arhgef3	invitro
72.2018	-3.75479	0.276435	-13.5829	5.05919e-42	1.31884e-40	KCND3	ENSG00000171385	ENSMUSG00000040896	13.9066	1.46624	0.455209	3.22103	0.00127731	0.052882	Kcnd3	invitro
1897.91	-0.548588	0.0404032	-13.5778	5.42114e-42	1.41161e-40	TMEM63A	ENSG00000196187	ENSMUSG00000026519	3004.76	-0.269253	0.0864188	-3.11568	0.00183523	0.0644218	Tmem63a	invitro
1276.33	-0.803721	0.059195	-13.5775	5.44501e-42	1.41625e-40	AIF1L	ENSG00000126878	ENSMUSG00000001864	0.829522	0.10713	1.83934	0.0582436	0.953555	1	Aif1l	invitro
6267.83	0.441165	0.0324993	13.5746	5.66415e-42	1.47161e-40	BEX3	ENSG00000166681	ENSMUSG00000046432	189.442	0.209225	0.177659	1.17768	0.238925	0.668223	Ngfrap1	invitro
1923.55	-0.587384	0.0432925	-13.5678	6.2155e-42	1.61306e-40	ADCY3	ENSG00000138031	ENSMUSG00000020654	54.4372	-0.394743	0.210398	-1.87618	0.0606311	0.394102	Adcy3	invitro
1640.31	-0.648661	0.0478142	-13.5663	6.34507e-42	1.64485e-40	TBC1D5	ENSG00000131374	ENSMUSG00000023923	503.323	-0.0775285	0.121393	-0.638659	0.523045	0.854869	Tbc1d5	invitro
6853.12	0.527527	0.0389083	13.5582	7.08461e-42	1.83453e-40	TEAD1	ENSG00000187079	ENSMUSG00000055320	884.64	-0.0703631	0.127313	-0.552676	0.580486	0.880209	Tead1	invitro
12927.9	-0.353521	0.026097	-13.5465	8.31455e-42	2.15063e-40	RPL29	ENSG00000162244	ENSMUSG00000048758	1180.55	0.31682	0.136023	2.32917	0.01985	0.242198	Rpl29	invitro
3008.25	-0.472504	0.0348873	-13.5437	8.63051e-42	2.22988e-40	TRIM2	ENSG00000109654	ENSMUSG00000027993	6392.81	-0.0347841	0.112322	-0.309681	0.756804	0.945699	Trim2	invitro
365.192	1.14129	0.0843624	13.5284	1.06344e-41	2.74157e-40	MEMO1	ENSG00000162959	ENSMUSG00000058704	430.124	0.0247008	0.156284	0.158051	0.874417	0.973568	Memo1	invitro
3463.84	0.439553	0.0325549	13.5019	1.52397e-41	3.92015e-40	POLR2H	ENSG00000163882	ENSMUSG00000021018	278.003	0.257283	0.128732	1.99859	0.0456523	0.349259	Polr2h	invitro
235.492	1.42044	0.105299	13.4895	1.80225e-41	4.63086e-40	RASD1	ENSG00000108551	ENSMUSG00000049892	647.433	-0.175062	0.157535	-1.11126	0.266457	0.692559	Rasd1	invitro
708.348	-0.896486	0.066488	-13.4834	1.95805e-41	5.02567e-40	ATP6V0E2	ENSG00000171130	ENSMUSG00000039347	377.363	0.537817	0.158388	3.39556	0.000684878	0.0367129	Atp6v0e2	both
11113.4	0.342928	0.0254691	13.4645	2.5298e-41	6.47179e-40	PLEKHB2	ENSG00000115762	ENSMUSG00000026123	11474.6	0.0979725	0.172988	0.566355	0.571152	0.876737	Plekhb2	invitro
2741.63	0.469438	0.0348733	13.4613	2.64396e-41	6.75645e-40	SNX18	ENSG00000178996	ENSMUSG00000042364	254.504	-0.0129132	0.160803	-0.080304	0.935995	0.988006	Snx18	invitro
360.45	-1.1819	0.087888	-13.4478	3.17106e-41	8.09452e-40	SFRP5	ENSG00000120057	ENSMUSG00000018822	7.46587	0.148451	0.57732	0.257138	0.797072	0.95414	Sfrp5	invitro
1802.96	0.555851	0.0413604	13.4392	3.56346e-41	9.08625e-40	MRPL40	ENSG00000185608	ENSMUSG00000022706	337.581	0.304473	0.120254	2.53192	0.0113441	0.177022	Mrpl40	invitro
9776.74	0.340725	0.025375	13.4276	4.16743e-41	1.06147e-39	EIF3M	ENSG00000149100	ENSMUSG00000027170	860.994	0.310833	0.155082	2.00431	0.0450371	0.347616	Eif3m	invitro
85.7212	3.24943	0.242	13.4274	4.17888e-41	1.06322e-39	TNFSF10	ENSG00000121858	ENSMUSG00000039304	169.218	0.318545	0.154391	2.06323	0.0390906	0.329062	Tnfsf10	invitro
107458	0.288706	0.0215172	13.4175	4.77628e-41	1.21389e-39	HSPD1	ENSG00000144381	ENSMUSG00000025980	2760.28	0.130946	0.192611	0.679844	0.496603	0.844317	Hspd1	invitro
2781.16	-0.44755	0.0333586	-13.4164	4.8499e-41	1.23126e-39	DLG3	ENSG00000082458	ENSMUSG00000000881	1438.89	0.0708867	0.156112	0.454075	0.649775	0.910567	Dlg3	invitro
2944.04	-0.550471	0.0410356	-13.4145	4.97445e-41	1.26151e-39	SHISA5	ENSG00000164054	ENSMUSG00000025647	2706.9	0.11737	0.134158	0.874866	0.381647	0.783004	Shisa5	invitro
6286.68	-0.488175	0.0363966	-13.4127	5.09759e-41	1.29133e-39	LSS	ENSG00000160285	ENSMUSG00000033105	1396.59	-0.227058	0.245474	-0.924976	0.354978	0.764369	Lss	invitro
515.129	0.95869	0.0714903	13.4101	5.27861e-41	1.33574e-39	SLC6A4	ENSG00000108576	ENSMUSG00000020838	147.234	-0.17064	0.223543	-0.763344	0.445258	0.818909	Slc6a4	invitro
2270.94	0.56624	0.0422845	13.3912	6.80697e-41	1.72062e-39	TMEM165	ENSG00000134851	ENSMUSG00000029234	644.021	-0.00649288	0.107454	-0.060425	0.951817	0.989891	Tmem165	invitro
17896.4	-0.358651	0.026808	-13.3785	8.07237e-41	2.03607e-39	TMEM97	ENSG00000109084	ENSMUSG00000037278	392.186	0.208421	0.143531	1.45209	0.146476	0.563874	Tmem97	invitro
523.752	-0.980294	0.0733118	-13.3716	8.86484e-41	2.23113e-39	B4GALNT4	ENSG00000182272	ENSMUSG00000055629	98.2662	-0.153988	0.257445	-0.598137	0.549748	0.868876	B4galnt4	invitro
5712.06	0.425185	0.0318229	13.361	1.02225e-40	2.57005e-39	ATP11B	ENSG00000058063	ENSMUSG00000037400	8794.81	-0.265139	0.124772	-2.12499	0.0335875	0.307546	Atp11b	invitro
10360.1	0.43355	0.0324834	13.3468	1.23602e-40	3.10416e-39	TAF1D	ENSG00000166012	ENSMUSG00000031939	1074.24	-0.0791349	0.112228	-0.705128	0.480731	0.835665	Taf1d	invitro
7186.41	0.370728	0.0278028	13.3342	1.46399e-40	3.66877e-39	ATP2B1	ENSG00000070961	ENSMUSG00000019943	19683.6	-0.211181	0.126157	-1.67396	0.0941385	0.471775	Atp2b1	invitro
1567.64	0.56204	0.0421531	13.3333	1.48233e-40	3.71075e-39	HSPB11	ENSG00000081870	ENSMUSG00000063172	195.162	0.266651	0.128265	2.07891	0.0376252	0.325151	Hspb11	invitro
1412.85	0.65881	0.0494797	13.3147	1.90056e-40	4.75262e-39	CLK4	ENSG00000113240	ENSMUSG00000020385	1601.34	-0.235793	0.0817205	-2.88536	0.00390962	0.103625	Clk4	invitro
451.822	1.02027	0.0766673	13.3077	2.08796e-40	5.21565e-39	ATP6V1E2	ENSG00000250565	ENSMUSG00000053375	0.359981	-0.652248	2.472	-0.263854	0.791892	1	Atp6v1e2	invitro
335.097	-1.13462	0.0855679	-13.2599	3.9547e-40	9.85759e-39	BMT2	ENSG00000164603	ENSMUSG00000042742	761.613	0.00603725	0.184442	0.0327325	0.973888	0.993733	Bmt2	invitro
4315.16	0.458618	0.0345942	13.2571	4.10506e-40	1.02215e-38	EPHA4	ENSG00000116106	ENSMUSG00000026235	382.001	-0.154527	0.17456	-0.885238	0.376028	0.779625	Epha4	invitro
8532.47	-0.329874	0.0248972	-13.2494	4.54672e-40	1.13091e-38	CALU	ENSG00000128595	ENSMUSG00000029767	2119.09	-0.00816914	0.133849	-0.0610326	0.951333	0.989891	Calu	invitro
33342.2	0.296298	0.022366	13.2477	4.65282e-40	1.15607e-38	RPL11	ENSG00000142676	ENSMUSG00000059291	1818.33	0.403549	0.166837	2.41883	0.0155707	0.210984	Rpl11	invitro
741.78	0.81508	0.06162	13.2275	6.08604e-40	1.51057e-38	SGPP1	ENSG00000126821	ENSMUSG00000021054	545.816	0.248729	0.134357	1.85126	0.0641328	0.40384	Sgpp1	invitro
6317.67	0.474763	0.0358971	13.2257	6.23879e-40	1.54684e-38	VMP1	ENSG00000062716	ENSMUSG00000018171	7028.89	-0.200973	0.134424	-1.49507	0.134896	0.545907	Vmp1	invitro
971.13	-0.687218	0.0519891	-13.2185	6.86308e-40	1.69981e-38	SLC23A2	ENSG00000089057	ENSMUSG00000027340	3682.22	-0.357431	0.103145	-3.46531	0.000529616	0.0318399	Slc23a2	both
2051.4	-0.548134	0.0414941	-13.2099	7.69213e-40	1.90313e-38	OXSR1	ENSG00000172939	ENSMUSG00000036737	1749.72	-0.179895	0.0996414	-1.80543	0.0710079	0.420878	Oxsr1	invitro
867.348	0.74317	0.0562624	13.209	7.78518e-40	1.92411e-38	UBE2L6	ENSG00000156587	ENSMUSG00000027078	127.794	-0.0251909	0.237123	-0.106235	0.915396	0.981802	Ube2l6	invitro
897.498	0.716012	0.0542305	13.2031	8.41711e-40	2.07809e-38	LYN	ENSG00000254087	ENSMUSG00000042228	546.285	0.185605	0.140266	1.32324	0.185754	0.611329	Lyn	invitro
11369.2	0.394173	0.0298585	13.2014	8.61579e-40	2.12489e-38	NCOA4	ENSG00000266412	ENSMUSG00000056234	999.835	0.119878	0.134227	0.893099	0.371804	0.776517	Ncoa4	invitro
76.5532	-3.01254	0.228365	-13.1918	9.78808e-40	2.41146e-38	PMFBP1	ENSG00000118557	ENSMUSG00000031727	0.377454	-1.985	2.37665	-0.83521	0.4036	1	Pmfbp1	invitro
1753.89	-0.541427	0.0410683	-13.1836	1.09075e-39	2.68443e-38	DTD1	ENSG00000125821	ENSMUSG00000027430	92.6547	0.37356	0.224742	1.66217	0.0964783	0.477402	Dtd1	invitro
588.771	-0.871051	0.066072	-13.1834	1.09421e-39	2.6901e-38	GRB14	ENSG00000115290	ENSMUSG00000026888	33.4852	0.433797	0.304476	1.42474	0.154234	0.573342	Grb14	invitro
3137.95	-0.564893	0.0428496	-13.1832	1.09701e-39	2.69413e-38	LNPEP	ENSG00000113441	ENSMUSG00000023845	3535.4	-0.230649	0.0816642	-2.82436	0.00473755	0.114365	Lnpep	invitro
524.217	-0.933286	0.0708309	-13.1763	1.20193e-39	2.94872e-38	P4HTM	ENSG00000178467	ENSMUSG00000006675	15.691	-0.181516	0.403942	-0.449361	0.653171	0.911579	P4htm	invitro
1514.55	-0.605463	0.0459623	-13.173	1.25438e-39	3.07414e-38	TAPBP	ENSG00000231925	ENSMUSG00000024308	9812.83	0.0830709	0.174486	0.476089	0.634011	0.903584	Tapbp	invitro
4692.83	0.377591	0.0286663	13.1719	1.27302e-39	3.11656e-38	CWC15	ENSG00000150316	ENSMUSG00000004096	1238.42	0.095062	0.138973	0.684032	0.493955	0.842272	Cwc15	invitro
1316.55	-0.643126	0.0488491	-13.1656	1.38513e-39	3.38747e-38	FAM210B	ENSG00000124098	ENSMUSG00000027495	501.726	0.118457	0.152105	0.778786	0.436106	0.813214	Fam210b	invitro
13237.3	-0.293202	0.022293	-13.1522	1.65389e-39	4.0405e-38	TBC1D4	ENSG00000136111	ENSMUSG00000033083	583.404	-0.193809	0.210836	-0.91924	0.35797	0.766999	Tbc1d4	invitro
220.306	1.49095	0.113379	13.1502	1.69717e-39	4.14191e-38	FNDC4	ENSG00000115226	ENSMUSG00000038552	8.08979	0.0654435	0.490642	0.133383	0.89389	0.976879	Fndc4	invitro
1293.22	0.612998	0.0466275	13.1467	1.77745e-39	4.3333e-38	LRRFIP1	ENSG00000124831	ENSMUSG00000026305	5203.59	-0.107851	0.170089	-0.634087	0.526024	0.85586	Lrrfip1	invitro
595.967	0.898377	0.0683573	13.1424	1.88208e-39	4.58358e-38	MCAM	ENSG00000076706	ENSMUSG00000032135	17.5247	-0.32322	0.356915	-0.905592	0.365152	0.772265	Mcam	invitro
6081.31	0.363	0.0276371	13.1345	2.08761e-39	5.07884e-38	ALDH3A2	ENSG00000072210	ENSMUSG00000010025	2152.06	0.098825	0.147502	0.66999	0.502864	0.846705	Aldh3a2	invitro
3301.38	0.466243	0.0355011	13.1332	2.12453e-39	5.16328e-38	MGST1	ENSG00000008394	ENSMUSG00000008540	1241.02	0.507763	0.255299	1.9889	0.0467123	0.353657	Mgst1	invitro
2325.85	0.489437	0.0373099	13.1182	2.59173e-39	6.29215e-38	KSR1	ENSG00000141068	ENSMUSG00000018334	2092.18	0.0307614	0.19928	0.154363	0.877324	0.974414	Ksr1	invitro
928.26	-0.738664	0.0563204	-13.1154	2.68791e-39	6.51888e-38	VGLL4	ENSG00000144560	ENSMUSG00000030315	667.399	-0.014024	0.153231	-0.0915224	0.927077	0.985244	Vgll4	invitro
2149.43	0.493435	0.0376306	13.1126	2.7889e-39	6.75678e-38	RNF115	ENSG00000265491	ENSMUSG00000028098	1130.34	0.0286122	0.152037	0.188193	0.850726	0.96737	Rnf115	invitro
3002.92	0.438958	0.0335309	13.0911	3.70062e-39	8.94707e-38	SEC14L1	ENSG00000129657	ENSMUSG00000020823	888.971	0.227742	0.142208	1.60147	0.109272	0.505338	Sec14l1	invitro
1177.06	0.68981	0.0527182	13.0849	4.01907e-39	9.69689e-38	KLF6	ENSG00000067082	ENSMUSG00000000078	29414.5	-0.119965	0.176996	-0.677783	0.497909	0.844504	Klf6	invitro
4773.29	-0.42369	0.0323975	-13.0779	4.40572e-39	1.06188e-37	CD74	ENSG00000019582	ENSMUSG00000024610	110.85	1.48334	0.760554	1.95034	0.0511355	0.368416	Cd74	invitro
2299.36	0.519452	0.0397269	13.0756	4.5413e-39	1.09343e-37	GAB2	ENSG00000033327	ENSMUSG00000004508	608.681	-0.0747371	0.13202	-0.566105	0.571322	0.876821	Gab2	invitro
275.298	1.28987	0.0986549	13.0745	4.6046e-39	1.10752e-37	HERC3	ENSG00000138641	ENSMUSG00000029804	620.384	-0.185009	0.156856	-1.17948	0.238207	0.667328	Herc3	invitro
11178.5	0.396371	0.030331	13.0682	5.00489e-39	1.20133e-37	GNS	ENSG00000135677	ENSMUSG00000034707	2236.54	0.0917702	0.10066	0.911687	0.361933	0.771243	Gns	invitro
651.446	0.900531	0.0689193	13.0665	5.11973e-39	1.22763e-37	SRD5A3	ENSG00000128039	ENSMUSG00000029233	258.996	-0.0424214	0.123532	-0.343404	0.731294	0.937454	Srd5a3	invitro
23008	0.401947	0.0307686	13.0635	5.31893e-39	1.27409e-37	DDX21	ENSG00000165732	ENSMUSG00000020075	1273.93	-0.0944711	0.169962	-0.555838	0.578322	0.879195	Ddx21	invitro
960.929	0.683097	0.0523179	13.0567	5.82322e-39	1.39345e-37	THEM4	ENSG00000159445	ENSMUSG00000028145	232.514	0.13249	0.13652	0.97048	0.331807	0.749019	Them4	invitro
1172.93	-0.63509	0.0486851	-13.0449	6.79903e-39	1.62529e-37	WDR48	ENSG00000114742	ENSMUSG00000032512	1483.56	-0.0306518	0.0985913	-0.310897	0.755879	0.945511	Wdr48	invitro
10571.5	0.375865	0.028818	13.0427	6.99339e-39	1.67004e-37	CTSB	ENSG00000164733	ENSMUSG00000021939	7476.55	0.104848	0.125792	0.833503	0.404561	0.795374	Ctsb	invitro
6187.23	-0.369921	0.0283682	-13.04	7.24574e-39	1.72853e-37	DDX1	ENSG00000079785	ENSMUSG00000037149	1768.8	0.165757	0.122244	1.35595	0.175114	0.601251	Ddx1	invitro
965.753	-0.675831	0.0518561	-13.0328	7.96076e-39	1.89717e-37	IFT122	ENSG00000163913	ENSMUSG00000030323	277.604	0.0488826	0.172046	0.284125	0.776315	0.949677	Ift122	invitro
2845.62	-0.462553	0.0355051	-13.0278	8.50443e-39	2.02466e-37	ATP7B	ENSG00000123191	ENSMUSG00000006567	104.593	0.258115	0.201812	1.27899	0.200902	0.627958	Atp7b	invitro
845.143	0.77241	0.0593025	13.0249	8.82937e-39	2.09988e-37	PLLP	ENSG00000102934	ENSMUSG00000031775	1313.06	0.131822	0.178596	0.7381	0.460454	0.8251	Pllp	invitro
2107.54	-0.68179	0.0523987	-13.0116	1.05138e-38	2.49794e-37	SLC44A2	ENSG00000129353	ENSMUSG00000057193	370.095	-0.108728	0.205129	-0.530044	0.596081	0.888962	Slc44a2	invitro
2651.02	0.477676	0.0367134	13.0109	1.0605e-38	2.51703e-37	EXTL3	ENSG00000012232	ENSMUSG00000021978	910.73	-0.146343	0.119629	-1.2233	0.221215	0.64865	Extl3	invitro
8341.41	-0.539493	0.0414716	-13.0087	1.0917e-38	2.58845e-37	IGF2	ENSG00000167244	ENSMUSG00000048583	14.3193	-0.269587	0.403624	-0.667915	0.504188	0.847515	Igf2	invitro
1223.94	0.641049	0.0493189	12.998	1.25531e-38	2.97336e-37	MED15	ENSG00000099917	ENSMUSG00000012114	1932.04	-0.0353827	0.128284	-0.275815	0.78269	0.950263	Med15	invitro
8973.17	0.349134	0.026871	12.993	1.3412e-38	3.17358e-37	CORO1C	ENSG00000110880	ENSMUSG00000004530	6502.17	-0.119962	0.112068	-1.07044	0.284422	0.709269	Coro1c	invitro
110.412	-2.23601	0.172298	-12.9776	1.63985e-38	3.87634e-37	ALG10B	ENSG00000175548	ENSMUSG00000075470	606.974	0.0448989	0.140516	0.319528	0.749326	0.9434	Alg10b	invitro
1799.26	-0.502814	0.0387619	-12.9719	1.76682e-38	4.16801e-37	USP53	ENSG00000145390	ENSMUSG00000039701	10856.4	-0.0531042	0.187994	-0.282479	0.777576	0.949677	Usp53	invitro
3845.91	-0.406643	0.0313519	-12.9703	1.80316e-38	4.24944e-37	CPSF3	ENSG00000119203	ENSMUSG00000054309	766.209	0.0938594	0.115105	0.815425	0.414829	0.801191	Cpsf3	invitro
1807.97	-0.507537	0.0391359	-12.9686	1.84426e-38	4.34133e-37	SLC35D1	ENSG00000116704	ENSMUSG00000028521	2875.43	-0.167053	0.247165	-0.675878	0.499118	0.845006	Slc35d1	invitro
3312.56	-0.442705	0.0341369	-12.9685	1.84587e-38	4.34133e-37	GPR107	ENSG00000148358	ENSMUSG00000000194	3133.07	0.092213	0.127582	0.722776	0.469817	0.83024	Gpr107	invitro
3528.4	0.43572	0.0336212	12.9597	2.0711e-38	4.86615e-37	GSTO1	ENSG00000148834	ENSMUSG00000025068	6388.7	0.183862	0.142323	1.29186	0.196405	0.623455	Gsto1	invitro
151.907	-1.9152	0.147936	-12.9461	2.47101e-38	5.79991e-37	BGN	ENSG00000182492	ENSMUSG00000031375	1.70075	-1.2304	1.44427	-0.851915	0.394261	1	Bgn	invitro
388.31	-2.41399	0.186484	-12.9447	2.51679e-38	5.90144e-37	PCOLCE	ENSG00000106333	ENSMUSG00000029718	173.071	-0.0341363	0.172715	-0.197646	0.843322	0.965582	Pcolce	invitro
2095.94	-0.626179	0.0483852	-12.9415	2.62315e-38	6.14466e-37	CDC42BPA	ENSG00000143776	ENSMUSG00000026490	2597.16	0.016249	0.160781	0.101063	0.9195	0.983093	Cdc42bpa	invitro
94.805	-2.35499	0.18206	-12.9352	2.84818e-38	6.66509e-37	LOXL1	ENSG00000129038	ENSMUSG00000032334	3.17708	-0.395192	0.813611	-0.485727	0.627161	1	Loxl1	invitro
703.726	-0.825364	0.0638252	-12.9316	2.98473e-38	6.97763e-37	MANEA	ENSG00000172469	ENSMUSG00000040520	366.785	0.222828	0.147952	1.50608	0.132047	0.543147	Manea	invitro
2271.5	0.487041	0.0376826	12.9248	3.2594e-38	7.61212e-37	HDHD5	ENSG00000069998	ENSMUSG00000058979	321.354	-0.0246866	0.110923	-0.222556	0.823881	0.962298	Cecr5	invitro
1438.93	0.586032	0.045368	12.9173	3.59491e-38	8.3873e-37	OPTN	ENSG00000123240	ENSMUSG00000026672	3002.75	0.109068	0.181246	0.60177	0.547327	0.86782	Optn	invitro
366.518	-1.26077	0.0977267	-12.9009	4.44595e-38	1.03527e-36	PLOD2	ENSG00000152952	ENSMUSG00000032374	17.9833	-0.68558	0.478818	-1.43182	0.152196	0.571046	Plod2	invitro
3201.05	-0.449837	0.0348685	-12.9009	4.4462e-38	1.03527e-36	ZBTB44	ENSG00000196323	ENSMUSG00000047412	998.887	-0.0500935	0.0832651	-0.601614	0.547431	0.86782	Zbtb44	invitro
3224.69	-0.445704	0.0345549	-12.8984	4.59286e-38	1.06836e-36	CNTNAP2	ENSG00000174469	ENSMUSG00000039419	6.02807	-0.91797	0.763837	-1.20179	0.229446	0.657448	Cntnap2	invitro
2446.45	-0.481964	0.0373769	-12.8947	4.82166e-38	1.12046e-36	ELL2	ENSG00000118985	ENSMUSG00000001542	1665.08	-0.0746631	0.167801	-0.444949	0.656356	0.911985	Ell2	invitro
1896.26	-0.504197	0.0391304	-12.885	5.46472e-38	1.26863e-36	WASL	ENSG00000106299	ENSMUSG00000029684	3144.28	-0.0427605	0.139823	-0.305819	0.759743	0.945953	Wasl	invitro
3845.1	-0.422202	0.0327761	-12.8814	5.72764e-38	1.32835e-36	TAF7	ENSG00000178913	ENSMUSG00000051316	439.377	0.0588389	0.101276	0.580975	0.561257	0.873901	Taf7	invitro
1655.41	-0.552745	0.0429352	-12.874	6.30909e-38	1.46174e-36	SFMBT1	ENSG00000163935	ENSMUSG00000006527	348.11	-0.23661	0.152922	-1.54726	0.121801	0.526657	Sfmbt1	invitro
17571.9	-0.302723	0.0235333	-12.8636	7.21366e-38	1.66801e-36	PDIA3	ENSG00000167004	ENSMUSG00000027248	5596.12	0.0732822	0.0910493	0.804862	0.420899	0.802566	Pdia3	invitro
356.066	1.14525	0.0890363	12.8627	7.29787e-38	1.68581e-36	HOXB13	ENSG00000159184	ENSMUSG00000049604	4025.3	0.169541	0.241268	0.702707	0.482239	0.836912	Hoxb13	invitro
2149.88	-0.564741	0.043908	-12.8619	7.37304e-38	1.70149e-36	PLCB3	ENSG00000149782	ENSMUSG00000024960	11589.9	0.0143819	0.0917199	0.156802	0.875401	0.973968	Plcb3	invitro
507.481	-0.926671	0.0720649	-12.8588	7.67172e-38	1.76866e-36	SSBP4	ENSG00000130511	ENSMUSG00000070003	344.279	0.0552636	0.171647	0.32196	0.747483	0.942829	Ssbp4	invitro
2255.4	0.500533	0.0389413	12.8535	8.2198e-38	1.89315e-36	ARNTL2	ENSG00000029153	ENSMUSG00000040187	56.0401	-0.089077	0.244468	-0.364371	0.715581	0.931568	Arntl2	invitro
3875.66	0.482611	0.0375484	12.853	8.27092e-38	1.90305e-36	TMEM106B	ENSG00000106460	ENSMUSG00000029571	1448.63	0.146399	0.12528	1.16857	0.242576	0.672365	Tmem106b	invitro
1145.15	0.774823	0.0602955	12.8504	8.55201e-38	1.96578e-36	NOX1	ENSG00000007952	ENSMUSG00000031257	442.999	0.126088	0.294138	0.42867	0.668163	0.916447	Nox1	invitro
3384.87	-0.437255	0.0340334	-12.8478	8.84535e-38	2.03121e-36	HSD17B12	ENSG00000149084	ENSMUSG00000027195	1367.61	0.0608073	0.121452	0.500668	0.616605	0.897342	Hsd17b12	invitro
359.307	-1.17496	0.0915516	-12.8339	1.05898e-37	2.42941e-36	IL1RAP	ENSG00000196083	ENSMUSG00000022514	169.42	-0.169681	0.189777	-0.894103	0.371267	0.776328	Il1rap	invitro
685.146	-0.797233	0.0621618	-12.8251	1.18605e-37	2.71558e-36	CASD1	ENSG00000127995	ENSMUSG00000015189	1113.15	-0.189686	0.183407	-1.03424	0.301026	0.724296	Casd1	invitro
4057.44	0.477163	0.0372115	12.823	1.21871e-37	2.78763e-36	LLGL1	ENSG00000131899	ENSMUSG00000020536	1108.91	-0.10666	0.109023	-0.978328	0.327912	0.746428	Llgl1	invitro
2395.02	-0.452464	0.0353177	-12.8113	1.41812e-37	3.23422e-36	SPOPL	ENSG00000144228	ENSMUSG00000026771	1080.34	-0.0908579	0.136315	-0.666529	0.505073	0.84799	Spopl	invitro
3981.35	0.451957	0.0352817	12.81	1.44224e-37	3.28604e-36	ATL2	ENSG00000119787	ENSMUSG00000059811	2101.54	-0.0192326	0.11078	-0.173611	0.862171	0.970039	Atl2	invitro
14612.8	0.279448	0.0218272	12.8028	1.58228e-37	3.60159e-36	CAPRIN1	ENSG00000135387	ENSMUSG00000027184	5520.3	0.0964248	0.0835582	1.15398	0.248507	0.676137	Caprin1	invitro
19589.4	-0.362512	0.0283399	-12.7916	1.82692e-37	4.15438e-36	RPL32	ENSG00000144713	ENSMUSG00000057841	4565.01	0.593805	0.173237	3.42771	0.0006087	0.0347313	Rpl32	both
1901.88	0.511527	0.0399986	12.7886	1.89805e-37	4.31191e-36	USP13	ENSG00000058056	ENSMUSG00000056900	0.680418	-0.761881	2.19047	-0.347815	0.727979	1	Usp13	invitro
617.15	0.808634	0.0632385	12.787	1.93689e-37	4.39587e-36	AKIP1	ENSG00000166452	ENSMUSG00000031023	117.95	0.306999	0.162768	1.88611	0.0592801	0.390224	Akip1	invitro
1100.91	0.646614	0.0506159	12.7749	2.26403e-37	5.13334e-36	MICAL3	ENSG00000243156	ENSMUSG00000051586	1644.28	-0.164274	0.0912214	-1.80082	0.0717307	0.422337	Mical3	invitro
5440.26	0.473112	0.0370361	12.7744	2.28003e-37	5.1646e-36	GMFB	ENSG00000197045	ENSMUSG00000062014	1684.71	0.0146921	0.101675	0.1445	0.885106	0.975541	Gmfb	invitro
12523.2	-0.296138	0.0231827	-12.7741	2.2882e-37	5.17808e-36	MYO1D	ENSG00000176658	ENSMUSG00000035441	11272.4	-0.117934	0.120961	-0.974979	0.32957	0.748194	Myo1d	invitro
1869.76	-0.539305	0.0422318	-12.7701	2.40841e-37	5.44483e-36	VWA1	ENSG00000179403	ENSMUSG00000042116	11.1274	0.553124	0.586155	0.943649	0.345349	0.75884	Vwa1	invitro
3241.21	0.423145	0.0331491	12.7649	2.57543e-37	5.81678e-36	PRKD3	ENSG00000115825	ENSMUSG00000024070	194.941	-0.11143	0.228091	-0.488533	0.625173	0.900292	Prkd3	invitro
2148.04	0.522498	0.0409519	12.7588	2.78428e-37	6.2824e-36	UIMC1	ENSG00000087206	ENSMUSG00000025878	842.17	-0.061927	0.0820201	-0.755023	0.450235	0.820279	Uimc1	invitro
323.988	1.17844	0.0924089	12.7524	3.02119e-37	6.81038e-36	RAB31	ENSG00000168461	ENSMUSG00000056515	624.521	-0.209409	0.204043	-1.0263	0.304751	0.727037	Rab31	invitro
142.287	-1.85037	0.145174	-12.7459	3.28705e-37	7.40253e-36	SH3RF3	ENSG00000172985	ENSMUSG00000037990	1.04305	-1.51785	1.60671	-0.944689	0.344818	1	Sh3rf3	invitro
5123.51	-0.446794	0.0350558	-12.7452	3.3148e-37	7.45782e-36	ACACA	ENSG00000278540	ENSMUSG00000020532	1878	-0.30082	0.152957	-1.96669	0.0492186	0.362918	Acaca	invitro
2217.97	0.508885	0.0399359	12.7425	3.43052e-37	7.71073e-36	MAPK8	ENSG00000107643	ENSMUSG00000021936	1183.22	-0.200041	0.113741	-1.75875	0.0786207	0.440563	Mapk8	invitro
7781.52	-0.332051	0.0260622	-12.7407	3.51167e-37	7.88554e-36	PARP1	ENSG00000143799	ENSMUSG00000026496	682.555	-0.0341292	0.150428	-0.226881	0.820516	0.961075	Parp1	invitro
10820.6	-0.404751	0.0317762	-12.7375	3.65765e-37	8.20544e-36	COL18A1	ENSG00000182871	ENSMUSG00000001435	33.8446	-0.327453	0.283063	-1.15682	0.247345	0.675654	Col18a1	invitro
933.515	0.718061	0.0564524	12.7198	4.59203e-37	1.02917e-35	PRSS3	ENSG00000010438	ENSMUSG00000057163	0.348365	0.763236	2.47989	0.30777	0.758257	1	Prss2	invitro
68.4727	-3.05176	0.239971	-12.7172	4.74271e-37	1.06192e-35	EVPL	ENSG00000167880	ENSMUSG00000034282	3719.14	0.28305	0.176929	1.5998	0.109644	0.506005	Evpl	invitro
2004.47	0.488839	0.03845	12.7136	4.96727e-37	1.11113e-35	ECI2	ENSG00000198721	ENSMUSG00000021416	129.878	0.40917	0.211635	1.93338	0.0531893	0.37302	Eci3	invitro
2004.47	0.488839	0.03845	12.7136	4.96727e-37	1.11113e-35	ECI2	ENSG00000198721	ENSMUSG00000021417	501.926	0.348479	0.148311	2.34965	0.0187911	0.23438	Eci2	invitro
4457.84	-0.413052	0.0325113	-12.7049	5.55657e-37	1.24177e-35	SLK	ENSG00000065613	ENSMUSG00000025060	8246.22	-0.254727	0.109358	-2.32929	0.0198435	0.242198	Slk	invitro
84.2578	2.86081	0.225243	12.701	5.83824e-37	1.30346e-35	NAV3	ENSG00000067798	ENSMUSG00000020181	0.622456	-0.500516	1.95412	-0.256133	0.797848	1	Nav3	invitro
2757.56	0.44771	0.0352897	12.6867	7.00657e-37	1.56281e-35	MCCC1	ENSG00000078070	ENSMUSG00000027709	555.039	-0.115706	0.120572	-0.959639	0.337237	0.752973	Mccc1	invitro
344.858	1.12357	0.0886852	12.6692	8.75997e-37	1.95204e-35	RAB30	ENSG00000137502	ENSMUSG00000030643	57.2386	-0.0605588	0.267133	-0.226699	0.820658	0.961075	Rab30	invitro
7793.06	-0.362748	0.0286346	-12.6682	8.8758e-37	1.97597e-35	MTPN	ENSG00000105887	ENSMUSG00000029840	2191.87	0.15939	0.0853589	1.86729	0.0618612	0.397149	Mtpn	invitro
1596.65	0.557365	0.0440148	12.6631	9.46368e-37	2.10483e-35	LITAF	ENSG00000189067	ENSMUSG00000022500	6377.13	0.046748	0.24877	0.187916	0.850942	0.967406	Litaf	invitro
923.019	-0.678277	0.0536348	-12.6462	1.17406e-36	2.60876e-35	TMTC4	ENSG00000125247	ENSMUSG00000041594	341.519	-0.0179103	0.178769	-0.100187	0.920196	0.983435	Tmtc4	invitro
2058.8	0.582169	0.0460807	12.6337	1.37707e-36	3.05694e-35	PEA15	ENSG00000162734	ENSMUSG00000013698	336.067	0.494191	0.116495	4.24218	2.21361e-05	0.00296869	Pea15a	both
3077.66	0.408469	0.0323427	12.6294	1.45381e-36	3.22422e-35	RALBP1	ENSG00000017797	ENSMUSG00000024096	2286.04	0.127242	0.139905	0.909489	0.363092	0.771432	Ralbp1	invitro
2777.01	0.525085	0.0415894	12.6255	1.52827e-36	3.38293e-35	NOL6	ENSG00000165271	ENSMUSG00000028430	530.685	-0.353436	0.203179	-1.73953	0.081942	0.446206	Nol6	invitro
346.514	-1.16826	0.0925792	-12.6191	1.65767e-36	3.66588e-35	TNRC6C	ENSG00000078687	ENSMUSG00000025571	1903.27	-0.100572	0.0947081	-1.06191	0.288274	0.713271	Tnrc6c	invitro
1872.98	0.519212	0.0411854	12.6067	1.93975e-36	4.28563e-35	LMBRD2	ENSG00000164187	ENSMUSG00000039704	1010.38	-0.0533681	0.10609	-0.503043	0.614934	0.89703	Lmbrd2	invitro
9824.75	-0.391952	0.0310954	-12.6048	1.9868e-36	4.38543e-35	TKT	ENSG00000163931	ENSMUSG00000021957	7250.96	0.175427	0.171824	1.02097	0.30727	0.728611	Tkt	invitro
1174.59	-0.647458	0.0513673	-12.6045	1.9948e-36	4.39893e-35	MAP7D2	ENSG00000184368	ENSMUSG00000041020	0.327864	-0.606974	2.52426	-0.240456	0.809976	1	Map7d2	invitro
5528.15	0.392886	0.0311991	12.5929	2.31094e-36	5.09127e-35	ACO2	ENSG00000100412	ENSMUSG00000022477	10907.1	0.047218	0.126663	0.372783	0.70931	0.930589	Aco2	invitro
6187.3	0.430757	0.034213	12.5904	2.38328e-36	5.2457e-35	RANGAP1	ENSG00000100401	ENSMUSG00000022391	2016.81	-0.14354	0.161456	-0.889034	0.373985	0.777794	Rangap1	invitro
415.682	-0.966802	0.0768991	-12.5723	2.99731e-36	6.59097e-35	SOAT2	ENSG00000167780	ENSMUSG00000023045	28.5548	-0.377495	0.283629	-1.33095	0.183207	0.609563	Soat2	invitro
3760.04	-0.468611	0.0373644	-12.5416	4.41703e-36	9.6764e-35	ATRX	ENSG00000085224	ENSMUSG00000031229	3602.38	-0.11674	0.105516	-1.10637	0.268565	0.695338	Atrx	invitro
11171	0.340156	0.0271312	12.5375	4.65674e-36	1.0192e-34	FKBP4	ENSG00000004478	ENSMUSG00000030357	2967.41	0.227061	0.143867	1.57827	0.114504	0.513046	Fkbp4	invitro
722.265	0.765973	0.0612397	12.5078	6.7696e-36	1.47747e-34	P2RY6	ENSG00000171631	ENSMUSG00000048779	122.992	0.0061953	0.167219	0.037049	0.970446	0.993194	P2ry6	invitro
2775.19	-0.476078	0.0380649	-12.507	6.83552e-36	1.49046e-34	PCMTD2	ENSG00000203880	ENSMUSG00000027589	1228.96	0.195006	0.156355	1.2472	0.212324	0.640146	Pcmtd2	invitro
860.382	0.688177	0.0550272	12.5061	6.91127e-36	1.50557e-34	PRR15	ENSG00000176532	ENSMUSG00000045725	944.981	0.120213	0.202079	0.594881	0.551923	0.86989	Prr15	invitro
5567.98	0.364045	0.029114	12.5041	7.0874e-36	1.54106e-34	RAB11FIP1	ENSG00000156675	ENSMUSG00000031488	15254.2	-0.262174	0.133278	-1.96712	0.0491698	0.362729	Rab11fip1	invitro
546.998	-0.861932	0.0689704	-12.4971	7.74088e-36	1.68159e-34	BORCS7	ENSG00000166275	ENSMUSG00000062376	71.3504	0.0628703	0.224406	0.280164	0.779352	0.949677	Borcs7	invitro
1514.38	-0.570946	0.0457098	-12.4907	8.3954e-36	1.82207e-34	GIGYF1	ENSG00000146830	ENSMUSG00000029714	1297.06	-0.00319207	0.12728	-0.025079	0.979992	0.99454	Gigyf1	invitro
1135.53	0.60857	0.0487569	12.4817	9.39187e-36	2.03645e-34	MPP1	ENSG00000130830	ENSMUSG00000031402	1008.21	0.301021	0.156529	1.9231	0.0544678	0.377785	Mpp1	invitro
3372.88	-0.401075	0.0321408	-12.4787	9.76133e-36	2.11459e-34	UNG	ENSG00000076248	ENSMUSG00000029591	191.303	0.242387	0.16886	1.43544	0.151162	0.569617	Ung	invitro
624.492	-0.793139	0.0635608	-12.4784	9.79123e-36	2.1191e-34	ZNF678	ENSG00000181450	ENSMUSG00000048280	257.832	-0.131285	0.142895	-0.918751	0.358226	0.76727	Zfp738	invitro
624.492	-0.793139	0.0635608	-12.4784	9.79123e-36	2.1191e-34	ZNF678	ENSG00000181450	ENSMUSG00000098905	201.018	0.132382	0.135326	0.97825	0.327951	0.746428	Zfp953	invitro
624.492	-0.793139	0.0635608	-12.4784	9.79123e-36	2.1191e-34	ZNF678	ENSG00000181450	ENSMUSG00000057842	170.24	0.130071	0.147796	0.880068	0.378822	0.780958	Zfp595	invitro
624.492	-0.793139	0.0635608	-12.4784	9.79123e-36	2.1191e-34	ZNF678	ENSG00000181450	ENSMUSG00000055341	3.10189	0.233959	0.855955	0.273331	0.784599	1	Zfp457	invitro
333.473	1.07618	0.0863167	12.4678	1.11864e-35	2.41882e-34	AXL	ENSG00000167601	ENSMUSG00000002602	5.78809	-0.808774	0.606834	-1.33278	0.182605	0.608636	Axl	invitro
3061.54	-0.421533	0.0338515	-12.4524	1.35707e-35	2.92623e-34	MBNL1	ENSG00000152601	ENSMUSG00000027763	2184.71	-0.118995	0.149155	-0.797796	0.424989	0.80538	Mbnl1	invitro
4189.36	0.37284	0.0299415	12.4523	1.35935e-35	2.92843e-34	YEATS2	ENSG00000163872	ENSMUSG00000041215	932.015	-0.302714	0.162091	-1.86756	0.0618237	0.397084	Yeats2	invitro
9323.82	0.327952	0.026363	12.4399	1.58777e-35	3.41737e-34	MSH6	ENSG00000116062	ENSMUSG00000005370	964.365	-0.131661	0.132022	-0.997267	0.318635	0.738987	Msh6	invitro
1204.45	0.610518	0.0490969	12.435	1.68818e-35	3.63013e-34	DLC1	ENSG00000164741	ENSMUSG00000031523	22.3219	-0.632552	0.438537	-1.44241	0.149185	0.567906	Dlc1	invitro
900.789	0.779105	0.0626705	12.4318	1.75726e-35	3.77519e-34	ELMO3	ENSG00000102890	ENSMUSG00000014791	2036.89	0.0604282	0.102035	0.592229	0.553697	0.87072	Elmo3	invitro
10462.8	0.335922	0.0270216	12.4316	1.76036e-35	3.77838e-34	ASCC3	ENSG00000112249	ENSMUSG00000038774	2191.89	-0.230626	0.107325	-2.14886	0.0316458	0.298826	Ascc3	invitro
63.7717	3.25778	0.262104	12.4293	1.81184e-35	3.88529e-34	MMP7	ENSG00000137673	ENSMUSG00000018623	16.2594	1.46869	0.467702	3.14023	0.00168818	0.061176	Mmp7	invitro
356.827	-1.04077	0.0837429	-12.4282	1.83696e-35	3.93556e-34	TMPRSS13	ENSG00000137747	ENSMUSG00000037129	48.9683	-0.502857	0.379924	-1.32357	0.185645	0.611329	Tmprss13	invitro
932.404	-0.675622	0.0543704	-12.4263	1.88155e-35	4.02739e-34	TMEM168	ENSG00000146802	ENSMUSG00000029569	1328.45	-0.00338353	0.119262	-0.0283706	0.977367	0.994221	Tmem168	invitro
2343.89	0.483051	0.0388862	12.4222	1.98126e-35	4.23693e-34	THADA	ENSG00000115970	ENSMUSG00000024251	654.936	-0.454802	0.225902	-2.01327	0.0440858	0.344497	Thada	invitro
195.121	-1.39443	0.112276	-12.4197	2.04397e-35	4.36702e-34	LGALS1	ENSG00000100097	ENSMUSG00000068220	13.3659	1.3168	0.486817	2.70492	0.00683204	0.138503	Lgals1	invitro
1492.73	-0.573782	0.046216	-12.4152	2.16041e-35	4.61158e-34	PDE3B	ENSG00000152270	ENSMUSG00000030671	151.181	-0.379225	0.201957	-1.87775	0.0604156	0.39343	Pde3b	invitro
7604.29	0.32802	0.0264313	12.4103	2.29826e-35	4.90134e-34	SNRPD3	ENSG00000100028	ENSMUSG00000020180	407.532	0.20216	0.122867	1.64536	0.0998959	0.484551	Snrpd3	invitro
976.404	0.690552	0.0556577	12.4071	2.39062e-35	5.09366e-34	WNT11	ENSG00000085741	ENSMUSG00000015957	24.6666	-0.063437	0.520587	-0.121857	0.903013	0.979024	Wnt11	invitro
278.427	-1.20016	0.0967785	-12.4011	2.57827e-35	5.48848e-34	ACSL1	ENSG00000151726	ENSMUSG00000018796	773.097	0.0311144	0.120884	0.257391	0.796877	0.954051	Acsl1	invitro
1923.29	0.503878	0.0406463	12.3966	2.72487e-35	5.78998e-34	FEZ2	ENSG00000171055	ENSMUSG00000056121	796.324	0.209173	0.145804	1.43461	0.151397	0.570093	Fez2	invitro
561.707	-0.883323	0.0712794	-12.3924	2.87296e-35	6.09909e-34	JPH2	ENSG00000149596	ENSMUSG00000017817	1.00316	-1.58715	1.78855	-0.887392	0.374868	1	Jph2	invitro
771.242	-0.879744	0.0710509	-12.3819	3.27556e-35	6.94747e-34	NOTCH3	ENSG00000074181	ENSMUSG00000038146	22.806	-0.234216	0.407714	-0.574462	0.565655	0.874271	Notch3	invitro
7538.53	0.33857	0.027346	12.381	3.31306e-35	7.02061e-34	PSMD7	ENSG00000103035	ENSMUSG00000039067	933.6	0.0170159	0.0893253	0.190494	0.848922	0.967079	Psmd7	invitro
1284.52	-0.572632	0.0462643	-12.3774	3.46357e-35	7.33289e-34	GATAD1	ENSG00000157259	ENSMUSG00000007415	737.159	0.23918	0.127598	1.87447	0.0608652	0.394166	Gatad1	invitro
92.6855	-2.2457	0.181444	-12.3768	3.48857e-35	7.37914e-34	SDHAF3	ENSG00000196636	ENSMUSG00000042505	84.878	0.0295591	0.200209	0.147641	0.882626	0.975511	Sdhaf3	invitro
517.362	0.91266	0.0737712	12.3715	3.72824e-35	7.87895e-34	MYO15B	ENSG00000266714	ENSMUSG00000034427	69941.6	0.0815008	0.187256	0.435237	0.66339	0.914461	Myo15b	invitro
8882.76	0.33098	0.0267731	12.3624	4.1743e-35	8.81363e-34	BZW1	ENSG00000082153	ENSMUSG00000051223	3821.66	-0.0178971	0.0897656	-0.199375	0.841969	0.965178	Bzw1	invitro
148.688	-1.70471	0.137905	-12.3614	4.22591e-35	8.91454e-34	ACSS3	ENSG00000111058	ENSMUSG00000035948	11.3394	-1.87995	0.555822	-3.38229	0.000718853	0.0377241	Acss3	both
1093.22	-0.65562	0.0530887	-12.3495	4.90046e-35	1.03281e-33	NEURL1B	ENSG00000214357	ENSMUSG00000034413	4292.88	-0.1351	0.163022	-0.828723	0.407261	0.796899	Neurl1b	invitro
4453.3	0.472719	0.0382789	12.3493	4.91072e-35	1.03404e-33	LMNA	ENSG00000160789	ENSMUSG00000028063	13852.7	0.033772	0.0952463	0.354575	0.722908	0.9337	Lmna	invitro
759.678	-0.738503	0.0598328	-12.3428	5.32904e-35	1.12011e-33	ELOVL6	ENSG00000170522	ENSMUSG00000041220	2532.88	-0.0329817	0.159184	-0.207193	0.835859	0.964125	Elovl6	invitro
56.717	-3.84991	0.312173	-12.3326	6.04589e-35	1.26964e-33	EDAR	ENSG00000135960	ENSMUSG00000003227	3.34257	-1.15836	0.91492	-1.26607	0.205487	1	Edar	invitro
254.765	-1.4745	0.119622	-12.3263	6.53875e-35	1.3719e-33	L1CAM	ENSG00000198910	ENSMUSG00000031391	2774.57	-0.307488	0.236375	-1.30085	0.19331	0.619531	L1cam	invitro
893.906	-0.66473	0.0539437	-12.3227	6.84001e-35	1.43382e-33	PGBD5	ENSG00000177614	ENSMUSG00000050751	2.60153	-0.556929	0.971057	-0.573529	0.566287	1	Pgbd5	invitro
1566.25	0.528799	0.0429189	12.3209	6.99192e-35	1.46435e-33	NDUFAF7	ENSG00000003509	ENSMUSG00000024082	351.246	0.16554	0.12249	1.35146	0.176549	0.603535	Ndufaf7	invitro
387.045	1.01145	0.0821274	12.3156	7.46616e-35	1.56227e-33	RYR1	ENSG00000196218	ENSMUSG00000030592	5.00747	0.23977	0.716969	0.334421	0.738062	1	Ryr1	invitro
215.037	-1.36111	0.11067	-12.2988	9.19858e-35	1.92133e-33	SLAIN1	ENSG00000139737	ENSMUSG00000055717	77.9676	-0.0383432	0.178507	-0.214799	0.829924	0.963718	Slain1	invitro
814.344	0.91657	0.0745357	12.2971	9.39332e-35	1.96025e-33	GABRE	ENSG00000102287	ENSMUSG00000031340	115.089	0.394618	0.376443	1.04828	0.294508	0.718309	Gabre	invitro
417.106	-0.949332	0.0772253	-12.293	9.87542e-35	2.05901e-33	ZDBF2	ENSG00000204186	ENSMUSG00000027520	1.0133	0.788415	1.62384	0.485524	0.627305	1	Zdbf2	invitro
1099.55	0.656891	0.0534542	12.2889	1.03963e-34	2.16568e-33	PLEK2	ENSG00000100558	ENSMUSG00000021118	707.629	-0.0633535	0.157067	-0.403353	0.686688	0.923609	Plek2	invitro
178.921	1.52145	0.12388	12.2817	1.136e-34	2.36431e-33	SGK3	ENSG00000104205	ENSMUSG00000025915	70.7335	-0.325451	0.258341	-1.25977	0.207751	0.636063	Sgk3	invitro
1108.32	-0.653651	0.0532475	-12.2757	1.22295e-34	2.54302e-33	CHST13	ENSG00000180767	ENSMUSG00000056643	0.9249	-0.684827	1.58849	-0.431117	0.666383	1	Chst13	invitro
1404.94	0.578648	0.0471481	12.273	1.26494e-34	2.628e-33	STAT5B	ENSG00000173757	ENSMUSG00000020919	501.537	0.14739	0.130118	1.13274	0.257323	0.684117	Stat5b	invitro
3890.29	0.387534	0.0315791	12.2719	1.28255e-34	2.66221e-33	RCC1	ENSG00000180198	ENSMUSG00000028896	529.731	-0.0119046	0.151524	-0.0785661	0.937378	0.988381	Rcc1	invitro
1629.77	0.542239	0.0442418	12.2563	1.55524e-34	3.22537e-33	PGM2	ENSG00000169299	ENSMUSG00000029171	4102.25	0.0109891	0.18319	0.0599875	0.952166	0.989891	Pgm1	invitro
272.301	1.23634	0.100891	12.2542	1.59485e-34	3.30457e-33	NLRX1	ENSG00000160703	ENSMUSG00000032109	836.044	0.175491	0.165492	1.06042	0.288954	0.713713	Nlrx1	invitro
443.27	0.916516	0.0747953	12.2537	1.60581e-34	3.32433e-33	CCDC3	ENSG00000151468	ENSMUSG00000026676	9.75857	0.565145	0.484692	1.16599	0.24362	0.67319	Ccdc3	invitro
2318.24	-0.47259	0.0385881	-12.2471	1.74216e-34	3.60339e-33	VAV2	ENSG00000160293	ENSMUSG00000009621	1012.43	0.372006	0.20837	1.78531	0.0742104	0.429089	Vav2	invitro
4815.92	0.397409	0.0325005	12.2278	2.20945e-34	4.56183e-33	USO1	ENSG00000138768	ENSMUSG00000029407	1527.85	-0.102852	0.0950836	-1.0817	0.279386	0.704812	Uso1	invitro
1403.01	-0.558949	0.0457401	-12.2201	2.42788e-34	5.0084e-33	KIAA1217	ENSG00000120549	ENSMUSG00000036617	7637.4	-0.0112144	0.15898	-0.0705395	0.943764	0.989039	Etl4	invitro
1953.47	-0.56382	0.0461413	-12.2194	2.44842e-34	5.0463e-33	PTPRU	ENSG00000060656	ENSMUSG00000028909	209.4	-0.15054	0.258458	-0.582455	0.56026	0.8733	Ptpru	invitro
59.3825	3.64265	0.298208	12.2151	2.58096e-34	5.31478e-33	CD109	ENSG00000156535	ENSMUSG00000046186	0.604534	-0.492644	1.97087	-0.249963	0.802616	1	Cd109	invitro
279.918	-1.31044	0.107432	-12.1978	3.19314e-34	6.56381e-33	SLC38A3	ENSG00000188338	ENSMUSG00000010064	14.0263	0.0187274	0.46355	0.0403999	0.967774	0.992844	Slc38a3	invitro
3730.41	0.41399	0.0339449	12.1959	3.26738e-34	6.7105e-33	SLC20A1	ENSG00000144136	ENSMUSG00000027397	22795	-0.0572324	0.230581	-0.24821	0.803972	0.955836	Slc20a1	invitro
1136.51	-0.603291	0.0494787	-12.1929	3.39004e-34	6.95629e-33	HBP1	ENSG00000105856	ENSMUSG00000002996	2698.24	0.159232	0.128517	1.239	0.215346	0.642637	Hbp1	invitro
4959.03	0.363907	0.0298688	12.1835	3.80552e-34	7.80199e-33	SEH1L	ENSG00000085415	ENSMUSG00000079614	696.969	0.022109	0.0998901	0.221333	0.824833	0.962513	Seh1l	invitro
54.1766	-3.90244	0.320439	-12.1784	4.05046e-34	8.2896e-33	TMEM176A	ENSG00000002933	ENSMUSG00000023367	292.017	0.771206	0.163978	4.70312	2.56221e-06	0.000432297	Tmem176a	both
3775.26	0.371396	0.030506	12.1745	4.24814e-34	8.67892e-33	SRP54	ENSG00000100883	ENSMUSG00000079108	131.355	0.0867559	0.160796	0.53954	0.589514	0.885188	Srp54b	invitro
3775.26	0.371396	0.030506	12.1745	4.24814e-34	8.67892e-33	SRP54	ENSG00000100883	ENSMUSG00000073079	6.10396	-0.707418	0.586751	-1.20565	0.227952	0.655614	Srp54a	invitro
7105.26	0.374812	0.0307881	12.1739	4.27952e-34	8.73538e-33	GOT2	ENSG00000125166	ENSMUSG00000031672	830.6	0.0435845	0.163632	0.266357	0.789964	0.951862	Got2	invitro
55009.8	0.283955	0.0233416	12.1652	4.76355e-34	9.70641e-33	HSPA9	ENSG00000113013	ENSMUSG00000024359	3748.06	0.0549899	0.173503	0.31694	0.751289	0.944363	Hspa9	invitro
4497.69	-0.374628	0.0308007	-12.1629	4.89634e-34	9.96828e-33	ARPC1A	ENSG00000241685	ENSMUSG00000029621	1452.28	0.0259289	0.0852069	0.304305	0.760896	0.946257	Arpc1a	invitro
16625.6	-0.303154	0.0249302	-12.1601	5.06778e-34	1.03083e-32	ATP13A3	ENSG00000133657	ENSMUSG00000022533	4676.13	-0.2848	0.115736	-2.46077	0.0138638	0.198845	Atp13a3	invitro
12508.8	0.326309	0.0268428	12.1563	5.31089e-34	1.07934e-32	COX4I1	ENSG00000131143	ENSMUSG00000031818	9976.81	0.382403	0.151455	2.52487	0.0115741	0.178246	Cox4i1	invitro
76.6687	2.57369	0.21172	12.1561	5.32498e-34	1.08126e-32	RUNX3	ENSG00000020633	ENSMUSG00000070691	2.37006	1.14668	0.987071	1.1617	0.245357	1	Runx3	invitro
11684.2	0.35789	0.0294442	12.1548	5.40708e-34	1.09698e-32	PANK3	ENSG00000120137	ENSMUSG00000018846	6551.29	0.0884295	0.147032	0.601432	0.547552	0.86782	Pank3	invitro
2834.72	-0.48674	0.0400463	-12.1544	5.4347e-34	1.10162e-32	SLC39A5	ENSG00000139540	ENSMUSG00000039878	1570.28	-0.00146905	0.184691	-0.00795408	0.993654	0.998771	Slc39a5	invitro
6436.11	0.475072	0.039089	12.1536	5.48994e-34	1.11186e-32	PRELID1	ENSG00000169230	ENSMUSG00000021486	2565.74	0.194666	0.104151	1.86907	0.0616126	0.396807	Prelid1	invitro
5487.94	0.368384	0.0303114	12.1533	5.50721e-34	1.11439e-32	CDC27	ENSG00000004897	ENSMUSG00000020687	1225.72	-0.0510755	0.0878102	-0.581658	0.560797	0.873656	Cdc27	invitro
244.31	-1.3424	0.110548	-12.1431	6.23934e-34	1.26144e-32	ADAM8	ENSG00000151651	ENSMUSG00000025473	30.6828	-0.801596	0.364177	-2.20112	0.0277276	0.280874	Adam8	invitro
102.492	-2.01442	0.165917	-12.1411	6.39667e-34	1.29213e-32	CDH16	ENSG00000166589	ENSMUSG00000031881	7.17051	1.50846	0.667901	2.25851	0.0239136	0.262581	Cdh16	invitro
5378.37	0.343476	0.0282949	12.1392	6.54921e-34	1.3218e-32	CRKL	ENSG00000099942	ENSMUSG00000006134	1086.57	-0.0677158	0.114191	-0.593003	0.553179	0.87043	Crkl	invitro
1875.22	0.664915	0.0548	12.1335	7.01951e-34	1.41549e-32	TUBB6	ENSG00000176014	ENSMUSG00000001473	183.787	-0.0645367	0.19365	-0.333265	0.738934	0.941122	Tubb6	invitro
790.702	0.689862	0.05687	12.1305	7.27947e-34	1.46664e-32	PAQR7	ENSG00000182749	ENSMUSG00000037348	35.5553	0.43445	0.290883	1.49356	0.135292	0.546115	Paqr7	invitro
4976.1	0.426979	0.035221	12.1228	7.99313e-34	1.60904e-32	BCR	ENSG00000186716	ENSMUSG00000009681	1833.98	-0.101911	0.162729	-0.62626	0.531144	0.859619	Bcr	invitro
3495.57	-0.37296	0.0307785	-12.1175	8.5272e-34	1.71507e-32	CACUL1	ENSG00000151893	ENSMUSG00000033417	1382.36	-0.024606	0.113879	-0.216071	0.828932	0.963488	Cacul1	invitro
4111.07	0.363892	0.0300473	12.1106	9.2776e-34	1.86439e-32	PLRG1	ENSG00000171566	ENSMUSG00000027998	593.337	0.0425626	0.123414	0.344875	0.730188	0.936441	Plrg1	invitro
2413.45	-0.439046	0.036255	-12.1099	9.35876e-34	1.87908e-32	ANKIB1	ENSG00000001629	ENSMUSG00000040351	3190.47	-0.0980611	0.121832	-0.80489	0.420883	0.802566	Ankib1	invitro
460.398	-0.988647	0.0816565	-12.1074	9.65136e-34	1.93616e-32	MCF2L	ENSG00000126217	ENSMUSG00000031442	2009.69	-0.245429	0.140683	-1.74456	0.0810621	0.445106	Mcf2l	invitro
4177.7	-0.388399	0.0320929	-12.1024	1.02618e-33	2.05685e-32	DLG5	ENSG00000151208	ENSMUSG00000021782	1545.73	-0.0961709	0.116106	-0.8283	0.407501	0.796933	Dlg5	invitro
11010.3	-0.416144	0.0344216	-12.0896	1.19855e-33	2.40028e-32	CENPF	ENSG00000117724	ENSMUSG00000026605	1049.45	-0.42044	0.281726	-1.49237	0.135602	0.546834	Cenpf	invitro
13236.9	0.312003	0.0258089	12.089	1.20804e-33	2.41722e-32	ARCN1	ENSG00000095139	ENSMUSG00000032096	4080.65	0.0921521	0.098407	0.936438	0.349048	0.761422	Arcn1	invitro
1796.69	0.500951	0.0414398	12.0886	1.2128e-33	2.42466e-32	RCAN1	ENSG00000159200	ENSMUSG00000022951	644.392	0.0229835	0.202003	0.113778	0.909414	0.980864	Rcan1	invitro
885.053	-0.643348	0.0532247	-12.0874	1.23145e-33	2.45775e-32	APOC1	ENSG00000130208	ENSMUSG00000040564	16.6074	1.76763	0.409173	4.32	1.56029e-05	0.00214892	Apoc1	both
3112.6	0.452134	0.0374053	12.0874	1.23095e-33	2.45775e-32	SNTB2	ENSG00000168807	ENSMUSG00000041308	494.879	-0.0639158	0.168738	-0.378788	0.704845	0.930248	Sntb2	invitro
931.407	-0.640993	0.0530395	-12.0852	1.26481e-33	2.52216e-32	BCAS3	ENSG00000141376	ENSMUSG00000059439	902.359	-0.0436023	0.146331	-0.297971	0.765725	0.946743	Bcas3	invitro
1813.74	0.537944	0.0445182	12.0837	1.28806e-33	2.56633e-32	OGFRL1	ENSG00000119900	ENSMUSG00000026158	39.1768	0.115816	0.263708	0.439182	0.66053	0.913599	Ogfrl1	invitro
2755.93	-0.595875	0.0493336	-12.0785	1.37227e-33	2.73178e-32	FMOD	ENSG00000122176	ENSMUSG00000041559	2.9751	-0.0238941	0.995437	-0.0240036	0.98085	1	Fmod	invitro
8351.51	0.357749	0.0296305	12.0737	1.45526e-33	2.89451e-32	TCOF1	ENSG00000070814	ENSMUSG00000024613	645.354	-0.120128	0.166298	-0.722367	0.470069	0.83024	Tcof1	invitro
212.149	-8.77316	0.726662	-12.0732	1.46255e-33	2.90655e-32	SYT13	ENSG00000019505	ENSMUSG00000027220	39.0946	-0.448675	0.262744	-1.70765	0.0877005	0.458411	Syt13	invitro
615.723	-0.807815	0.066927	-12.0701	1.51949e-33	3.01712e-32	CDK18	ENSG00000117266	ENSMUSG00000026437	1107.87	0.154376	0.202546	0.762178	0.445954	0.819088	Cdk18	invitro
1754.84	0.542461	0.0449474	12.0688	1.54387e-33	3.06292e-32	SIL1	ENSG00000120725	ENSMUSG00000024357	716.866	0.0597238	0.0950879	0.628091	0.529944	0.859171	Sil1	invitro
2057.36	0.458289	0.038028	12.0513	1.90806e-33	3.78223e-32	GUF1	ENSG00000151806	ENSMUSG00000029208	613.525	-0.131814	0.18141	-0.726607	0.467467	0.829123	Guf1	invitro
3608.81	0.415251	0.0344628	12.0492	1.95733e-33	3.87662e-32	WWTR1	ENSG00000018408	ENSMUSG00000027803	30.4381	0.107516	0.26754	0.401869	0.68778	0.923969	Wwtr1	invitro
236.83	-1.39278	0.115648	-12.0433	2.10467e-33	4.1649e-32	EPN3	ENSG00000049283	ENSMUSG00000010080	1409.56	0.108008	0.190276	0.567637	0.570282	0.876377	Epn3	invitro
24142.3	0.280527	0.0233033	12.0381	2.24111e-33	4.43113e-32	HSPA4	ENSG00000170606	ENSMUSG00000020361	3145.83	-0.0275868	0.112255	-0.245751	0.805875	0.956557	Hspa4	invitro
14912	-0.284129	0.0236277	-12.0252	2.61818e-33	5.17228e-32	CADM1	ENSG00000182985	ENSMUSG00000032076	107.538	-0.263528	0.280842	-0.938352	0.348063	0.760706	Cadm1	invitro
6445.15	-0.317667	0.0264372	-12.0159	2.93062e-33	5.78462e-32	RBBP4	ENSG00000162521	ENSMUSG00000057236	1599.21	0.0501064	0.091408	0.548163	0.58358	0.881823	Rbbp4	invitro
2748.54	-0.412361	0.0343517	-12.0041	3.38102e-33	6.66237e-32	KIDINS220	ENSG00000134313	ENSMUSG00000036333	4751.12	-0.186674	0.134403	-1.38891	0.16486	0.587662	Kidins220	invitro
942.55	-0.630339	0.0525209	-12.0017	3.48157e-33	6.85473e-32	GTSE1	ENSG00000075218	ENSMUSG00000022385	140.164	-0.398314	0.27504	-1.4482	0.14756	0.566018	Gtse1	invitro
1032.04	0.744395	0.0620332	11.9999	3.55581e-33	6.995e-32	CDR2L	ENSG00000109089	ENSMUSG00000050910	125.892	-0.058511	0.189918	-0.308086	0.758017	0.945699	Cdr2l	invitro
73.8679	2.54097	0.21178	11.9981	3.63403e-33	7.14284e-32	SLIT3	ENSG00000184347	ENSMUSG00000056427	4.87517	-0.153178	0.742569	-0.206281	0.836571	1	Slit3	invitro
1962.72	-0.510016	0.0425128	-11.9968	3.69508e-33	7.25063e-32	SH3YL1	ENSG00000035115	ENSMUSG00000020669	1310.31	0.192594	0.166576	1.1562	0.2476	0.675829	Sh3yl1	invitro
3214.88	-0.418272	0.0348654	-11.9968	3.69501e-33	7.25063e-32	FKBP10	ENSG00000141756	ENSMUSG00000001555	2.90782	1.9355	0.930181	2.08078	0.0374538	1	Fkbp10	invitro
525.798	-0.825805	0.0688407	-11.9959	3.7335e-33	7.31986e-32	FAM117B	ENSG00000138439	ENSMUSG00000041040	1271.59	-0.0118939	0.106203	-0.111993	0.910829	0.980977	Fam117b	invitro
686.539	-0.776719	0.0647556	-11.9946	3.79104e-33	7.42644e-32	ASGR1	ENSG00000141505	ENSMUSG00000020884	2.56912	2.0471	1.35144	1.51476	0.129833	1	Asgr1	invitro
1098.2	0.600584	0.0500744	11.9938	3.82727e-33	7.49112e-32	AIFM2	ENSG00000042286	ENSMUSG00000020085	252.582	-0.00904889	0.146833	-0.0616273	0.95086	0.989891	Aifm2	invitro
2025.42	0.479441	0.0399768	11.993	3.86723e-33	7.56298e-32	PAMR1	ENSG00000149090	ENSMUSG00000027188	58.4529	-0.307619	0.425118	-0.723607	0.469307	0.830038	Pamr1	invitro
1379.89	0.572871	0.0477754	11.9909	3.96507e-33	7.74782e-32	TOM1L2	ENSG00000175662	ENSMUSG00000000538	4696.8	-0.133567	0.149609	-0.892776	0.371977	0.776517	Tom1l2	invitro
6616.26	0.368028	0.0306925	11.9908	3.96986e-33	7.75069e-32	HIF1A	ENSG00000100644	ENSMUSG00000021109	4268.43	-0.517507	0.237775	-2.17646	0.029521	0.288156	Hif1a	invitro
463.454	0.866573	0.0723015	11.9856	4.23015e-33	8.25197e-32	ARHGAP22	ENSG00000128805	ENSMUSG00000063506	7.25743	-0.120001	0.604776	-0.198422	0.842715	0.965538	Arhgap22	invitro
2815.03	-0.490099	0.0409168	-11.9779	4.63707e-33	9.03067e-32	SCAP	ENSG00000114650	ENSMUSG00000032485	2123.72	-0.155838	0.1065	-1.46327	0.143393	0.558812	Scap	invitro
5460.84	-0.368728	0.0307911	-11.9751	4.79605e-33	9.3325e-32	MAN1A1	ENSG00000111885	ENSMUSG00000003746	2369.39	0.104046	0.110169	0.944427	0.344952	0.75872	Man1a	invitro
1907.71	0.482795	0.0403332	11.9701	5.09389e-33	9.90324e-32	C3orf52	ENSG00000114529	ENSMUSG00000033187	1869.76	-0.315361	0.159791	-1.97358	0.0484292	0.359703	BC016579	invitro
10158.5	0.333902	0.0278947	11.9701	5.09785e-33	9.90324e-32	KTN1	ENSG00000126777	ENSMUSG00000021843	1925.33	-0.159624	0.120391	-1.32588	0.184878	0.610701	Ktn1	invitro
4806.07	0.351751	0.0293884	11.969	5.16346e-33	1.0014e-31	DAB2	ENSG00000153071	ENSMUSG00000022150	14.6083	-0.592081	0.578661	-1.02319	0.306217	0.728118	Dab2	invitro
1549.96	0.526564	0.0440205	11.9618	5.63319e-33	1.0916e-31	PDE7A	ENSG00000205268	ENSMUSG00000069094	2408.24	-0.181465	0.191259	-0.948796	0.342724	0.756888	Pde7a	invitro
7085.16	0.401174	0.0335394	11.9613	5.66817e-33	1.09746e-31	HMMR	ENSG00000072571	ENSMUSG00000020330	311.821	-0.069243	0.287919	-0.240495	0.809947	0.95757	Hmmr	invitro
15731.8	-0.363656	0.0304119	-11.9577	5.91794e-33	1.14487e-31	ERGIC3	ENSG00000125991	ENSMUSG00000005881	2419.63	0.203112	0.105957	1.91693	0.0552468	0.379194	Ergic3	invitro
1821.97	-0.469904	0.0393058	-11.9551	6.10693e-33	1.18045e-31	CENPO	ENSG00000138092	ENSMUSG00000020652	255.011	-0.088785	0.138807	-0.63963	0.522413	0.854869	Cenpo	invitro
2128.46	0.491739	0.0411632	11.9461	6.80704e-33	1.31361e-31	STAT3	ENSG00000168610	ENSMUSG00000004040	3797.86	-0.019002	0.141095	-0.134674	0.892869	0.976614	Stat3	invitro
279.102	1.20704	0.101065	11.9432	7.0439e-33	1.35819e-31	PGM2L1	ENSG00000165434	ENSMUSG00000030729	479.292	-0.00236673	0.110668	-0.0213858	0.982938	0.99533	Pgm2l1	invitro
966.857	-0.782859	0.0655515	-11.9427	7.09265e-33	1.36646e-31	TTYH3	ENSG00000136295	ENSMUSG00000036565	1103.64	-0.303997	0.154863	-1.963	0.0496458	0.364526	Ttyh3	invitro
5475.05	-0.363975	0.030493	-11.9364	7.65036e-33	1.47269e-31	ZDHHC20	ENSG00000180776	ENSMUSG00000021969	1510.7	0.0150625	0.100345	0.150107	0.88068	0.97535	Zdhhc20	invitro
5389.91	0.416932	0.0349517	11.9288	8.37892e-33	1.61161e-31	ARHGAP28	ENSG00000088756	ENSMUSG00000024043	4.53358	-0.984843	0.759045	-1.29748	0.194468	1	Arhgap28	invitro
4145.54	-0.353617	0.0296557	-11.9241	8.86836e-33	1.70435e-31	TNPO3	ENSG00000064419	ENSMUSG00000012535	1666.16	-0.195583	0.0996864	-1.96199	0.0497639	0.364699	Tnpo3	invitro
260.379	-1.18761	0.0996972	-11.9122	1.02263e-32	1.96209e-31	ZBTB46	ENSG00000130584	ENSMUSG00000027583	12.2669	-0.181219	0.43143	-0.420043	0.674454	0.918718	Zbtb46	invitro
21461.4	-0.308659	0.0259128	-11.9114	1.03196e-32	1.97835e-31	CALR	ENSG00000179218	ENSMUSG00000003814	11999.7	0.126833	0.113286	1.11958	0.262891	0.688652	Calr	invitro
507.729	-0.893638	0.0750547	-11.9065	1.09498e-32	2.09401e-31	WDR35	ENSG00000118965	ENSMUSG00000066643	50.6477	-0.514865	0.323808	-1.59003	0.111828	0.508987	Wdr35	invitro
22253.4	-0.255257	0.021442	-11.9045	1.12097e-32	2.14196e-31	RPL35A	ENSG00000182899	ENSMUSG00000060636	1775.43	0.466775	0.153452	3.04182	0.00235152	0.0746916	Rpl35a	invitro
1579.58	-0.521352	0.0438107	-11.9001	1.18172e-32	2.2562e-31	CTDSPL	ENSG00000144677	ENSMUSG00000047409	1651.29	-0.0969551	0.0808951	-1.19853	0.230712	0.658082	Ctdspl	invitro
734.206	-0.745396	0.062686	-11.891	1.31876e-32	2.51372e-31	MXD4	ENSG00000123933	ENSMUSG00000037235	1465.99	-0.00987377	0.14065	-0.070201	0.944034	0.989039	Mxd4	invitro
2409.82	-0.474297	0.0399042	-11.8859	1.40148e-32	2.66921e-31	WDR26	ENSG00000162923	ENSMUSG00000038733	5157.25	-0.024317	0.146427	-0.16607	0.868102	0.971593	Wdr26	invitro
1790.59	-0.525571	0.0442413	-11.8796	1.5101e-32	2.87375e-31	ARID4B	ENSG00000054267	ENSMUSG00000039219	2461.97	-0.0665864	0.130562	-0.51	0.610052	0.894309	Arid4b	invitro
298.711	1.08681	0.0915726	11.8683	1.72913e-32	3.2852e-31	ITPR2	ENSG00000123104	ENSMUSG00000030287	3169.8	0.0772664	0.147665	0.523253	0.600798	0.890467	Itpr2	invitro
716.743	0.739258	0.0623127	11.8637	1.8273e-32	3.4689e-31	RHOQ	ENSG00000119729	ENSMUSG00000024143	462.113	0.179065	0.102328	1.74991	0.0801332	0.443901	Rhoq	invitro
678.99	0.74943	0.0631727	11.8632	1.83822e-32	3.48679e-31	NOS2	ENSG00000007171	ENSMUSG00000020826	204.151	-0.0928543	0.633249	-0.146632	0.883423	0.975541	Nos2	invitro
159.468	-1.64636	0.13887	-11.8554	2.01797e-32	3.82464e-31	PPP2R3A	ENSG00000073711	ENSMUSG00000043154	1279.23	-0.351955	0.143347	-2.45526	0.0140783	0.200287	Ppp2r3a	invitro
436.622	-0.945946	0.0798179	-11.8513	2.11873e-32	4.01235e-31	IQANK1	ENSG00000203499	ENSMUSG00000102018	58.8202	-0.249822	0.291344	-0.85748	0.391179	0.789124	K230010J24Rik	invitro
297.229	1.15132	0.0971891	11.8462	2.25137e-32	4.26007e-31	JCAD	ENSG00000165757	ENSMUSG00000033960	3.98356	-0.748942	0.760141	-0.985268	0.324493	1	9430020K01Rik	invitro
285.205	1.15192	0.0973045	11.8383	2.47287e-32	4.67541e-31	CHAC2	ENSG00000143942	ENSMUSG00000020309	135.127	0.25019	0.166817	1.49978	0.133671	0.544247	Chac2	invitro
658.756	0.726295	0.0613524	11.8381	2.48039e-32	4.68583e-31	TRIM38	ENSG00000112343	ENSMUSG00000064140	27.2343	1.83521	0.366854	5.00257	5.65717e-07	0.000115281	Trim38	both
3097.62	-0.458618	0.0387758	-11.8274	2.81615e-32	5.31583e-31	ADK	ENSG00000156110	ENSMUSG00000039197	2972.55	0.291485	0.122445	2.38054	0.0172872	0.224698	Adk	invitro
1672.92	-0.551915	0.0466771	-11.8241	2.92987e-32	5.52391e-31	NECTIN1	ENSG00000110400	ENSMUSG00000032012	404.165	-0.118322	0.17304	-0.683783	0.494112	0.842272	Nectin1	invitro
2588.5	0.412768	0.0349091	11.8241	2.93112e-32	5.52391e-31	PDE12	ENSG00000174840	ENSMUSG00000043702	705.132	-0.0730304	0.119499	-0.611139	0.541107	0.865911	Pde12	invitro
844.935	-0.66344	0.0561361	-11.8184	3.13502e-32	5.9034e-31	BAZ2B	ENSG00000123636	ENSMUSG00000026987	3709.96	-0.135788	0.0940275	-1.44413	0.148702	0.567393	Baz2b	invitro
1572.02	0.554669	0.0469382	11.817	3.18914e-32	6.00047e-31	DHX57	ENSG00000163214	ENSMUSG00000035051	629.097	0.0192614	0.116392	0.165487	0.868561	0.971593	Dhx57	invitro
865.206	0.666756	0.0564242	11.8169	3.19437e-32	6.00547e-31	SLC17A5	ENSG00000119899	ENSMUSG00000049624	1026.98	0.153287	0.159066	0.96367	0.335212	0.751508	Slc17a5	invitro
2166.95	0.4783	0.0405021	11.8093	3.49626e-32	6.56772e-31	PPP3R1	ENSG00000221823	ENSMUSG00000033953	1094.62	0.091123	0.142954	0.637429	0.523846	0.854879	Ppp3r1	invitro
4948.81	-0.321164	0.0272183	-11.7996	3.92404e-32	7.36539e-31	SLC25A13	ENSG00000004864	ENSMUSG00000015112	1056.4	0.209462	0.126261	1.65896	0.0971243	0.478112	Slc25a13	invitro
1340.34	-0.640607	0.0543176	-11.7937	4.20529e-32	7.88695e-31	ZNHIT1	ENSG00000106400	ENSMUSG00000059518	330.485	0.345002	0.141461	2.43885	0.0147339	0.20603	Znhit1	invitro
1887.68	0.482629	0.0409246	11.7931	4.23604e-32	7.93823e-31	EXT1	ENSG00000182197	ENSMUSG00000061731	1010.05	0.00628095	0.136263	0.0460943	0.963235	0.992131	Ext1	invitro
2828.84	-0.463171	0.0392836	-11.7904	4.37318e-32	8.18865e-31	PDE4D	ENSG00000113448	ENSMUSG00000021699	1381.79	0.0339143	0.103621	0.327293	0.743447	0.941509	Pde4d	invitro
1715.38	0.508709	0.0431793	11.7813	4.87246e-32	9.10892e-31	KIAA1671	ENSG00000197077	ENSMUSG00000051339	24947	-0.225786	0.161091	-1.4016	0.161034	0.583663	2900026A02Rik	invitro
7703.74	-0.318993	0.0270768	-11.7811	4.88697e-32	9.12873e-31	MDH2	ENSG00000146701	ENSMUSG00000019179	4048.93	0.115387	0.11013	1.04773	0.294764	0.718524	Mdh2	invitro
17227.7	0.260621	0.0221293	11.7772	5.11629e-32	9.54945e-31	CCT2	ENSG00000166226	ENSMUSG00000034024	2293.55	0.12444	0.145074	0.857771	0.391019	0.789124	Cct2	invitro
1141.68	0.578997	0.0491641	11.7768	5.13937e-32	9.58486e-31	RAB17	ENSG00000124839	ENSMUSG00000026304	534.798	0.11697	0.183177	0.638562	0.523108	0.854869	Rab17	invitro
849.253	-0.641918	0.0545313	-11.7716	5.47093e-32	1.01951e-30	PARVB	ENSG00000188677	ENSMUSG00000022438	3.03161	-0.478873	0.868012	-0.55169	0.581161	1	Parvb	invitro
187.515	-1.36148	0.115694	-11.7679	5.71345e-32	1.06385e-30	MEX3A	ENSG00000254726	ENSMUSG00000074480	53.718	0.037823	0.250678	0.150883	0.880068	0.975156	Mex3a	invitro
4318.3	0.365777	0.0311389	11.7466	7.34838e-32	1.36719e-30	DARS2	ENSG00000117593	ENSMUSG00000026709	494.811	0.0255034	0.131598	0.193797	0.846335	0.965842	Dars2	invitro
21774.9	0.280521	0.0239167	11.7291	9.04168e-32	1.68089e-30	LRRC59	ENSG00000108829	ENSMUSG00000020869	2443.59	0.144212	0.121304	1.18885	0.2345	0.661906	Lrrc59	invitro
7325.61	0.312747	0.0266726	11.7254	9.44191e-32	1.7539e-30	XBP1	ENSG00000100219	ENSMUSG00000020484	3205.69	0.0845668	0.103247	0.819076	0.412743	0.800226	Xbp1	invitro
23095.7	0.275125	0.0234697	11.7225	9.76975e-32	1.81335e-30	PICALM	ENSG00000073921	ENSMUSG00000039361	8217.07	-0.0610296	0.153801	-0.39681	0.691508	0.925411	Picalm	invitro
306.968	-1.05277	0.0898197	-11.721	9.95387e-32	1.84606e-30	SEMA3F	ENSG00000001617	ENSMUSG00000034684	153.375	0.691309	0.163061	4.23957	2.23946e-05	0.00297792	Sema3f	both
472.161	-0.840013	0.0716934	-11.7167	1.04621e-31	1.93722e-30	PNPLA3	ENSG00000100344	ENSMUSG00000041653	35.1151	0.526074	0.24682	2.13141	0.0330552	0.305603	Pnpla3	invitro
5952.81	-0.338832	0.0289186	-11.7168	1.04579e-31	1.93722e-30	SLC16A1	ENSG00000155380	ENSMUSG00000032902	8400.62	0.125927	0.133345	0.944372	0.344979	0.75872	Slc16a1	invitro
5138.08	0.35741	0.0305116	11.7139	1.08164e-31	2.00124e-30	MTDH	ENSG00000147649	ENSMUSG00000022255	2212.44	-0.0127584	0.0993154	-0.128464	0.897782	0.977933	Mtdh	invitro
3310.87	0.393007	0.0335507	11.7138	1.08268e-31	2.00159e-30	TACC1	ENSG00000147526	ENSMUSG00000065954	121.279	-0.405054	0.195737	-2.06937	0.0385111	0.327629	Tacc1	invitro
1695.87	0.549719	0.0469378	11.7117	1.11076e-31	2.05187e-30	PRMT3	ENSG00000185238	ENSMUSG00000030505	247.833	-0.134096	0.251991	-0.532145	0.594626	0.887359	Prmt3	invitro
3176.65	-0.408149	0.034856	-11.7096	1.13828e-31	2.10104e-30	PRKAA1	ENSG00000132356	ENSMUSG00000050697	2622.9	0.11745	0.119176	0.985518	0.32437	0.743562	Prkaa1	invitro
9664.81	-0.283088	0.0241767	-11.7091	1.14447e-31	2.1108e-30	HACD3	ENSG00000074696	ENSMUSG00000033629	818.204	0.200381	0.14608	1.37172	0.170151	0.593818	Hacd3	invitro
244.971	1.16796	0.0998083	11.702	1.24425e-31	2.29301e-30	TRAF5	ENSG00000082512	ENSMUSG00000026637	54.2223	-0.00564957	0.235763	-0.0239629	0.980882	0.994682	Traf5	invitro
1286.21	-0.597406	0.0510519	-11.7019	1.24596e-31	2.29436e-30	RBBP9	ENSG00000089050	ENSMUSG00000027428	130.605	0.348379	0.151171	2.30453	0.0211927	0.247201	Rbbp9	invitro
569.293	0.809275	0.0691742	11.6991	1.28816e-31	2.37019e-30	HOXA13	ENSG00000106031	ENSMUSG00000038203	569.045	-0.0287997	0.254209	-0.113291	0.9098	0.980943	Hoxa13	invitro
1021.43	-0.597608	0.0510897	-11.6972	1.31688e-31	2.42113e-30	RFX5	ENSG00000143390	ENSMUSG00000005774	289.286	0.0467263	0.133366	0.350361	0.726068	0.935439	Rfx5	invitro
963.908	-0.660114	0.0564586	-11.692	1.40041e-31	2.57268e-30	KMT2E	ENSG00000005483	ENSMUSG00000029004	2635.45	0.0115479	0.153786	0.0750907	0.940143	0.98846	Kmt2e	invitro
795.684	-0.714873	0.0611641	-11.6878	1.47162e-31	2.70104e-30	TNK2	ENSG00000061938	ENSMUSG00000022791	2159.42	0.138363	0.122315	1.1312	0.257972	0.684882	Tnk2	invitro
4736.52	0.345704	0.0295784	11.6877	1.4726e-31	2.70104e-30	LIPG	ENSG00000101670	ENSMUSG00000053846	1199.63	-0.0860061	0.158276	-0.543393	0.586859	0.883612	Lipg	invitro
4442.99	-0.377446	0.0323051	-11.6838	1.54254e-31	2.8271e-30	SAPCD2	ENSG00000186193	ENSMUSG00000026955	117.396	-0.187241	0.334814	-0.559238	0.575999	0.878737	Sapcd2	invitro
810.842	0.774029	0.0662568	11.6823	1.57063e-31	2.87633e-30	DUSP1	ENSG00000120129	ENSMUSG00000024190	8648.95	0.0802081	0.159501	0.50287	0.615056	0.89703	Dusp1	invitro
1514.31	-0.527573	0.0451624	-11.6817	1.58106e-31	2.89315e-30	LMTK2	ENSG00000164715	ENSMUSG00000038970	6480.39	-0.112607	0.151856	-0.741539	0.458367	0.824372	Lmtk2	invitro
3282.49	0.598749	0.0512766	11.6769	1.6736e-31	3.06009e-30	NABP1	ENSG00000173559	ENSMUSG00000026107	495.173	-0.238469	0.155196	-1.53657	0.124399	0.531073	Nabp1	invitro
3696.28	-0.354316	0.0303804	-11.6626	1.97824e-31	3.61428e-30	RTN3	ENSG00000133318	ENSMUSG00000024758	3106.53	0.0354172	0.118049	0.30002	0.764162	0.946743	Rtn3	invitro
320.242	1.04554	0.089698	11.6562	2.13299e-31	3.89091e-30	GRAMD2B	ENSG00000155324	ENSMUSG00000001700	3305.91	0.00254338	0.148097	0.0171738	0.986298	0.99633	Gramd3	invitro
650.808	-0.752788	0.0645822	-11.6563	2.13188e-31	3.89091e-30	CAMK2N1	ENSG00000162545	ENSMUSG00000046447	1446.53	0.215516	0.204834	1.05215	0.29273	0.717109	Camk2n1	invitro
8672.98	0.329824	0.0283489	11.6344	2.75389e-31	5.01961e-30	GALNT6	ENSG00000139629	ENSMUSG00000037280	5186.61	0.097737	0.100297	0.97448	0.329818	0.748194	Galnt6	invitro
328.159	-1.05524	0.0908292	-11.6179	3.34267e-31	6.0833e-30	PDE5A	ENSG00000138735	ENSMUSG00000053965	3229.44	0.0406007	0.0856103	0.47425	0.635321	0.904097	Pde5a	invitro
3457.37	-0.391043	0.0336807	-11.6103	3.65323e-31	6.64329e-30	CHCHD3	ENSG00000106554	ENSMUSG00000053768	2353.21	0.193688	0.0909097	2.13055	0.0331259	0.305603	Chchd3	invitro
444.56	-0.86532	0.0745718	-11.6038	3.93952e-31	7.15833e-30	IGFBP7	ENSG00000163453	ENSMUSG00000036256	3.59719	-0.894765	0.778414	-1.14947	0.250361	1	Igfbp7	invitro
725.407	-0.729092	0.0628535	-11.5999	4.12783e-31	7.49466e-30	NPTXR	ENSG00000221890	ENSMUSG00000022421	10.6459	-0.543958	0.513451	-1.05941	0.289411	0.713855	Nptxr	invitro
1951.31	-0.441173	0.0380616	-11.591	4.57652e-31	8.2964e-30	DIP2A	ENSG00000160305	ENSMUSG00000020231	2905.69	-0.122045	0.0723479	-1.68692	0.0916183	0.467083	Dip2a	invitro
1410	0.573	0.0494542	11.5865	4.82477e-31	8.73966e-30	RHOU	ENSG00000116574	ENSMUSG00000039960	1458.59	0.102914	0.157116	0.655017	0.512457	0.851826	Rhou	invitro
1930.82	0.486533	0.0419953	11.5854	4.88514e-31	8.84214e-30	BAZ1A	ENSG00000198604	ENSMUSG00000035021	1198.45	-0.228936	0.136709	-1.67462	0.0940091	0.471474	Baz1a	invitro
1197.39	-0.564365	0.0487268	-11.5822	5.07061e-31	9.16363e-30	TRMU	ENSG00000100416	ENSMUSG00000022386	235.451	0.0508873	0.145767	0.3491	0.727014	0.935439	Trmu	invitro
4045.6	0.382308	0.0330107	11.5813	5.12397e-31	9.25289e-30	EHBP1	ENSG00000115504	ENSMUSG00000042302	595.787	-0.192834	0.123698	-1.55891	0.119017	0.522231	Ehbp1	invitro
6540.86	-0.419078	0.0361905	-11.5798	5.21895e-31	9.40984e-30	PTPRF	ENSG00000142949	ENSMUSG00000033295	13935.5	-0.120923	0.080576	-1.50074	0.133424	0.544062	Ptprf	invitro
8037.35	-0.321812	0.0278177	-11.5686	5.94426e-31	1.07093e-29	CD46	ENSG00000117335	ENSMUSG00000016493	197.077	-0.173641	0.223897	-0.775539	0.438021	0.81395	Cd46	invitro
2011.29	0.471869	0.0408197	11.5598	6.58393e-31	1.18526e-29	NEK6	ENSG00000119408	ENSMUSG00000026749	1014.98	-0.0352333	0.115292	-0.305599	0.75991	0.945953	Nek6	invitro
1614.45	0.545858	0.04728	11.5452	7.8057e-31	1.40412e-29	HDAC7	ENSG00000061273	ENSMUSG00000022475	168.608	-0.105342	0.217641	-0.484019	0.628372	0.902211	Hdac7	invitro
2674.24	-0.394059	0.0341425	-11.5416	8.14122e-31	1.46335e-29	TBL2	ENSG00000106638	ENSMUSG00000005374	467.226	-0.119816	0.155375	-0.771139	0.440625	0.816049	Tbl2	invitro
721.916	0.721445	0.0625292	11.5377	8.51343e-31	1.52907e-29	TRNP1	ENSG00000253368	ENSMUSG00000056596	2.83848	-0.352903	0.85836	-0.411136	0.680973	1	Trnp1	invitro
8583.15	0.330004	0.0286131	11.5333	8.96218e-31	1.60844e-29	NEU1	ENSG00000204386	ENSMUSG00000007038	12797.3	0.16666	0.149745	1.11296	0.265726	0.691921	Neu1	invitro
231.208	-1.23564	0.107167	-11.5301	9.30466e-31	1.66862e-29	EMX1	ENSG00000135638	ENSMUSG00000033726	0.859109	-0.28385	1.52273	-0.186408	0.852125	1	Emx1	invitro
1797.17	-0.475763	0.0412655	-11.5293	9.38983e-31	1.6826e-29	CTBP2	ENSG00000175029	ENSMUSG00000030970	1910.97	-0.0262494	0.104534	-0.251108	0.801731	0.955003	Ctbp2	invitro
52.7937	4.48184	0.388758	11.5286	9.46439e-31	1.69466e-29	AMDHD1	ENSG00000139344	ENSMUSG00000015890	1.75755	0.137112	1.05985	0.129369	0.897065	1	Amdhd1	invitro
3732.63	0.376792	0.0326878	11.527	9.64382e-31	1.72546e-29	PREPL	ENSG00000138078	ENSMUSG00000024127	930.844	-0.0192077	0.116185	-0.16532	0.868692	0.971593	Prepl	invitro
4775.97	0.346931	0.0301259	11.516	1.09539e-30	1.95836e-29	TMEM45B	ENSG00000151715	ENSMUSG00000041737	11443.6	0.211357	0.203022	1.04105	0.297852	0.721672	Tmem45b	invitro
1564.66	-0.509116	0.0442313	-11.5103	1.17041e-30	2.09087e-29	TMEM209	ENSG00000146842	ENSMUSG00000029782	335.807	-0.00811601	0.200469	-0.0404851	0.967706	0.992844	Tmem209	invitro
86.5891	-2.08317	0.181058	-11.5056	1.23695e-30	2.20805e-29	PTPN13	ENSG00000163629	ENSMUSG00000034573	586.747	-0.0513807	0.172356	-0.298108	0.765621	0.946743	Ptpn13	invitro
1862.35	-0.453784	0.0394851	-11.4925	1.4381e-30	2.56516e-29	TMEM87A	ENSG00000103978	ENSMUSG00000033808	2385.1	-0.125179	0.119835	-1.04459	0.296211	0.719766	Tmem87a	invitro
822.412	0.663574	0.0577416	11.4921	1.44499e-30	2.57548e-29	THUMPD2	ENSG00000138050	ENSMUSG00000024246	51.0282	0.0924611	0.309854	0.298402	0.765397	0.946743	Thumpd2	invitro
702.206	-0.750157	0.0653178	-11.4847	1.57441e-30	2.80187e-29	COL1A1	ENSG00000108821	ENSMUSG00000001506	22.4783	-0.367794	0.374301	-0.982615	0.325797	0.74531	Col1a1	invitro
293.159	1.10501	0.0962542	11.4801	1.66033e-30	2.95253e-29	S100A4	ENSG00000196154	ENSMUSG00000001020	0.81086	-0.927839	1.71008	-0.542569	0.587427	1	S100a4	invitro
13139.7	0.315526	0.0274948	11.4758	1.745e-30	3.10073e-29	CDK1	ENSG00000170312	ENSMUSG00000019942	456.336	-0.181789	0.293935	-0.618467	0.536268	0.862768	Cdk1	invitro
1068.53	-0.655156	0.0571171	-11.4704	1.85816e-30	3.2993e-29	KAZALD1	ENSG00000107821	ENSMUSG00000025213	60.7621	-0.110092	0.210878	-0.522065	0.601625	0.890467	Kazald1	invitro
2642.02	0.42246	0.0368325	11.4698	1.87123e-30	3.31997e-29	MERTK	ENSG00000153208	ENSMUSG00000014361	3023.38	0.207277	0.157836	1.31324	0.189102	0.616172	Mertk	invitro
1023.09	0.611175	0.0532971	11.4673	1.9251e-30	3.41297e-29	CYP2R1	ENSG00000186104	ENSMUSG00000030670	33.2788	-0.162398	0.362772	-0.447659	0.654399	0.911836	Cyp2r1	invitro
1343.36	0.5171	0.0451299	11.458	2.14298e-30	3.79634e-29	GYG1	ENSG00000163754	ENSMUSG00000019528	269.671	0.207545	0.149286	1.39025	0.164453	0.587397	Gyg	invitro
1378.36	0.519556	0.0453598	11.4541	2.24274e-30	3.97006e-29	FKBP11	ENSG00000134285	ENSMUSG00000003355	88.2876	0.381566	0.183834	2.0756	0.0379308	0.325582	Fkbp11	invitro
2897.87	0.408216	0.0356568	11.4485	2.39265e-30	4.23222e-29	ACOX1	ENSG00000161533	ENSMUSG00000020777	20065.1	-0.0948014	0.155158	-0.610998	0.541201	0.865911	Acox1	invitro
462.947	-0.848134	0.074094	-11.4467	2.44188e-30	4.31602e-29	CRELD1	ENSG00000163703	ENSMUSG00000030284	179.58	-0.532643	0.157344	-3.38522	0.000711219	0.0374488	Creld1	both
566.394	0.789223	0.0689799	11.4413	2.59833e-30	4.58561e-29	XYLT1	ENSG00000103489	ENSMUSG00000030657	1143.04	-0.118588	0.229712	-0.516247	0.605682	0.891827	Xylt1	invitro
2912.45	0.382941	0.0334817	11.4373	2.72121e-30	4.79883e-29	DENND5B	ENSG00000170456	ENSMUSG00000030313	724.09	0.0931872	0.119654	0.778804	0.436095	0.813214	Dennd5b	invitro
1026.7	-0.603159	0.052756	-11.433	2.86059e-30	5.04082e-29	MAGI3	ENSG00000081026	ENSMUSG00000052539	4667.19	-0.162232	0.161217	-1.0063	0.314273	0.735679	Magi3	invitro
1019.14	-0.637343	0.0557474	-11.4327	2.87069e-30	5.0548e-29	STAP2	ENSG00000178078	ENSMUSG00000038781	2403.78	0.175838	0.164183	1.07099	0.284174	0.709124	Stap2	invitro
1907.62	-0.468387	0.0409811	-11.4294	2.98308e-30	5.24874e-29	SMIM24	ENSG00000095932	ENSMUSG00000078439	2576.58	-0.0348597	0.144928	-0.240531	0.809919	0.95757	Smim24	invitro
3071.32	0.462731	0.0405207	11.4196	3.3373e-30	5.86315e-29	LPCAT3	ENSG00000111684	ENSMUSG00000004270	1871.52	0.0635232	0.123341	0.515019	0.60654	0.892051	Lpcat3	invitro
2082.57	-0.429252	0.0376124	-11.4125	3.6212e-30	6.35712e-29	CNIH4	ENSG00000143771	ENSMUSG00000062169	677.335	0.177635	0.101026	1.75831	0.0786955	0.440563	Cnih4	invitro
606.17	0.767997	0.0673096	11.4099	3.73047e-30	6.53911e-29	HK1	ENSG00000156515	ENSMUSG00000037012	7613.58	-0.14457	0.133142	-1.08583	0.277554	0.70371	Hk1	invitro
445.994	-0.87487	0.0767327	-11.4015	4.1086e-30	7.19652e-29	RASL10B	ENSG00000270885	ENSMUSG00000020684	3.23882	-0.0541617	0.841849	-0.0643366	0.948702	1	Rasl10b	invitro
3608.59	0.381408	0.0334746	11.394	4.48066e-30	7.84233e-29	NDUFA6	ENSG00000184983	ENSMUSG00000022450	2706.3	0.341757	0.136225	2.50877	0.0121152	0.18205	Ndufa6	invitro
356.647	-1.00798	0.0885152	-11.3877	4.81702e-30	8.42473e-29	MMP11	ENSG00000099953	ENSMUSG00000000901	7.01572	-0.195289	0.806962	-0.242006	0.808776	0.9572	Mmp11	invitro
419.45	-0.859829	0.0755231	-11.385	4.96823e-30	8.68268e-29	ZBED6	ENSG00000257315	ENSMUSG00000094410	2874.24	-0.294255	0.0805493	-3.65311	0.000259088	0.019831	Gm38394	both
6978.8	0.434843	0.0382217	11.3769	5.45245e-30	9.52179e-29	PFKP	ENSG00000067057	ENSMUSG00000021196	7578.37	-0.00525306	0.169579	-0.0309771	0.975288	0.993733	Pfkp	invitro
6385.3	0.300677	0.0264382	11.3728	5.71108e-30	9.96599e-29	KIAA1191	ENSG00000122203	ENSMUSG00000025871	4044.61	0.108773	0.150267	0.723862	0.469151	0.830038	4833439L19Rik	invitro
3175.15	0.390947	0.0344036	11.3635	6.35146e-30	1.10752e-28	MIEF1	ENSG00000100335	ENSMUSG00000022412	1080.06	-0.0282665	0.0879016	-0.32157	0.747779	0.942952	Mief1	invitro
3782.43	0.389691	0.0342934	11.3634	6.35846e-30	1.10791e-28	CTR9	ENSG00000198730	ENSMUSG00000005609	1465.83	-0.190129	0.0866478	-2.19427	0.0282161	0.282179	Ctr9	invitro
8000.62	0.378064	0.033273	11.3625	6.42878e-30	1.11933e-28	WDR1	ENSG00000071127	ENSMUSG00000005103	11862.8	-0.114833	0.0989429	-1.1606	0.245804	0.674695	Wdr1	invitro
1604.76	-0.507122	0.044693	-11.3468	7.69493e-30	1.33778e-28	COPS6	ENSG00000168090	ENSMUSG00000019494	578.004	0.224529	0.118088	1.90138	0.0572527	0.385932	Cops6	invitro
1690.42	-0.472759	0.0416661	-11.3464	7.72969e-30	1.34282e-28	ITSN2	ENSG00000198399	ENSMUSG00000020640	2764.74	-0.00170345	0.0954955	-0.017838	0.985768	0.996142	Itsn2	invitro
10341.7	-0.356018	0.0313845	-11.3437	7.96679e-30	1.38298e-28	GANAB	ENSG00000089597	ENSMUSG00000071650	5434.41	-0.0973871	0.0772284	-1.26103	0.207299	0.63586	Ganab	invitro
3734.64	0.377043	0.0332485	11.3402	8.29969e-30	1.4397e-28	C12orf75	ENSG00000235162	ENSMUSG00000087651	210.526	0.207328	0.179907	1.15242	0.24915	0.676137	1500009L16Rik	invitro
1546.9	-0.504276	0.0444955	-11.3332	8.98589e-30	1.55642e-28	COG5	ENSG00000164597	ENSMUSG00000035933	800.82	-0.0114012	0.105211	-0.108365	0.913706	0.981472	Cog5	invitro
49.478	-3.57227	0.31524	-11.3319	9.12e-30	1.5779e-28	TMEM176B	ENSG00000106565	ENSMUSG00000029810	413.287	0.389162	0.195286	1.99278	0.0462854	0.352384	Tmem176b	invitro
4300.49	-0.34369	0.0303295	-11.3319	9.12345e-30	1.5779e-28	ACSS2	ENSG00000131069	ENSMUSG00000027605	2182.42	-0.0704212	0.169336	-0.415867	0.677507	0.920041	Acss2	invitro
2714.45	0.464921	0.0410585	11.3234	1.00516e-29	1.73585e-28	HDDC2	ENSG00000111906	ENSMUSG00000000295	128.961	0.337619	0.224612	1.50312	0.132808	0.543147	Hddc2	invitro
3579.41	0.363452	0.0320996	11.3227	1.01348e-29	1.74764e-28	ANK3	ENSG00000151150	ENSMUSG00000069601	5616.51	-0.244896	0.117775	-2.07936	0.0375842	0.325101	Ank3	invitro
1277.56	-0.576731	0.0509823	-11.3124	1.13969e-29	1.96383e-28	MBTD1	ENSG00000011258	ENSMUSG00000059474	959.828	-0.299044	0.108839	-2.74758	0.00600365	0.130585	Mbtd1	invitro
2174.07	-0.474051	0.0419208	-11.3082	1.19458e-29	2.05687e-28	FCGRT	ENSG00000104870	ENSMUSG00000003420	1210.12	0.149589	0.15148	0.987511	0.323392	0.742406	Fcgrt	invitro
8318.5	0.293068	0.0259274	11.3034	1.26182e-29	2.16945e-28	PYGL	ENSG00000100504	ENSMUSG00000021069	132.249	1.60575	0.185882	8.63854	5.69377e-18	6.87238e-15	Pygl	both
4952.66	-0.350568	0.0310195	-11.3015	1.28947e-29	2.21536e-28	CEP250	ENSG00000126001	ENSMUSG00000038241	730.647	-0.0392454	0.171593	-0.228712	0.819093	0.960477	Cep250	invitro
1536.24	-0.503484	0.0445581	-11.2995	1.31975e-29	2.26404e-28	C2CD2	ENSG00000157617	ENSMUSG00000045975	343.954	-0.146365	0.124425	-1.17633	0.239461	0.669169	C2cd2	invitro
267.904	1.36831	0.121095	11.2995	1.31952e-29	2.26404e-28	MAP6D1	ENSG00000180834	ENSMUSG00000041205	13.2231	-0.127583	0.454752	-0.280555	0.779052	0.949677	Map6d1	invitro
8243.57	0.356305	0.0315456	11.2949	1.39025e-29	2.38324e-28	ADGRG6	ENSG00000112414	ENSMUSG00000039116	14.7858	-0.680365	0.549285	-1.23864	0.21548	0.642794	Adgrg6	invitro
3535.34	-0.367955	0.0326085	-11.284	1.57396e-29	2.69618e-28	NUP160	ENSG00000030066	ENSMUSG00000051329	638.408	-0.379629	0.177454	-2.13931	0.0324107	0.303435	Nup160	invitro
78.6994	2.49035	0.220745	11.2816	1.61799e-29	2.76958e-28	NPR1	ENSG00000169418	ENSMUSG00000027931	9.2732	0.353414	0.616712	0.573061	0.566603	0.874368	Npr1	invitro
5961.86	0.331349	0.029385	11.2761	1.72149e-29	2.94459e-28	AMFR	ENSG00000159461	ENSMUSG00000031751	3123.86	0.0137371	0.0814066	0.168746	0.865996	0.971151	Amfr	invitro
1283.13	-0.565773	0.050178	-11.2753	1.73762e-29	2.96999e-28	ATAD2B	ENSG00000119778	ENSMUSG00000052812	1005.35	-0.0356468	0.108963	-0.327144	0.743559	0.941509	Atad2b	invitro
1547.46	-0.485576	0.0430855	-11.27	1.84471e-29	3.15072e-28	DCAF12	ENSG00000198876	ENSMUSG00000028436	1644.85	0.110867	0.174429	0.635597	0.525039	0.855759	Dcaf12	invitro
430.372	-0.89072	0.0790603	-11.2663	1.92393e-29	3.28123e-28	SOX12	ENSG00000177732	ENSMUSG00000051817	17.5676	-0.470465	0.371094	-1.26778	0.204877	0.632571	Sox12	invitro
5237.51	-0.354282	0.031458	-11.2621	2.01946e-29	3.44164e-28	RBP4	ENSG00000138207	ENSMUSG00000024990	73.7939	0.170867	0.215139	0.794214	0.427071	0.807273	Rbp4	invitro
12205.9	-0.296285	0.026323	-11.2558	2.16932e-29	3.69434e-28	SMC4	ENSG00000113810	ENSMUSG00000034349	1327.92	-0.14987	0.186401	-0.804019	0.421386	0.802701	Smc4	invitro
454.672	-0.839637	0.074707	-11.2391	2.62109e-29	4.46044e-28	RNF130	ENSG00000113269	ENSMUSG00000020376	879.253	0.0939187	0.12631	0.743558	0.457144	0.823966	Rnf130	invitro
13365.4	-0.347241	0.0309033	-11.2364	2.70279e-29	4.59612e-28	SHMT2	ENSG00000182199	ENSMUSG00000025403	296.933	0.187384	0.180226	1.03972	0.298471	0.722073	Shmt2	invitro
4221.13	-0.349127	0.0310815	-11.2326	2.81979e-29	4.79158e-28	WDR6	ENSG00000178252	ENSMUSG00000066357	381.588	-0.20596	0.220525	-0.933955	0.350327	0.762156	Wdr6	invitro
1491.79	-0.51421	0.045779	-11.2324	2.82536e-29	4.79757e-28	PHTF2	ENSG00000006576	ENSMUSG00000039987	133.299	-0.355986	0.211975	-1.67938	0.0930789	0.469668	Phtf2	invitro
2615.89	-0.412484	0.0367443	-11.2258	3.04636e-29	5.16906e-28	RNF168	ENSG00000163961	ENSMUSG00000014074	464.098	0.26928	0.116591	2.30961	0.0209095	0.246685	Rnf168	invitro
726.958	-0.668614	0.0595759	-11.2229	3.14782e-29	5.33735e-28	SLC25A40	ENSG00000075303	ENSMUSG00000054099	797.913	-0.239104	0.131434	-1.81919	0.0688822	0.414024	Slc25a40	invitro
151.317	-1.50766	0.134382	-11.2192	3.2828e-29	5.56217e-28	MFAP2	ENSG00000117122	ENSMUSG00000060572	4.3921	-0.354358	0.680676	-0.520596	0.602648	1	Mfap2	invitro
119.016	-1.85548	0.165468	-11.2135	3.50057e-29	5.92683e-28	PDLIM3	ENSG00000154553	ENSMUSG00000031636	2.26937	-2.24638	1.21766	-1.84483	0.0650616	1	Pdlim3	invitro
5839.58	-0.319683	0.0285478	-11.1982	4.16256e-29	7.03745e-28	NELFCD	ENSG00000101158	ENSMUSG00000016253	976.44	0.0364926	0.0999475	0.365118	0.715024	0.931426	Nelfcd	invitro
3219.88	0.372945	0.0333047	11.198	4.1714e-29	7.04727e-28	SEC61B	ENSG00000106803	ENSMUSG00000053317	825.211	0.441322	0.120934	3.64927	0.000262983	0.0200253	Sec61b	both
3219.88	0.372945	0.0333047	11.198	4.1714e-29	7.04727e-28	SEC61B	ENSG00000106803	ENSMUSG00000092116	1.13997	1.12178	1.55787	0.720074	0.471479	1	Gm10320	invitro
10420.2	0.319722	0.0285726	11.1898	4.57327e-29	7.71503e-28	SEC61A1	ENSG00000058262	ENSMUSG00000030082	3776.67	0.067689	0.0820615	0.824857	0.409453	0.797747	Sec61a1	invitro
73645.5	0.236818	0.0211653	11.189	4.61636e-29	7.78211e-28	LDHB	ENSG00000111716	ENSMUSG00000030246	44.6239	-0.410234	0.289223	-1.4184	0.156073	0.576471	Ldhb	invitro
2941.01	0.384059	0.0343313	11.1869	4.72894e-29	7.96612e-28	PITRM1	ENSG00000107959	ENSMUSG00000021193	472.093	-0.0373948	0.20312	-0.184102	0.853933	0.968071	Pitrm1	invitro
327.747	-1.01321	0.0906104	-11.182	4.99399e-29	8.40049e-28	LZTFL1	ENSG00000163818	ENSMUSG00000025245	333.883	-0.00581514	0.110971	-0.0524024	0.958208	0.991123	Lztfl1	invitro
3081.43	-0.375583	0.0336222	-11.1707	5.67412e-29	9.53767e-28	MED28	ENSG00000118579	ENSMUSG00000015804	660.913	0.142033	0.111599	1.27271	0.20312	0.631056	Med28	invitro
1230.5	-0.517874	0.0463683	-11.1687	5.80159e-29	9.74492e-28	TMCO6	ENSG00000113119	ENSMUSG00000006850	319.494	0.215904	0.140971	1.53155	0.125633	0.532499	Tmco6	invitro
2077.74	0.421973	0.0377833	11.1682	5.83316e-29	9.79089e-28	BAG2	ENSG00000112208	ENSMUSG00000042215	51.0373	0.0943616	0.32405	0.291195	0.770903	0.948724	Bag2	invitro
2601.5	0.437262	0.0391532	11.168	5.8491e-29	9.81059e-28	FER	ENSG00000151422	ENSMUSG00000000127	458.578	0.0517609	0.125646	0.411957	0.680371	0.92153	Fer	invitro
5080	0.340593	0.0305033	11.1658	5.99658e-29	1.00507e-27	NDUFC2	ENSG00000151366	ENSMUSG00000030647	673.502	0.407177	0.139073	2.92779	0.00341381	0.0943064	Ndufc2	invitro
520.232	0.805898	0.0722133	11.16	6.40161e-29	1.07219e-27	CPA6	ENSG00000165078	ENSMUSG00000042501	3.6545	-0.408578	0.80775	-0.505822	0.612981	1	Cpa6	invitro
5060.06	-0.329646	0.0295389	-11.1597	6.41843e-29	1.07424e-27	VEGFA	ENSG00000112715	ENSMUSG00000023951	4638.71	-0.0283692	0.199171	-0.142436	0.886735	0.975541	Vegfa	invitro
174.046	-1.37001	0.122893	-11.148	7.31962e-29	1.22419e-27	ABCA3	ENSG00000167972	ENSMUSG00000024130	2477.71	-0.0675031	0.10009	-0.674421	0.500044	0.845006	Abca3	invitro
158.55	1.38134	0.123926	11.1465	7.44557e-29	1.24436e-27	ARHGDIB	ENSG00000111348	ENSMUSG00000030220	4.04149	-0.172175	0.705259	-0.24413	0.80713	1	Arhgdib	invitro
575.713	-0.767899	0.068931	-11.1401	8.00146e-29	1.33631e-27	HSD17B2	ENSG00000086696	ENSMUSG00000031844	3803.07	0.0775734	0.168984	0.459057	0.646193	0.908605	Hsd17b2	invitro
531.273	0.824027	0.0740191	11.1326	8.70308e-29	1.45141e-27	GCAT	ENSG00000100116	ENSMUSG00000006378	182.237	0.068049	0.237593	0.28641	0.774564	0.949677	Gcat	invitro
58.5026	-2.8151	0.253048	-11.1248	9.50234e-29	1.58357e-27	CACNA1H	ENSG00000196557	ENSMUSG00000024112	680.366	-0.349748	0.163468	-2.13955	0.0323914	0.303435	Cacna1h	invitro
116.886	1.78027	0.160185	11.1139	1.07411e-28	1.78873e-27	SH2D5	ENSG00000189410	ENSMUSG00000045349	11.6099	-0.162655	0.438413	-0.371008	0.710631	0.93091	Sh2d5	invitro
1892.13	-0.468997	0.0422079	-11.1116	1.1018e-28	1.83354e-27	PBRM1	ENSG00000163939	ENSMUSG00000042323	2232.93	-0.151474	0.113996	-1.32877	0.183925	0.609994	Pbrm1	invitro
6518.93	0.325176	0.0292714	11.109	1.13407e-28	1.88588e-27	SDHD	ENSG00000204370	ENSMUSG00000000171	3187.87	0.406518	0.107264	3.78988	0.000150719	0.0137496	Sdhd	both
4435.4	0.378701	0.034112	11.1017	1.23129e-28	2.0461e-27	FAR1	ENSG00000197601	ENSMUSG00000030759	3314.87	-0.0359822	0.130251	-0.276252	0.782354	0.950138	Far1	invitro
178.766	1.3489	0.121538	11.0986	1.27414e-28	2.11581e-27	ADAP2	ENSG00000184060	ENSMUSG00000020709	195.169	0.502671	0.228574	2.19916	0.0278663	0.281591	Adap2	invitro
521.74	-0.770742	0.0694842	-11.0923	1.36679e-28	2.26803e-27	ANKRD9	ENSG00000156381	ENSMUSG00000037904	1255.56	-0.118152	0.162336	-0.727828	0.466719	0.828885	Ankrd9	invitro
1432.47	-0.513068	0.0462684	-11.089	1.41921e-28	2.35335e-27	TMEM43	ENSG00000170876	ENSMUSG00000030095	3238.22	0.0456053	0.252045	0.180941	0.856414	0.968783	Tmem43	invitro
166.446	-1.48921	0.134346	-11.0849	1.48507e-28	2.46082e-27	SYT7	ENSG00000011347	ENSMUSG00000024743	1479.73	-0.0350631	0.154824	-0.22647	0.820836	0.961102	Syt7	invitro
15310.7	0.277186	0.025006	11.0848	1.48653e-28	2.46148e-27	YWHAZ	ENSG00000164924	ENSMUSG00000022285	5034.2	0.00651666	0.0980813	0.0664414	0.947026	0.989574	Ywhaz	invitro
235.596	-1.22541	0.11055	-11.0847	1.48894e-28	2.46372e-27	ACSM3	ENSG00000005187	ENSMUSG00000030935	1609.91	0.136934	0.218627	0.626335	0.531095	0.859619	Acsm3	invitro
1460.03	-0.529821	0.0478063	-11.0827	1.52271e-28	2.51782e-27	UNC13B	ENSG00000198722	ENSMUSG00000028456	1903.02	-0.242097	0.148007	-1.63571	0.1019	0.489441	Unc13b	invitro
1623.82	-0.483714	0.0436671	-11.0773	1.61655e-28	2.67109e-27	SETD5	ENSG00000168137	ENSMUSG00000034269	6203.39	0.0158158	0.127049	0.124486	0.900931	0.97847	Setd5	invitro
1789.58	0.517838	0.0467719	11.0716	1.72339e-28	2.84561e-27	FGFR1	ENSG00000077782	ENSMUSG00000031565	12.9363	-0.107604	0.489218	-0.21995	0.82591	0.96263	Fgfr1	invitro
3810.45	-0.34692	0.03135	-11.066	1.8334e-28	3.02511e-27	CACHD1	ENSG00000158966	ENSMUSG00000028532	2864.47	-0.10204	0.129437	-0.78834	0.430498	0.809814	Cachd1	invitro
5062.84	0.33207	0.0300091	11.0656	1.8415e-28	3.03633e-27	SBDS	ENSG00000126524	ENSMUSG00000025337	3398.15	-0.0270057	0.160459	-0.168303	0.866345	0.971188	Sbds	invitro
6228.87	0.280748	0.0253758	11.0636	1.88361e-28	3.10357e-27	IST1	ENSG00000182149	ENSMUSG00000031729	6262.19	-0.225344	0.112058	-2.01095	0.0443308	0.34544	Ist1	invitro
7484.79	0.315393	0.0285141	11.061	1.94002e-28	3.19426e-27	EMP2	ENSG00000213853	ENSMUSG00000022505	449.974	-0.170121	0.174242	-0.976352	0.32889	0.747481	Emp2	invitro
1435.73	0.489324	0.0442584	11.0561	2.04885e-28	3.37106e-27	LRRC20	ENSG00000172731	ENSMUSG00000037151	241.505	0.16298	0.187864	0.86754	0.385646	0.785969	Lrrc20	invitro
2943.17	0.389502	0.0352302	11.0559	2.05242e-28	3.37456e-27	CDK7	ENSG00000134058	ENSMUSG00000069089	476.725	0.0201012	0.121143	0.165929	0.868213	0.971593	Cdk7	invitro
244.791	-1.2033	0.108851	-11.0546	2.08279e-28	3.42208e-27	PCDH1	ENSG00000156453	ENSMUSG00000051375	6977.74	-0.119773	0.14216	-0.842516	0.399499	0.793988	Pcdh1	invitro
2619.86	0.374302	0.0338866	11.0457	2.29924e-28	3.77505e-27	OGFOD1	ENSG00000087263	ENSMUSG00000033009	479.3	0.0861657	0.12725	0.677139	0.498318	0.844504	Ogfod1	invitro
80.9562	2.19804	0.199027	11.0439	2.34599e-28	3.84911e-27	ALDH1A3	ENSG00000184254	ENSMUSG00000015134	25.3375	-0.860889	0.40386	-2.13165	0.0330357	0.305603	Aldh1a3	invitro
45.8581	-3.81401	0.345382	-11.0429	2.37261e-28	3.89005e-27	ZC4H2	ENSG00000126970	ENSMUSG00000035062	10.6111	0.387592	0.44952	0.862236	0.388558	0.788217	Zc4h2	invitro
3201.14	0.381161	0.0345339	11.0373	2.52472e-28	4.13653e-27	FBXO7	ENSG00000100225	ENSMUSG00000001786	445.831	-0.148167	0.109251	-1.3562	0.175034	0.601251	Fbxo7	invitro
10304	-0.315585	0.0286112	-11.0301	2.73479e-28	4.47757e-27	MCM2	ENSG00000073111	ENSMUSG00000002870	489.051	0.0495345	0.216491	0.228807	0.819019	0.960477	Mcm2	invitro
2468.43	0.416958	0.0378272	11.0227	2.96954e-28	4.85851e-27	ATP8A1	ENSG00000124406	ENSMUSG00000037685	3573.84	-0.173541	0.147882	-1.17351	0.240592	0.670007	Atp8a1	invitro
773.071	0.648474	0.0588466	11.0197	3.06941e-28	5.01839e-27	ZNF593	ENSG00000142684	ENSMUSG00000028840	16.4612	-0.276038	0.439436	-0.628164	0.529897	0.859171	Zfp593	invitro
58.0248	2.70448	0.24547	11.0176	3.14502e-28	5.13841e-27	TRIM7	ENSG00000146054	ENSMUSG00000040350	127.233	0.216193	0.21677	0.997342	0.318599	0.738987	Trim7	invitro
884.012	0.649874	0.0590145	11.0121	3.34104e-28	5.45485e-27	SLC25A17	ENSG00000100372	ENSMUSG00000022404	647.502	0.317681	0.115825	2.74277	0.0060924	0.130863	Slc25a17	invitro
699.272	0.716745	0.065105	11.0091	3.45579e-28	5.63825e-27	ADTRP	ENSG00000111863	ENSMUSG00000058022	719.411	0.314237	0.166286	1.88974	0.0587932	0.389415	Adtrp	invitro
1118.59	0.547129	0.0497253	11.003	3.69492e-28	6.02419e-27	MYNN	ENSG00000085274	ENSMUSG00000037730	469.413	0.0832388	0.100007	0.832331	0.405222	0.795472	Mynn	invitro
4065.86	-0.327593	0.0297891	-10.9971	3.94784e-28	6.43205e-27	SLC37A4	ENSG00000137700	ENSMUSG00000032114	504.987	0.0832463	0.105184	0.791437	0.428689	0.808973	Slc37a4	invitro
3426.63	-0.371103	0.0337663	-10.9903	4.25309e-28	6.92456e-27	SENP5	ENSG00000119231	ENSMUSG00000022772	581.684	-0.211017	0.0974416	-2.16557	0.030344	0.291924	Senp5	invitro
380.594	-0.896506	0.0816122	-10.985	4.51478e-28	7.3455e-27	BAHCC1	ENSG00000266074	ENSMUSG00000039741	1180.43	-0.141946	0.114129	-1.24373	0.213599	0.641591	Bahcc1	invitro
2570.6	0.401788	0.0365809	10.9836	4.58499e-28	7.45453e-27	PHF19	ENSG00000119403	ENSMUSG00000026873	218.637	-0.156327	0.146338	-1.06826	0.285402	0.709818	Phf19	invitro
2695.4	0.466901	0.0425341	10.9771	4.92427e-28	7.99499e-27	BCAR1	ENSG00000050820	ENSMUSG00000031955	2080.3	-0.187705	0.0969954	-1.93519	0.0529666	0.372857	Bcar1	invitro
6068.59	0.299035	0.0272563	10.9712	5.25601e-28	8.52768e-27	HEXB	ENSG00000049860	ENSMUSG00000021665	728.719	0.240118	0.226334	1.0609	0.288736	0.713713	Hexb	invitro
946.815	-0.580814	0.0529456	-10.97	5.32636e-28	8.63581e-27	HACL1	ENSG00000131373	ENSMUSG00000021884	119.187	0.277439	0.197377	1.40563	0.159835	0.582168	Hacl1	invitro
3429.68	0.424696	0.0387328	10.9648	5.64486e-28	9.14585e-27	ATP6V0D1	ENSG00000159720	ENSMUSG00000013160	1768.6	0.0580694	0.136325	0.425962	0.670136	0.91731	Atp6v0d1	invitro
1608.73	-0.454166	0.0414209	-10.9647	5.65136e-28	9.15003e-27	KLHDC10	ENSG00000128607	ENSMUSG00000029775	1250.67	-0.0197035	0.0872896	-0.225726	0.821414	0.961116	Klhdc10	invitro
270.506	1.04707	0.0956149	10.9509	6.58218e-28	1.06497e-26	DNASE2	ENSG00000105612	ENSMUSG00000003812	446.612	-0.16503	0.147135	-1.12162	0.262024	0.687551	Dnase2a	invitro
826.324	-0.659465	0.0602267	-10.9497	6.66603e-28	1.07779e-26	OXR1	ENSG00000164830	ENSMUSG00000022307	1067.13	0.141125	0.137144	1.02903	0.303465	0.726196	Oxr1	invitro
1243.44	0.507064	0.0463382	10.9427	7.20411e-28	1.16398e-26	FRMD5	ENSG00000171877	ENSMUSG00000027238	13.4813	0.549088	0.502734	1.0922	0.274743	0.702565	Frmd5	invitro
1048.48	-0.542475	0.0495869	-10.9399	7.42901e-28	1.19949e-26	CCSAP	ENSG00000154429	ENSMUSG00000031971	94.7306	-0.403835	0.166797	-2.42111	0.0154732	0.210938	Ccsap	invitro
284.714	1.09113	0.0997732	10.9361	7.74639e-28	1.24924e-26	MAP3K14	ENSG00000006062	ENSMUSG00000020941	281.802	-0.0238075	0.137516	-0.173125	0.862553	0.970039	Map3k14	invitro
2400.31	-0.467832	0.0427788	-10.9361	7.74787e-28	1.24924e-26	PDCD4	ENSG00000150593	ENSMUSG00000024975	1996.4	-0.0223351	0.144038	-0.155064	0.876771	0.974356	Pdcd4	invitro
2549.95	0.409798	0.037502	10.9274	8.52952e-28	1.37243e-26	PSMG1	ENSG00000183527	ENSMUSG00000022913	159.219	0.356247	0.154864	2.30039	0.0214262	0.248117	Psmg1	invitro
2178.27	0.428762	0.0392879	10.9134	9.95157e-28	1.60014e-26	TTC19	ENSG00000011295	ENSMUSG00000042298	763.599	-0.189839	0.124775	-1.52146	0.128145	0.537482	Ttc19	invitro
4458.57	-0.337095	0.0308895	-10.9129	9.99592e-28	1.60616e-26	ALDH5A1	ENSG00000112294	ENSMUSG00000035936	308.936	-0.123544	0.187357	-0.6594	0.509639	0.850446	Aldh5a1	invitro
1326.29	0.553958	0.0507713	10.9108	1.02297e-27	1.6426e-26	PIP4K2A	ENSG00000150867	ENSMUSG00000026737	27.4266	-0.485511	0.311845	-1.5569	0.119495	0.523069	Pip4k2a	invitro
2036.37	0.420987	0.0386005	10.9063	1.07603e-27	1.72661e-26	PI4KA	ENSG00000241973	ENSMUSG00000041720	2776.3	-0.104017	0.0858833	-1.21114	0.22584	0.65345	Pi4ka	invitro
3055.21	0.380174	0.0348711	10.9023	1.124e-27	1.80233e-26	UQCR10	ENSG00000184076	ENSMUSG00000059534	2939.18	0.484024	0.1352	3.58006	0.000343509	0.0236358	Uqcr10	both
2261.68	-0.42911	0.0393975	-10.8918	1.26107e-27	2.02074e-26	MPZL2	ENSG00000149573	ENSMUSG00000032092	1149.7	0.363502	0.183554	1.98036	0.0476635	0.356646	Mpzl2	invitro
475.786	-0.80382	0.0738097	-10.8904	1.28028e-27	2.05012e-26	CNNM2	ENSG00000148842	ENSMUSG00000064105	140.12	-0.132666	0.173923	-0.762784	0.445592	0.819038	Cnnm2	invitro
10286.5	-0.356091	0.0327026	-10.8888	1.30408e-27	2.08679e-26	GPC3	ENSG00000147257	ENSMUSG00000055653	4.45549	0.353276	0.820566	0.430528	0.666812	1	Gpc3	invitro
1299.55	-0.504894	0.0463899	-10.8837	1.37855e-27	2.20446e-26	HSPA4L	ENSG00000164070	ENSMUSG00000025757	1225.47	-0.0233449	0.184655	-0.126424	0.899396	0.978417	Hspa4l	invitro
9567.2	-0.302782	0.0278317	-10.879	1.45096e-27	2.31865e-26	NUMA1	ENSG00000137497	ENSMUSG00000066306	8821.98	-0.036762	0.141519	-0.259766	0.795044	0.953252	Numa1	invitro
961.352	0.582796	0.0535751	10.8781	1.46544e-27	2.34019e-26	SLC9A2	ENSG00000115616	ENSMUSG00000026062	17788.2	-0.0523228	0.16439	-0.318285	0.750269	0.943957	Slc9a2	invitro
7297.83	-0.29068	0.0267272	-10.8758	1.50273e-27	2.39811e-26	SLC12A2	ENSG00000064651	ENSMUSG00000024597	7813.39	-0.118163	0.199255	-0.593023	0.553166	0.87043	Slc12a2	invitro
1919.16	0.478984	0.0440605	10.8711	1.58367e-27	2.52553e-26	SH3KBP1	ENSG00000147010	ENSMUSG00000040990	680.324	-0.102773	0.222653	-0.461585	0.644379	0.907918	Sh3kbp1	invitro
5152.36	0.314766	0.0289595	10.8692	1.61665e-27	2.57637e-26	REXO2	ENSG00000076043	ENSMUSG00000032026	215.957	0.0786323	0.155964	0.504168	0.614143	0.896587	Rexo2	invitro
1590.85	-0.508893	0.0468216	-10.8688	1.62396e-27	2.58625e-26	OBSL1	ENSG00000124006	ENSMUSG00000026211	13.5041	-0.278337	0.494774	-0.562554	0.573739	0.87802	Obsl1	invitro
2132	0.457775	0.0421328	10.865	1.69137e-27	2.69178e-26	VRK2	ENSG00000028116	ENSMUSG00000064090	230.469	-0.148954	0.157639	-0.944906	0.344707	0.758596	Vrk2	invitro
184.274	1.36134	0.125351	10.8602	1.78345e-27	2.83639e-26	MALL	ENSG00000144063	ENSMUSG00000027377	3295.58	0.165725	0.19913	0.832246	0.40527	0.795472	Mall	invitro
2865.71	-0.423588	0.039021	-10.8554	1.87996e-27	2.98783e-26	SMC6	ENSG00000163029	ENSMUSG00000020608	1083.5	-0.145259	0.116041	-1.25179	0.210647	0.638082	Smc6	invitro
843.272	0.591766	0.0545243	10.8533	1.92436e-27	3.05631e-26	INPP1	ENSG00000151689	ENSMUSG00000026102	419.796	0.057692	0.136088	0.42393	0.671617	0.917554	Inpp1	invitro
1409.34	0.54078	0.0498651	10.8449	2.10945e-27	3.348e-26	IFFO2	ENSG00000169991	ENSMUSG00000094439	7.2124	0.885329	0.533683	1.65891	0.0971349	0.478112	Gm21969	invitro
1409.34	0.54078	0.0498651	10.8449	2.10945e-27	3.348e-26	IFFO2	ENSG00000169991	ENSMUSG00000041025	1194.94	-0.16433	0.141615	-1.1604	0.245886	0.674745	Iffo2	invitro
550.923	-0.75554	0.0696975	-10.8403	2.21799e-27	3.51787e-26	SENP7	ENSG00000138468	ENSMUSG00000052917	560.069	0.261527	0.168367	1.55331	0.120348	0.52379	Senp7	invitro
2293.76	-0.41328	0.0381302	-10.8386	2.25779e-27	3.57857e-26	CHML	ENSG00000203668	ENSMUSG00000078185	353.504	0.0682649	0.159571	0.427802	0.668795	0.916753	Chml	invitro
1144.05	-0.524493	0.0484074	-10.835	2.35043e-27	3.72287e-26	MINPP1	ENSG00000107789	ENSMUSG00000024896	765.057	-0.0480963	0.0902171	-0.533118	0.593952	0.88686	Minpp1	invitro
14398.4	-0.260825	0.0240829	-10.8303	2.47372e-27	3.91019e-26	PROM1	ENSG00000007062	ENSMUSG00000029086	16861.8	-0.0589878	0.158876	-0.371282	0.710427	0.93091	Prom1	invitro
5920.39	0.335138	0.0309541	10.827	2.56556e-27	4.04986e-26	GTPBP4	ENSG00000107937	ENSMUSG00000021149	476.993	-0.0451076	0.153818	-0.293253	0.769329	0.94821	Gtpbp4	invitro
169.599	-1.4282	0.131978	-10.8215	2.72252e-27	4.29473e-26	FAR2	ENSG00000064763	ENSMUSG00000030303	241.866	-0.139349	0.176763	-0.788337	0.430499	0.809814	Far2	invitro
500.925	-0.780255	0.0721196	-10.8189	2.8012e-27	4.41587e-26	MCAT	ENSG00000100294	ENSMUSG00000048755	205.239	0.244919	0.166991	1.46666	0.142469	0.557899	Mcat	invitro
2950.19	-0.391954	0.0362332	-10.8175	2.84289e-27	4.47855e-26	NAMPT	ENSG00000105835	ENSMUSG00000020572	1760.22	-0.0236415	0.150922	-0.156648	0.875522	0.973968	Nampt	invitro
7482.34	0.302674	0.0279847	10.8157	2.90026e-27	4.56585e-26	ZC3H15	ENSG00000065548	ENSMUSG00000027091	1889.86	0.00696742	0.145849	0.0477714	0.961898	0.991926	Zc3h15	invitro
1320.77	-0.529905	0.0490219	-10.8096	3.10152e-27	4.8794e-26	IP6K2	ENSG00000068745	ENSMUSG00000032599	548.088	0.153133	0.130593	1.1726	0.240957	0.670007	Ip6k2	invitro
735.55	-0.646686	0.0598287	-10.809	3.12166e-27	4.90779e-26	GLT8D1	ENSG00000016864	ENSMUSG00000021916	110.651	-0.0125011	0.173867	-0.0719004	0.942681	0.98881	Glt8d1	invitro
42.7234	-3.98209	0.368414	-10.8088	3.12877e-27	4.91565e-26	SCN7A	ENSG00000136546	ENSMUSG00000034810	0.397271	0.870061	2.82063	0.308464	0.757729	1	Scn7a	invitro
210.322	-1.25727	0.116413	-10.8001	3.43797e-27	5.3978e-26	MRAP2	ENSG00000135324	ENSMUSG00000042761	2.75746	-0.811456	1.02561	-0.791191	0.428833	1	Mrap2	invitro
1715.65	0.463345	0.042934	10.792	3.75396e-27	5.88996e-26	POLR3C	ENSG00000186141	ENSMUSG00000028099	1039.18	0.0633544	0.104974	0.603527	0.546158	0.867473	Polr3c	invitro
262.439	-1.09435	0.101424	-10.7899	3.84039e-27	6.02152e-26	TCEA2	ENSG00000171703	ENSMUSG00000059540	38.8023	0.0416504	0.268138	0.155332	0.87656	0.974356	Tcea2	invitro
983.532	0.638505	0.0592274	10.7806	4.25199e-27	6.65792e-26	SLC51B	ENSG00000186198	ENSMUSG00000053862	439.969	0.368919	0.308404	1.19622	0.231612	0.659531	Slc51b	invitro
959.619	-0.650198	0.060316	-10.7799	4.28535e-27	6.70566e-26	ABCA2	ENSG00000107331	ENSMUSG00000026944	254.643	-0.360246	0.249911	-1.4415	0.149443	0.567914	Abca2	invitro
344.926	0.944047	0.0875938	10.7776	4.39365e-27	6.87052e-26	PIWIL2	ENSG00000197181	ENSMUSG00000033644	13.668	-0.0502944	0.519322	-0.0968464	0.922848	0.983951	Piwil2	invitro
821.201	0.638814	0.0592852	10.7753	4.505e-27	7.03993e-26	SLC45A4	ENSG00000022567	ENSMUSG00000079020	598.307	-0.0719325	0.164509	-0.437254	0.661927	0.914441	Slc45a4	invitro
1530.19	-0.453994	0.0421582	-10.7688	4.83168e-27	7.54537e-26	PNKD	ENSG00000127838	ENSMUSG00000026179	399.506	0.0792846	0.125371	0.632402	0.527124	0.856826	Pnkd	invitro
1059.18	-0.555269	0.0516022	-10.7606	5.28362e-27	8.24011e-26	LRIG3	ENSG00000139263	ENSMUSG00000020105	2206.82	-0.246473	0.136628	-1.80397	0.0712359	0.42163	Lrig3	invitro
43.4741	-3.55706	0.330574	-10.7602	5.30391e-27	8.26623e-26	RNF144A	ENSG00000151692	ENSMUSG00000020642	5.47195	-0.0954761	0.746194	-0.127951	0.898188	0.977966	Rnf144a	invitro
1275.71	-0.50778	0.0472149	-10.7547	5.63405e-27	8.77491e-26	NISCH	ENSG00000010322	ENSMUSG00000021910	4332.76	-0.126049	0.110572	-1.13997	0.254297	0.680918	Nisch	invitro
3187.09	-0.410414	0.0381766	-10.7504	5.89976e-27	9.1826e-26	RAC3	ENSG00000169750	ENSMUSG00000018012	86.8863	0.0872985	0.19626	0.444811	0.656456	0.911985	Rac3	invitro
167.355	1.47723	0.137453	10.7471	6.1143e-27	9.50384e-26	PPP1R14C	ENSG00000198729	ENSMUSG00000040653	16.6353	0.860125	0.382169	2.25064	0.0244084	0.265414	Ppp1r14c	invitro
224.069	1.16339	0.108304	10.7418	6.47587e-27	1.00525e-25	MEIS1	ENSG00000143995	ENSMUSG00000020160	3.36462	0.757732	0.941257	0.805021	0.420808	1	Meis1	invitro
3194.21	-0.362045	0.0337111	-10.7396	6.63022e-27	1.02852e-25	PIGS	ENSG00000087111	ENSMUSG00000041958	935.418	0.0671655	0.0781794	0.859121	0.390274	0.789124	Pigs	invitro
15317.1	0.310281	0.0289133	10.7314	7.24691e-27	1.12269e-25	SLC3A2	ENSG00000168003	ENSMUSG00000010095	1962.1	-0.0426237	0.142026	-0.300112	0.764092	0.946743	Slc3a2	invitro
135.483	1.5009	0.139881	10.7299	7.36964e-27	1.14095e-25	GPR137B	ENSG00000077585	ENSMUSG00000021306	1175.62	-0.169653	0.287704	-0.589679	0.555406	0.871535	Gpr137b	invitro
2176.5	0.577084	0.0537896	10.7285	7.47728e-27	1.15685e-25	SOCS2	ENSG00000120833	ENSMUSG00000020027	823.291	0.189742	0.134232	1.41354	0.157498	0.578017	Socs2	invitro
2270.1	-0.445553	0.0415469	-10.7241	7.84402e-27	1.21278e-25	RRP15	ENSG00000067533	ENSMUSG00000001305	143.617	-0.0616445	0.261828	-0.235439	0.813868	0.959145	Rrp15	invitro
6055.62	-0.443039	0.0413158	-10.7232	7.91989e-27	1.2237e-25	CEBPA	ENSG00000245848	ENSMUSG00000034957	972.56	0.275146	0.136499	2.01573	0.0438282	0.344198	Cebpa	invitro
2885.37	-0.431366	0.0402371	-10.7206	8.14887e-27	1.25825e-25	TNKS1BP1	ENSG00000149115	ENSMUSG00000033955	5759.93	-0.204948	0.0767375	-2.67077	0.00756774	0.145658	Tnks1bp1	invitro
8339.38	-0.284667	0.0265615	-10.7173	8.44615e-27	1.30329e-25	TNS3	ENSG00000136205	ENSMUSG00000020422	7153.73	-0.00809942	0.117362	-0.0690125	0.94498	0.989184	Tns3	invitro
4246.61	-0.336742	0.0314225	-10.7166	8.50819e-27	1.31199e-25	ZC3H11A	ENSG00000058673	ENSMUSG00000102976	512.084	-0.175942	0.0977965	-1.79907	0.0720081	0.423369	Zc3h11a	invitro
1419.02	0.556992	0.0519852	10.7144	8.70963e-27	1.34217e-25	CARD10	ENSG00000100065	ENSMUSG00000033170	909.304	-0.105306	0.13034	-0.807936	0.419128	0.802466	Card10	invitro
309.784	0.965074	0.0900939	10.7119	8.95371e-27	1.37887e-25	SLC7A8	ENSG00000092068	ENSMUSG00000022180	49.299	0.0347283	0.265062	0.131019	0.89576	0.977629	Slc7a8	invitro
2855	0.401645	0.0374972	10.7113	9.00625e-27	1.38605e-25	PSME3	ENSG00000131467	ENSMUSG00000078652	1115.59	0.0673625	0.102785	0.65537	0.512229	0.851826	Psme3	invitro
8755.06	0.30638	0.0286066	10.7101	9.12401e-27	1.40325e-25	PSMD1	ENSG00000173692	ENSMUSG00000026229	1651.82	-0.0122645	0.111408	-0.110086	0.912341	0.981284	Psmd1	invitro
1461.23	0.519218	0.0485181	10.7015	1.00104e-26	1.53754e-25	PPP1R15A	ENSG00000087074	ENSMUSG00000040435	2629.7	0.107239	0.116207	0.922825	0.356099	0.765533	Ppp1r15a	invitro
1520.26	-0.509481	0.0476208	-10.6987	1.03224e-26	1.58442e-25	CEP152	ENSG00000103995	ENSMUSG00000068394	544.951	-0.201126	0.153185	-1.31296	0.189196	0.616172	Cep152	invitro
2590.26	0.401035	0.0374893	10.6973	1.04769e-26	1.60708e-25	TRIP11	ENSG00000100815	ENSMUSG00000021188	3165.04	-0.054466	0.106324	-0.512265	0.608466	0.893285	Trip11	invitro
17282.9	-0.37348	0.034949	-10.6864	1.17831e-26	1.80625e-25	LAMA5	ENSG00000130702	ENSMUSG00000015647	1729.74	0.254982	0.248683	1.02533	0.305206	0.727037	Lama5	invitro
2041.69	-0.397751	0.0372213	-10.6861	1.18233e-26	1.81122e-25	FBXO28	ENSG00000143756	ENSMUSG00000047539	682.556	0.00721727	0.0950619	0.0759218	0.939481	0.98846	Fbxo28	invitro
2282.75	-0.405048	0.037914	-10.6833	1.21825e-26	1.86503e-25	RFC2	ENSG00000049541	ENSMUSG00000023104	852.432	0.213653	0.131345	1.62666	0.103809	0.494	Rfc2	invitro
5511.67	-0.331472	0.031039	-10.6792	1.27346e-26	1.94827e-25	GOLGA4	ENSG00000144674	ENSMUSG00000038708	14464.7	-0.0234507	0.138374	-0.169474	0.865424	0.970648	Golga4	invitro
569.033	0.784238	0.0734612	10.6755	1.32483e-26	2.02554e-25	EXPH5	ENSG00000110723	ENSMUSG00000034584	1834	-0.195518	0.104192	-1.87651	0.060585	0.393966	Exph5	invitro
2070.88	-0.457471	0.0428675	-10.6718	1.3798e-26	2.10819e-25	CHDH	ENSG00000016391	ENSMUSG00000015970	1845.63	-0.0997548	0.141498	-0.704988	0.480818	0.835679	Chdh	invitro
1936.9	-0.423326	0.0396798	-10.6686	1.42826e-26	2.18081e-25	TCTN3	ENSG00000119977	ENSMUSG00000025008	96.4679	-0.0461759	0.192445	-0.239943	0.810375	0.957824	Tctn3	invitro
3701.8	0.374726	0.0351264	10.6679	1.43788e-26	2.19405e-25	OGDH	ENSG00000105953	ENSMUSG00000020456	10352.6	-0.0210574	0.104015	-0.202447	0.839568	0.964424	Ogdh	invitro
1446.93	-0.48233	0.0452232	-10.6655	1.47537e-26	2.2498e-25	CBX2	ENSG00000173894	ENSMUSG00000025577	146.929	-0.0298048	0.16752	-0.177918	0.858787	0.969474	Cbx2	invitro
406.399	0.837813	0.0785704	10.6632	1.5128e-26	2.30536e-25	KCTD14	ENSG00000151364	ENSMUSG00000051727	195.91	0.0416166	0.19805	0.210131	0.833565	0.963876	Kctd14	invitro
1848.33	0.430201	0.0403458	10.6628	1.51893e-26	2.31252e-25	SNX9	ENSG00000130340	ENSMUSG00000002365	1293.47	0.19184	0.118037	1.62525	0.104108	0.49487	Snx9	invitro
27616.6	-0.315982	0.0296341	-10.6628	1.51948e-26	2.31252e-25	RPS21	ENSG00000171858	ENSMUSG00000039001	2946.78	0.372583	0.18511	2.01276	0.0441395	0.344745	Rps21	invitro
562.509	0.772719	0.0725534	10.6504	1.737e-26	2.64184e-25	IFFO1	ENSG00000010295	ENSMUSG00000038271	47.0078	-0.0650328	0.333263	-0.19514	0.845284	0.965754	Iffo1	invitro
3359.85	-0.493127	0.046305	-10.6496	1.75199e-26	2.66291e-25	UBXN7	ENSG00000163960	ENSMUSG00000053774	1379.49	0.0338748	0.123212	0.274931	0.783369	0.95039	Ubxn7	invitro
1478.99	-0.527976	0.0495866	-10.6475	1.7903e-26	2.71937e-25	FURIN	ENSG00000140564	ENSMUSG00000030530	3247.53	-0.029013	0.13877	-0.209072	0.834392	0.963876	Furin	invitro
969.279	-0.555128	0.0521397	-10.6469	1.80182e-26	2.73509e-25	DHPS	ENSG00000095059	ENSMUSG00000060038	291.859	0.136257	0.125196	1.08835	0.276441	0.703164	Dhps	invitro
1170.84	-0.57668	0.0541648	-10.6468	1.80507e-26	2.73824e-25	FOXP4	ENSG00000137166	ENSMUSG00000023991	1379	-0.130584	0.104531	-1.24923	0.211579	0.639223	Foxp4	invitro
3072.06	-0.36874	0.0346623	-10.6381	1.98155e-26	3.004e-25	FNDC3A	ENSG00000102531	ENSMUSG00000033487	5463.6	0.0333891	0.162659	0.20527	0.837361	0.964241	Fndc3a	invitro
2846.88	-0.38646	0.0363338	-10.6364	2.01863e-26	3.05823e-25	PCSK6	ENSG00000140479	ENSMUSG00000030513	15.325	-1.54667	0.501744	-3.08258	0.00205214	0.0685108	Pcsk6	invitro
4340.82	0.306707	0.0288375	10.6357	2.03267e-26	3.07749e-25	GNPDA1	ENSG00000113552	ENSMUSG00000052102	308.131	0.308225	0.151908	2.02903	0.0424554	0.340228	Gnpda1	invitro
544.594	-0.717508	0.0674977	-10.6301	2.1584e-26	3.26574e-25	SVEP1	ENSG00000165124	ENSMUSG00000028369	51.3943	-0.857719	0.326637	-2.62591	0.00864174	0.155324	Svep1	invitro
133.406	1.58033	0.148767	10.6228	2.33334e-26	3.52814e-25	ADGRF4	ENSG00000153294	ENSMUSG00000023918	3.00226	-1.1721	0.87483	-1.33981	0.180308	1	Adgrf4	invitro
107.113	1.6753	0.157996	10.6034	2.87375e-26	4.34245e-25	HSD3B7	ENSG00000099377	ENSMUSG00000042289	93.4946	0.368762	0.184015	2.00398	0.0450719	0.347616	Hsd3b7	invitro
47.7757	3.13307	0.295483	10.6032	2.87954e-26	4.34839e-25	CNDP1	ENSG00000150656	ENSMUSG00000056162	1.65464	-0.774632	1.15358	-0.6715	0.501902	1	Cndp1	invitro
2098.12	-0.440917	0.0415928	-10.6008	2.9545e-26	4.4587e-25	SIN3A	ENSG00000169375	ENSMUSG00000042557	1865.67	-0.128907	0.0990554	-1.30136	0.193134	0.619484	Sin3a	invitro
6921.97	0.305061	0.0287879	10.5968	3.08253e-26	4.64891e-25	MGAT4B	ENSG00000161013	ENSMUSG00000036620	4947.27	0.0746171	0.0985604	0.75707	0.449008	0.820177	Mgat4b	invitro
2188.25	-0.403439	0.0380861	-10.5928	3.21721e-26	4.84888e-25	TINAGL1	ENSG00000142910	ENSMUSG00000028776	2770.37	-0.123181	0.151214	-0.814609	0.415296	0.801431	Tinagl1	invitro
1872.5	0.407752	0.0384942	10.5926	3.22618e-26	4.85927e-25	GADD45A	ENSG00000116717	ENSMUSG00000036390	1371.36	0.0415891	0.228646	0.181893	0.855667	0.968636	Gadd45a	invitro
7449.17	-0.257045	0.0242716	-10.5904	3.30288e-26	4.97158e-25	DIDO1	ENSG00000101191	ENSMUSG00000038914	3020.67	-0.171236	0.0990537	-1.72871	0.0838604	0.449704	Dido1	invitro
10742.7	0.25926	0.0244947	10.5843	3.52301e-26	5.2995e-25	PPP2CA	ENSG00000113575	ENSMUSG00000020349	8778.67	0.027261	0.107579	0.253406	0.799955	0.9547	Ppp2ca	invitro
461.516	-0.814155	0.076934	-10.5825	3.59218e-26	5.40008e-25	SORBS2	ENSG00000154556	ENSMUSG00000031626	1260.25	-0.367669	0.208598	-1.76257	0.0779725	0.438924	Sorbs2	invitro
19344.9	0.248907	0.0235251	10.5805	3.67096e-26	5.51495e-25	CCT6A	ENSG00000146731	ENSMUSG00000029447	1583.85	0.247972	0.113729	2.18037	0.02923	0.287734	Cct6a	invitro
628.856	0.712003	0.0673082	10.5783	3.75911e-26	5.64374e-25	TBC1D30	ENSG00000111490	ENSMUSG00000052302	552.914	0.0949185	0.119907	0.7916	0.428594	0.808973	Tbc1d30	invitro
1466.37	0.502162	0.0474798	10.5763	3.8366e-26	5.75638e-25	ELOC	ENSG00000154582	ENSMUSG00000079658	604.384	0.18498	0.119997	1.54154	0.123185	0.528518	Tceb1	invitro
1128.42	0.594094	0.0562147	10.5683	4.17984e-26	6.26734e-25	BMP4	ENSG00000125378	ENSMUSG00000021835	0.491419	-1.21815	2.01866	-0.603449	0.54621	1	Bmp4	invitro
4798.42	-0.314367	0.0297533	-10.5658	4.29313e-26	6.43308e-25	SC5D	ENSG00000109929	ENSMUSG00000032018	2137.71	0.0998039	0.170719	0.584611	0.55881	0.872862	Sc5d	invitro
2690.52	0.372637	0.0352787	10.5627	4.43881e-26	6.6471e-25	EMC8	ENSG00000131148	ENSMUSG00000031819	369.21	0.17002	0.14174	1.19952	0.230327	0.658081	Emc8	invitro
3457.67	-0.327069	0.0309691	-10.5611	4.5113e-26	6.75132e-25	PON2	ENSG00000105854	ENSMUSG00000032667	2853.85	0.154555	0.137603	1.1232	0.261355	0.686897	Pon2	invitro
952.618	-0.547642	0.0518649	-10.559	4.61511e-26	6.90225e-25	ZNF608	ENSG00000168916	ENSMUSG00000052713	730.782	0.0802826	0.112895	0.711127	0.477005	0.833326	Zfp608	invitro
2661.65	-0.437752	0.0414587	-10.5588	4.6274e-26	6.9162e-25	FAM168A	ENSG00000054965	ENSMUSG00000029461	697.378	-0.0651342	0.111554	-0.583878	0.559302	0.872862	Fam168a	invitro
1186.7	-0.504205	0.0477665	-10.5556	4.78406e-26	7.14577e-25	XPC	ENSG00000154767	ENSMUSG00000030094	513.871	0.109586	0.113117	0.968789	0.33265	0.749674	Xpc	invitro
3525.98	-0.406462	0.0385112	-10.5544	4.84892e-26	7.23802e-25	BST2	ENSG00000130303	ENSMUSG00000046718	103.464	0.340248	0.213428	1.5942	0.110891	0.507582	Bst2	invitro
2467.81	-0.433623	0.0410974	-10.5511	5.0209e-26	7.48994e-25	AMN	ENSG00000166126	ENSMUSG00000021278	249.755	-0.364769	0.335156	-1.08836	0.276438	0.703164	Amn	invitro
678.428	0.672282	0.0637214	10.5503	5.06139e-26	7.54551e-25	PPP1R21	ENSG00000162869	ENSMUSG00000034709	602.086	0.029245	0.102071	0.286515	0.774483	0.949677	Ppp1r21	invitro
3935.84	-0.37755	0.0358138	-10.542	5.52853e-26	8.2314e-25	PLCG1	ENSG00000124181	ENSMUSG00000016933	814.67	-0.120723	0.0986016	-1.22435	0.22082	0.648247	Plcg1	invitro
2746.82	-0.386023	0.0366206	-10.5411	5.58208e-26	8.30584e-25	ADI1	ENSG00000182551	ENSMUSG00000020629	173.641	0.216403	0.163756	1.3215	0.186336	0.612441	Adi1	invitro
102.804	-1.68181	0.159612	-10.5369	5.84121e-26	8.68587e-25	MALRD1	ENSG00000204740	ENSMUSG00000075520	889.94	-0.132108	0.5981	-0.22088	0.825186	0.962549	Malrd1	invitro
13928.5	0.294846	0.027989	10.5344	5.99817e-26	8.91358e-25	TRAM1	ENSG00000067167	ENSMUSG00000025935	2279.05	0.24115	0.0842354	2.86281	0.00419908	0.107836	Tram1	invitro
7702.19	-0.293168	0.0278434	-10.5292	6.33709e-26	9.41124e-25	IDI1	ENSG00000067064	ENSMUSG00000058258	411.786	-0.215881	0.254255	-0.849072	0.395841	0.791403	Idi1	invitro
1989.19	0.472761	0.0449015	10.5288	6.36196e-26	9.44217e-25	NAPG	ENSG00000134265	ENSMUSG00000024581	843.666	-0.00450838	0.0980233	-0.045993	0.963316	0.992149	Napg	invitro
5603.77	0.319909	0.0304139	10.5185	7.09811e-26	1.0528e-24	UQCRQ	ENSG00000164405	ENSMUSG00000044894	1343.05	0.419716	0.136675	3.07091	0.00213407	0.070348	Uqcrq	invitro
1411.8	0.495134	0.0470743	10.5182	7.1258e-26	1.05624e-24	ATXN1	ENSG00000124788	ENSMUSG00000046876	4430.91	-0.126415	0.190409	-0.663913	0.506746	0.848438	Atxn1	invitro
685.421	-0.622647	0.0592027	-10.5172	7.19711e-26	1.06545e-24	SCPEP1	ENSG00000121064	ENSMUSG00000000278	439.677	-0.018186	0.185471	-0.0980532	0.92189	0.983778	Scpep1	invitro
7560.63	0.307345	0.0292248	10.5166	7.24488e-26	1.07185e-24	ATP9A	ENSG00000054793	ENSMUSG00000027546	7667.08	0.0169523	0.0815038	0.207993	0.835234	0.963876	Atp9a	invitro
1619.25	0.465537	0.0442753	10.5146	7.39843e-26	1.09387e-24	TUFT1	ENSG00000143367	ENSMUSG00000005968	3601.7	-0.244419	0.127421	-1.9182	0.0550862	0.379078	Tuft1	invitro
1042.33	-0.606277	0.057673	-10.5123	7.58102e-26	1.12016e-24	FAM222A	ENSG00000139438	ENSMUSG00000041930	84.3954	-0.401312	0.204505	-1.96236	0.0497208	0.364565	Fam222a	invitro
3275.27	0.385617	0.0367	10.5073	7.99815e-26	1.18104e-24	DNAJC15	ENSG00000120675	ENSMUSG00000022013	243.111	0.541861	0.170661	3.17508	0.00149794	0.0573272	Dnajc15	invitro
42.324	3.77896	0.359674	10.5066	8.0526e-26	1.18833e-24	FOLR3	ENSG00000110203	ENSMUSG00000032725	2.75791	0.516783	0.976232	0.529364	0.596553	1	Folr2	invitro
2213.88	-0.392169	0.037337	-10.5035	8.32384e-26	1.22758e-24	RBL1	ENSG00000080839	ENSMUSG00000027641	973.879	0.128167	0.124294	1.03116	0.302466	0.724911	Rbl1	invitro
1435.63	-0.514463	0.0489933	-10.5007	8.57621e-26	1.264e-24	PLSCR1	ENSG00000188313	ENSMUSG00000032369	3359.82	-0.247743	0.139428	-1.77685	0.0755931	0.433136	Plscr1	invitro
1435.63	-0.514463	0.0489933	-10.5007	8.57621e-26	1.264e-24	PLSCR1	ENSG00000188313	ENSMUSG00000032372	73.0498	0.62818	0.232404	2.70296	0.00687242	0.138963	Plscr2	invitro
1435.63	-0.514463	0.0489933	-10.5007	8.57621e-26	1.264e-24	PLSCR1	ENSG00000188313	ENSMUSG00000074139	59.2479	-1.27951	0.312135	-4.09921	4.14562e-05	0.00480358	1700057G04Rik	both
6798.21	-0.326466	0.0310933	-10.4996	8.67821e-26	1.27823e-24	UQCRC1	ENSG00000010256	ENSMUSG00000025651	5248.22	0.19335	0.142269	1.35905	0.174132	0.599954	Uqcrc1	invitro
84.3368	-1.90874	0.181871	-10.495	9.11012e-26	1.341e-24	CYP4V2	ENSG00000145476	ENSMUSG00000079057	137.948	0.130758	0.203302	0.643169	0.520114	0.85437	Cyp4v3	invitro
273.357	-1.08495	0.103441	-10.4886	9.74419e-26	1.43343e-24	PALM	ENSG00000099864	ENSMUSG00000035863	333.644	-0.223902	0.188104	-1.19031	0.233926	0.661906	Palm	invitro
140.406	1.39029	0.132595	10.4853	1.00949e-25	1.48408e-24	THPO	ENSG00000090534	ENSMUSG00000022847	40.0743	1.17541	0.288196	4.07849	4.53283e-05	0.00508033	Thpo	both
2120.87	0.388046	0.0370363	10.4774	1.09677e-25	1.61138e-24	GMPPA	ENSG00000144591	ENSMUSG00000033021	1144.15	0.113528	0.0803949	1.41213	0.157911	0.578784	Gmppa	invitro
1029.58	-0.584884	0.055883	-10.4662	1.23465e-25	1.81281e-24	AFMID	ENSG00000183077	ENSMUSG00000017718	162.297	-0.0562973	0.179456	-0.313711	0.753741	0.94504	Afmid	invitro
3118.14	-0.348474	0.0333009	-10.4644	1.25839e-25	1.8465e-24	SLC35C2	ENSG00000080189	ENSMUSG00000017664	322.56	0.0211159	0.147074	0.143573	0.885838	0.975541	Slc35c2	invitro
789.142	-0.60071	0.0574261	-10.4606	1.31052e-25	1.92179e-24	SEMA4C	ENSG00000168758	ENSMUSG00000026121	111.865	-0.334869	0.215144	-1.55649	0.119592	0.523292	Sema4c	invitro
3370.4	-0.332378	0.0317769	-10.4597	1.32221e-25	1.93771e-24	NET1	ENSG00000173848	ENSMUSG00000021215	8843.71	0.0621098	0.187361	0.331498	0.740268	0.941478	Net1	invitro
29051.7	-0.272247	0.0260331	-10.4577	1.35024e-25	1.97756e-24	ATP1A1	ENSG00000163399	ENSMUSG00000033161	52158.8	-0.0572182	0.0799576	-0.715607	0.474234	0.832629	Atp1a1	invitro
1478.92	0.51097	0.0488658	10.4566	1.36685e-25	2.00063e-24	RPS6KA1	ENSG00000117676	ENSMUSG00000003644	7323.86	0.0678407	0.0956219	0.709468	0.478034	0.833581	Rps6ka1	invitro
924.237	0.548281	0.052435	10.4564	1.36962e-25	2.00343e-24	CRIPT	ENSG00000119878	ENSMUSG00000024146	964.06	0.19953	0.141819	1.40693	0.159447	0.581349	Cript	invitro
104.397	1.75243	0.167626	10.4544	1.39865e-25	2.04461e-24	DUOXA2	ENSG00000140274	ENSMUSG00000027225	1405.96	0.612689	0.316455	1.9361	0.052855	0.372566	Duoxa2	invitro
4704.27	0.318997	0.0305439	10.4439	1.56239e-25	2.28254e-24	NAE1	ENSG00000159593	ENSMUSG00000031878	665.274	0.0192252	0.132319	0.145294	0.884479	0.975541	Nae1	invitro
4684.29	-0.33992	0.0325548	-10.4415	1.60282e-25	2.34014e-24	PIGT	ENSG00000124155	ENSMUSG00000017721	1608.8	0.0416546	0.0926646	0.44952	0.653057	0.911579	Pigt	invitro
2207.87	-0.44619	0.0427385	-10.44	1.62789e-25	2.37525e-24	MINDY2	ENSG00000128923	ENSMUSG00000042444	1299.68	0.0141109	0.165011	0.0855149	0.931852	0.987076	Fam63b	invitro
761.326	-0.692035	0.0663069	-10.4369	1.683e-25	2.45413e-24	CRABP2	ENSG00000143320	ENSMUSG00000004885	1.23496	0.693481	1.53979	0.450374	0.652441	1	Crabp2	invitro
162.375	1.36997	0.131282	10.4354	1.70961e-25	2.49137e-24	EMP3	ENSG00000142227	ENSMUSG00000040212	7.88396	-0.456357	0.553347	-0.824722	0.40953	0.797757	Emp3	invitro
839.871	0.575633	0.0552126	10.4258	1.8914e-25	2.75285e-24	SH3BGRL3	ENSG00000142669	ENSMUSG00000028843	564.294	0.238819	0.100016	2.3878	0.0169495	0.22237	Sh3bgrl3	invitro
2247.57	0.422902	0.0405892	10.4191	2.02948e-25	2.95198e-24	ALG3	ENSG00000214160	ENSMUSG00000033809	91.0175	0.228535	0.215934	1.05836	0.289893	0.714196	Alg3	invitro
87.2725	2.14646	0.206033	10.4181	2.05115e-25	2.98164e-24	XPNPEP2	ENSG00000122121	ENSMUSG00000037005	94.4823	-0.0236702	0.225416	-0.105006	0.916371	0.981888	Xpnpep2	invitro
10716.6	0.274202	0.0263319	10.4133	2.15656e-25	3.13292e-24	SSR3	ENSG00000114850	ENSMUSG00000027828	3065.62	0.224664	0.094213	2.38464	0.0170958	0.223728	Ssr3	invitro
6555.26	-0.336851	0.0323503	-10.4126	2.17164e-25	3.15287e-24	CTNNB1	ENSG00000168036	ENSMUSG00000006932	23400.6	0.0433245	0.124898	0.346879	0.728682	0.935888	Ctnnb1	invitro
4825.51	-0.309979	0.0297783	-10.4096	2.24257e-25	3.25382e-24	SSBP1	ENSG00000106028	ENSMUSG00000029911	344.118	0.180299	0.146356	1.23192	0.217977	0.645164	Ssbp1	invitro
1599.99	-0.458103	0.0440154	-10.4078	2.28441e-25	3.31247e-24	SAP30L	ENSG00000164576	ENSMUSG00000020519	723.396	0.00956153	0.196619	0.0486297	0.961214	0.991734	Sap30l	invitro
441.636	-0.932449	0.0895923	-10.4077	2.28696e-25	3.3141e-24	ARHGEF40	ENSG00000165801	ENSMUSG00000004562	454.372	0.0708422	0.135243	0.523816	0.600407	0.89032	Arhgef40	invitro
229.966	-1.1022	0.105932	-10.4047	2.35892e-25	3.41626e-24	NYNRIN	ENSG00000205978	ENSMUSG00000075592	20.6589	-0.242169	0.335961	-0.720825	0.471017	0.830699	Nynrin	invitro
2756.19	-0.357374	0.0343876	-10.3925	2.68116e-25	3.88053e-24	CDCA7	ENSG00000144354	ENSMUSG00000055612	529.308	-0.0322438	0.15075	-0.213889	0.830633	0.963876	Cdca7	invitro
3343.9	0.450121	0.0433158	10.3916	2.70733e-25	3.91598e-24	GRK6	ENSG00000198055	ENSMUSG00000074886	1737.37	-0.0222722	0.120074	-0.185488	0.852846	0.967668	Grk6	invitro
294.636	0.923685	0.0889318	10.3864	2.85818e-25	4.13161e-24	SULT1A2	ENSG00000197165	ENSMUSG00000000739	0.800655	0.0233241	1.6949	0.0137614	0.98902	1	Sult5a1	invitro
1072.82	0.595436	0.0573445	10.3835	2.94797e-25	4.25877e-24	GEMIN6	ENSG00000152147	ENSMUSG00000055760	44.6501	0.224779	0.284763	0.789356	0.429904	0.809814	Gemin6	invitro
1264.19	-0.497957	0.0479686	-10.3809	3.02905e-25	4.37319e-24	MVK	ENSG00000110921	ENSMUSG00000041939	389.524	-0.103792	0.206973	-0.501476	0.616036	0.897245	Mvk	invitro
829.004	0.748869	0.0721471	10.3797	3.06583e-25	4.42356e-24	HMGCS2	ENSG00000134240	ENSMUSG00000027875	17219	0.235966	0.511822	0.461031	0.644777	0.907918	Hmgcs2	invitro
2436.64	-0.385424	0.0371586	-10.3724	3.31101e-25	4.77437e-24	PTPRA	ENSG00000132670	ENSMUSG00000027303	886.584	0.01738	0.0932393	0.186402	0.85213	0.967668	Ptpra	invitro
10571.7	-0.322845	0.0311286	-10.3713	3.3489e-25	4.82602e-24	CALM3	ENSG00000160014	ENSMUSG00000019370	6873.73	0.268436	0.103198	2.60117	0.00929078	0.160376	Calm3	invitro
385.286	-0.943091	0.0909336	-10.3712	3.35275e-25	4.82858e-24	PFKFB4	ENSG00000114268	ENSMUSG00000025648	2442.25	-0.121912	0.180188	-0.676581	0.498672	0.844515	Pfkfb4	invitro
2021.39	0.476834	0.0459853	10.3693	3.4216e-25	4.92469e-24	COQ9	ENSG00000088682	ENSMUSG00000031782	1220.56	0.0625144	0.122427	0.510628	0.609611	0.894057	Coq9	invitro
284.563	-0.974863	0.0941743	-10.3517	4.11182e-25	5.91084e-24	RGCC	ENSG00000102760	ENSMUSG00000022018	90.6524	0.332707	0.222839	1.49303	0.135428	0.546274	Rgcc	invitro
365.748	-0.834687	0.0806607	-10.3481	4.26793e-25	6.13147e-24	DRAM1	ENSG00000136048	ENSMUSG00000020057	1.41618	1.35134	1.40808	0.959701	0.337205	1	Dram1	invitro
103.134	1.64009	0.158511	10.3468	4.32605e-25	6.21114e-24	BCO1	ENSG00000135697	ENSMUSG00000031845	72.3405	0.00663639	0.215742	0.0307608	0.97546	0.993733	Bco1	invitro
848.668	-0.582972	0.0563473	-10.346	4.36148e-25	6.25817e-24	EPM2AIP1	ENSG00000178567	ENSMUSG00000046785	625.762	-0.110002	0.119198	-0.922848	0.356086	0.765533	Epm2aip1	invitro
586.356	-0.698259	0.0674917	-10.3459	4.36985e-25	6.26632e-24	TNS1	ENSG00000079308	ENSMUSG00000055322	5.90738	-0.0917186	0.592252	-0.154864	0.876928	0.974358	Tns1	invitro
6234.71	0.289594	0.0279979	10.3434	4.48232e-25	6.41971e-24	TOR1AIP2	ENSG00000169905	ENSMUSG00000050565	10034.3	0.0250421	0.202383	0.123736	0.901524	0.978597	Tor1aip2	invitro
2077.21	0.407191	0.0393701	10.3426	4.51928e-25	6.46868e-24	ATP6V1D	ENSG00000100554	ENSMUSG00000021114	936.762	0.00634889	0.12979	0.0489168	0.960986	0.991663	Atp6v1d	invitro
965.826	0.528925	0.051172	10.3362	4.83163e-25	6.91151e-24	ARHGAP17	ENSG00000140750	ENSMUSG00000030766	3451.28	-0.242538	0.222429	-1.09041	0.275533	0.703105	Arhgap17	invitro
2846.76	0.503119	0.0486906	10.333	4.9984e-25	7.14569e-24	PITX1	ENSG00000069011	ENSMUSG00000021506	1.39869	-1.49356	1.42359	-1.04915	0.294108	1	Pitx1	invitro
2952.2	0.362534	0.0350857	10.3328	5.0069e-25	7.15346e-24	UBTD2	ENSG00000168246	ENSMUSG00000044949	61.184	-0.238207	0.217691	-1.09425	0.273847	0.701639	Ubtd2	invitro
1148.09	0.488307	0.0472813	10.3277	5.28188e-25	7.54172e-24	DUS2	ENSG00000167264	ENSMUSG00000031901	109.311	0.0523961	0.196137	0.26714	0.789362	0.951661	Dus2	invitro
3549.97	-0.346892	0.0335896	-10.3274	5.29886e-25	7.56133e-24	PDZD8	ENSG00000165650	ENSMUSG00000074746	2663.91	0.0185107	0.143003	0.129443	0.897007	0.977766	Pdzd8	invitro
326.274	-0.954495	0.0924632	-10.323	5.54743e-25	7.91119e-24	TUBA4A	ENSG00000127824	ENSMUSG00000026202	1959.95	0.0423336	0.180782	0.23417	0.814853	0.959542	Tuba4a	invitro
306.594	-0.936384	0.0907114	-10.3227	5.56543e-25	7.93202e-24	TAL1	ENSG00000162367	ENSMUSG00000028717	1.28383	-1.2815	1.46415	-0.875247	0.38144	1	Tal1	invitro
2958.08	0.35388	0.0343009	10.3169	5.90747e-25	8.40922e-24	ALDH1B1	ENSG00000137124	ENSMUSG00000035561	6048.39	0.19945	0.132988	1.49976	0.133677	0.544247	Aldh1b1	invitro
5745.56	0.297388	0.0288483	10.3087	6.43686e-25	9.15723e-24	SSR1	ENSG00000124783	ENSMUSG00000021427	2759.42	0.0474616	0.105125	0.451477	0.651646	0.91104	Ssr1	invitro
3534.84	0.352819	0.0342376	10.305	6.68873e-25	9.50974e-24	PSMD12	ENSG00000197170	ENSMUSG00000020720	804.014	0.0445047	0.096329	0.462007	0.644076	0.90777	Psmd12	invitro
49.4214	-2.81837	0.273541	-10.3033	6.81079e-25	9.67737e-24	PKHD1	ENSG00000170927	ENSMUSG00000043760	272.486	-0.322473	0.138921	-2.32127	0.0202723	0.243471	Pkhd1	invitro
2352	-0.362363	0.0351713	-10.3028	6.8426e-25	9.71665e-24	EPSTI1	ENSG00000133106	ENSMUSG00000022014	525.063	0.31778	0.111698	2.845	0.00444117	0.110489	Epsti1	invitro
786.884	-0.592291	0.0575125	-10.2985	7.15895e-25	1.01597e-23	LUC7L2	ENSG00000146963	ENSMUSG00000029823	4925.76	-0.163252	0.096761	-1.68717	0.0915707	0.467083	Luc7l2	invitro
4962.89	0.311048	0.0302173	10.2937	7.52019e-25	1.06529e-23	SPTLC2	ENSG00000100596	ENSMUSG00000021036	7536.07	-0.0793928	0.15143	-0.524286	0.600079	0.890309	Sptlc2	invitro
114.44	1.90895	0.185735	10.2778	8.87221e-25	1.25301e-23	ETS1	ENSG00000134954	ENSMUSG00000032035	41.9114	-0.0844819	0.256648	-0.329174	0.742024	0.941478	Ets1	invitro
3850.59	-0.317576	0.0309009	-10.2773	8.92333e-25	1.25947e-23	GAPVD1	ENSG00000165219	ENSMUSG00000026867	2655.76	-0.230309	0.0864079	-2.66537	0.00769047	0.146802	Gapvd1	invitro
469.077	0.77279	0.0751958	10.277	8.94405e-25	1.26163e-23	SPAG1	ENSG00000104450	ENSMUSG00000037617	93.0472	-0.158412	0.204719	-0.773803	0.439047	0.814264	Spag1	invitro
1353.5	-0.46355	0.0451124	-10.2755	9.09147e-25	1.28165e-23	TMEM101	ENSG00000091947	ENSMUSG00000020921	169.671	0.468016	0.185229	2.52669	0.0115143	0.178246	Tmem101	invitro
3118.69	0.337035	0.032801	10.2752	9.11914e-25	1.28478e-23	PSMC1	ENSG00000100764	ENSMUSG00000021178	1352.09	0.225895	0.0897482	2.51698	0.0118364	0.179967	Psmc1	invitro
5977.55	-0.286887	0.0279304	-10.2715	9.47193e-25	1.33367e-23	SQLE	ENSG00000104549	ENSMUSG00000022351	2389.75	0.045601	0.208964	0.218224	0.827254	0.962799	Sqle	invitro
7732.15	0.282636	0.0275258	10.268	9.81916e-25	1.38173e-23	COPB1	ENSG00000129083	ENSMUSG00000030754	3058.53	0.0259547	0.0711097	0.364995	0.715115	0.931426	Copb1	invitro
905.267	-0.587142	0.057196	-10.2655	1.00849e-24	1.41827e-23	JAGN1	ENSG00000171135	ENSMUSG00000051256	284.917	0.342035	0.114476	2.98783	0.00280965	0.083655	Jagn1	invitro
304.268	0.943651	0.0919862	10.2586	1.08245e-24	1.52136e-23	ANPEP	ENSG00000166825	ENSMUSG00000039062	104.668	-0.710812	0.625599	-1.13621	0.255868	0.682563	Anpep	invitro
13239	0.358948	0.0349997	10.2558	1.11505e-24	1.56624e-23	POLDIP2	ENSG00000004142	ENSMUSG00000001100	682.348	0.114624	0.14024	0.817339	0.413735	0.800688	Poldip2	invitro
3378.67	0.33298	0.0324866	10.2498	1.18621e-24	1.66519e-23	RBM47	ENSG00000163694	ENSMUSG00000070780	9379.6	-0.0377057	0.142027	-0.265482	0.790638	0.95214	Rbm47	invitro
3494.63	-0.401748	0.0392018	-10.2482	1.20562e-24	1.69142e-23	LRP5	ENSG00000162337	ENSMUSG00000024913	2337.79	-0.0847727	0.14284	-0.593481	0.552859	0.87043	Lrp5	invitro
340.96	-0.931179	0.0908949	-10.2446	1.25173e-24	1.754e-23	SPHK1	ENSG00000176170	ENSMUSG00000061878	14.0974	0.209678	0.431077	0.486405	0.62668	0.901057	Sphk1	invitro
1562.52	-0.453129	0.0442363	-10.2434	1.26735e-24	1.77482e-23	NHLRC3	ENSG00000188811	ENSMUSG00000042997	2118.49	0.00714689	0.134264	0.05323	0.957549	0.990978	Nhlrc3	invitro
9073.1	-0.288722	0.0281865	-10.2433	1.26848e-24	1.77535e-23	SCARB2	ENSG00000138760	ENSMUSG00000029426	3379.73	-0.0159635	0.193162	-0.0826432	0.934135	0.987504	Scarb2	invitro
403.501	0.813543	0.0794304	10.2422	1.28276e-24	1.79425e-23	SLC37A1	ENSG00000160190	ENSMUSG00000024036	5104.59	0.0297389	0.133923	0.222059	0.824268	0.962488	Slc37a1	invitro
3657.26	0.328641	0.0320873	10.2421	1.28464e-24	1.7958e-23	XPNPEP1	ENSG00000108039	ENSMUSG00000025027	1481.61	-0.0287797	0.0933945	-0.308152	0.757967	0.945699	Xpnpep1	invitro
396.454	0.784379	0.0765926	10.2409	1.30001e-24	1.81619e-23	LIF	ENSG00000128342	ENSMUSG00000034394	74.482	0.0620029	0.237376	0.261201	0.793937	0.952858	Lif	invitro
2081.5	-0.398108	0.0388748	-10.2408	1.30195e-24	1.81782e-23	SETD2	ENSG00000181555	ENSMUSG00000044791	3688.76	-0.180014	0.0812861	-2.21458	0.0267892	0.275996	Setd2	invitro
933.076	0.54305	0.0530521	10.2362	1.36557e-24	1.90551e-23	PPM1K	ENSG00000163644	ENSMUSG00000037826	274.095	0.407023	0.131036	3.1062	0.00189512	0.0652111	Ppm1k	invitro
1914.45	0.466506	0.045575	10.236	1.36746e-24	1.907e-23	RSRP1	ENSG00000117616	ENSMUSG00000037266	8608.83	-0.0242106	0.104944	-0.230701	0.817547	0.960273	Rsrp1	invitro
6435.23	0.30551	0.0298497	10.235	1.38263e-24	1.92701e-23	ARF3	ENSG00000134287	ENSMUSG00000051853	4035.9	0.0234394	0.15278	0.153419	0.878068	0.974446	Arf3	invitro
589.974	-0.680685	0.0665134	-10.2338	1.39914e-24	1.94886e-23	SPATA13	ENSG00000182957	ENSMUSG00000021990	2469.58	-0.134429	0.12789	-1.05113	0.293199	0.717109	Spata13	invitro
2396.79	0.386886	0.0378178	10.2303	1.45112e-24	2.02005e-23	UFD1	ENSG00000070010	ENSMUSG00000005262	881.436	-0.0479865	0.0805416	-0.595798	0.55131	0.869557	Ufd1l	invitro
1060.8	-0.532755	0.0520834	-10.2289	1.47224e-24	2.04823e-23	TADA3	ENSG00000171148	ENSMUSG00000048930	433.697	0.113568	0.135731	0.83671	0.402756	0.794388	Tada3	invitro
8281.89	0.255026	0.024936	10.2272	1.49761e-24	2.08229e-23	TXNRD1	ENSG00000198431	ENSMUSG00000020250	6998.27	-0.0703389	0.117701	-0.597604	0.550104	0.868925	Txnrd1	invitro
3362.74	-0.347672	0.0340106	-10.2225	1.57264e-24	2.1853e-23	AAGAB	ENSG00000103591	ENSMUSG00000037257	1268.43	-0.0300416	0.108385	-0.277176	0.781645	0.949677	Aagab	invitro
2585.15	-0.398548	0.0390431	-10.2079	1.82759e-24	2.53656e-23	GNB2	ENSG00000172354	ENSMUSG00000029713	5085.22	0.141989	0.126948	1.11848	0.263361	0.689651	Gnb2	invitro
478.154	-0.823361	0.0806618	-10.2076	1.83412e-24	2.54411e-23	SPIRE2	ENSG00000204991	ENSMUSG00000010154	2324.51	-0.074937	0.168408	-0.444973	0.656339	0.911985	Spire2	invitro
2391.54	0.488774	0.0478919	10.2058	1.86827e-24	2.58994e-23	SAMD4A	ENSG00000020577	ENSMUSG00000021838	14.8753	0.149777	0.43591	0.343597	0.731149	0.937369	Samd4	invitro
562.384	0.679136	0.0665584	10.2036	1.91055e-24	2.64697e-23	CPM	ENSG00000135678	ENSMUSG00000020183	3638.47	0.159823	0.256587	0.622881	0.533363	0.860919	Cpm	invitro
10061.8	0.269224	0.0264026	10.1969	2.04759e-24	2.83516e-23	C1QBP	ENSG00000108561	ENSMUSG00000018446	388.132	0.282785	0.211349	1.338	0.180896	0.607954	C1qbp	invitro
43743.1	0.273298	0.0268024	10.1967	2.05021e-24	2.83709e-23	PSAP	ENSG00000197746	ENSMUSG00000004207	13507.4	0.0972047	0.131033	0.741836	0.458187	0.824372	Psap	invitro
778.225	0.695769	0.068244	10.1953	2.08072e-24	2.87646e-23	UBASH3B	ENSG00000154127	ENSMUSG00000032020	42.191	-0.154901	0.323533	-0.478781	0.632095	0.903546	Ubash3b	invitro
1015.32	-0.526183	0.0516104	-10.1953	2.08112e-24	2.87646e-23	DCP1A	ENSG00000272886	ENSMUSG00000021962	621.813	-0.122926	0.108468	-1.13329	0.257091	0.683741	Dcp1a	invitro
748.884	0.585239	0.0574243	10.1915	2.1644e-24	2.98979e-23	EOGT	ENSG00000163378	ENSMUSG00000035245	288.238	0.00892706	0.145488	0.0613595	0.951073	0.989891	Eogt	invitro
1300.26	-0.486535	0.0477428	-10.1908	2.18041e-24	3.01013e-23	EDEM1	ENSG00000134109	ENSMUSG00000030104	5463.73	0.0127081	0.167591	0.0758276	0.939556	0.98846	Edem1	invitro
6482.64	0.26105	0.02562	10.1893	2.213e-24	3.05331e-23	MAPK1	ENSG00000100030	ENSMUSG00000063358	2459.48	-0.0298193	0.095699	-0.311595	0.755348	0.94539	Mapk1	invitro
1897.88	-0.420053	0.0412322	-10.1875	2.2548e-24	3.10914e-23	ZRANB1	ENSG00000019995	ENSMUSG00000030967	1410.6	0.030722	0.0881867	0.348375	0.727559	0.935439	Zranb1	invitro
51.494	-2.58564	0.253992	-10.18	2.43536e-24	3.35613e-23	CCKAR	ENSG00000163394	ENSMUSG00000029193	0.573114	1.55047	2.21404	0.70029	0.483746	1	Cckar	invitro
147.665	1.43958	0.141544	10.1705	2.6841e-24	3.69674e-23	CAPG	ENSG00000042493	ENSMUSG00000056737	1146.26	0.23634	0.159326	1.48337	0.137975	0.550774	Capg	invitro
7718.25	-0.245868	0.0241813	-10.1677	2.76317e-24	3.80339e-23	SEC23A	ENSG00000100934	ENSMUSG00000020986	3295.71	-0.064731	0.12924	-0.500859	0.61647	0.897276	Sec23a	invitro
195.314	-1.18117	0.116177	-10.167	2.78412e-24	3.82997e-23	SPTSSB	ENSG00000196542	ENSMUSG00000043461	1983.41	0.280587	0.301326	0.931174	0.351764	0.76311	Sptssb	invitro
1160.27	0.501867	0.0493802	10.1633	2.89087e-24	3.97448e-23	CFAP36	ENSG00000163001	ENSMUSG00000020462	200.165	0.227455	0.143999	1.57956	0.114208	0.513046	Cfap36	invitro
926.863	0.610232	0.0600486	10.1623	2.92098e-24	4.01351e-23	DIO1	ENSG00000211452	ENSMUSG00000034785	2266.31	0.261494	0.22831	1.14535	0.252066	0.678983	Dio1	invitro
1615.91	-0.457014	0.0450053	-10.1547	3.15899e-24	4.33799e-23	EHBP1L1	ENSG00000173442	ENSMUSG00000024937	3409.48	-0.0335878	0.240509	-0.139653	0.888934	0.975909	Ehbp1l1	invitro
678.184	-0.621368	0.0612259	-10.1488	3.35555e-24	4.60519e-23	TAPT1	ENSG00000169762	ENSMUSG00000046985	965.235	-0.153372	0.0948277	-1.61737	0.105798	0.498972	Tapt1	invitro
117.816	1.47146	0.145002	10.1478	3.38908e-24	4.64848e-23	FABP6	ENSG00000170231	ENSMUSG00000020405	43.0731	-1.00603	0.549594	-1.83049	0.0671763	0.410548	Fabp6	invitro
2495.62	-0.409722	0.0403823	-10.1461	3.44933e-24	4.72834e-23	CD276	ENSG00000103855	ENSMUSG00000035914	95.4813	-0.0764511	0.166156	-0.460117	0.645432	0.908213	Cd276	invitro
4075.49	0.295457	0.0291362	10.1405	3.65049e-24	5.00114e-23	SETD3	ENSG00000183576	ENSMUSG00000056770	2065.29	0.0300071	0.0778786	0.385307	0.70001	0.928318	Setd3	invitro
73.3796	2.08418	0.205548	10.1396	3.68629e-24	5.04723e-23	SLC30A2	ENSG00000158014	ENSMUSG00000028836	11.6309	1.35778	0.482485	2.81415	0.0048907	0.116097	Slc30a2	invitro
1394.85	-0.487193	0.0480892	-10.131	4.0238e-24	5.50611e-23	TBCK	ENSG00000145348	ENSMUSG00000028030	989.646	0.0197487	0.116217	0.169929	0.865066	0.970497	Tbck	invitro
43.6001	-3.11337	0.307396	-10.1282	4.14188e-24	5.66438e-23	SATB1	ENSG00000182568	ENSMUSG00000023927	1.5914	-1.10583	1.19556	-0.924952	0.354991	1	Satb1	invitro
3969.54	-0.382738	0.0377942	-10.1269	4.19711e-24	5.73655e-23	EEA1	ENSG00000102189	ENSMUSG00000036499	3056.29	-0.136101	0.106055	-1.28331	0.199385	0.626587	Eea1	invitro
847.464	-0.615656	0.0608571	-10.1164	4.6715e-24	6.37746e-23	ADCK2	ENSG00000133597	ENSMUSG00000107071	0.604534	-0.492644	1.97087	-0.249963	0.802616	1	Gm42420	invitro
847.464	-0.615656	0.0608571	-10.1164	4.6715e-24	6.37746e-23	ADCK2	ENSG00000133597	ENSMUSG00000046947	445.134	0.170223	0.113669	1.49754	0.134252	0.54461	Adck2	invitro
2363.8	0.454375	0.0449218	10.1148	4.75001e-24	6.48084e-23	TTC14	ENSG00000163728	ENSMUSG00000027677	1379.09	-0.212665	0.103818	-2.04844	0.0405171	0.333029	Ttc14	invitro
2715.45	-0.3813	0.0377039	-10.113	4.83687e-24	6.5955e-23	MARCKSL1	ENSG00000175130	ENSMUSG00000047945	392.121	0.435388	0.206529	2.10812	0.0350202	0.313107	Marcksl1	invitro
649.554	0.620332	0.0613511	10.1112	4.92933e-24	6.71765e-23	KLHL22	ENSG00000099910	ENSMUSG00000022750	1199.5	0.130706	0.15628	0.836362	0.402951	0.794396	Klhl22	invitro
3196.38	0.371623	0.0367566	10.1104	4.9697e-24	6.76872e-23	TWSG1	ENSG00000128791	ENSMUSG00000024098	657.33	0.00368166	0.0884407	0.0416286	0.966795	0.99276	Twsg1	invitro
14346.3	0.242458	0.0240078	10.0992	5.57224e-24	7.58495e-23	PPA1	ENSG00000180817	ENSMUSG00000020089	2128.16	0.235771	0.135471	1.74038	0.0817916	0.446206	Ppa1	invitro
583.475	-0.676646	0.0670545	-10.091	6.056e-24	8.23863e-23	DENND2D	ENSG00000162777	ENSMUSG00000027901	1224.33	0.105709	0.0857687	1.2325	0.217764	0.645164	Dennd2d	invitro
5204.16	0.302377	0.0299683	10.0899	6.12383e-24	8.32605e-23	KPNA3	ENSG00000102753	ENSMUSG00000021929	754.125	-0.198546	0.0989702	-2.00612	0.0448432	0.34739	Kpna3	invitro
722.095	-0.593491	0.0588406	-10.0864	6.34459e-24	8.62118e-23	NDUFAF3	ENSG00000178057	ENSMUSG00000070283	237.424	0.344297	0.135005	2.55026	0.0107642	0.172525	Ndufaf3	invitro
1863.26	-0.412874	0.0409344	-10.0862	6.35537e-24	8.63079e-23	FAM219B	ENSG00000178761	ENSMUSG00000032305	363.531	-0.0640634	0.144139	-0.444456	0.656713	0.911985	Fam219b	invitro
3280.21	0.340489	0.0337703	10.0825	6.6021e-24	8.96065e-23	CYSTM1	ENSG00000120306	ENSMUSG00000046727	5822.82	0.0529605	0.120079	0.441047	0.659179	0.91266	Cystm1	invitro
942.918	0.532896	0.0528847	10.0766	7.01282e-24	9.51256e-23	B4GALT7	ENSG00000027847	ENSMUSG00000021504	416.379	0.129371	0.119304	1.08438	0.278194	0.703886	B4galt7	invitro
1124.72	0.524413	0.0520694	10.0714	7.39012e-24	1.00185e-22	NAPRT	ENSG00000147813	ENSMUSG00000022574	1763.48	0.233401	0.137049	1.70305	0.0885581	0.459998	Naprt	invitro
2651.03	0.391434	0.0388797	10.0678	7.66457e-24	1.03799e-22	RPAP3	ENSG00000005175	ENSMUSG00000022466	173.687	0.0859348	0.177309	0.484662	0.627916	0.901984	Rpap3	invitro
1390.17	-0.474986	0.0471786	-10.0678	7.66559e-24	1.03799e-22	PAN3	ENSG00000152520	ENSMUSG00000029647	2748.97	-0.189932	0.0757212	-2.5083	0.0121313	0.18205	Pan3	invitro
81.6765	-1.82646	0.181427	-10.0672	7.71516e-24	1.0441e-22	ENOX1	ENSG00000120658	ENSMUSG00000022012	8.68137	-0.795854	0.51324	-1.55065	0.120986	0.525442	Enox1	invitro
91.0804	1.68979	0.167906	10.0639	7.97797e-24	1.07904e-22	MAP3K15	ENSG00000180815	ENSMUSG00000031303	106.468	-0.587674	0.232121	-2.53176	0.0113491	0.177022	Map3k15	invitro
3472.73	0.333152	0.033114	10.0608	8.2362e-24	1.11332e-22	PRMT7	ENSG00000132600	ENSMUSG00000060098	364.819	0.0950973	0.202531	0.469544	0.638681	0.906121	Prmt7	invitro
310.113	0.96779	0.096197	10.0605	8.25822e-24	1.11565e-22	RILP	ENSG00000167705	ENSMUSG00000038195	320.642	0.0991264	0.147	0.674327	0.500103	0.845006	Rilp	invitro
352.599	-0.849097	0.0844194	-10.0581	8.46294e-24	1.14222e-22	IQSEC1	ENSG00000144711	ENSMUSG00000034312	1033.6	-0.20258	0.135021	-1.50036	0.133522	0.544229	Iqsec1	invitro
581.919	-0.692505	0.0688507	-10.0581	8.46472e-24	1.14222e-22	C21orf58	ENSG00000160298	ENSMUSG00000009114	0.621462	0.708043	1.81393	0.390336	0.696288	1	2610028H24Rik	invitro
1066.04	-0.54017	0.0537088	-10.0574	8.52394e-24	1.14955e-22	KIAA1143	ENSG00000163807	ENSMUSG00000032551	190.044	0.224111	0.138426	1.61899	0.105449	0.498248	1110059G10Rik	invitro
1691.48	-0.539362	0.0536309	-10.0569	8.56272e-24	1.15411e-22	PLAGL2	ENSG00000126003	ENSMUSG00000051413	1275.79	-0.19388	0.0942128	-2.05789	0.0396004	0.33034	Plagl2	invitro
260.021	-1.22751	0.122089	-10.0542	8.79975e-24	1.18537e-22	CELSR2	ENSG00000143126	ENSMUSG00000068740	258.79	-0.144917	0.198145	-0.731371	0.464553	0.827483	Celsr2	invitro
116.964	1.528	0.152099	10.0461	9.55909e-24	1.28692e-22	PCP4L1	ENSG00000248485	ENSMUSG00000038370	0.507497	0.0468269	2.07169	0.0226033	0.981967	1	Pcp4l1	invitro
154.07	-1.32446	0.131845	-10.0456	9.60825e-24	1.29279e-22	RGS10	ENSG00000148908	ENSMUSG00000030844	9.33789	0.0151485	0.547523	0.0276674	0.977927	0.994429	Rgs10	invitro
524.536	-0.674729	0.0671862	-10.0427	9.8952e-24	1.33063e-22	SHROOM2	ENSG00000146950	ENSMUSG00000045180	1124.38	-0.110223	0.119564	-0.92187	0.356597	0.765699	Shroom2	invitro
12451	0.221377	0.022046	10.0416	1.00019e-23	1.34421e-22	COPB2	ENSG00000184432	ENSMUSG00000032458	4491.26	0.0399141	0.0875596	0.455851	0.648497	0.909993	Copb2	invitro
145.745	1.37012	0.136448	10.0413	1.00329e-23	1.3476e-22	CIDEC	ENSG00000187288	ENSMUSG00000030278	519.485	0.399533	0.214425	1.86328	0.0624234	0.398651	Cidec	invitro
2474.6	-0.369329	0.0367844	-10.0404	1.01312e-23	1.36001e-22	TRMT112	ENSG00000173113	ENSMUSG00000038812	116.51	-0.0699679	0.225392	-0.310428	0.756235	0.945587	Trmt112	invitro
1075.81	-0.505097	0.0503212	-10.0375	1.04316e-23	1.39813e-22	CYTH2	ENSG00000105443	ENSMUSG00000003269	1268.11	0.00426896	0.092501	0.0461505	0.96319	0.992131	Cyth2	invitro
7946.51	-0.246219	0.024535	-10.0354	1.06489e-23	1.42622e-22	RRM2	ENSG00000171848	ENSMUSG00000020649	304.779	0.014318	0.245193	0.058395	0.953434	0.99021	Rrm2	invitro
5341.52	0.291739	0.0290807	10.0321	1.10202e-23	1.47511e-22	CCNC	ENSG00000112237	ENSMUSG00000028252	511.926	0.19255	0.140068	1.37469	0.169227	0.593239	Ccnc	invitro
8643.18	0.259726	0.0258899	10.0319	1.10318e-23	1.47583e-22	METAP2	ENSG00000111142	ENSMUSG00000036112	1811.82	0.0458425	0.0907448	0.505181	0.613432	0.896216	Metap2	invitro
4970.38	0.311484	0.0310554	10.03	1.12572e-23	1.50511e-22	FARSB	ENSG00000116120	ENSMUSG00000026245	694.743	-0.0295641	0.162685	-0.181726	0.855797	0.968677	Farsb	invitro
2677.32	0.445429	0.044431	10.0252	1.18152e-23	1.57882e-22	STRN	ENSG00000115808	ENSMUSG00000024077	2842	-0.0784241	0.163883	-0.478536	0.632269	0.903546	Strn	invitro
531.281	0.683768	0.0682106	10.0244	1.19125e-23	1.5909e-22	TAF12	ENSG00000120656	ENSMUSG00000028899	345.001	0.275036	0.140768	1.95382	0.0507224	0.367775	Taf12	invitro
80.0623	-7.36426	0.73485	-10.0214	1.2269e-23	1.63758e-22	DYNC1I1	ENSG00000158560	ENSMUSG00000029757	76.2191	-0.257204	0.20474	-1.25625	0.209026	0.636756	Dync1i1	invitro
1037.06	-0.500364	0.049946	-10.0181	1.26926e-23	1.69314e-22	KBTBD11	ENSG00000176595	ENSMUSG00000055675	3113.79	0.305181	0.198309	1.53891	0.123826	0.529848	Kbtbd11	invitro
733.483	-0.66156	0.0660497	-10.0161	1.29521e-23	1.72678e-22	PRDM5	ENSG00000138738	ENSMUSG00000029913	9.70489	-1.05541	0.656073	-1.60868	0.107687	0.502741	Prdm5	invitro
400.861	-0.809438	0.0808219	-10.0151	1.30864e-23	1.74368e-22	C11orf49	ENSG00000149179	ENSMUSG00000040591	99.1973	-0.0691787	0.227845	-0.303621	0.761416	0.946464	1110051M20Rik	invitro
1587.67	-0.445001	0.0444617	-10.0086	1.3968e-23	1.85902e-22	DPY19L4	ENSG00000156162	ENSMUSG00000045205	598.924	-0.0721514	0.0934037	-0.772468	0.439837	0.815266	Dpy19l4	invitro
6096.32	0.273927	0.0273771	10.0057	1.43911e-23	1.91425e-22	AHSA1	ENSG00000100591	ENSMUSG00000021037	956.813	0.193058	0.125753	1.53522	0.124731	0.531438	Ahsa1	invitro
1386.54	0.448803	0.0448623	10.004	1.46349e-23	1.94557e-22	NEMP2	ENSG00000189362	ENSMUSG00000043015	178.278	-0.275236	0.218605	-1.25906	0.208009	0.63648	Nemp2	invitro
1669.77	0.427337	0.0427205	10.0031	1.47699e-23	1.9624e-22	PPIL2	ENSG00000100023	ENSMUSG00000022771	1722.79	0.132569	0.0971271	1.3649	0.172283	0.597373	Ppil2	invitro
624.508	-0.644534	0.064436	-10.0027	1.48289e-23	1.96911e-22	IFT140	ENSG00000187535	ENSMUSG00000024169	698.321	-0.103767	0.103386	-1.00368	0.315531	0.736842	Ift140	invitro
448.878	-0.774383	0.0774469	-9.99888	1.54132e-23	2.04554e-22	ESPN	ENSG00000187017	ENSMUSG00000028943	1544.63	0.299179	0.198335	1.50845	0.131439	0.543147	Espn	invitro
61.0303	-2.17927	0.218379	-9.97931	1.87759e-23	2.49039e-22	SOX8	ENSG00000005513	ENSMUSG00000024176	2.74515	-0.758733	0.915822	-0.828472	0.407403	1	Sox8	invitro
286.911	-0.975221	0.0977288	-9.97885	1.88644e-23	2.50071e-22	NOTCH1	ENSG00000148400	ENSMUSG00000026923	1380.01	-0.410815	0.201199	-2.04183	0.0411681	0.334177	Notch1	invitro
586.114	-0.691314	0.0692798	-9.97858	1.89152e-23	2.50602e-22	EDN1	ENSG00000078401	ENSMUSG00000021367	3168.3	0.0921562	0.142412	0.647109	0.517561	0.853321	Edn1	invitro
5031.94	0.337916	0.033887	9.97185	2.02429e-23	2.67888e-22	AP1S3	ENSG00000152056	ENSMUSG00000054702	556.174	-0.0438012	0.191373	-0.228879	0.818963	0.960477	Ap1s3	invitro
2175.41	0.459474	0.0460916	9.96873	2.08889e-23	2.7628e-22	PPP2CB	ENSG00000104695	ENSMUSG00000009630	899.633	0.0668938	0.0921376	0.72602	0.467827	0.82936	Ppp2cb	invitro
8825.57	-0.245433	0.024633	-9.96358	2.19985e-23	2.90627e-22	OS9	ENSG00000135506	ENSMUSG00000040462	4307.12	0.0474348	0.119737	0.396159	0.691988	0.925628	Os9	invitro
869.135	0.534256	0.0536417	9.95972	2.28708e-23	3.0198e-22	GSTM4	ENSG00000168765	ENSMUSG00000027890	152.909	0.284865	0.21009	1.35592	0.175125	0.601251	Gstm4	invitro
2578.13	0.410767	0.0412449	9.95922	2.2985e-23	3.03316e-22	FAM83G	ENSG00000188522	ENSMUSG00000042377	1936.95	-0.275572	0.100384	-2.74517	0.00604795	0.130585	Fam83g	invitro
2252.24	-0.376211	0.0377962	-9.95366	2.43072e-23	3.20583e-22	NEK7	ENSG00000151414	ENSMUSG00000026393	1135.47	-0.0243856	0.144952	-0.168233	0.8664	0.971188	Nek7	invitro
7030.68	-0.320701	0.0322227	-9.95263	2.45616e-23	3.23572e-22	PRKCSH	ENSG00000130175	ENSMUSG00000003402	2335.72	0.131835	0.101456	1.29944	0.193793	0.620446	Prkcsh	invitro
3035.41	0.367083	0.0369109	9.94513	2.64838e-23	3.48698e-22	TTC1	ENSG00000113312	ENSMUSG00000041278	470.603	0.15531	0.131026	1.18534	0.235884	0.663927	Ttc1	invitro
2476.52	-0.391608	0.0393774	-9.94499	2.65194e-23	3.48971e-22	DHX30	ENSG00000132153	ENSMUSG00000032480	852.065	-0.0956338	0.152559	-0.626866	0.530747	0.859349	Dhx30	invitro
1224.22	-0.482688	0.0485363	-9.94489	2.65455e-23	3.49117e-22	TSEN34	ENSG00000170892	ENSMUSG00000035585	437.227	0.301101	0.124085	2.42658	0.0152419	0.209975	Tsen34	invitro
423.289	-0.7904	0.0794978	-9.94241	2.72163e-23	3.57608e-22	SYNE1	ENSG00000131018	ENSMUSG00000096054	351.492	-0.133925	0.145703	-0.919167	0.358008	0.766999	Syne1	invitro
592.966	-0.644806	0.0648542	-9.94239	2.72218e-23	3.57608e-22	NANP	ENSG00000170191	ENSMUSG00000053916	7.09264	-0.488476	0.583972	-0.836472	0.402889	0.794388	Nanp	invitro
78.5055	-1.89475	0.190604	-9.94079	2.76626e-23	3.63194e-22	SUSD3	ENSG00000157303	ENSMUSG00000021384	5.63828	1.82417	0.697206	2.61639	0.00888637	0.157322	Susd3	invitro
171.397	1.21535	0.12227	9.93986	2.79223e-23	3.66398e-22	UGT1A1	ENSG00000241635	ENSMUSG00000089960	812.105	0.230909	0.319168	0.723469	0.469392	0.830038	Ugt1a1	invitro
8750.84	0.336454	0.0338838	9.92964	3.09368e-23	4.05726e-22	USP34	ENSG00000115464	ENSMUSG00000056342	5094.61	-0.346835	0.099897	-3.47193	0.000516738	0.0315511	Usp34	both
6805.83	-0.337767	0.0340181	-9.92904	3.11227e-23	4.07705e-22	QPRT	ENSG00000103485	ENSMUSG00000030674	0.542408	1.5082	2.23638	0.674396	0.50006	1	Qprt	invitro
8864.49	-0.255988	0.0257832	-9.92847	3.13031e-23	4.09839e-22	VPS35	ENSG00000069329	ENSMUSG00000031696	2233.55	0.0236872	0.0905529	0.261585	0.793642	0.95274	Vps35	invitro
509.28	-0.712463	0.0717753	-9.9263	3.19919e-23	4.18622e-22	PEAK1	ENSG00000173517	ENSMUSG00000074305	769.854	-0.0891384	0.130781	-0.681586	0.495501	0.843631	Peak1	invitro
453.143	-0.739141	0.0745013	-9.92118	3.36767e-23	4.40421e-22	DSTYK	ENSG00000133059	ENSMUSG00000042046	615.939	0.00126086	0.123458	0.0102129	0.991851	0.998341	Dstyk	invitro
626.422	0.643688	0.0649297	9.91362	3.63253e-23	4.74794e-22	SH3PXD2B	ENSG00000174705	ENSMUSG00000040711	374.025	-0.0528549	0.122054	-0.433045	0.664982	0.914944	Sh3pxd2b	invitro
43005	0.266282	0.0268774	9.90728	3.87049e-23	5.05612e-22	TUBB	ENSG00000196230	ENSMUSG00000001525	2472.14	0.114167	0.197175	0.579015	0.562579	0.873916	Tubb5	invitro
2506.86	-0.440412	0.0444549	-9.90694	3.88369e-23	5.07053e-22	USP37	ENSG00000135913	ENSMUSG00000033364	1223.85	-0.0512535	0.0870709	-0.588641	0.556102	0.87173	Usp37	invitro
7768.57	0.264874	0.0267915	9.88651	4.76323e-23	6.21191e-22	MRPS35	ENSG00000061794	ENSMUSG00000040112	677.648	0.101139	0.151452	0.667797	0.504263	0.847515	Mrps35	invitro
96439.8	0.341389	0.0345383	9.88436	4.86695e-23	6.34363e-22	ACTB	ENSG00000075624	ENSMUSG00000029580	118258	0.14466	0.161584	0.895258	0.370649	0.775861	Actb	invitro
4245.49	0.326856	0.033079	9.88105	5.03021e-23	6.55276e-22	MRPS18B	ENSG00000204568	ENSMUSG00000024436	296.526	-0.0206946	0.187603	-0.11031	0.912163	0.981284	Mrps18b	invitro
2620.35	0.337728	0.0341865	9.87899	5.13499e-23	6.68552e-22	HARS2	ENSG00000112855	ENSMUSG00000019143	568.153	0.0723128	0.0943445	0.766476	0.443393	0.818292	Hars2	invitro
1532.45	-0.435879	0.0441305	-9.87705	5.2353e-23	6.81231e-22	ITPKC	ENSG00000086544	ENSMUSG00000003752	2283.32	-0.0349366	0.130553	-0.267605	0.789003	0.951661	Itpkc	invitro
3481.18	0.354165	0.0358646	9.87505	5.34055e-23	6.94539e-22	E2F4	ENSG00000205250	ENSMUSG00000014859	733.501	0.0039768	0.0954573	0.0416605	0.966769	0.99276	E2f4	invitro
761.048	-0.574026	0.0581423	-9.87278	5.46313e-23	7.10085e-22	GNAL	ENSG00000141404	ENSMUSG00000024524	542.707	-0.118855	0.182179	-0.652407	0.514138	0.851985	Gnal	invitro
575.276	-0.675553	0.0684267	-9.87266	5.46958e-23	7.10528e-22	SAC3D1	ENSG00000168061	ENSMUSG00000024790	114.788	0.317218	0.182128	1.74173	0.0815548	0.446206	Sac3d1	invitro
1019.84	-0.52241	0.0529703	-9.86232	6.06333e-23	7.86783e-22	TRAK1	ENSG00000182606	ENSMUSG00000032536	12614.5	0.0266964	0.153893	0.173474	0.862279	0.970039	Trak1	invitro
1674.59	0.448909	0.0455317	9.85928	6.24961e-23	8.10503e-22	PROSER2	ENSG00000148426	ENSMUSG00000045319	247.395	-0.0551416	0.160881	-0.342747	0.731789	0.937635	Proser2	invitro
4927.14	-0.327806	0.0332615	-9.85541	6.49523e-23	8.4189e-22	TBC1D16	ENSG00000167291	ENSMUSG00000039976	456.259	-0.11094	0.169707	-0.653713	0.513297	0.851985	Tbc1d16	invitro
2217.7	0.373306	0.0379103	9.84711	7.05443e-23	9.13864e-22	NIP7	ENSG00000132603	ENSMUSG00000031917	226.989	0.126011	0.151537	0.831554	0.405661	0.795624	Nip7	invitro
1454.22	-0.431564	0.0438457	-9.8428	7.36348e-23	9.5337e-22	DNMBP	ENSG00000107554	ENSMUSG00000025195	11194.2	-0.0577264	0.165452	-0.348901	0.727164	0.935439	Dnmbp	invitro
780.475	-0.599189	0.0608917	-9.84023	7.55355e-23	9.76895e-22	RALGAPA2	ENSG00000188559	ENSMUSG00000037110	7109.66	-0.292135	0.109831	-2.65986	0.00781724	0.147626	Ralgapa2	invitro
2155.58	-0.36433	0.0370682	-9.82862	8.47718e-23	1.09513e-21	CTDSPL2	ENSG00000137770	ENSMUSG00000033411	909.553	-0.091305	0.0871384	-1.04782	0.294724	0.718524	Ctdspl2	invitro
1645.19	-0.475062	0.048337	-9.82814	8.51809e-23	1.09981e-21	NHLRC2	ENSG00000196865	ENSMUSG00000025078	2529.68	-0.109662	0.112154	-0.977786	0.32818	0.746448	Nhlrc2	invitro
4159.42	0.331561	0.0337385	9.82738	8.58247e-23	1.10751e-21	NADK2	ENSG00000152620	ENSMUSG00000022253	419.616	0.222194	0.0997453	2.22761	0.0259063	0.272451	Nadk2	invitro
2776.76	0.367635	0.0374099	9.82722	8.5955e-23	1.10858e-21	ARFIP2	ENSG00000132254	ENSMUSG00000030881	1004.46	0.0832783	0.100917	0.825212	0.409251	0.797511	Arfip2	invitro
4267.54	-0.370189	0.0377369	-9.80973	1.02237e-22	1.31784e-21	MVD	ENSG00000167508	ENSMUSG00000006517	627.643	-0.12026	0.167813	-0.716636	0.473599	0.832557	Mvd	invitro
3268.28	-0.321066	0.0327332	-9.80857	1.03423e-22	1.33239e-21	SKA2	ENSG00000182628	ENSMUSG00000020492	71.4184	0.135953	0.197506	0.688351	0.491232	0.840647	Ska2	invitro
6037.61	0.326418	0.0333055	9.80073	1.1177e-22	1.43913e-21	MORC4	ENSG00000133131	ENSMUSG00000031434	134.275	0.106395	0.214047	0.497066	0.619143	0.898952	Morc4	invitro
576.818	0.753804	0.076958	9.795	1.18296e-22	1.52232e-21	NFKB2	ENSG00000077150	ENSMUSG00000025225	2025.57	-0.228636	0.0873576	-2.61724	0.00886434	0.157164	Nfkb2	invitro
11018.8	0.231052	0.0235923	9.79356	1.19995e-22	1.54333e-21	G3BP2	ENSG00000138757	ENSMUSG00000029405	1504.26	0.0349729	0.0899092	0.38898	0.697291	0.927244	G3bp2	invitro
1901.08	-0.423589	0.0432612	-9.79144	1.22541e-22	1.57521e-21	BRK1	ENSG00000254999	ENSMUSG00000033940	938.63	0.319794	0.116714	2.73998	0.00614428	0.130992	Brk1	invitro
6316.56	0.38766	0.0395928	9.79118	1.22857e-22	1.5784e-21	TMED9	ENSG00000184840	ENSMUSG00000058569	1638.15	0.155325	0.086086	1.8043	0.0711848	0.421494	Tmed9	invitro
525.737	0.77652	0.0793338	9.78801	1.2677e-22	1.62778e-21	RPS6KL1	ENSG00000198208	ENSMUSG00000019235	23.2659	-0.0916845	0.328785	-0.278859	0.780353	0.949677	Rps6kl1	invitro
2404.45	-0.385454	0.0393957	-9.78416	1.31681e-22	1.68991e-21	MAP3K11	ENSG00000173327	ENSMUSG00000004054	2707.19	-0.139139	0.116842	-1.19083	0.233718	0.661906	Map3k11	invitro
3301.63	-0.362311	0.03704	-9.7816	1.35061e-22	1.73233e-21	HMGB3	ENSG00000029993	ENSMUSG00000015217	236.448	0.223646	0.235925	0.947951	0.343154	0.757373	Hmgb3	invitro
499.309	-0.683803	0.06991	-9.78119	1.35611e-22	1.73843e-21	GRTP1	ENSG00000139835	ENSMUSG00000038515	2665.04	-0.0757342	0.148785	-0.509017	0.610741	0.894534	Grtp1	invitro
494.112	-0.707708	0.072355	-9.78104	1.35802e-22	1.73992e-21	TTC26	ENSG00000105948	ENSMUSG00000056832	58.1159	-0.3343	0.229748	-1.45507	0.145649	0.56273	Ttc26	invitro
4050.46	-0.310255	0.0317284	-9.77847	1.39306e-22	1.78384e-21	AKIRIN1	ENSG00000174574	ENSMUSG00000023075	1202.76	-0.0113619	0.162523	-0.0699097	0.944265	0.989148	Akirin1	invitro
1139.3	-0.474742	0.0485656	-9.77526	1.43786e-22	1.8402e-21	E2F6	ENSG00000169016	ENSMUSG00000057469	133.691	0.0325323	0.242711	0.134037	0.893373	0.976782	E2f6	invitro
4068	0.279648	0.0286305	9.7675	1.5524e-22	1.9846e-21	MOCS1	ENSG00000124615	ENSMUSG00000064120	600.568	0.0301045	0.116745	0.257865	0.796511	0.953965	Mocs1	invitro
3593.06	-0.39018	0.0399664	-9.7627	1.62768e-22	2.07971e-21	RXRA	ENSG00000186350	ENSMUSG00000015846	3793.22	0.0180604	0.137292	0.131548	0.895342	0.977377	Rxra	invitro
1958.72	0.372892	0.0382245	9.75531	1.75063e-22	2.23557e-21	ARL2BP	ENSG00000102931	ENSMUSG00000031776	1200.48	-0.0221298	0.112621	-0.196499	0.84422	0.96564	Arl2bp	invitro
2574.68	0.342412	0.0351015	9.75492	1.75742e-22	2.24302e-21	CENPN	ENSG00000166451	ENSMUSG00000031756	81.9821	-0.300722	0.303632	-0.990416	0.321971	0.741627	Cenpn	invitro
4735.34	0.311311	0.0319186	9.75326	1.78633e-22	2.27867e-21	SIPA1L1	ENSG00000197555	ENSMUSG00000042700	4047.09	-0.159386	0.0999027	-1.59541	0.11062	0.507506	Sipa1l1	invitro
2895.47	-0.340131	0.0348828	-9.7507	1.83205e-22	2.33572e-21	APMAP	ENSG00000101474	ENSMUSG00000033096	466.043	-0.040683	0.146326	-0.27803	0.780989	0.949677	Apmap	invitro
1882.43	-0.38705	0.0397042	-9.74834	1.87505e-22	2.38923e-21	TSC1	ENSG00000165699	ENSMUSG00000026812	1374.01	-0.0976174	0.0841473	-1.16008	0.246017	0.674751	Tsc1	invitro
3220.63	-0.365933	0.0375602	-9.74258	1.98451e-22	2.52733e-21	TRIM24	ENSG00000122779	ENSMUSG00000029833	1678.75	-0.00693334	0.109635	-0.0632404	0.949575	0.989891	Trim24	invitro
240.075	-0.963556	0.0989272	-9.74005	2.03451e-22	2.58958e-21	TGFB2	ENSG00000092969	ENSMUSG00000039239	3.36912	0.257452	0.881724	0.291987	0.770297	1	Tgfb2	invitro
691.551	0.597035	0.0613117	9.73771	2.08186e-22	2.64842e-21	ZNF778	ENSG00000170100	ENSMUSG00000067430	89.1449	0.135707	0.194091	0.699194	0.484431	0.837191	Zfp763	invitro
9025.9	0.26106	0.0268187	9.73427	2.15369e-22	2.7383e-21	NUP98	ENSG00000110713	ENSMUSG00000063550	3232.02	-0.149115	0.111515	-1.33717	0.181166	0.607954	Nup98	invitro
580.863	-0.623706	0.0641043	-9.72954	2.25603e-22	2.86686e-21	IRF7	ENSG00000185507	ENSMUSG00000025498	11564.7	0.175897	0.189373	0.928837	0.352974	0.763855	Irf7	invitro
2581.17	0.359264	0.0369301	9.72823	2.28533e-22	2.90093e-21	PRKAB2	ENSG00000131791	ENSMUSG00000038205	252.629	-0.558264	0.202237	-2.76045	0.00577222	0.128464	Prkab2	invitro
2095.13	0.369024	0.0379455	9.7251	2.35684e-22	2.99007e-21	STX7	ENSG00000079950	ENSMUSG00000019998	2054.86	0.0755988	0.1537	0.491858	0.62282	0.899755	Stx7	invitro
712.302	-0.62291	0.0640634	-9.72334	2.39775e-22	3.03867e-21	KIAA1549	ENSG00000122778	ENSMUSG00000063455	37.5392	-0.904723	0.280451	-3.22596	0.0012555	0.0528268	D630045J12Rik	invitro
98.8808	1.56643	0.161109	9.72279	2.41091e-22	3.05369e-21	PLXNA2	ENSG00000076356	ENSMUSG00000026640	5519.83	-0.212647	0.183544	-1.15856	0.246636	0.675013	Plxna2	invitro
1206.33	0.497844	0.0512495	9.71414	2.62458e-22	3.32253e-21	HMOX2	ENSG00000103415	ENSMUSG00000004070	423.406	0.117806	0.0973204	1.2105	0.226088	0.65351	Hmox2	invitro
2759.53	0.380634	0.0391905	9.7124	2.66963e-22	3.37772e-21	PTGES2	ENSG00000148334	ENSMUSG00000026820	495.729	0.154323	0.147355	1.04729	0.294967	0.718546	Ptges2	invitro
2189.88	-0.364522	0.0375363	-9.7112	2.70144e-22	3.41612e-21	ATP10D	ENSG00000145246	ENSMUSG00000046808	18.332	-0.0997574	0.511724	-0.194944	0.845437	0.965754	Atp10d	invitro
2077.13	-0.378929	0.0390564	-9.70209	2.95389e-22	3.73333e-21	MAP3K4	ENSG00000085511	ENSMUSG00000014426	1818.28	-0.0407432	0.105906	-0.384712	0.700451	0.928432	Map3k4	invitro
878.302	0.545937	0.0562905	9.69855	3.05823e-22	3.86102e-21	ECE2	ENSG00000145194	ENSMUSG00000022842	88.7703	0.0320436	0.202899	0.157929	0.874513	0.973568	Ece2	invitro
1067.32	-0.559573	0.0577452	-9.69038	3.3128e-22	4.18015e-21	METTL7A	ENSG00000185432	ENSMUSG00000056487	244.457	0.775516	0.358953	2.16049	0.0307344	0.293798	Mettl7a2	invitro
1067.32	-0.559573	0.0577452	-9.69038	3.3128e-22	4.18015e-21	METTL7A	ENSG00000185432	ENSMUSG00000093789	4.8145	0.394516	0.685897	0.575184	0.565167	1	Methig1	invitro
1067.32	-0.559573	0.0577452	-9.69038	3.3128e-22	4.18015e-21	METTL7A	ENSG00000185432	ENSMUSG00000054619	4068.42	0.247162	0.16121	1.53317	0.125234	0.531958	Mettl7a1	invitro
1067.32	-0.559573	0.0577452	-9.69038	3.3128e-22	4.18015e-21	METTL7A	ENSG00000185432	ENSMUSG00000058057	100.544	0.709242	0.352238	2.01353	0.0440586	0.344457	Mettl7a3	invitro
1900.25	0.415666	0.0429049	9.68808	3.38839e-22	4.27321e-21	MCTS1	ENSG00000232119	ENSMUSG00000000355	414.96	-0.0208918	0.107899	-0.193624	0.84647	0.965842	Mcts1	invitro
1617.07	0.438404	0.0452866	9.68066	3.64371e-22	4.59273e-21	FBXO11	ENSG00000138081	ENSMUSG00000005371	1128.4	-0.190567	0.0924543	-2.0612	0.0392836	0.32913	Fbxo11	invitro
9838.22	-0.242143	0.0250162	-9.67945	3.68693e-22	4.64469e-21	ERP29	ENSG00000089248	ENSMUSG00000029616	1333.43	0.136871	0.105453	1.29794	0.194307	0.621197	Erp29	invitro
3252.42	-0.420675	0.0434755	-9.67612	3.80887e-22	4.79572e-21	SRC	ENSG00000197122	ENSMUSG00000027646	6141.39	0.0140437	0.151943	0.0924276	0.926358	0.984955	Src	invitro
81.4441	1.77334	0.183291	9.67503	3.84976e-22	4.8446e-21	ACOT4	ENSG00000177465	ENSMUSG00000052392	159.227	-0.202634	0.211502	-0.958071	0.338027	0.75301	Acot4	invitro
872.818	0.57645	0.0596124	9.66997	4.04502e-22	5.08757e-21	SGMS1	ENSG00000198964	ENSMUSG00000040451	1842.65	-0.28308	0.117513	-2.40891	0.0160001	0.215132	Sgms1	invitro
8664.8	0.240239	0.0248455	9.66932	4.07063e-22	5.11702e-21	SRSF7	ENSG00000115875	ENSMUSG00000024097	1515.18	-0.0483314	0.150123	-0.321945	0.747495	0.942829	Srsf7	invitro
1151.46	0.473146	0.04894	9.66788	4.12846e-22	5.18692e-21	MOSPD1	ENSG00000101928	ENSMUSG00000023074	479.756	-0.208264	0.134099	-1.55307	0.120407	0.52379	Mospd1	invitro
124.116	-1.38049	0.142796	-9.66752	4.14292e-22	5.20229e-21	OSBPL6	ENSG00000079156	ENSMUSG00000042359	985.053	-0.141428	0.176828	-0.799807	0.423822	0.804622	Osbpl6	invitro
595.894	-0.661948	0.0684963	-9.66399	4.28813e-22	5.38173e-21	ISG15	ENSG00000187608	ENSMUSG00000035692	178.951	-0.023762	0.323144	-0.0735336	0.941381	0.988598	Isg15	invitro
4497.92	0.292455	0.0302635	9.66362	4.30395e-22	5.39868e-21	VDAC3	ENSG00000078668	ENSMUSG00000008892	2235.03	0.29485	0.110884	2.6591	0.00783508	0.147626	Vdac3	invitro
772.275	-0.560774	0.058076	-9.65586	4.64226e-22	5.81991e-21	SPRY2	ENSG00000136158	ENSMUSG00000022114	688.03	-0.109808	0.130011	-0.844606	0.398331	0.793174	Spry2	invitro
1644.62	-0.433161	0.0448787	-9.65181	4.82953e-22	6.05143e-21	KLF13	ENSG00000169926	ENSMUSG00000052040	2820.98	-0.318973	0.087877	-3.62977	0.000283678	0.0208799	Klf13	both
2916.35	0.430788	0.0446475	9.64866	4.98004e-22	6.23668e-21	BOP1	ENSG00000261236	ENSMUSG00000022557	791.138	0.000771999	0.157904	0.00488903	0.996099	0.999005	Bop1	invitro
991.684	-0.583664	0.0605402	-9.64093	5.36978e-22	6.72116e-21	SESN3	ENSG00000149212	ENSMUSG00000032009	1204.25	-0.211793	0.113968	-1.85835	0.0631192	0.401135	Sesn3	invitro
987.169	-0.555541	0.0576249	-9.64064	5.38496e-22	6.73654e-21	SGCE	ENSG00000127990	ENSMUSG00000004631	2.04336	-0.74665	1.07073	-0.697325	0.485599	1	Sgce	invitro
2357.36	-0.443185	0.0459781	-9.63905	5.46908e-22	6.83811e-21	PBX2	ENSG00000204304	ENSMUSG00000034673	657.644	0.26961	0.182709	1.47563	0.140045	0.554162	Pbx2	invitro
1535.81	-0.479702	0.0497787	-9.63669	5.59643e-22	6.99359e-21	PBXIP1	ENSG00000163346	ENSMUSG00000042613	1753.07	-0.0993717	0.121733	-0.81631	0.414323	0.801191	Pbxip1	invitro
1337.46	0.434042	0.0450741	9.62953	6.00049e-22	7.49451e-21	STX12	ENSG00000117758	ENSMUSG00000028879	2082.07	0.0228974	0.124087	0.184527	0.8536	0.968042	Stx12	invitro
56.1788	2.24204	0.232955	9.62433	6.3115e-22	7.87874e-21	CPA4	ENSG00000128510	ENSMUSG00000039070	0.329733	1.74003	3.51103	0.49559	0.620183	1	Cpa4	invitro
3013.83	-0.379234	0.0394171	-9.62105	6.51607e-22	8.12976e-21	P2RY1	ENSG00000169860	ENSMUSG00000027765	853.977	-0.205076	0.180657	-1.13517	0.256304	0.68268	P2ry1	invitro
2220.14	0.360212	0.037468	9.61385	6.98832e-22	8.70499e-21	C14orf119	ENSG00000179933	ENSMUSG00000040822	409.392	0.308498	0.129299	2.38592	0.0170363	0.223136	1700123O20Rik	invitro
3299.38	0.382432	0.039785	9.61246	7.08365e-22	8.81904e-21	NME1	ENSG00000239672	ENSMUSG00000037601	261.828	0.224835	0.169877	1.32352	0.185663	0.611329	Nme1	invitro
3332.16	0.372464	0.0387622	9.60895	7.32955e-22	9.1203e-21	PPFIBP1	ENSG00000110841	ENSMUSG00000016487	647.846	-0.246862	0.146865	-1.68087	0.0927875	0.468747	Ppfibp1	invitro
1227.97	0.51935	0.0540577	9.60733	7.44577e-22	9.25998e-21	CCDC84	ENSG00000186166	ENSMUSG00000043923	304.628	-0.100852	0.112388	-0.897359	0.369527	0.774857	Ccdc84	invitro
3151.17	0.315852	0.0328815	9.60577	7.55929e-22	9.39615e-21	SCP2	ENSG00000116171	ENSMUSG00000028603	1939.79	0.27523	0.150224	1.83214	0.0669308	0.410347	Scp2	invitro
8614.98	-0.278305	0.028978	-9.60401	7.68959e-22	9.54794e-21	HMGB2	ENSG00000164104	ENSMUSG00000054717	953.483	0.212751	0.189624	1.12197	0.261877	0.687551	Hmgb2	invitro
2876.87	-0.334859	0.034867	-9.60388	7.69911e-22	9.55467e-21	RSAD1	ENSG00000136444	ENSMUSG00000039096	501.878	0.303193	0.262716	1.15407	0.248471	0.676137	Rsad1	invitro
2296.31	-0.389994	0.0406108	-9.6032	7.74972e-22	9.61238e-21	BNIP2	ENSG00000140299	ENSMUSG00000011958	703.762	-0.071493	0.094571	-0.755972	0.449666	0.820279	Bnip2	invitro
4198.72	0.283407	0.0295194	9.6007	7.94051e-22	9.84378e-21	PCMT1	ENSG00000120265	ENSMUSG00000019795	748.544	-0.0194202	0.113216	-0.171533	0.863805	0.970141	Pcmt1	invitro
1755.24	-0.400504	0.0417574	-9.59123	8.70397e-22	1.07731e-20	PANK2	ENSG00000125779	ENSMUSG00000037514	1037.54	0.180205	0.125482	1.4361	0.150975	0.569185	Pank2	invitro
686.443	0.607124	0.0633232	9.5877	9.00702e-22	1.11422e-20	GAREM2	ENSG00000157833	ENSMUSG00000044576	11.3419	0.309252	0.467131	0.662025	0.507955	0.849161	Gareml	invitro
1074.07	-0.500096	0.0521975	-9.58083	9.62644e-22	1.19022e-20	CRBN	ENSG00000113851	ENSMUSG00000005362	588.6	0.0837432	0.101311	0.826596	0.408466	0.797169	Crbn	invitro
102.172	1.58816	0.165846	9.57609	1.00784e-21	1.24544e-20	ANXA8L1	ENSG00000264230	ENSMUSG00000021950	1840.95	0.219113	0.492326	0.445057	0.656279	0.911985	Anxa8	invitro
98.1123	-1.59404	0.166497	-9.57396	1.02891e-21	1.2708e-20	SLC35G2	ENSG00000168917	ENSMUSG00000070287	76.6166	0.26436	0.204456	1.29299	0.196015	0.62317	Slc35g2	invitro
223.717	1.02837	0.107436	9.57197	1.04887e-21	1.29477e-20	ADAMTS15	ENSG00000166106	ENSMUSG00000033453	341.547	-0.889487	0.263188	-3.37967	0.000725734	0.0379583	Adamts15	both
4926.06	-0.26273	0.0274544	-9.56968	1.07233e-21	1.32303e-20	FARP1	ENSG00000152767	ENSMUSG00000025555	1341.32	-0.258715	0.110303	-2.3455	0.0190014	0.23588	Farp1	invitro
751.116	0.674292	0.0704758	9.56771	1.093e-21	1.34782e-20	TRIB1	ENSG00000173334	ENSMUSG00000032501	9099.14	-0.184566	0.207488	-0.889528	0.373719	0.777517	Trib1	invitro
6717.22	0.248199	0.0259545	9.56284	1.1457e-21	1.41132e-20	CTSC	ENSG00000109861	ENSMUSG00000030560	984.011	-0.127961	0.214231	-0.597303	0.550305	0.869056	Ctsc	invitro
2039.72	-0.366329	0.0383252	-9.55844	1.19547e-21	1.47185e-20	ZCCHC9	ENSG00000131732	ENSMUSG00000021621	492.636	0.0199253	0.116605	0.170879	0.864319	0.970241	Zcchc9	invitro
512.613	0.675901	0.0707684	9.55088	1.28605e-21	1.58253e-20	RPP40	ENSG00000124787	ENSMUSG00000021418	54.9904	-0.136546	0.364329	-0.374787	0.707819	0.930573	Rpp40	invitro
969.989	0.520784	0.0545341	9.54968	1.30101e-21	1.6001e-20	ADAT1	ENSG00000065457	ENSMUSG00000031949	99.2212	-0.152377	0.201617	-0.755772	0.449786	0.820279	Adat1	invitro
2427.08	-0.423797	0.0443785	-9.54959	1.30205e-21	1.60054e-20	ARHGEF17	ENSG00000110237	ENSMUSG00000032875	32.6219	-1.03155	0.304185	-3.39118	0.00069592	0.0370159	Arhgef17	both
1033.35	0.525672	0.0550697	9.54558	1.35345e-21	1.66284e-20	SRFBP1	ENSG00000151304	ENSMUSG00000024528	142.765	0.00733071	0.151207	0.0484813	0.961333	0.991734	Srfbp1	invitro
2897.42	0.340854	0.0357117	9.5446	1.36636e-21	1.67781e-20	PHLDA1	ENSG00000139289	ENSMUSG00000020205	265.101	-0.293335	0.23612	-1.24231	0.214121	0.641841	Phlda1	invitro
1692.06	0.407068	0.0426622	9.54164	1.40591e-21	1.72547e-20	SYNE3	ENSG00000176438	ENSMUSG00000054150	963.593	-0.227838	0.244102	-0.933372	0.350628	0.762359	Syne3	invitro
1109.63	-0.463469	0.0485812	-9.54009	1.42715e-21	1.75062e-20	TRAPPC12	ENSG00000171853	ENSMUSG00000020628	974.023	0.0398108	0.0827661	0.481004	0.630514	0.903087	Trappc12	invitro
450.186	-0.693274	0.0726793	-9.53881	1.44483e-21	1.77138e-20	TFAP4	ENSG00000090447	ENSMUSG00000005718	185.388	0.361217	0.188176	1.91957	0.0549122	0.378698	Tfap4	invitro
19504	0.219858	0.0230581	9.53496	1.49938e-21	1.83729e-20	DDX5	ENSG00000108654	ENSMUSG00000020719	22160.8	-0.0105299	0.078248	-0.134571	0.892951	0.976614	Ddx5	invitro
1137.51	-0.473443	0.0496575	-9.53417	1.51083e-21	1.85035e-20	PXDC1	ENSG00000168994	ENSMUSG00000021411	105.287	-0.384658	0.255279	-1.50681	0.131859	0.543147	Pxdc1	invitro
35.1179	-4.666	0.48941	-9.53392	1.51454e-21	1.85392e-20	FCHO1	ENSG00000130475	ENSMUSG00000070000	693.194	0.0351349	0.122226	0.287459	0.773761	0.949677	Fcho1	invitro
2070.67	0.397315	0.0416799	9.53254	1.53483e-21	1.87777e-20	AMMECR1	ENSG00000101935	ENSMUSG00000042225	308.458	-0.252346	0.179717	-1.40413	0.160279	0.582908	Ammecr1	invitro
6323.87	0.2843	0.0298259	9.53198	1.54308e-21	1.88687e-20	CIRBP	ENSG00000099622	ENSMUSG00000045193	1045.55	0.0946411	0.152216	0.621754	0.534103	0.861583	Cirbp	invitro
1106.81	0.490792	0.051505	9.52903	1.58765e-21	1.94035e-20	LZTR1	ENSG00000099949	ENSMUSG00000022761	982.114	0.0608831	0.127616	0.477079	0.633306	0.903546	Lztr1	invitro
644.058	-0.61268	0.0643318	-9.52376	1.67027e-21	2.03919e-20	ZC3HAV1L	ENSG00000146858	ENSMUSG00000047749	55.224	-0.466612	0.254014	-1.83696	0.0662165	0.408092	Zc3hav1l	invitro
1647.85	-0.385244	0.0404592	-9.52178	1.70243e-21	2.07737e-20	THUMPD3	ENSG00000134077	ENSMUSG00000030264	1231.06	0.0111414	0.0935185	0.119136	0.905167	0.979313	Thumpd3	invitro
6809.27	0.250554	0.0263162	9.5209	1.71679e-21	2.0938e-20	RACGAP1	ENSG00000161800	ENSMUSG00000023015	686.307	-0.317756	0.309676	-1.02609	0.304847	0.727037	Racgap1	invitro
4144	0.399288	0.0419867	9.50986	1.90911e-21	2.32593e-20	CDC20	ENSG00000117399	ENSMUSG00000006398	498.496	-0.0391696	0.277085	-0.141363	0.887583	0.97585	Cdc20	invitro
2348.32	0.455893	0.0479513	9.50741	1.95462e-21	2.38013e-20	CSRP1	ENSG00000159176	ENSMUSG00000026421	689.515	0.0981024	0.216147	0.453869	0.649923	0.910612	Csrp1	invitro
2088.9	-0.366698	0.0385701	-9.50732	1.95642e-21	2.38107e-20	PPIP5K2	ENSG00000145725	ENSMUSG00000040648	1993.65	-0.186785	0.107939	-1.73046	0.0835476	0.448756	Ppip5k2	invitro
511.86	0.644375	0.0677944	9.50485	2.00331e-21	2.43687e-20	MLKL	ENSG00000168404	ENSMUSG00000012519	419.688	0.292545	0.149016	1.96318	0.0496255	0.364526	Mlkl	invitro
1833.92	-0.387551	0.0407791	-9.50366	2.02642e-21	2.4637e-20	IFT52	ENSG00000101052	ENSMUSG00000017858	517.186	0.0787773	0.10715	0.735206	0.462214	0.825968	Ift52	invitro
1294.38	-0.463602	0.0488183	-9.49648	2.17109e-21	2.63821e-20	CELSR3	ENSG00000008300	ENSMUSG00000023473	61.7995	-0.644534	0.239492	-2.69126	0.00711826	0.141308	Celsr3	invitro
4594.65	-0.265504	0.027967	-9.49346	2.23481e-21	2.71282e-20	WAPL	ENSG00000062650	ENSMUSG00000041408	4230.96	-0.0400954	0.109639	-0.365703	0.714587	0.931426	Wapl	invitro
84.356	1.70568	0.179669	9.49347	2.23478e-21	2.71282e-20	AQP1	ENSG00000240583	ENSMUSG00000004655	1343.99	0.261823	0.270599	0.96757	0.333259	0.749674	Aqp1	invitro
275.323	0.872152	0.0918763	9.49267	2.25187e-21	2.73211e-20	CLHC1	ENSG00000162994	ENSMUSG00000020461	4.12793	-0.370382	0.696122	-0.532065	0.594681	1	Clhc1	invitro
1335.71	-0.451434	0.0475814	-9.48762	2.36378e-21	2.8664e-20	AKR1B1	ENSG00000085662	ENSMUSG00000001642	294.415	-0.006669	0.191294	-0.0348625	0.972189	0.993728	Akr1b3	invitro
1983.24	0.374172	0.0394403	9.48705	2.37675e-21	2.88062e-20	STK31	ENSG00000196335	ENSMUSG00000023403	1.53695	0.98269	1.26194	0.778715	0.436148	1	Stk31	invitro
3040.78	-0.336673	0.0354921	-9.48585	2.40406e-21	2.9122e-20	DGAT2	ENSG00000062282	ENSMUSG00000030747	1960.84	0.0928561	0.190256	0.488058	0.625509	0.900366	Dgat2	invitro
2599.79	-0.388747	0.0409913	-9.48364	2.45574e-21	2.97172e-20	TGFBR1	ENSG00000106799	ENSMUSG00000007613	740.502	-0.160373	0.192231	-0.834274	0.404127	0.795374	Tgfbr1	invitro
13414	-0.23785	0.0250808	-9.48339	2.46162e-21	2.9773e-20	YWHAQ	ENSG00000134308	ENSMUSG00000076432	1017.59	0.16694	0.162565	1.02691	0.304463	0.726845	Ywhaq	invitro
1390.8	0.456851	0.0481786	9.48244	2.48394e-21	3.00274e-20	YDJC	ENSG00000161179	ENSMUSG00000041774	461.899	0.110617	0.151244	0.731383	0.464545	0.827483	Ydjc	invitro
208.237	1.05842	0.111626	9.48186	2.49802e-21	3.01819e-20	PALD1	ENSG00000107719	ENSMUSG00000020092	30.0631	-0.509167	0.335349	-1.51832	0.128934	0.538386	Pald1	invitro
1066.33	-0.491623	0.051851	-9.48146	2.50755e-21	3.02814e-20	PACS2	ENSG00000179364	ENSMUSG00000021143	1100.05	-0.0419017	0.167613	-0.249991	0.802594	0.955258	Pacs2	invitro
2305.44	-0.341405	0.0360086	-9.48121	2.51346e-21	3.0337e-20	MRPL48	ENSG00000175581	ENSMUSG00000030706	312.763	0.281453	0.161546	1.74224	0.0814664	0.446206	Mrpl48	invitro
4371.83	0.305097	0.0321898	9.47805	2.5908e-21	3.12543e-20	NUP93	ENSG00000102900	ENSMUSG00000032939	433.555	-0.0695757	0.213703	-0.325572	0.744748	0.942061	Nup93	invitro
4683.2	-0.360941	0.0380825	-9.47787	2.59528e-21	3.12761e-20	TRIM71	ENSG00000206557	ENSMUSG00000079259	11.1261	4.45593	0.831296	5.36022	8.31199e-08	2.03787e-05	Trim71	both
5817.28	0.318705	0.033633	9.47599	2.64246e-21	3.18282e-20	EIF4A3	ENSG00000141543	ENSMUSG00000025580	1128.45	0.143286	0.105548	1.35754	0.174611	0.600997	Eif4a3	invitro
3880.5	0.282586	0.0298225	9.4756	2.65239e-21	3.19149e-20	SUCLG2	ENSG00000172340	ENSMUSG00000061838	2903.67	0.11937	0.128334	0.930148	0.352294	0.763477	Suclg2	invitro
799.076	-0.550704	0.0581178	-9.47565	2.65105e-21	3.19149e-20	MVB12B	ENSG00000196814	ENSMUSG00000038740	213.313	-0.27611	0.237541	-1.16237	0.245087	0.674169	Mvb12b	invitro
467.641	-0.736012	0.0776944	-9.47316	2.71497e-21	3.2651e-20	LRP4	ENSG00000134569	ENSMUSG00000027253	2102.99	0.186793	0.143256	1.30391	0.192264	0.619396	Lrp4	invitro
5452.65	0.318509	0.0336424	9.46749	2.86658e-21	3.44566e-20	DBN1	ENSG00000113758	ENSMUSG00000034675	28.1929	0.212418	0.311381	0.68218	0.495125	0.843266	Dbn1	invitro
3303.97	0.324524	0.0342797	9.46693	2.88192e-21	3.46231e-20	PPME1	ENSG00000214517	ENSMUSG00000030718	798.433	-0.070798	0.0857527	-0.825608	0.409027	0.797511	Ppme1	invitro
5659.02	-0.295246	0.0312374	-9.45169	3.33396e-21	3.9951e-20	PGRMC1	ENSG00000101856	ENSMUSG00000006373	2238.37	0.366647	0.119788	3.06079	0.00220754	0.0717154	Pgrmc1	invitro
2267.87	0.408507	0.0432355	9.4484	3.44044e-21	4.12058e-20	ATG101	ENSG00000123395	ENSMUSG00000037204	740.91	0.0628979	0.126999	0.495261	0.620416	0.899009	Atg101	invitro
5480.13	0.284615	0.0301242	9.44803	3.45275e-21	4.1332e-20	SPON1	ENSG00000262655	ENSMUSG00000038156	131.899	-0.300896	0.150427	-2.00029	0.0454693	0.348879	Spon1	invitro
569.241	0.650199	0.0688834	9.43912	3.75918e-21	4.49772e-20	WLS	ENSG00000116729	ENSMUSG00000028173	1776.67	-0.0265712	0.134351	-0.197775	0.843221	0.965582	Wls	invitro
7860.31	-0.247209	0.0261967	-9.43667	3.84802e-21	4.59929e-20	TRPM7	ENSG00000092439	ENSMUSG00000027365	4058.69	-0.284869	0.121064	-2.35305	0.0186201	0.233214	Trpm7	invitro
3211.47	0.298716	0.0316821	9.42854	4.15854e-21	4.96535e-20	DNAJC8	ENSG00000126698	ENSMUSG00000054405	794.311	0.200662	0.0963702	2.0822	0.0373239	0.324251	Dnajc8	invitro
657.046	-0.594134	0.0630277	-9.42655	4.23783e-21	5.05744e-20	SEMA4G	ENSG00000095539	ENSMUSG00000025207	7442.01	0.00176751	0.0947615	0.0186522	0.985119	0.996043	Sema4g	invitro
14493	0.229264	0.0243238	9.42551	4.28041e-21	5.10563e-20	PTGES3	ENSG00000110958	ENSMUSG00000071072	979.828	0.0802201	0.122578	0.65444	0.512828	0.851963	Ptges3	invitro
1542.09	0.410944	0.0436076	9.42368	4.35557e-21	5.19263e-20	RRM2B	ENSG00000048392	ENSMUSG00000022292	168.706	0.145095	0.197211	0.735734	0.461893	0.825968	Rrm2b	invitro
60.7022	-6.95734	0.738319	-9.42321	4.37486e-21	5.21296e-20	CSF2RA	ENSG00000198223	ENSMUSG00000059326	479.469	-0.0500406	0.143497	-0.348722	0.727298	0.935439	Csf2ra	invitro
7962.94	-0.238413	0.0253174	-9.41699	4.64226e-21	5.52595e-20	LBR	ENSG00000143815	ENSMUSG00000004880	1490.04	-0.0812839	0.183313	-0.443416	0.657465	0.911985	Lbr	invitro
9477.77	-0.239785	0.0254687	-9.41489	4.73599e-21	5.63464e-20	PCYOX1	ENSG00000116005	ENSMUSG00000029998	1113.42	0.199063	0.122714	1.62216	0.104769	0.496804	Pcyox1	invitro
8794.53	0.250009	0.0265909	9.40206	5.35073e-21	6.35955e-20	AMD1	ENSG00000123505	ENSMUSG00000075232	366.461	-0.127252	0.155158	-0.820144	0.412134	0.799859	Amd1	invitro
8184.65	0.247796	0.026363	9.39939	5.48791e-21	6.51926e-20	MCL1	ENSG00000143384	ENSMUSG00000038612	13540.6	0.282666	0.209216	1.35107	0.176672	0.603669	Mcl1	invitro
1318.89	-0.434114	0.0461917	-9.39808	5.55667e-21	6.59759e-20	PCED1A	ENSG00000132635	ENSMUSG00000037773	223.843	0.0575417	0.147652	0.389713	0.696749	0.927244	Pced1a	invitro
22605.1	0.204481	0.0217665	9.39431	5.75925e-21	6.83464e-20	CLTC	ENSG00000141367	ENSMUSG00000047126	12047.6	-0.148173	0.08423	-1.75915	0.0785525	0.44036	Cltc	invitro
275.01	-0.904601	0.0963246	-9.39117	5.93383e-21	7.03825e-20	ARHGEF19	ENSG00000142632	ENSMUSG00000028919	1151.97	-0.0381435	0.150594	-0.253288	0.800046	0.9547	Arhgef19	invitro
1229.85	-0.460722	0.0490697	-9.38914	6.04928e-21	7.17153e-20	APOD	ENSG00000189058	ENSMUSG00000022548	2.30292	1.95351	1.06729	1.83034	0.0671998	1	Apod	invitro
54.2233	-2.21831	0.236299	-9.38775	6.1297e-21	7.26318e-20	CA8	ENSG00000178538	ENSMUSG00000041261	1042.71	0.43634	0.512591	0.851244	0.394634	0.79083	Car8	invitro
2050.2	0.396491	0.0422378	9.38712	6.16642e-21	7.30299e-20	SNX8	ENSG00000106266	ENSMUSG00000029560	119.295	-0.108816	0.202231	-0.538077	0.590524	0.885508	Snx8	invitro
464.712	-0.688329	0.0733553	-9.38349	6.38256e-21	7.55512e-20	SCN8A	ENSG00000196876	ENSMUSG00000023033	4.25929	-0.0707236	0.755174	-0.093652	0.925386	1	Scn8a	invitro
3959.38	0.279251	0.0297648	9.38191	6.47902e-21	7.66541e-20	RALB	ENSG00000144118	ENSMUSG00000004451	1721.87	0.0858885	0.116341	0.738245	0.460365	0.8251	Ralb	invitro
236.764	0.941518	0.100386	9.379	6.66005e-21	7.8756e-20	FAM131A	ENSG00000175182	ENSMUSG00000050821	23.0086	-0.30416	0.337251	-0.901879	0.367121	0.772568	Fam131a	invitro
98.6409	-1.56477	0.166893	-9.37589	6.85927e-21	8.10297e-20	GFI1B	ENSG00000165702	ENSMUSG00000026815	12.4229	1.5392	0.452535	3.40129	0.000670679	0.036618	Gfi1b	both
112.103	-1.47521	0.157514	-9.36558	7.56347e-21	8.93033e-20	C3	ENSG00000125730	ENSMUSG00000024164	151.011	0.145353	0.322394	0.450856	0.652094	0.911188	C3	invitro
5260.76	0.281079	0.0300213	9.36267	7.77495e-21	9.17539e-20	PSMC6	ENSG00000100519	ENSMUSG00000021832	1354.34	0.0594244	0.103645	0.573348	0.566409	0.874368	Psmc6	invitro
20888	0.226331	0.0241764	9.36167	7.84879e-21	9.25785e-20	TCP1	ENSG00000120438	ENSMUSG00000068039	1896.46	0.192466	0.152152	1.26496	0.205885	0.63333	Tcp1	invitro
1887.5	-0.371877	0.0397386	-9.35807	8.12072e-21	9.56892e-20	MGME1	ENSG00000125871	ENSMUSG00000027424	140.002	0.108867	0.191289	0.569125	0.569271	0.875795	Mgme1	invitro
1329.33	0.418094	0.0446895	9.35554	8.31709e-21	9.79536e-20	FUCA1	ENSG00000179163	ENSMUSG00000028673	6740.63	0.191102	0.136132	1.4038	0.160378	0.582908	Fuca1	invitro
351.333	-0.845813	0.0904096	-9.35535	8.33272e-21	9.80882e-20	SLC6A8	ENSG00000130821	ENSMUSG00000019558	13197.8	-0.0220493	0.232582	-0.0948024	0.924472	0.98423	Slc6a8	invitro
4124.83	0.288346	0.0308226	9.35502	8.35832e-21	9.83022e-20	ZC3H7B	ENSG00000100403	ENSMUSG00000022390	615.697	0.00440993	0.161446	0.0273151	0.978208	0.99443	Zc3h7b	invitro
611.762	-0.598214	0.0639458	-9.35501	8.35933e-21	9.83022e-20	FBXO41	ENSG00000163013	ENSMUSG00000047013	6.96791	-0.943773	0.594365	-1.58787	0.112316	0.510384	Fbxo41	invitro
273.274	-0.947615	0.101481	-9.33789	9.82753e-21	1.15509e-19	MNS1	ENSG00000138587	ENSMUSG00000032221	40.3082	0.219089	0.386667	0.566609	0.57098	0.876724	Mns1	invitro
4554.93	0.28551	0.030587	9.33434	1.01623e-20	1.19384e-19	MRPS5	ENSG00000144029	ENSMUSG00000027374	399.985	0.0725371	0.126556	0.573164	0.566534	0.874368	Mrps5	invitro
1853.16	0.435335	0.0466463	9.33269	1.03219e-20	1.21197e-19	NECAP1	ENSG00000089818	ENSMUSG00000030327	768.508	0.0490036	0.115764	0.423305	0.672073	0.917604	Necap1	invitro
3304.19	0.291198	0.0312094	9.33047	1.05407e-20	1.23704e-19	PVR	ENSG00000073008	ENSMUSG00000040511	996.499	-0.437063	0.16761	-2.60762	0.00911732	0.158227	Pvr	invitro
2132.7	0.374492	0.0401374	9.33026	1.05616e-20	1.23888e-19	SH3BP4	ENSG00000130147	ENSMUSG00000036206	784.116	-0.31247	0.120229	-2.59897	0.00935045	0.160887	Sh3bp4	invitro
767.354	0.614921	0.0659079	9.33	1.05871e-20	1.24125e-19	CYP27A1	ENSG00000135929	ENSMUSG00000026170	536.992	0.191592	0.168949	1.13402	0.256785	0.683496	Cyp27a1	invitro
2088.12	0.348105	0.0373153	9.32876	1.07114e-20	1.25519e-19	MTA3	ENSG00000057935	ENSMUSG00000055817	724.196	0.088643	0.117815	0.752395	0.451814	0.820914	Mta3	invitro
4790.83	-0.313833	0.0336432	-9.32828	1.07599e-20	1.26023e-19	FOXK1	ENSG00000164916	ENSMUSG00000056493	1301.8	-0.139269	0.0759741	-1.83311	0.0667867	0.410347	Foxk1	invitro
6506.7	-0.250981	0.0269152	-9.3249	1.11092e-20	1.3005e-19	CSNK2A1	ENSG00000101266	ENSMUSG00000074698	2372.78	0.118707	0.0941519	1.26081	0.207379	0.63586	Csnk2a1	invitro
153.868	1.21946	0.130785	9.32412	1.11906e-20	1.30936e-19	KLF4	ENSG00000136826	ENSMUSG00000003032	22922.4	-0.0928114	0.176388	-0.526177	0.598765	0.89006	Klf4	invitro
605.243	0.608912	0.0653161	9.32254	1.13593e-20	1.32777e-19	PSTPIP2	ENSG00000152229	ENSMUSG00000025429	203.182	0.68013	0.18579	3.66073	0.000251494	0.0193441	Pstpip2	both
3740.5	-0.343027	0.0367969	-9.32217	1.13987e-20	1.33171e-19	UHRF1	ENSG00000276043	ENSMUSG00000001228	916.797	0.050905	0.272011	0.187143	0.851548	0.967534	Uhrf1	invitro
454.296	0.704453	0.0756247	9.31511	1.21829e-20	1.4219e-19	FA2H	ENSG00000103089	ENSMUSG00000033579	2540.37	0.119127	0.188033	0.633547	0.526377	0.856239	Fa2h	invitro
170.244	1.12035	0.120382	9.30667	1.31901e-20	1.53792e-19	ADAMTSL4	ENSG00000143382	ENSMUSG00000015850	484.714	0.0396745	0.17202	0.230638	0.817596	0.960273	Adamtsl4	invitro
396.828	-0.742872	0.079829	-9.30579	1.33002e-20	1.54999e-19	MAML3	ENSG00000196782	ENSMUSG00000061143	681.6	-0.128233	0.127609	-1.0049	0.314947	0.736248	Maml3	invitro
6724.5	-0.275083	0.0295669	-9.30375	1.35582e-20	1.57926e-19	TTC3	ENSG00000182670	ENSMUSG00000040785	1644.65	-0.187161	0.118215	-1.58322	0.113371	0.511041	Ttc3	invitro
453.512	0.71979	0.0774048	9.29903	1.41728e-20	1.65002e-19	RASSF6	ENSG00000169435	ENSMUSG00000029370	1239.96	-0.0209079	0.102668	-0.203647	0.83863	0.964314	Rassf6	invitro
223.291	-0.95479	0.102693	-9.29756	1.43709e-20	1.67226e-19	GARNL3	ENSG00000136895	ENSMUSG00000038860	26.9313	-0.40186	0.292138	-1.37558	0.168952	0.592618	Garnl3	invitro
146.885	-1.24463	0.133901	-9.29517	1.46968e-20	1.70901e-19	DMPK	ENSG00000104936	ENSMUSG00000030409	210.772	-0.180812	0.17998	-1.00462	0.315079	0.736248	Dmpk	invitro
535.45	0.630393	0.0678196	9.29514	1.47019e-20	1.70901e-19	AFG1L	ENSG00000135537	ENSMUSG00000038302	496.739	0.185082	0.139251	1.32913	0.183807	0.609994	Lace1	invitro
79.779	1.69533	0.18239	9.29509	1.47087e-20	1.70901e-19	MAOA	ENSG00000189221	ENSMUSG00000025037	21529.2	0.0315766	0.142858	0.221035	0.825065	0.962535	Maoa	invitro
158.001	1.20573	0.129732	9.29402	1.48573e-20	1.72542e-19	DUOX2	ENSG00000140279	ENSMUSG00000068452	18232.3	0.209499	0.278689	0.751728	0.452215	0.821071	Duox2	invitro
162.006	1.17993	0.126957	9.29395	1.48664e-20	1.72561e-19	TIAM2	ENSG00000146426	ENSMUSG00000023800	968.367	-0.0876866	0.176277	-0.497436	0.618882	0.898822	Tiam2	invitro
2449.04	-0.33187	0.0357132	-9.29264	1.50503e-20	1.74609e-19	CUL7	ENSG00000044090	ENSMUSG00000038545	319.558	0.332662	0.136458	2.43784	0.0147752	0.20603	Cul7	invitro
2719.48	-0.356348	0.0383814	-9.28439	1.62634e-20	1.88589e-19	CARHSP1	ENSG00000153048	ENSMUSG00000008393	2132.1	-0.0967937	0.104208	-0.928852	0.352966	0.763855	Carhsp1	invitro
260.878	0.890888	0.0960508	9.27518	1.77316e-20	2.05513e-19	CDH11	ENSG00000140937	ENSMUSG00000031673	10.8004	0.616969	0.490377	1.25815	0.208336	0.63656	Cdh11	invitro
3537.78	-0.312546	0.0337039	-9.2733	1.8048e-20	2.09075e-19	CGGBP1	ENSG00000163320	ENSMUSG00000054604	1984.18	0.0102304	0.131014	0.0780867	0.937759	0.988406	Cggbp1	invitro
984.692	-0.484087	0.052214	-9.27122	1.84028e-20	2.13079e-19	ZNF124	ENSG00000196418	ENSMUSG00000055150	30.1925	0.210331	0.32429	0.648591	0.516603	0.853039	Zfp78	invitro
1258.9	-0.468061	0.0505116	-9.26641	1.92524e-20	2.22806e-19	LAMTOR4	ENSG00000188186	ENSMUSG00000050552	441.499	0.478115	0.151982	3.14586	0.00165597	0.0607997	Lamtor4	invitro
4261.1	0.309389	0.0333949	9.26456	1.95886e-20	2.26584e-19	TOMM22	ENSG00000100216	ENSMUSG00000022427	1108.02	0.311047	0.0997073	3.11961	0.00181094	0.0639986	Tomm22	invitro
4734.59	-0.296823	0.032056	-9.2595	2.05392e-20	2.37463e-19	DDR1	ENSG00000204580	ENSMUSG00000003534	4159.54	-0.035429	0.138828	-0.255201	0.798568	0.954547	Ddr1	invitro
2094.09	0.375554	0.0405633	9.25846	2.07408e-20	2.39674e-19	ESCO1	ENSG00000141446	ENSMUSG00000024293	1093.23	-0.0791058	0.105876	-0.747152	0.454972	0.822578	Esco1	invitro
7490.74	-0.239912	0.0259206	-9.25565	2.12941e-20	2.45947e-19	GID8	ENSG00000101193	ENSMUSG00000027573	1111.73	0.125879	0.116572	1.07984	0.280213	0.705299	Gid8	invitro
7921.65	0.230895	0.0249566	9.25187	2.20603e-20	2.54671e-19	SKP2	ENSG00000145604	ENSMUSG00000054115	132.8	-0.153561	0.198905	-0.772033	0.440095	0.815485	Skp2	invitro
11317.7	0.292027	0.0315679	9.25077	2.22877e-20	2.57169e-19	EIF5A	ENSG00000132507	ENSMUSG00000078812	3227.39	0.137678	0.0940956	1.46317	0.14342	0.558812	Eif5a	invitro
963.173	0.471745	0.0509987	9.25013	2.24212e-20	2.58581e-19	SNAP29	ENSG00000099940	ENSMUSG00000022765	704.511	0.24685	0.178582	1.38227	0.166888	0.59058	Snap29	invitro
1036.63	0.490983	0.0530878	9.24849	2.27677e-20	2.62447e-19	SCARA3	ENSG00000168077	ENSMUSG00000034463	2.82888	-0.788955	0.934741	-0.844036	0.398649	1	Scara3	invitro
1912.26	0.420469	0.0454648	9.24824	2.28215e-20	2.62937e-19	RPS19BP1	ENSG00000187051	ENSMUSG00000051518	134.795	0.236229	0.164297	1.43781	0.150487	0.569052	Rps19bp1	invitro
5440.01	0.277272	0.0299922	9.24478	2.35718e-20	2.71448e-19	GSPT1	ENSG00000103342	ENSMUSG00000062203	1490.52	0.011378	0.0834046	0.136419	0.89149	0.976225	Gspt1	invitro
153.781	-1.21349	0.131301	-9.24202	2.41887e-20	2.78415e-19	DIXDC1	ENSG00000150764	ENSMUSG00000032064	239.123	-0.00803084	0.151556	-0.0529892	0.957741	0.990978	Dixdc1	invitro
1398.04	0.506353	0.0548158	9.23736	2.52661e-20	2.90673e-19	IHH	ENSG00000163501	ENSMUSG00000006538	1342.19	-0.0382723	0.18113	-0.211297	0.832655	0.963876	Ihh	invitro
2248.16	0.396079	0.0428999	9.23263	2.64063e-20	3.03639e-19	TXNDC9	ENSG00000115514	ENSMUSG00000058407	1068.87	0.061759	0.0951934	0.648773	0.516485	0.85298	Txndc9	invitro
156.259	-1.14758	0.124325	-9.2305	2.69362e-20	3.09428e-19	DZANK1	ENSG00000089091	ENSMUSG00000037259	3.43149	0.258407	0.765562	0.337538	0.735711	1	Dzank1	invitro
4070.57	-0.300881	0.0325991	-9.22971	2.71357e-20	3.11567e-19	DDC	ENSG00000132437	ENSMUSG00000020182	1342.21	-0.120298	0.163403	-0.736202	0.461608	0.8258	Ddc	invitro
4036.25	-0.276847	0.0300037	-9.22712	2.78004e-20	3.19041e-19	MRS2	ENSG00000124532	ENSMUSG00000021339	1025.72	-0.213193	0.104341	-2.04323	0.0410294	0.334177	Mrs2	invitro
10246.1	-0.233372	0.0252921	-9.22705	2.7818e-20	3.19086e-19	SND1	ENSG00000197157	ENSMUSG00000001424	2667.61	-0.0371853	0.145953	-0.254777	0.798896	0.9547	Snd1	invitro
628.91	0.646249	0.0700469	9.22595	2.81066e-20	3.22238e-19	ZFP36L1	ENSG00000185650	ENSMUSG00000021127	551.465	0.15984	0.180184	0.887094	0.375028	0.778279	Zfp36l1	invitro
34.7094	3.48103	0.377474	9.22192	2.91822e-20	3.34406e-19	ICAM2	ENSG00000108622	ENSMUSG00000001029	1.18403	0.586314	1.46737	0.399569	0.689474	1	Icam2	invitro
1199.55	-0.433806	0.0470565	-9.21884	3.00344e-20	3.43833e-19	AGK	ENSG00000006530	ENSMUSG00000029916	135.788	-0.363643	0.293186	-1.24032	0.214858	0.642232	Agk	invitro
3932.99	0.324095	0.0351576	9.21837	3.0166e-20	3.4517e-19	ARMT1	ENSG00000146476	ENSMUSG00000061759	296.014	0.0660706	0.133206	0.496004	0.619892	0.899009	Armt1	invitro
43.9526	-2.50381	0.271723	-9.21459	3.12483e-20	3.5738e-19	DTNA	ENSG00000134769	ENSMUSG00000024302	1.48082	-0.960766	1.19144	-0.80639	0.420018	1	Dtna	invitro
2811.81	0.311535	0.0338175	9.21224	3.19374e-20	3.65082e-19	CLCN3	ENSG00000109572	ENSMUSG00000004319	4308.91	-0.170347	0.113124	-1.50584	0.132108	0.543147	Clcn3	invitro
92.6127	-1.60133	0.173928	-9.20684	3.35877e-20	3.83759e-19	CACNA1E	ENSG00000198216	ENSMUSG00000004110	335.986	-0.34753	0.310349	-1.1198	0.262797	0.688535	Cacna1e	invitro
3460.37	-0.322716	0.0350581	-9.20516	3.41149e-20	3.89591e-19	SUDS3	ENSG00000111707	ENSMUSG00000066900	2336.44	0.126703	0.0934054	1.35648	0.174945	0.601251	Suds3	invitro
1668.06	-0.42236	0.0458867	-9.2044	3.43589e-20	3.92186e-19	GMEB2	ENSG00000101216	ENSMUSG00000038705	1221.48	-0.121975	0.0825973	-1.47675	0.139744	0.553983	Gmeb2	invitro
1328.27	0.461143	0.050131	9.19877	3.62078e-20	4.12886e-19	RIDA	ENSG00000132541	ENSMUSG00000022323	203.618	0.416153	0.149744	2.77909	0.00545115	0.124685	Rida	invitro
26035.6	0.234169	0.0254588	9.19794	3.64861e-20	4.15857e-19	PTMA	ENSG00000187514	ENSMUSG00000026238	2865.76	0.314468	0.152471	2.06248	0.0391623	0.32913	Ptma	invitro
1862.07	-0.390346	0.0424486	-9.19572	3.72474e-20	4.24326e-19	GSTK1	ENSG00000197448	ENSMUSG00000029864	1090.67	0.432063	0.231772	1.86417	0.0622972	0.398007	Gstk1	invitro
2139.12	-0.346392	0.0377025	-9.18752	4.02003e-20	4.57742e-19	LRIF1	ENSG00000121931	ENSMUSG00000056260	381.486	-0.13247	0.144904	-0.914194	0.360615	0.770238	Lrif1	invitro
555.135	-0.663752	0.072257	-9.186	4.07733e-20	4.6404e-19	SUSD4	ENSG00000143502	ENSMUSG00000038576	3.29114	-2.18277	1.13973	-1.91516	0.0554717	1	Susd4	invitro
1091.11	0.4744	0.0516523	9.18449	4.13492e-20	4.70365e-19	BOLA3	ENSG00000163170	ENSMUSG00000045160	203.945	0.279009	0.157157	1.77535	0.0758407	0.433679	Bola3	invitro
2189.72	-0.372251	0.0405553	-9.17885	4.35724e-20	4.95413e-19	BMPR1A	ENSG00000107779	ENSMUSG00000021796	1967.09	0.00854519	0.0975695	0.0875805	0.93021	0.986078	Bmpr1a	invitro
3172.97	0.292913	0.0319144	9.17809	4.38813e-20	4.98682e-19	NDFIP1	ENSG00000131507	ENSMUSG00000024425	1118.02	0.211795	0.139196	1.52155	0.128121	0.537482	Ndfip1	invitro
1035.76	-0.494555	0.0539316	-9.17004	4.72855e-20	5.37107e-19	ARRDC3	ENSG00000113369	ENSMUSG00000074794	1752.18	0.298845	0.174083	1.71668	0.0860382	0.45627	Arrdc3	invitro
3944.39	0.303522	0.0330999	9.16989	4.73501e-20	5.37579e-19	DDX10	ENSG00000178105	ENSMUSG00000053289	513.767	-0.164973	0.172627	-0.955661	0.339243	0.754159	Ddx10	invitro
937.198	0.506618	0.055261	9.16773	4.83101e-20	5.48212e-19	LYRM1	ENSG00000102897	ENSMUSG00000030922	65.5095	0.000944976	0.216747	0.00435982	0.996521	0.999005	Lyrm1	invitro
32.798	4.6706	0.509639	9.16452	4.97698e-20	5.64502e-19	GGT5	ENSG00000099998	ENSMUSG00000006344	0.709967	1.0231	1.90463	0.537164	0.591154	1	Ggt5	invitro
1139.38	0.466698	0.0509265	9.16415	4.99396e-20	5.66152e-19	ZFAND5	ENSG00000107372	ENSMUSG00000024750	8464.46	-0.311814	0.16448	-1.89576	0.0579914	0.387933	Zfand5	invitro
151.004	-1.14836	0.125328	-9.16285	5.05464e-20	5.72753e-19	ZNF737	ENSG00000237440	ENSMUSG00000058246	1.83198	-0.215622	1.15082	-0.187364	0.851376	1	Gm10037	invitro
151.004	-1.14836	0.125328	-9.16285	5.05464e-20	5.72753e-19	ZNF737	ENSG00000237440	ENSMUSG00000098692	3.45337	0.0471416	0.804607	0.0585896	0.953279	1	Gm28041	invitro
3150.8	0.320054	0.0349327	9.16202	5.09364e-20	5.76892e-19	LRRC1	ENSG00000137269	ENSMUSG00000032352	2349.77	0.0636295	0.17044	0.373325	0.708906	0.930589	Lrrc1	invitro
1101.44	-0.46009	0.0502402	-9.15781	5.2962e-20	5.99543e-19	SYDE2	ENSG00000097096	ENSMUSG00000036863	339.373	-0.290571	0.195913	-1.48317	0.138031	0.550774	Syde2	invitro
1098.8	-0.45616	0.0498301	-9.15429	5.47148e-20	6.19084e-19	ANK2	ENSG00000145362	ENSMUSG00000032826	8.6036	0.368888	0.480148	0.76828	0.442321	0.817582	Ank2	invitro
2219.47	0.35689	0.0390163	9.14719	5.84364e-20	6.60872e-19	NEU3	ENSG00000162139	ENSMUSG00000035239	91.9096	0.579851	0.254805	2.27566	0.0228662	0.257482	Neu3	invitro
7703.43	0.235969	0.025798	9.1468	5.86444e-20	6.62904e-19	CYFIP1	ENSG00000273749	ENSMUSG00000030447	3369.16	-0.0882087	0.0903391	-0.976417	0.328858	0.747481	Cyfip1	invitro
1255.35	0.511782	0.0559772	9.14269	6.09172e-20	6.88261e-19	MICALL1	ENSG00000100139	ENSMUSG00000033039	542.378	0.139743	0.127061	1.09981	0.271415	0.697587	Micall1	invitro
1931.01	0.375933	0.0411256	9.14111	6.18168e-20	6.98087e-19	RNF11	ENSG00000123091	ENSMUSG00000028557	1695.41	-0.0838089	0.160426	-0.522413	0.601383	0.890467	Rnf11	invitro
2861.56	0.346958	0.0379581	9.14057	6.21218e-20	7.01191e-19	PFAS	ENSG00000178921	ENSMUSG00000020899	950.222	-0.164749	0.137897	-1.19473	0.232194	0.660182	Pfas	invitro
2316.04	0.349477	0.038243	9.13833	6.34232e-20	7.15535e-19	PRNP	ENSG00000171867	ENSMUSG00000079037	2181.76	-0.0507927	0.171125	-0.296817	0.766606	0.946743	Prnp	invitro
749.172	0.52338	0.0572802	9.13719	6.40957e-20	7.22772e-19	MAP7D3	ENSG00000129680	ENSMUSG00000067878	1.50766	1.14676	1.27831	0.897089	0.369672	1	Mtap7d3	invitro
7770.22	-0.241152	0.0264082	-9.13171	6.74271e-20	7.59972e-19	RHOA	ENSG00000067560	ENSMUSG00000007815	3814.93	0.149296	0.12915	1.15599	0.247684	0.675829	Rhoa	invitro
3157.74	0.342545	0.0375202	9.1296	6.87532e-20	7.74545e-19	INTS13	ENSG00000064102	ENSMUSG00000040250	507	-0.0398372	0.177536	-0.224389	0.822455	0.96163	Asun	invitro
153.061	1.18241	0.129526	9.12875	6.92918e-20	7.80235e-19	PHLDA3	ENSG00000174307	ENSMUSG00000041801	9.38947	-0.0912812	0.640881	-0.142431	0.88674	0.975541	Phlda3	invitro
915.465	-0.502352	0.0550376	-9.12743	7.01418e-20	7.89425e-19	CCNJ	ENSG00000107443	ENSMUSG00000025010	157.455	1.21928	0.193182	6.31154	2.7627e-10	1.03213e-07	Ccnj	both
1465.69	-0.400433	0.0438838	-9.12486	7.18304e-20	8.0804e-19	TRUB1	ENSG00000165832	ENSMUSG00000025086	185.65	-0.147958	0.24391	-0.606609	0.54411	0.867321	Trub1	invitro
4040.7	0.316126	0.0346504	9.12331	7.28636e-20	8.18873e-19	FASTKD2	ENSG00000118246	ENSMUSG00000025962	319.947	-0.12554	0.214839	-0.584344	0.558989	0.872862	Fastkd2	invitro
476.426	-0.642479	0.0704214	-9.12335	7.28389e-20	8.18873e-19	COLGALT2	ENSG00000198756	ENSMUSG00000032649	0.458465	2.31803	2.6763	0.866133	0.386417	1	Colgalt2	invitro
420.957	0.734675	0.0805344	9.12251	7.34067e-20	8.2458e-19	NOCT	ENSG00000151014	ENSMUSG00000023087	3771.26	-0.105053	0.243896	-0.430731	0.666664	0.915751	Noct	invitro
1382.49	-0.404819	0.0443952	-9.11852	7.61597e-20	8.55093e-19	ZNF629	ENSG00000102870	ENSMUSG00000045639	416.216	-0.063141	0.159013	-0.39708	0.691308	0.925293	Zfp629	invitro
150.258	1.32486	0.145546	9.10272	8.80996e-20	9.87723e-19	SULT1C2	ENSG00000198203	ENSMUSG00000023122	440.03	-0.235089	0.262331	-0.896156	0.370169	0.775558	Sult1c2	invitro
5062.51	-0.292394	0.0321671	-9.08984	9.9184e-20	1.11093e-18	ROMO1	ENSG00000125995	ENSMUSG00000067847	351.625	0.24813	0.146992	1.68805	0.0914015	0.467041	Romo1	invitro
758.132	-0.553621	0.0609204	-9.08763	1.01224e-19	1.13323e-18	XXYLT1	ENSG00000173950	ENSMUSG00000047434	252.466	0.274622	0.183754	1.49451	0.135043	0.545907	Xxylt1	invitro
1986.49	0.358032	0.0394101	9.08479	1.039e-19	1.16263e-18	INTS8	ENSG00000164941	ENSMUSG00000040738	824.626	-0.0819443	0.105574	-0.776181	0.437642	0.813893	Ints8	invitro
17051	0.188188	0.0207233	9.08101	1.07568e-19	1.2031e-18	PRDX1	ENSG00000117450	ENSMUSG00000028691	4281.28	0.216773	0.1434	1.51167	0.130618	0.541659	Prdx1	invitro
13175.3	0.232798	0.0256509	9.07561	1.13045e-19	1.26375e-18	PAICS	ENSG00000128050	ENSMUSG00000029247	735.748	0.214622	0.19093	1.12409	0.260976	0.686897	Paics	invitro
251.288	0.9492	0.104595	9.07502	1.13657e-19	1.26998e-18	PLEKHB1	ENSG00000021300	ENSMUSG00000030701	145.968	-0.602015	0.180878	-3.3283	0.000873776	0.0424471	Plekhb1	both
115.741	1.38653	0.152789	9.07483	1.13859e-19	1.27164e-18	EIF4E3	ENSG00000163412	ENSMUSG00000093661	85.7608	0.114712	0.349821	0.327916	0.742975	0.941478	Eif4e3	invitro
3306.34	-0.312265	0.0344175	-9.07286	1.15938e-19	1.29423e-18	ADNP	ENSG00000101126	ENSMUSG00000051149	91.7814	-0.358573	0.188978	-1.89744	0.0577704	0.387549	Adnp	invitro
1991.95	-0.356407	0.0392844	-9.07248	1.1634e-19	1.2981e-18	RBM5	ENSG00000003756	ENSMUSG00000032580	3456.71	-0.0693385	0.0938422	-0.738884	0.459977	0.8251	Rbm5	invitro
2564.55	0.343575	0.0378857	9.06872	1.20419e-19	1.34297e-18	MRPS18A	ENSG00000096080	ENSMUSG00000023967	499.002	0.129801	0.135318	0.959233	0.337441	0.752973	Mrps18a	invitro
4126.52	0.343667	0.0379005	9.0676	1.21665e-19	1.35621e-18	BIRC2	ENSG00000110330	ENSMUSG00000057367	822.66	7.42816e-06	0.101181	7.34147e-05	0.999941	0.999962	Birc2	invitro
1025.4	0.450212	0.0496607	9.06576	1.23737e-19	1.37866e-18	SRRD	ENSG00000100104	ENSMUSG00000029346	97.8922	0.123864	0.165059	0.750424	0.452999	0.821451	Srrd	invitro
713.226	-0.544942	0.0601211	-9.06406	1.25679e-19	1.39963e-18	MEF2A	ENSG00000068305	ENSMUSG00000030557	961.405	-0.177359	0.0893828	-1.98426	0.0472264	0.35558	Mef2a	invitro
533.966	-0.642961	0.0709943	-9.05653	1.34672e-19	1.49906e-18	TBC1D24	ENSG00000162065	ENSMUSG00000036473	415.195	-0.355644	0.11406	-3.11805	0.0018205	0.0641581	Tbc1d24	invitro
2436.36	0.328113	0.0362456	9.05248	1.39761e-19	1.55497e-18	PLCXD1	ENSG00000182378	ENSMUSG00000064247	80.915	0.0295353	0.196237	0.150508	0.880363	0.975278	Plcxd1	invitro
1151.99	0.445886	0.0492636	9.05103	1.41631e-19	1.57502e-18	LRR1	ENSG00000165501	ENSMUSG00000034883	12.294	0.284186	0.455094	0.624456	0.532328	0.860134	Lrr1	invitro
10016.2	-0.264734	0.0292604	-9.04752	1.46257e-19	1.62492e-18	LUC7L3	ENSG00000108848	ENSMUSG00000020863	2010.6	-0.164272	0.0933448	-1.75984	0.0784352	0.440243	Luc7l3	invitro
1922.69	0.356046	0.0393527	9.04755	1.46211e-19	1.62492e-18	EFR3A	ENSG00000132294	ENSMUSG00000015002	1870.21	-0.0145388	0.0953384	-0.152497	0.878795	0.9745	Efr3a	invitro
6854.72	0.232282	0.0256743	9.04725	1.4662e-19	1.62818e-18	EI24	ENSG00000149547	ENSMUSG00000062762	1688.04	0.0975848	0.0951829	1.02523	0.305253	0.727037	Ei24	invitro
361.679	0.783252	0.0865934	9.04517	1.49428e-19	1.65856e-18	ENO2	ENSG00000111674	ENSMUSG00000004267	5.51071	-0.0884563	0.731415	-0.120939	0.90374	0.979193	Eno2	invitro
385.731	-0.75006	0.0829293	-9.04457	1.50254e-19	1.66694e-18	PGAP3	ENSG00000161395	ENSMUSG00000038208	558.036	0.0872795	0.127465	0.684733	0.493513	0.842272	Pgap3	invitro
1551.54	-0.396775	0.0438746	-9.04339	1.5189e-19	1.68429e-18	TGIF2	ENSG00000118707	ENSMUSG00000062175	43.0217	-0.263253	0.301323	-0.873657	0.382305	0.783817	Tgif2	invitro
3730.3	0.270569	0.0299399	9.03706	1.60944e-19	1.78299e-18	TTK	ENSG00000112742	ENSMUSG00000038379	189.234	-0.6209	0.292419	-2.12333	0.0337266	0.308381	Ttk	invitro
6085.49	0.238372	0.0263906	9.03244	1.67885e-19	1.85901e-18	PGM3	ENSG00000013375	ENSMUSG00000056131	998.576	0.0104299	0.100318	0.103968	0.917195	0.98214	Pgm3	invitro
31.2121	3.95029	0.437643	9.02628	1.77611e-19	1.96484e-18	SLC39A2	ENSG00000165794	ENSMUSG00000072572	21.4341	0.238786	0.346079	0.689975	0.49021	0.84018	Slc39a2	invitro
2806.43	0.360704	0.0399775	9.02268	1.83548e-19	2.0286e-18	UBE2L3	ENSG00000185651	ENSMUSG00000038965	775.874	0.134937	0.116634	1.15693	0.247301	0.675654	Ube2l3	invitro
3020.8	-0.294495	0.0326469	-9.02063	1.8701e-19	2.06588e-18	PSMF1	ENSG00000125818	ENSMUSG00000032869	456.779	-0.026569	0.107198	-0.24785	0.804251	0.95595	Psmf1	invitro
5020.94	-0.247724	0.027487	-9.01241	2.01578e-19	2.2247e-18	MYO10	ENSG00000145555	ENSMUSG00000022272	7469.97	-0.275917	0.125569	-2.19734	0.0279963	0.281768	Myo10	invitro
13502.3	0.222283	0.0246673	9.01123	2.03756e-19	2.24768e-18	ACTR3	ENSG00000115091	ENSMUSG00000026341	6512.55	0.107742	0.122956	0.87626	0.380889	0.78237	Actr3	invitro
1492.27	-0.410295	0.0455337	-9.0108	2.04566e-19	2.25554e-18	MLLT6	ENSG00000275023	ENSMUSG00000038437	1807.43	-0.0870644	0.144144	-0.604012	0.545836	0.867473	Mllt6	invitro
1561.3	0.381112	0.0422968	9.01041	2.05285e-19	2.26241e-18	ACTR10	ENSG00000131966	ENSMUSG00000021076	735.893	0.297048	0.100692	2.95007	0.00317697	0.0898195	Actr10	invitro
4218.39	0.347453	0.0385755	9.0071	2.11568e-19	2.33054e-18	BAMBI	ENSG00000095739	ENSMUSG00000024232	76.4745	0.0152826	0.274026	0.0557705	0.955525	0.990465	Bambi	invitro
966.071	-0.517395	0.0574521	-9.00569	2.1432e-19	2.35975e-18	FBXL19	ENSG00000099364	ENSMUSG00000030811	1149.65	0.144343	0.159747	0.903576	0.36622	0.772265	Fbxl19	invitro
4017.23	0.267473	0.0297125	9.00202	2.216e-19	2.43875e-18	CD59	ENSG00000085063	ENSMUSG00000032679	12.9623	0.993038	0.510205	1.94635	0.0516124	0.369794	Cd59a	invitro
4017.23	0.267473	0.0297125	9.00202	2.216e-19	2.43875e-18	CD59	ENSG00000085063	ENSMUSG00000068686	1.90626	-1.17418	1.14806	-1.02275	0.306424	1	Cd59b	invitro
4076.18	0.302227	0.033574	9.00183	2.21988e-19	2.44187e-18	HGD	ENSG00000113924	ENSMUSG00000022821	2.65379	-0.055483	0.901138	-0.0615699	0.950905	1	Hgd	invitro
3510.13	-0.301131	0.0334552	-9.00104	2.23598e-19	2.45842e-18	STAG1	ENSG00000118007	ENSMUSG00000037286	1463.03	-0.165624	0.103805	-1.59554	0.110592	0.507506	Stag1	invitro
3084.27	-0.33159	0.0368439	-8.99986	2.2601e-19	2.48377e-18	LTN1	ENSG00000198862	ENSMUSG00000052299	1533.96	-0.151503	0.103929	-1.45775	0.144909	0.561424	Ltn1	invitro
1466.57	0.396474	0.0440556	8.99941	2.26936e-19	2.49277e-18	MPHOSPH6	ENSG00000135698	ENSMUSG00000031843	223.289	0.0402176	0.140598	0.286046	0.774843	0.949677	Mphosph6	invitro
16740.4	-0.207731	0.0230906	-8.99633	2.33385e-19	2.5624e-18	NUCKS1	ENSG00000069275	ENSMUSG00000026434	2197.94	0.0558773	0.165502	0.337622	0.735648	0.939529	Nucks1	invitro
1915.88	-0.381759	0.0424368	-8.99595	2.34206e-19	2.57021e-18	UBP1	ENSG00000153560	ENSMUSG00000009741	1918.17	-0.214846	0.0989296	-2.1717	0.0298781	0.289751	Ubp1	invitro
2606.48	0.338384	0.0376227	8.99413	2.38108e-19	2.6118e-18	ERLIN2	ENSG00000147475	ENSMUSG00000031483	2273.15	0.10916	0.0919757	1.18683	0.235293	0.662953	Erlin2	invitro
148.903	-1.19189	0.132537	-8.99286	2.40871e-19	2.64086e-18	GLCCI1	ENSG00000106415	ENSMUSG00000029638	154.504	-0.190505	0.155808	-1.22269	0.221446	0.648994	Glcci1	invitro
1550.68	0.431899	0.0480318	8.99194	2.42897e-19	2.66183e-18	RELL1	ENSG00000181826	ENSMUSG00000047881	1369.2	0.212087	0.161208	1.31561	0.188306	0.615221	Rell1	invitro
1627.33	-0.465356	0.0517566	-8.99123	2.44474e-19	2.67786e-18	RICTOR	ENSG00000164327	ENSMUSG00000050310	2272.27	-0.169605	0.0785075	-2.16036	0.0307448	0.293798	Rictor	invitro
14853.4	0.332227	0.0369629	8.98811	2.51513e-19	2.75366e-18	SLC7A5	ENSG00000103257	ENSMUSG00000040010	265.233	-0.237946	0.213849	-1.11269	0.265844	0.692102	Slc7a5	invitro
924.471	-0.47484	0.052885	-8.97873	2.73904e-19	2.99739e-18	CYB561	ENSG00000008283	ENSMUSG00000019590	1949.92	-0.073582	0.0878236	-0.837838	0.402121	0.794208	Cyb561	invitro
3412.98	0.292845	0.0326341	8.9736	2.86982e-19	3.13905e-18	TRAPPC2L	ENSG00000167515	ENSMUSG00000015013	359.54	0.187004	0.101174	1.84835	0.064552	0.405316	Trappc2l	invitro
3724.01	-0.274241	0.0305687	-8.97131	2.93008e-19	3.20346e-18	TTI1	ENSG00000101407	ENSMUSG00000027650	458.418	-0.00335636	0.109981	-0.0305175	0.975654	0.993733	Tti1	invitro
1789.23	0.393589	0.0438995	8.96568	3.08377e-19	3.3699e-18	PAK1IP1	ENSG00000111845	ENSMUSG00000038683	596.336	-0.00645981	0.154442	-0.0418268	0.966637	0.99276	Pak1ip1	invitro
2804.19	0.360298	0.0401895	8.96498	3.10345e-19	3.38982e-18	MRPS10	ENSG00000048544	ENSMUSG00000034729	302.293	-0.0296195	0.137203	-0.21588	0.829081	0.96355	Mrps10	invitro
1561.43	0.455203	0.0508277	8.95581	3.37256e-19	3.68204e-18	REEP6	ENSG00000115255	ENSMUSG00000035504	486.013	0.0962243	0.144492	0.665947	0.505445	0.848088	Reep6	invitro
1379.06	-0.406488	0.0453907	-8.95531	3.38788e-19	3.69703e-18	RAB12	ENSG00000206418	ENSMUSG00000023460	446.678	-0.0785561	0.172244	-0.456076	0.648336	0.909993	Rab12	invitro
4793.89	-0.281559	0.031455	-8.95118	3.51695e-19	3.83609e-18	NCBP2	ENSG00000114503	ENSMUSG00000022774	237.539	0.0934521	0.133193	0.701632	0.482909	0.836927	Ncbp2	invitro
1071.12	-0.441494	0.0493259	-8.95055	3.53722e-19	3.85639e-18	ARHGEF26	ENSG00000114790	ENSMUSG00000036885	649.258	-0.0277488	0.124161	-0.223491	0.823154	0.96183	Arhgef26	invitro
7331.96	0.262965	0.0293937	8.9463	3.67591e-19	4.00573e-18	MRPL3	ENSG00000114686	ENSMUSG00000032563	441.518	0.0529941	0.169298	0.313023	0.754263	0.945299	Mrpl3	invitro
2326.37	0.331571	0.0370783	8.94246	3.80603e-19	4.14559e-18	PEX26	ENSG00000215193	ENSMUSG00000067825	480.676	0.03883	0.111614	0.347895	0.727919	0.935444	Pex26	invitro
1356.77	-0.407744	0.0456032	-8.94114	3.85177e-19	4.19345e-18	VPS50	ENSG00000004766	ENSMUSG00000001376	778.126	-0.142508	0.111316	-1.28021	0.20047	0.627482	Vps50	invitro
76.5338	-1.64073	0.183524	-8.94012	3.88739e-19	4.23026e-18	CILP2	ENSG00000160161	ENSMUSG00000044006	1.8814	0.601142	1.24273	0.483726	0.628581	1	Cilp2	invitro
3787.95	0.317683	0.0355353	8.93993	3.89401e-19	4.23548e-18	PLEKHG4	ENSG00000196155	ENSMUSG00000014782	8.40552	-0.433108	0.541028	-0.800528	0.423405	0.804581	Plekhg4	invitro
2087.47	-0.335505	0.0375296	-8.93974	3.90086e-19	4.24096e-18	COG2	ENSG00000135775	ENSMUSG00000031979	1496.07	-0.11537	0.0726236	-1.58861	0.112149	0.50977	Cog2	invitro
1879.94	0.341644	0.0382332	8.93579	4.04276e-19	4.39318e-18	ELOA	ENSG00000011007	ENSMUSG00000028668	2241.57	-0.02594	0.137571	-0.188558	0.85044	0.96737	Tceb3	invitro
782.707	-0.498196	0.0557634	-8.9341	4.1051e-19	4.45885e-18	NR3C1	ENSG00000113580	ENSMUSG00000024431	3501.5	-0.0225616	0.141942	-0.158949	0.873709	0.973331	Nr3c1	invitro
2969.9	-0.312451	0.0349747	-8.93364	4.12215e-19	4.47529e-18	PTOV1	ENSG00000104960	ENSMUSG00000038502	799.236	0.188061	0.149654	1.25663	0.208886	0.636756	Ptov1	invitro
1057.37	0.4578	0.0512794	8.92756	4.35492e-19	4.7236e-18	METTL21A	ENSG00000144401	ENSMUSG00000025956	154.025	0.255994	0.158431	1.6158	0.106137	0.500238	Mettl21a	invitro
1497.84	-0.39426	0.0441799	-8.92396	4.49887e-19	4.87747e-18	ARHGEF7	ENSG00000102606	ENSMUSG00000031511	1927.94	-0.112605	0.13451	-0.837155	0.402505	0.794208	Arhgef7	invitro
507.072	0.650252	0.0729217	8.91714	4.78498e-19	5.18525e-18	GPRASP2	ENSG00000158301	ENSMUSG00000072966	7.33987	-0.535898	0.566991	-0.945161	0.344577	0.758475	Gprasp2	invitro
2618.17	-0.300912	0.0337503	-8.91584	4.84125e-19	5.24379e-18	BUD31	ENSG00000106245	ENSMUSG00000038722	440.797	0.0607321	0.0981254	0.618924	0.535967	0.862732	Bud31	invitro
565.32	0.610349	0.0684618	8.91517	4.87084e-19	5.27339e-18	CUEDC1	ENSG00000180891	ENSMUSG00000018378	159.799	-0.0449266	0.204022	-0.220205	0.825712	0.96263	Cuedc1	invitro
1195.17	0.425963	0.0477816	8.91478	4.88776e-19	5.28926e-18	UEVLD	ENSG00000151116	ENSMUSG00000043262	372.221	0.0228911	0.107112	0.213712	0.830772	0.963876	Uevld	invitro
2278.12	-0.316902	0.0355683	-8.90969	5.11754e-19	5.53534e-18	SMARCC2	ENSG00000139613	ENSMUSG00000025369	3214.6	0.0790633	0.089342	0.884951	0.376183	0.779625	Smarcc2	invitro
64.5732	-2.05633	0.230825	-8.90865	5.16588e-19	5.58504e-18	SULT1E1	ENSG00000109193	ENSMUSG00000029272	0.381654	0.813723	2.85046	0.285471	0.775284	1	Sult1e1	invitro
1519.31	0.417472	0.0468833	8.9045	5.36266e-19	5.79241e-18	ACOT9	ENSG00000123130	ENSMUSG00000025287	648.961	-0.182585	0.138375	-1.3195	0.187003	0.613349	Acot9	invitro
1703.19	-0.427783	0.0480641	-8.90025	5.57206e-19	6.01344e-18	ANKRD10	ENSG00000088448	ENSMUSG00000031508	2420.83	-0.351507	0.150938	-2.32882	0.0198685	0.242235	Ankrd10	invitro
41.4177	-2.61737	0.294078	-8.90024	5.57244e-19	6.01344e-18	HNF4G	ENSG00000164749	ENSMUSG00000017688	947.261	-0.130917	0.172701	-0.758054	0.448418	0.819724	Hnf4g	invitro
2067.11	0.370674	0.0416507	8.89958	5.60575e-19	6.0438e-18	TMEM131	ENSG00000075568	ENSMUSG00000026116	4908.26	-0.321416	0.135585	-2.37058	0.01776	0.226563	Tmem131	invitro
6133.41	0.249861	0.0280756	8.89959	5.6053e-19	6.0438e-18	PHLDB2	ENSG00000144824	ENSMUSG00000033149	214.854	-0.13256	0.187623	-0.706522	0.479864	0.835233	Phldb2	invitro
3764.74	-0.302743	0.0340253	-8.89759	5.7071e-19	6.14738e-18	LRP6	ENSG00000070018	ENSMUSG00000030201	8779.69	-0.150736	0.165899	-0.908604	0.363559	0.771432	Lrp6	invitro
851.728	-0.485242	0.0545363	-8.89761	5.70616e-19	6.14738e-18	CACFD1	ENSG00000160325	ENSMUSG00000015488	665.655	-0.0338326	0.110222	-0.306949	0.758882	0.945742	Cacfd1	invitro
544.9	0.622279	0.0699411	8.89719	5.72802e-19	6.16707e-18	TAF13	ENSG00000197780	ENSMUSG00000048100	389.094	0.270756	0.122226	2.2152	0.0267465	0.275996	Taf13	invitro
5351.67	0.284562	0.0320033	8.89164	6.02126e-19	6.4798e-18	PSMD11	ENSG00000108671	ENSMUSG00000017428	1270.39	-0.0552909	0.106184	-0.520709	0.602569	0.890912	Psmd11	invitro
8342.47	0.226504	0.0254776	8.89034	6.0923e-19	6.55322e-18	ACAT1	ENSG00000075239	ENSMUSG00000032047	1467.25	0.314236	0.141664	2.21818	0.0265426	0.275099	Acat1	invitro
1940.33	-0.367581	0.0413551	-8.8884	6.19968e-19	6.66565e-18	EZH2	ENSG00000106462	ENSMUSG00000029687	709.985	-0.136657	0.109831	-1.24425	0.213409	0.641591	Ezh2	invitro
612.903	1.23081	0.138484	8.88775	6.23594e-19	6.70156e-18	APOA4	ENSG00000110244	ENSMUSG00000032080	11.651	0.762546	1.71872	0.443671	0.657281	0.911985	Apoa4	invitro
2935.31	-0.305017	0.0343251	-8.8861	6.32892e-19	6.79834e-18	DOCK7	ENSG00000116641	ENSMUSG00000028556	1942.85	-0.26951	0.105102	-2.56428	0.010339	0.169736	Dock7	invitro
15498.8	0.26477	0.0297972	8.88573	6.35017e-19	6.81803e-18	MBNL3	ENSG00000076770	ENSMUSG00000036109	410.895	0.170364	0.13283	1.28257	0.199642	0.626643	Mbnl3	invitro
1631.92	-0.364573	0.0410551	-8.88009	6.68054e-19	7.16944e-18	MFSD14A	ENSG00000156875	ENSMUSG00000089911	829.285	-0.109261	0.157753	-0.69261	0.488555	0.839194	Mfsd14a	invitro
2283.23	0.426097	0.0479908	8.87872	6.76313e-19	7.25474e-18	MYBBP1A	ENSG00000132382	ENSMUSG00000040463	1337.52	-0.296691	0.201974	-1.46895	0.141846	0.556703	Mybbp1a	invitro
87.6713	1.65176	0.18605	8.87802	6.806e-19	7.29737e-18	SERPINE1	ENSG00000106366	ENSMUSG00000037411	24.5094	-0.132829	0.467736	-0.283983	0.776423	0.949677	Serpine1	invitro
335.632	0.748021	0.0842669	8.87682	6.88015e-19	7.37348e-18	SUSD2	ENSG00000099994	ENSMUSG00000006342	8.08957	-0.907629	0.554943	-1.63554	0.101937	0.489441	Susd2	invitro
6893.97	0.301997	0.034023	8.87626	6.91472e-19	7.40373e-18	PA2G4	ENSG00000170515	ENSMUSG00000025364	1175.53	0.142196	0.108765	1.30737	0.191089	0.617515	Pa2g4	invitro
231.615	0.94421	0.106388	8.87514	6.98474e-19	7.47527e-18	MR1	ENSG00000153029	ENSMUSG00000026471	0.603672	-0.534932	1.81266	-0.295109	0.76791	1	Mr1	invitro
112.199	-1.31295	0.147938	-8.87504	6.99087e-19	7.47841e-18	MAP2K6	ENSG00000108984	ENSMUSG00000020623	286.121	0.139173	0.154954	0.898159	0.369101	0.774583	Map2k6	invitro
[truncated: 12,574 more rows]
