# Supplementary material for: DNA methyltransferase 3A controls intestinal epithelial barrier function and regeneration in the colon
Source: Nat Commun. 2022 Oct 21;13:6266. doi: 10.1038/s41467-022-33844-2 (PMC9587301; doi:10.1038/s41467-022-33844-2)
Supplement: Supplementary file 16 — Supplementary Data 13 [file 41467_2022_33844_MOESM16_ESM.xlsx]

## Sheet: Supplementary Data 13
Supplementary Data 13: List of GO terms enriched in DMPs at day 5 and day 12 of DSS treatment in Dnmt3afl/fl and Dnmt3a△IEC mice.
GO.ID	Term	Annotated	Significant	Expected	Fisher.classic	Genes	Condition
GO:0097352	autophagosome maturation	7	2	0.09	0.0033	,Lix1,Rubcn	Dnmt3a fl/fl Day5
GO:0001938	positive regulation of endothelial cell ...	29	3	0.37	0.0058	,Adam17,Rptor,Vash2	Dnmt3a fl/fl Day5
GO:0033554	cellular response to stress	422	12	5.42	0.0064	,Adam17,Casp12,Srf,Mapk9,Map3k6,Stt3b,Dhrs2,Macrod2,Meak7,Rptor,Nfrkb,Zbtb38	Dnmt3a fl/fl Day5
GO:0001961	positive regulation of cytokine-mediated...	10	2	0.13	0.0068	,Adam17,Il1r1	Dnmt3a fl/fl Day5
GO:0043280	positive regulation of cysteine-type end...	35	3	0.45	0.0098	,Casp12,Mapk9,Mtch1	Dnmt3a fl/fl Day5
GO:2001222	regulation of neuron migration	12	2	0.15	0.0098	,Adam17,Il1r1	Dnmt3a fl/fl Day5
GO:0001569	branching involved in blood vessel morph...	13	2	0.17	0.0115	,Gbx2,Srf	Dnmt3a fl/fl Day5
GO:1900087	positive regulation of G1/S transition o...	13	2	0.17	0.0115	,Adam17,Rptor	Dnmt3a fl/fl Day5
GO:1902808	positive regulation of cell cycle G1/S p...	16	2	0.21	0.0173	,Adam17,Rptor	Dnmt3a fl/fl Day5
GO:0032722	positive regulation of chemokine product...	17	2	0.22	0.0195	,Adam17,Mapk9	Dnmt3a fl/fl Day5
GO:0007623	circadian rhythm	45	3	0.58	0.0195	,Id3,Mapk9,Srrd	Dnmt3a fl/fl Day5
GO:0033077	T cell differentiation in thymus	18	2	0.23	0.0217	,Adam17,Srf	Dnmt3a fl/fl Day5
GO:0000082	G1/S transition of mitotic cell cycle	48	3	0.62	0.0231	,Adam17,Rptor,Trim71	Dnmt3a fl/fl Day5
GO:0044843	cell cycle G1/S phase transition	51	3	0.65	0.0271	,Adam17,Rptor,Trim71	Dnmt3a fl/fl Day5
GO:0030307	positive regulation of cell growth	52	3	0.67	0.0285	,Adam17,Srf,Rptor	Dnmt3a fl/fl Day5
GO:0032642	regulation of chemokine production	21	2	0.27	0.0291	,Adam17,Mapk9	Dnmt3a fl/fl Day5
GO:0032602	chemokine production	22	2	0.28	0.0318	,Adam17,Mapk9	Dnmt3a fl/fl Day5
GO:0072521	purine-containing compound metabolic pro...	101	4	1.3	0.0399	,Adssl1,Nppc,Macrod2,Acnat1	Dnmt3a fl/fl Day5
GO:1901992	positive regulation of mitotic cell cycl...	25	2	0.32	0.0402	,Adam17,Rptor	Dnmt3a fl/fl Day5
GO:0043065	positive regulation of apoptotic process	149	5	1.91	0.0413	,Adam17,Casp12,Id3,Mapk9,Mtch1	Dnmt3a fl/fl Day5
GO:0034599	cellular response to oxidative stress	61	3	0.78	0.0428	,Mapk9,Dhrs2,Meak7	Dnmt3a fl/fl Day5
GO:0043068	positive regulation of programmed cell d...	151	5	1.94	0.0433	,Adam17,Casp12,Id3,Mapk9,Mtch1	Dnmt3a fl/fl Day5
GO:0001558	regulation of cell growth	104	4	1.34	0.0436	,Adam17,Srf,Naif1,Rptor	Dnmt3a fl/fl Day5
GO:0061564	axon development	104	4	1.34	0.0436	,Adam17,Gbx2,Srf,Vash2	Dnmt3a fl/fl Day5
GO:0048511	rhythmic process	62	3	0.8	0.0446	,Id3,Mapk9,Srrd	Dnmt3a fl/fl Day5
GO:0033138	positive regulation of peptidyl-serine p...	27	2	0.35	0.0463	,Sh2d3c,Rptor	Dnmt3a fl/fl Day5
GO:0008637	apoptotic mitochondrial changes	27	2	0.35	0.0463	,Mapk9,Naif1	Dnmt3a fl/fl Day5
GO:0002460	adaptive immune response based on somati...	64	3	0.82	0.0483	,Adam17,Il1r1,Masp2	Dnmt3a fl/fl Day5
GO:0006275	regulation of DNA replication	28	2	0.36	0.0495	,Id3,Zbtb38	Dnmt3a fl/fl Day5
GO:0002687	positive regulation of leukocyte migrati...	28	2	0.36	0.0495	,Adam17,Il1r1	Dnmt3a fl/fl Day5
GO:0045445	myoblast differentiation	28	2	0.36	0.0495	,Id3,Srf	Dnmt3a fl/fl Day5
GO:0042752	regulation of circadian rhythm	28	2	0.36	0.0495	,Mapk9,Srrd	Dnmt3a fl/fl Day5
GO:0071428	rRNA-containing ribonucleoprotein comple...	5	3	0.2	0.00062	,Ran,Tsc1,Lsg1	Dnmt3a△IEC Day 5
GO:0032689	negative regulation of interferon-gamma ...	5	3	0.2	0.00062	,Laptm5,Scgb1a1,Gimap3	Dnmt3a△IEC Day 5
GO:1903055	positive regulation of extracellular mat...	6	3	0.24	0.0012	,Rb1,Meltf,Phldb1	Dnmt3a△IEC Day 5
GO:0033137	negative regulation of peptidyl-serine p...	6	3	0.24	0.0012	,Hgf,Mlxipl,Gpd1l	Dnmt3a△IEC Day 5
GO:0008285	negative regulation of cell population p...	172	16	6.99	0.00149	,Cdkn2c,Laptm5,Muc2,Ptgds,Rb1,Scgb1a1,Ccn5,Sfrp5,Cend1,Tsc1,Ctnnbip1,Krit1,Plk5,Ndrg4,Cd109,H2ac6	Dnmt3a△IEC Day 5
GO:0034331	cell junction maintenance	9	3	0.37	0.00462	,Arf6,Kifc3,Cd177	Dnmt3a△IEC Day 5
GO:0032007	negative regulation of TOR signaling	9	3	0.37	0.00462	,Nprl3,Tsc1,Tnfaip8l1	Dnmt3a△IEC Day 5
GO:0060632	regulation of microtubule-based movement	18	4	0.73	0.00516	,Tex101,Bbs2,Caly,Trim58	Dnmt3a△IEC Day 5
GO:0002573	myeloid leukocyte differentiation	54	7	2.19	0.00573	,Efna2,Rb1,Ctnnbip1,Gimap3,Il23a,Cul4a,Cd109	Dnmt3a△IEC Day 5
GO:0048536	spleen development	10	3	0.41	0.00641	,Bcl3,Nkx2-5,Pcid2	Dnmt3a△IEC Day 5
GO:0032733	positive regulation of interleukin-10 pr...	10	3	0.41	0.00641	,Bcl3,Hgf,Il23a	Dnmt3a△IEC Day 5
GO:0030431	sleep	10	3	0.41	0.00641	,Ptgds,Slc29a1,Btbd9	Dnmt3a△IEC Day 5
GO:1903131	mononuclear cell differentiation	101	10	4.1	0.00743	,Bcl3,Laptm5,Slc46a2,Mink1,Clcf1,Tsc1,Ctnnbip1,Gimap3,Il23a,Pcid2	Dnmt3a△IEC Day 5
GO:0006892	post-Golgi vesicle-mediated transport	21	4	0.85	0.00917	,Laptm5,Plcb3,Sort1,Bbs2	Dnmt3a△IEC Day 5
GO:1903510	mucopolysaccharide metabolic process	22	4	0.89	0.01086	,Itih4,Pdgfb,Hyal5,Bpnt2	Dnmt3a△IEC Day 5
GO:0030098	lymphocyte differentiation	91	9	3.7	0.01098	,Bcl3,Laptm5,Slc46a2,Mink1,Clcf1,Tsc1,Gimap3,Il23a,Pcid2	Dnmt3a△IEC Day 5
GO:0002292	T cell differentiation involved in immun...	12	3	0.49	0.01106	,Bcl3,Tsc1,Il23a	Dnmt3a△IEC Day 5
GO:1903708	positive regulation of hemopoiesis	34	5	1.38	0.01118	,Rb1,Ctnnbip1,Gimap3,Il23a,Pcid2	Dnmt3a△IEC Day 5
GO:1902107	positive regulation of leukocyte differe...	34	5	1.38	0.01118	,Rb1,Ctnnbip1,Gimap3,Il23a,Pcid2	Dnmt3a△IEC Day 5
GO:0051346	negative regulation of hydrolase activit...	79	8	3.21	0.01412	,Hgf,Itih4,Ppp1r1b,Sort1,Tsc1,Serpina10,Pcid2,Cd109	Dnmt3a△IEC Day 5
GO:1902105	regulation of leukocyte differentiation	64	7	2.6	0.0143	,Rb1,Slc46a2,Ctnnbip1,Gimap3,Il23a,Cul4a,Pcid2	Dnmt3a△IEC Day 5
GO:0002443	leukocyte mediated immunity	95	9	3.86	0.01433	,Bcl3,Ptgds,Ywhaz,Clcf1,Cd177,Gimap3,Il23a,Ddx1,H2-Ea	Dnmt3a△IEC Day 5
GO:0051547	regulation of keratinocyte migration	5	2	0.2	0.01513	,Arf6,Epb41l4b	Dnmt3a△IEC Day 5
GO:0051549	positive regulation of keratinocyte migr...	5	2	0.2	0.01513	,Arf6,Epb41l4b	Dnmt3a△IEC Day 5
GO:0046006	regulation of activated T cell prolifera...	5	2	0.2	0.01513	,Laptm5,Il23a	Dnmt3a△IEC Day 5
GO:0090160	Golgi to lysosome transport	5	2	0.2	0.01513	,Laptm5,Sort1	Dnmt3a△IEC Day 5
GO:0040015	negative regulation of multicellular org...	5	2	0.2	0.01513	,Bbs2,Socs2	Dnmt3a△IEC Day 5
GO:0032717	negative regulation of interleukin-8 pro...	5	2	0.2	0.01513	,Anxa4,Bcl3	Dnmt3a△IEC Day 5
GO:0008298	intracellular mRNA localization	5	2	0.2	0.01513	,Zfp385a,Pcid2	Dnmt3a△IEC Day 5
GO:0042092	type 2 immune response	5	2	0.2	0.01513	,Bcl3,Clcf1	Dnmt3a△IEC Day 5
GO:0048313	Golgi inheritance	5	2	0.2	0.01513	,Ywhaz,Plk5	Dnmt3a△IEC Day 5
GO:0048308	organelle inheritance	5	2	0.2	0.01513	,Ywhaz,Plk5	Dnmt3a△IEC Day 5
GO:0060416	response to growth hormone	5	2	0.2	0.01513	,Cacybp,Socs2	Dnmt3a△IEC Day 5
GO:0003071	renal system process involved in regulat...	5	2	0.2	0.01513	,Cyp11b2,Pdgfb	Dnmt3a△IEC Day 5
GO:0002366	leukocyte activation involved in immune ...	65	7	2.64	0.01549	,Bcl3,Ptgds,Ywhaz,Clcf1,Tsc1,Cd177,Il23a	Dnmt3a△IEC Day 5
GO:0051656	establishment of organelle localization	81	8	3.29	0.01626	,Ptgds,Ran,Ywhaz,Pef1,Cep83,Trim58,Lsg1,Myo1d	Dnmt3a△IEC Day 5
GO:0002263	cell activation involved in immune respo...	66	7	2.68	0.01676	,Bcl3,Ptgds,Ywhaz,Clcf1,Tsc1,Cd177,Il23a	Dnmt3a△IEC Day 5
GO:0048512	circadian behavior	14	3	0.57	0.01724	,Ptgds,Naglu,Btbd9	Dnmt3a△IEC Day 5
GO:0002181	cytoplasmic translation	14	3	0.57	0.01724	,Pkm,Zfp385a,Eif4b	Dnmt3a△IEC Day 5
GO:0042110	T cell activation	98	9	3.98	0.0173	,Bcl3,Laptm5,Scgb1a1,Slc46a2,Mink1,Tsc1,Gimap3,Il23a,H2-Ea	Dnmt3a△IEC Day 5
GO:0050731	positive regulation of peptidyl-tyrosine...	52	6	2.11	0.01785	,Hgf,Pdgfb,Clcf1,Mlst8,Tex101,Il23a	Dnmt3a△IEC Day 5
GO:0045321	leukocyte activation	204	15	8.29	0.01788	,Bcl3,Laptm5,Ptgds,Scgb1a1,Ywhaz,Slc46a2,Mink1,Clcf1,Tex101,Tsc1,Cd177,Gimap3,Il23a,Pcid2,H2-Ea	Dnmt3a△IEC Day 5
GO:1904019	epithelial cell apoptotic process	26	4	1.06	0.01956	,Arf6,Rb1,Sort1,Krit1	Dnmt3a△IEC Day 5
GO:0002444	myeloid leukocyte mediated immunity	26	4	1.06	0.01956	,Ptgds,Ywhaz,Cd177,Ddx1	Dnmt3a△IEC Day 5
GO:0007622	rhythmic behavior	15	3	0.61	0.02092	,Ptgds,Naglu,Btbd9	Dnmt3a△IEC Day 5
GO:0001775	cell activation	227	16	9.22	0.02112	,Bcl3,Laptm5,Pdgfb,Ptgds,Scgb1a1,Ywhaz,Slc46a2,Mink1,Clcf1,Tex101,Tsc1,Cd177,Gimap3,Il23a,Pcid2,H2-Ea	Dnmt3a△IEC Day 5
GO:0050867	positive regulation of cell activation	85	8	3.45	0.02121	,Pdgfb,Clcf1,Tex101,Cd177,Gimap3,Il23a,Pcid2,H2-Ea	Dnmt3a△IEC Day 5
GO:0002705	positive regulation of leukocyte mediate...	40	5	1.62	0.02175	,Clcf1,Cd177,Gimap3,Il23a,Ddx1	Dnmt3a△IEC Day 5
GO:0002888	positive regulation of myeloid leukocyte...	6	2	0.24	0.0221	,Cd177,Ddx1	Dnmt3a△IEC Day 5
GO:0051546	keratinocyte migration	6	2	0.24	0.0221	,Arf6,Epb41l4b	Dnmt3a△IEC Day 5
GO:0040036	regulation of fibroblast growth factor r...	6	2	0.24	0.0221	,Pdgfb,Prkd2	Dnmt3a△IEC Day 5
GO:0045838	positive regulation of membrane potentia...	6	2	0.24	0.0221	,Mtln,Gimap3	Dnmt3a△IEC Day 5
GO:0061462	protein localization to lysosome	6	2	0.24	0.0221	,Laptm5,Sort1	Dnmt3a△IEC Day 5
GO:2000516	positive regulation of CD4-positive, alp...	6	2	0.24	0.0221	,Gimap3,Il23a	Dnmt3a△IEC Day 5
GO:0006896	Golgi to vacuole transport	6	2	0.24	0.0221	,Laptm5,Sort1	Dnmt3a△IEC Day 5
GO:0043372	positive regulation of CD4-positive, alp...	6	2	0.24	0.0221	,Gimap3,Il23a	Dnmt3a△IEC Day 5
GO:0046426	negative regulation of receptor signalin...	6	2	0.24	0.0221	,Bcl3,Socs2	Dnmt3a△IEC Day 5
GO:2001135	regulation of endocytic recycling	6	2	0.24	0.0221	,Atp9a,Ndrg4	Dnmt3a△IEC Day 5
GO:0006012	galactose metabolic process	6	2	0.24	0.0221	,Galk1,Galm	Dnmt3a△IEC Day 5
GO:0044092	negative regulation of molecular functio...	230	16	9.34	0.02358	,Anxa4,Bcl3,Cdkn2c,Hgf,Itih4,Pdgfb,Ppp1r1b,Rb1,Sort1,Sfrp5,Tsc1,Ctnnbip1,Serpina10,Ccm2l,Pcid2,Cd109	Dnmt3a△IEC Day 5
GO:0050865	regulation of cell activation	138	11	5.6	0.02374	,Laptm5,Pdgfb,Scgb1a1,Slc46a2,Clcf1,Tex101,Cd177,Gimap3,Il23a,Pcid2,H2-Ea	Dnmt3a△IEC Day 5
GO:0002763	positive regulation of myeloid leukocyte...	16	3	0.65	0.02499	,Rb1,Ctnnbip1,Il23a	Dnmt3a△IEC Day 5
GO:0030212	hyaluronan metabolic process	16	3	0.65	0.02499	,Itih4,Pdgfb,Hyal5	Dnmt3a△IEC Day 5
GO:0050868	negative regulation of T cell activation	16	3	0.65	0.02499	,Laptm5,Scgb1a1,Gimap3	Dnmt3a△IEC Day 5
GO:0043367	CD4-positive, alpha-beta T cell differen...	16	3	0.65	0.02499	,Bcl3,Gimap3,Il23a	Dnmt3a△IEC Day 5
GO:0002286	T cell activation involved in immune res...	16	3	0.65	0.02499	,Bcl3,Tsc1,Il23a	Dnmt3a△IEC Day 5
GO:0002761	regulation of myeloid leukocyte differen...	28	4	1.14	0.02515	,Rb1,Ctnnbip1,Il23a,Cul4a	Dnmt3a△IEC Day 5
GO:0022408	negative regulation of cell-cell adhesio...	28	4	1.14	0.02515	,Laptm5,Scgb1a1,Gimap3,Ccm2l	Dnmt3a△IEC Day 5
GO:0030155	regulation of cell adhesion	159	12	6.46	0.02724	,Laptm5,Pdgfb,Scgb1a1,Meltf,Mink1,Epb41l4b,Tsc1,Gimap3,Il23a,Prkd2,Ccm2l,H2-Ea	Dnmt3a△IEC Day 5
GO:0002252	immune effector process	142	11	5.77	0.0286	,Bcl3,Laptm5,Ptgds,Ywhaz,Clcf1,Tsc1,Cd177,Gimap3,Il23a,Ddx1,H2-Ea	Dnmt3a△IEC Day 5
GO:0035710	CD4-positive, alpha-beta T cell activati...	17	3	0.69	0.02946	,Bcl3,Gimap3,Il23a	Dnmt3a△IEC Day 5
GO:0060295	regulation of cilium movement involved i...	7	2	0.28	0.03012	,Tex101,Bbs2	Dnmt3a△IEC Day 5
GO:0046854	phosphatidylinositol phosphate biosynthe...	7	2	0.28	0.03012	,Socs2,Bpnt2	Dnmt3a△IEC Day 5
GO:0050798	activated T cell proliferation	7	2	0.28	0.03012	,Laptm5,Il23a	Dnmt3a△IEC Day 5
GO:2001028	positive regulation of endothelial cell ...	7	2	0.28	0.03012	,Pdgfb,Prkd2	Dnmt3a△IEC Day 5
GO:0043029	T cell homeostasis	7	2	0.28	0.03012	,Slc46a2,Gimap3	Dnmt3a△IEC Day 5
GO:1904893	negative regulation of receptor signalin...	7	2	0.28	0.03012	,Bcl3,Socs2	Dnmt3a△IEC Day 5
GO:1902019	regulation of cilium-dependent cell moti...	7	2	0.28	0.03012	,Tex101,Bbs2	Dnmt3a△IEC Day 5
GO:0006623	protein targeting to vacuole	7	2	0.28	0.03012	,Laptm5,Sort1	Dnmt3a△IEC Day 5
GO:0060445	branching involved in salivary gland mor...	7	2	0.28	0.03012	,Hgf,Pdgfb	Dnmt3a△IEC Day 5
GO:0097284	hepatocyte apoptotic process	7	2	0.28	0.03012	,Arf6,Rb1	Dnmt3a△IEC Day 5
GO:0002694	regulation of leukocyte activation	126	10	5.12	0.03118	,Laptm5,Scgb1a1,Slc46a2,Clcf1,Tex101,Cd177,Gimap3,Il23a,Pcid2,H2-Ea	Dnmt3a△IEC Day 5
GO:0030217	T cell differentiation	59	6	2.4	0.03132	,Bcl3,Slc46a2,Mink1,Tsc1,Gimap3,Il23a	Dnmt3a△IEC Day 5
GO:0050863	regulation of T cell activation	59	6	2.4	0.03132	,Laptm5,Scgb1a1,Slc46a2,Gimap3,Il23a,H2-Ea	Dnmt3a△IEC Day 5
GO:0030534	adult behavior	44	5	1.79	0.03154	,Ppp1r1b,Cend1,Tsc1,Bbs2,Btbd9	Dnmt3a△IEC Day 5
GO:0030203	glycosaminoglycan metabolic process	30	4	1.22	0.03163	,Itih4,Pdgfb,Hyal5,Bpnt2	Dnmt3a△IEC Day 5
GO:0051146	striated muscle cell differentiation	76	7	3.09	0.03357	,Cacybp,Nkx2-5,Ntn3,Rb1,Sort1,Tsc1,Mtln	Dnmt3a△IEC Day 5
GO:0048646	anatomical structure formation involved ...	280	18	11.37	0.03404	,Phox2a,Bcl3,Hgf,Nkx2-5,Ntn3,Pkm,Tead4,Ywhaz,Zfp385a,Mmp20,Sfrp5,Cend1,Tsc1,Pef1,Krit1,Prkd2,Phldb1,Cd109	Dnmt3a△IEC Day 5
GO:0032456	endocytic recycling	18	3	0.73	0.03432	,Arf6,Atp9a,Ndrg4	Dnmt3a△IEC Day 5
GO:1903038	negative regulation of leukocyte cell-ce...	18	3	0.73	0.03432	,Laptm5,Scgb1a1,Gimap3	Dnmt3a△IEC Day 5
GO:0098876	vesicle-mediated transport to the plasma...	31	4	1.26	0.0352	,Arf6,Atp9a,Bbs2,Ndrg4	Dnmt3a△IEC Day 5
GO:0022037	metencephalon development	31	4	1.26	0.0352	,Phox2a,Naglu,Cend1,Trnp1	Dnmt3a△IEC Day 5
GO:0051640	organelle localization	111	9	4.51	0.03547	,Ptgds,Ran,Ywhaz,Pef1,Cep83,Trim58,Lsg1,Ndrg4,Myo1d	Dnmt3a△IEC Day 5
GO:0006650	glycerophospholipid metabolic process	61	6	2.48	0.03613	,Pdgfb,Plcb3,Crls1,Socs2,Serinc2,Bpnt2	Dnmt3a△IEC Day 5
GO:0002696	positive regulation of leukocyte activat...	78	7	3.17	0.03793	,Clcf1,Tex101,Cd177,Gimap3,Il23a,Pcid2,H2-Ea	Dnmt3a△IEC Day 5
GO:0043434	response to peptide hormone	78	7	3.17	0.03793	,Cacybp,Cyp11b2,Pkm,Rb1,Sort1,Tsc1,Socs2	Dnmt3a△IEC Day 5
GO:0046488	phosphatidylinositol metabolic process	32	4	1.3	0.03899	,Pdgfb,Plcb3,Socs2,Bpnt2	Dnmt3a△IEC Day 5
GO:0003073	regulation of systemic arterial blood pr...	32	4	1.3	0.03899	,Cyp11b2,Pdgfb,Plcb3,Smtn	Dnmt3a△IEC Day 5
GO:0061081	positive regulation of myeloid leukocyte...	8	2	0.32	0.0391	,Laptm5,Ddx1	Dnmt3a△IEC Day 5
GO:0046638	positive regulation of alpha-beta T cell...	8	2	0.32	0.0391	,Gimap3,Il23a	Dnmt3a△IEC Day 5
GO:0022410	circadian sleep/wake cycle process	8	2	0.32	0.0391	,Ptgds,Btbd9	Dnmt3a△IEC Day 5
GO:2001026	regulation of endothelial cell chemotaxi...	8	2	0.32	0.0391	,Pdgfb,Prkd2	Dnmt3a△IEC Day 5
GO:0050856	regulation of T cell receptor signaling ...	8	2	0.32	0.0391	,Laptm5,Prkd2	Dnmt3a△IEC Day 5
GO:0035767	endothelial cell chemotaxis	8	2	0.32	0.0391	,Pdgfb,Prkd2	Dnmt3a△IEC Day 5
GO:0010765	positive regulation of sodium ion transp...	8	2	0.32	0.0391	,Nkx2-5,Gpd1l	Dnmt3a△IEC Day 5
GO:0050802	circadian sleep/wake cycle, sleep	8	2	0.32	0.0391	,Ptgds,Btbd9	Dnmt3a△IEC Day 5
GO:0150117	positive regulation of cell-substrate ju...	8	2	0.32	0.0391	,Arf6,Tsc1	Dnmt3a△IEC Day 5
GO:0010803	regulation of tumor necrosis factor-medi...	8	2	0.32	0.0391	,Laptm5,Sharpin	Dnmt3a△IEC Day 5
GO:2000514	regulation of CD4-positive, alpha-beta T...	8	2	0.32	0.0391	,Gimap3,Il23a	Dnmt3a△IEC Day 5
GO:0046457	prostanoid biosynthetic process	8	2	0.32	0.0391	,Ptgds,Prxl2b	Dnmt3a△IEC Day 5
GO:0001516	prostaglandin biosynthetic process	8	2	0.32	0.0391	,Ptgds,Prxl2b	Dnmt3a△IEC Day 5
GO:0043370	regulation of CD4-positive, alpha-beta T...	8	2	0.32	0.0391	,Gimap3,Il23a	Dnmt3a△IEC Day 5
GO:0072666	establishment of protein localization to...	8	2	0.32	0.0391	,Laptm5,Sort1	Dnmt3a△IEC Day 5
GO:0042088	T-helper 1 type immune response	8	2	0.32	0.0391	,Bcl3,Il23a	Dnmt3a△IEC Day 5
GO:0007431	salivary gland development	8	2	0.32	0.0391	,Hgf,Pdgfb	Dnmt3a△IEC Day 5
GO:0007435	salivary gland morphogenesis	8	2	0.32	0.0391	,Hgf,Pdgfb	Dnmt3a△IEC Day 5
GO:0002720	positive regulation of cytokine producti...	19	3	0.77	0.03957	,Laptm5,Gimap3,Ddx1	Dnmt3a△IEC Day 5
GO:0021695	cerebellar cortex development	19	3	0.77	0.03957	,Naglu,Cend1,Trnp1	Dnmt3a△IEC Day 5
GO:2000573	positive regulation of DNA biosynthetic ...	19	3	0.77	0.03957	,Hgf,Pdgfb,Prkd2	Dnmt3a△IEC Day 5
GO:0045621	positive regulation of lymphocyte differ...	19	3	0.77	0.03957	,Gimap3,Il23a,Pcid2	Dnmt3a△IEC Day 5
GO:0007162	negative regulation of cell adhesion	47	5	1.91	0.04044	,Laptm5,Scgb1a1,Meltf,Gimap3,Ccm2l	Dnmt3a△IEC Day 5
GO:0051249	regulation of lymphocyte activation	97	8	3.94	0.04231	,Laptm5,Scgb1a1,Slc46a2,Clcf1,Gimap3,Il23a,Pcid2,H2-Ea	Dnmt3a△IEC Day 5
GO:0002702	positive regulation of production of mol...	33	4	1.34	0.04301	,Laptm5,Clcf1,Gimap3,Ddx1	Dnmt3a△IEC Day 5
GO:0019724	B cell mediated immunity	33	4	1.34	0.04301	,Bcl3,Clcf1,Gimap3,H2-Ea	Dnmt3a△IEC Day 5
GO:0016064	immunoglobulin mediated immune response	33	4	1.34	0.04301	,Bcl3,Clcf1,Gimap3,H2-Ea	Dnmt3a△IEC Day 5
GO:0006022	aminoglycan metabolic process	33	4	1.34	0.04301	,Itih4,Pdgfb,Hyal5,Bpnt2	Dnmt3a△IEC Day 5
GO:0050730	regulation of peptidyl-tyrosine phosphor...	64	6	2.6	0.04419	,Hgf,Pdgfb,Clcf1,Mlst8,Tex101,Il23a	Dnmt3a△IEC Day 5
GO:0007159	leukocyte cell-cell adhesion	64	6	2.6	0.04419	,Laptm5,Scgb1a1,Cd177,Gimap3,Il23a,H2-Ea	Dnmt3a△IEC Day 5
GO:0034394	protein localization to cell surface	20	3	0.81	0.0452	,Arf6,Cd177,Gpd1l	Dnmt3a△IEC Day 5
GO:0032091	negative regulation of protein binding	20	3	0.81	0.0452	,Pdgfb,Ctnnbip1,Ccm2l	Dnmt3a△IEC Day 5
GO:0006661	phosphatidylinositol biosynthetic proces...	20	3	0.81	0.0452	,Pdgfb,Socs2,Bpnt2	Dnmt3a△IEC Day 5
GO:2000379	positive regulation of reactive oxygen s...	20	3	0.81	0.0452	,Pdgfb,Dcxr,Cd177	Dnmt3a△IEC Day 5
GO:0007626	locomotory behavior	65	6	2.64	0.04711	,Ppp1r1b,Naglu,Zfp385a,Cend1,Tsc1,Btbd9	Dnmt3a△IEC Day 5
GO:0007030	Golgi organization	34	4	1.38	0.04725	,Kifc3,Ywhaz,Plk5,Fam174b	Dnmt3a△IEC Day 5
GO:0046474	glycerophospholipid biosynthetic process	34	4	1.38	0.04725	,Pdgfb,Crls1,Socs2,Bpnt2	Dnmt3a△IEC Day 5
GO:0061082	myeloid leukocyte cytokine production	9	2	0.37	0.04895	,Laptm5,Ddx1	Dnmt3a△IEC Day 5
GO:0002347	response to tumor cell	9	2	0.37	0.04895	,Laptm5,Plk5	Dnmt3a△IEC Day 5
GO:0006636	unsaturated fatty acid biosynthetic proc...	9	2	0.37	0.04895	,Ptgds,Prxl2b	Dnmt3a△IEC Day 5
GO:0015909	long-chain fatty acid transport	11	3	0.17	0.00057	,Fabp5,Abcd3,Pla2g2e	Common Day 5
GO:0060999	positive regulation of dendritic spine d...	12	3	0.19	0.00075	,Dbnl,Rac1,Baiap2	Common Day 5
GO:0034605	cellular response to heat	15	3	0.24	0.0015	,Prkaca,Clpb,Tfec	Common Day 5
GO:0015718	monocarboxylic acid transport	19	3	0.3	0.00305	,Abcd3,Pla2g2e,Slc16a12	Common Day 5
GO:0035418	protein localization to synapse	20	3	0.32	0.00355	,Asic2,Rapgef4,Baiap2	Common Day 5
GO:0007283	spermatogenesis	127	7	2	0.00362	,Bik,Bmp8b,Prkaca,Mei1,Tdrd7,Spata2,Hfm1	Common Day 5
GO:0010770	positive regulation of cell morphogenesi...	22	3	0.35	0.00469	,Dbnl,Rac1,Baiap2	Common Day 5
GO:0010447	response to acidic pH	7	2	0.11	0.0049	,Asic2,Asic1	Common Day 5
GO:0071467	cellular response to pH	8	2	0.13	0.00647	,Asic2,Asic1	Common Day 5
GO:0007281	germ cell development	76	5	1.2	0.00662	,Bmp8b,Prkaca,Mei1,Tdrd7,Hfm1	Common Day 5
GO:0061001	regulation of dendritic spine morphogene...	9	2	0.14	0.00824	,Dbnl,Baiap2	Common Day 5
GO:1901798	positive regulation of signal transducti...	10	2	0.16	0.01019	,Trp73,Rpl37,Rpl37rt	Common Day 5
GO:0051154	negative regulation of striated muscle c...	10	2	0.16	0.01019	,Bhlha15,Frs2	Common Day 5
GO:0097178	ruffle assembly	11	2	0.17	0.01233	,Dbnl,Rac1	Common Day 5
GO:0042771	intrinsic apoptotic signaling pathway in...	11	2	0.17	0.01233	,Trp73,Phlda3	Common Day 5
GO:0070266	necroptotic process	11	2	0.17	0.01233	,Itpk1,Spata2	Common Day 5
GO:0021543	pallium development	31	3	0.49	0.01236	,Lhx5,Rac1,Trp73	Common Day 5
GO:0031529	ruffle organization	12	2	0.19	0.01464	,Dbnl,Rac1	Common Day 5
GO:0016601	Rac protein signal transduction	12	2	0.19	0.01464	,Dbnl,Rac1	Common Day 5
GO:0050909	sensory perception of taste	12	2	0.19	0.01464	,Asic2,Asic1	Common Day 5
GO:0000959	mitochondrial RNA metabolic process	12	2	0.19	0.01464	,Slc25a33,Trmt5	Common Day 5
GO:0050773	regulation of dendrite development	33	3	0.52	0.01467	,Dbnl,Rapgef4,Baiap2	Common Day 5
GO:0072331	signal transduction by p53 class mediato...	33	3	0.52	0.01467	,Trp73,Phlda3,Rpl37,Rpl37rt	Common Day 5
GO:0006261	DNA-dependent DNA replication	33	3	0.52	0.01467	,Prim1,Dnaja3,Baz1a	Common Day 5
GO:0042593	glucose homeostasis	61	4	0.96	0.01516	,Fabp5,Bhlha15,Prkaca,Rac1	Common Day 5
GO:0033500	carbohydrate homeostasis	61	4	0.96	0.01516	,Fabp5,Bhlha15,Prkaca,Rac1	Common Day 5
GO:0007264	small GTPase mediated signal transductio...	94	5	1.48	0.0158	,Dbnl,Rac1,Rapgef4,Dnaja3,Baiap2	Common Day 5
GO:1901888	regulation of cell junction assembly	34	3	0.54	0.01591	,Asic2,Prkaca,Rac1	Common Day 5
GO:0043457	regulation of cellular respiration	13	2	0.21	0.01713	,Prkaca,Slc25a33	Common Day 5
GO:0050775	positive regulation of dendrite morphoge...	13	2	0.21	0.01713	,Dbnl,Baiap2	Common Day 5
GO:0097300	programmed necrotic cell death	13	2	0.21	0.01713	,Itpk1,Spata2	Common Day 5
GO:0006260	DNA replication	65	4	1.03	0.01876	,Prim1,Rac1,Dnaja3,Baz1a	Common Day 5
GO:0042391	regulation of membrane potential	99	5	1.56	0.01938	,Asic2,Asic1,Rapgef4,Slc25a33,Baiap2	Common Day 5
GO:0070306	lens fiber cell differentiation	14	2	0.22	0.01979	,Tdrd7,Frs2	Common Day 5
GO:0001510	RNA methylation	15	2	0.24	0.0226	,Wtap,Trmt5	Common Day 5
GO:0030833	regulation of actin filament polymerizat...	39	3	0.62	0.02298	,Dbnl,Rac1,Baiap2	Common Day 5
GO:0007005	mitochondrion organization	104	5	1.64	0.02346	,Bik,Bhlha15,Trp73,Slc25a33,Dnaja3	Common Day 5
GO:0030968	endoplasmic reticulum unfolded protein r...	16	2	0.25	0.02557	,Bhlha15,Creb3l3	Common Day 5
GO:0001954	positive regulation of cell-matrix adhes...	16	2	0.25	0.02557	,Rac1,Plekha2	Common Day 5
GO:0006635	fatty acid beta-oxidation	16	2	0.25	0.02557	,Acads,Abcd3	Common Day 5
GO:0001836	release of cytochrome c from mitochondri...	16	2	0.25	0.02557	,Bik,Trp73	Common Day 5
GO:0050805	negative regulation of synaptic transmis...	16	2	0.25	0.02557	,Asic1,Rapgef4	Common Day 5
GO:0030041	actin filament polymerization	41	3	0.65	0.02621	,Dbnl,Rac1,Baiap2	Common Day 5
GO:0099177	regulation of trans-synaptic signaling	147	6	2.32	0.02765	,Asic1,Fabp5,Prkaca,Rac1,Rapgef4,Baiap2	Common Day 5
GO:0008064	regulation of actin polymerization or de...	42	3	0.66	0.02792	,Dbnl,Rac1,Baiap2	Common Day 5
GO:1901890	positive regulation of cell junction ass...	17	2	0.27	0.02868	,Asic2,Rac1	Common Day 5
GO:0046470	phosphatidylcholine metabolic process	17	2	0.27	0.02868	,Fabp5,Pla2g2e	Common Day 5
GO:0070265	necrotic cell death	17	2	0.27	0.02868	,Itpk1,Spata2	Common Day 5
GO:0030832	regulation of actin filament length	43	3	0.68	0.02968	,Dbnl,Rac1,Baiap2	Common Day 5
GO:0051962	positive regulation of nervous system de...	75	4	1.18	0.02995	,Asic2,Dbnl,Trp73,Baiap2	Common Day 5
GO:0031644	regulation of nervous system process	44	3	0.69	0.03149	,Fabp5,Rapgef4,Baiap2	Common Day 5
GO:0030838	positive regulation of actin filament po...	18	2	0.28	0.03194	,Rac1,Baiap2	Common Day 5
GO:0072332	intrinsic apoptotic signaling pathway by...	18	2	0.28	0.03194	,Trp73,Phlda3	Common Day 5
GO:0051148	negative regulation of muscle cell diffe...	18	2	0.28	0.03194	,Bhlha15,Frs2	Common Day 5
GO:0021766	hippocampus development	18	2	0.28	0.03194	,Lhx5,Trp73	Common Day 5
GO:0035556	intracellular signal transduction	576	15	9.09	0.03302	,Bmp8b,Dbnl,Bhlha15,Mt1,Prkaca,Rac1,Clpb,Trp73,Phlda3,Rapgef4,Rpl37,Rpl37rt,Erp29,Dnaja3,Baiap2,Frs2	Common Day 5
GO:0008406	gonad development	46	3	0.73	0.0353	,Bik,Rac1,Spata2	Common Day 5
GO:0008154	actin polymerization or depolymerization	46	3	0.73	0.0353	,Dbnl,Rac1,Baiap2	Common Day 5
GO:2000241	regulation of reproductive process	46	3	0.73	0.0353	,Prkaca,Rac1,Zan	Common Day 5
GO:1990845	adaptive thermogenesis	47	3	0.74	0.03729	,Bmp8b,Fabp5,Gatm	Common Day 5
GO:0045137	development of primary sexual characteri...	47	3	0.74	0.03729	,Bik,Rac1,Spata2	Common Day 5
GO:0031667	response to nutrient levels	81	4	1.28	0.03823	,Bmp8b,Bhlha15,Gatm,Mars1	Common Day 5
GO:1901796	regulation of signal transduction by p53...	20	2	0.32	0.03888	,Trp73,Rpl37,Rpl37rt	Common Day 5
GO:0061640	cytoskeleton-dependent cytokinesis	20	2	0.32	0.03888	,Mei1,Snx18	Common Day 5
GO:0048469	cell maturation	49	3	0.77	0.04145	,Bhlha15,Prkaca,Rac1	Common Day 5
GO:0099504	synaptic vesicle cycle	49	3	0.77	0.04145	,Ddc,Prkaca,Rapgef4	Common Day 5
GO:0032271	regulation of protein polymerization	49	3	0.77	0.04145	,Dbnl,Rac1,Baiap2	Common Day 5
GO:0021537	telencephalon development	49	3	0.77	0.04145	,Lhx5,Rac1,Trp73	Common Day 5
GO:0008361	regulation of cell size	49	3	0.77	0.04145	,Dbnl,Rac1,Trp73	Common Day 5
GO:0048477	oogenesis	21	2	0.33	0.04254	,Mei1,Hfm1	Common Day 5
GO:0046546	development of primary male sexual chara...	21	2	0.33	0.04254	,Bik,Spata2	Common Day 5
GO:0009062	fatty acid catabolic process	21	2	0.33	0.04254	,Acads,Abcd3	Common Day 5
GO:0048814	regulation of dendrite morphogenesis	21	2	0.33	0.04254	,Dbnl,Baiap2	Common Day 5
GO:0008584	male gonad development	21	2	0.33	0.04254	,Bik,Spata2	Common Day 5
GO:0042180	cellular ketone metabolic process	50	3	0.79	0.0436	,Cyp2b13,Fabp5,Coq10a	Common Day 5
GO:0099024	plasma membrane invagination	22	2	0.35	0.04632	,Rac1,Snx18	Common Day 5
GO:0045333	cellular respiration	52	3	0.82	0.04809	,Prkaca,Slc25a33,Coq10a	Common Day 5
GO:0015718	monocarboxylic acid transport	19	4	0.66	0.0037	,Abcd3,Syk,Pla2g2e,Slc16a12	Dnmt3a fl/fl Day12
GO:0015909	long-chain fatty acid transport	11	3	0.38	0.0056	,Abcd3,Syk,Pla2g2e	Dnmt3a fl/fl Day12
GO:0044208	'de novo' AMP biosynthetic process	5	2	0.17	0.0113	,Adssl1,Paics	Dnmt3a fl/fl Day12
GO:0042574	retinal metabolic process	5	2	0.17	0.0113	,Dhrs4,Rdh10	Dnmt3a fl/fl Day12
GO:1903305	regulation of regulated secretory pathwa...	41	5	1.43	0.0133	,Myo6,Nppc,Pou5f1,Syk,Chrna3	Dnmt3a fl/fl Day12
GO:1903963	arachidonate transport	6	2	0.21	0.0166	,Syk,Pla2g2e	Dnmt3a fl/fl Day12
GO:0050482	arachidonic acid secretion	6	2	0.21	0.0166	,Syk,Pla2g2e	Dnmt3a fl/fl Day12
GO:0021889	olfactory bulb interneuron differentiati...	6	2	0.21	0.0166	,Mir141,Mir200c	Dnmt3a fl/fl Day12
GO:0009583	detection of light stimulus	17	3	0.59	0.0198	,Asic2,Grm6,Pde6c	Dnmt3a fl/fl Day12
GO:0071900	regulation of protein serine/threonine k...	81	7	2.83	0.0222	,Ccnb2,Syk,Sfn,Erp29,Rptor,Tnxb,Trib1	Dnmt3a fl/fl Day12
GO:0006691	leukotriene metabolic process	7	2	0.24	0.0227	,Lta4h,Syk	Dnmt3a fl/fl Day12
GO:0033008	positive regulation of mast cell activat...	7	2	0.24	0.0227	,Nppc,Syk	Dnmt3a fl/fl Day12
GO:0006167	AMP biosynthetic process	7	2	0.24	0.0227	,Adssl1,Paics	Dnmt3a fl/fl Day12
GO:0030903	notochord development	7	2	0.24	0.0227	,Col2a1,Id3	Dnmt3a fl/fl Day12
GO:0043306	positive regulation of mast cell degranu...	7	2	0.24	0.0227	,Nppc,Syk	Dnmt3a fl/fl Day12
GO:0007605	sensory perception of sound	64	6	2.24	0.0234	,Asic2,Col2a1,Myo6,Triobp,Mir141,Mir200c	Dnmt3a fl/fl Day12
GO:0045055	regulated exocytosis	66	6	2.31	0.0267	,Myo6,Nppc,Pou5f1,Syk,Plek,Chrna3	Dnmt3a fl/fl Day12
GO:0010803	regulation of tumor necrosis factor-medi...	8	2	0.28	0.0296	,Syk,Spata2	Dnmt3a fl/fl Day12
GO:0050954	sensory perception of mechanical stimulu...	71	6	2.48	0.0366	,Asic2,Col2a1,Myo6,Triobp,Mir141,Mir200c	Dnmt3a fl/fl Day12
GO:0010543	regulation of platelet activation	9	2	0.31	0.0372	,Syk,Plek	Dnmt3a fl/fl Day12
GO:2001239	regulation of extrinsic apoptotic signal...	9	2	0.31	0.0372	,Col2a1,Wwox	Dnmt3a fl/fl Day12
GO:0046040	IMP metabolic process	9	2	0.31	0.0372	,Adssl1,Paics	Dnmt3a fl/fl Day12
GO:0046033	AMP metabolic process	9	2	0.31	0.0372	,Adssl1,Paics	Dnmt3a fl/fl Day12
GO:0017157	regulation of exocytosis	56	5	1.96	0.0446	,Myo6,Nppc,Pou5f1,Syk,Chrna3	Dnmt3a fl/fl Day12
GO:0009168	purine ribonucleoside monophosphate bios...	10	2	0.35	0.0454	,Adssl1,Paics	Dnmt3a fl/fl Day12
GO:0009127	purine nucleoside monophosphate biosynth...	10	2	0.35	0.0454	,Adssl1,Paics	Dnmt3a fl/fl Day12
GO:0007602	phototransduction	10	2	0.35	0.0454	,Asic2,Pde6c	Dnmt3a fl/fl Day12
GO:0060351	cartilage development involved in endoch...	10	2	0.35	0.0454	,Col2a1,Nppc	Dnmt3a fl/fl Day12
GO:0021772	olfactory bulb development	10	2	0.35	0.0454	,Mir141,Mir200c	Dnmt3a fl/fl Day12
GO:0033005	positive regulation of mast cell activat...	10	2	0.35	0.0454	,Nppc,Syk	Dnmt3a fl/fl Day12
GO:0043302	positive regulation of leukocyte degranu...	10	2	0.35	0.0454	,Nppc,Syk	Dnmt3a fl/fl Day12
GO:0002244	hematopoietic progenitor cell differenti...	39	4	1.36	0.0457	,Serpinb12,Armc6,Dhtkd1,Ppp4r2	Dnmt3a fl/fl Day12
GO:0048813	dendrite morphogenesis	39	4	1.36	0.0457	,Dbnl,Dact1,Chrna3,Shank1	Dnmt3a fl/fl Day12
GO:0042472	inner ear morphogenesis	24	3	0.84	0.0495	,Col2a1,Myo6,Triobp	Dnmt3a fl/fl Day12
GO:0006635	fatty acid beta-oxidation	16	2	0.09	0.0033	,Mtln,Acox3	Dnmt3a△IEC Day 12
GO:0001708	cell fate specification	23	2	0.13	0.0068	,Tead4,Tbx10	Dnmt3a△IEC Day 12
GO:0055088	lipid homeostasis	37	2	0.2	0.017	,Mtln,Acox3	Dnmt3a△IEC Day 12
GO:0044271	cellular nitrogen compound biosynthetic ...	950	10	5.2	0.0228	,Pkm,Tead4,Zfa-ps,Nelfe,Ctnnbip1,Eef1g,Mrpl58,Haao,Tbx10,Zbtb40	Dnmt3a△IEC Day 12
GO:0034641	cellular nitrogen compound metabolic pro...	1296	12	7.09	0.0299	,Pkm,Tead4,Zfa-ps,Nelfe,Ctnnbip1,Eef1g,Ccdc130,Mrpl58,Haao,Skiv2l,Tbx10,Zbtb40	Dnmt3a△IEC Day 12
GO:0006412	translation	131	3	0.72	0.0335	,Pkm,Eef1g,Mrpl58	Dnmt3a△IEC Day 12
GO:0002573	myeloid leukocyte differentiation	54	2	0.3	0.0346	,Ctnnbip1,Cd109	Dnmt3a△IEC Day 12
GO:0043043	peptide biosynthetic process	133	3	0.73	0.0348	,Pkm,Eef1g,Mrpl58	Dnmt3a△IEC Day 12
GO:0009165	nucleotide biosynthetic process	58	2	0.32	0.0395	,Pkm,Haao	Dnmt3a△IEC Day 12
GO:1901293	nucleoside phosphate biosynthetic proces...	58	2	0.32	0.0395	,Pkm,Haao	Dnmt3a△IEC Day 12
GO:0045664	regulation of neuron differentiation	59	4	0.52	0.00169	,Nf1,Nkx2-5,Rac1,Trp73	Common Day 12
GO:1905207	regulation of cardiocyte differentiation	8	2	0.07	0.00206	,Nkx2-5,Frs2	Common Day 12
GO:0030336	negative regulation of cell migration	65	4	0.57	0.00242	,Jup,Muc2,Nf1,Rac1	Common Day 12
GO:0021543	pallium development	31	3	0.27	0.00243	,Nf1,Rac1,Trp73	Common Day 12
GO:0051154	negative regulation of striated muscle c...	10	2	0.09	0.00328	,Nkx2-5,Frs2	Common Day 12
GO:0051241	negative regulation of multicellular org...	230	7	2.03	0.00359	,Jup,Nf1,Rac1,Trp73,Chid1,Vasn,Frs2	Common Day 12
GO:0048713	regulation of oligodendrocyte differenti...	11	2	0.1	0.00399	,Nf1,Trp73	Common Day 12
GO:0048593	camera-type eye morphogenesis	37	3	0.33	0.00405	,Hmgn1,Nf1,Frs2	Common Day 12
GO:0009612	response to mechanical stimulus	38	3	0.34	0.00437	,Jup,Rac1,Clcn6	Common Day 12
GO:0003352	regulation of cilium movement	12	2	0.11	0.00476	,Tex101,Ccdc65	Common Day 12
GO:0016601	Rac protein signal transduction	12	2	0.11	0.00476	,Nf1,Rac1	Common Day 12
GO:0010594	regulation of endothelial cell migration	40	3	0.35	0.00505	,Jup,Nf1,Rac1	Common Day 12
GO:0051932	synaptic transmission, GABAergic	13	2	0.11	0.00559	,Nf1,Rac1	Common Day 12
GO:0048568	embryonic organ development	134	5	1.18	0.00609	,Nkx2-5,Rac1,Dnajb6,Utp25,Frs2	Common Day 12
GO:0061337	cardiac conduction	14	2	0.12	0.00649	,Jup,Nkx2-5	Common Day 12
GO:0007405	neuroblast proliferation	14	2	0.12	0.00649	,Nf1,Frs2	Common Day 12
GO:0048168	regulation of neuronal synaptic plastici...	15	2	0.13	0.00745	,Nf1,Rac1	Common Day 12
GO:0001941	postsynaptic membrane organization	15	2	0.13	0.00745	,Chrnb1,Dnaja3	Common Day 12
GO:0034504	protein localization to nucleus	89	4	0.79	0.00748	,Jup,Nf1,Dnajb6,Utp25	Common Day 12
GO:0031032	actomyosin structure organization	47	3	0.42	0.00795	,Nkx2-5,Rac1,Epb41l4b	Common Day 12
GO:0006950	response to stress	817	14	7.22	0.00811	,Asic1,Casp12,Hmgn1,Mt1,Nf1,Rac1,Trp73,Ywhaz,Epb41l4b,Herc6,Chid1,Dnaja3,Mars1,Vasn	Common Day 12
GO:0060043	regulation of cardiac muscle cell prolif...	16	2	0.14	0.00846	,Nkx2-5,Trp73	Common Day 12
GO:0010662	regulation of striated muscle cell apopt...	16	2	0.14	0.00846	,Casp12,Nkx2-5	Common Day 12
GO:0001954	positive regulation of cell-matrix adhes...	16	2	0.14	0.00846	,Jup,Rac1	Common Day 12
GO:0055117	regulation of cardiac muscle contraction	16	2	0.14	0.00846	,Jup,Nkx2-5	Common Day 12
GO:0043407	negative regulation of MAP kinase activi...	16	2	0.14	0.00846	,Nf1,Trp73	Common Day 12
GO:0050805	negative regulation of synaptic transmis...	16	2	0.14	0.00846	,Asic1,Nf1	Common Day 12
GO:0043065	positive regulation of apoptotic process	149	5	1.32	0.00946	,Casp12,Muc2,Nf1,Trp73,Dnaja3	Common Day 12
GO:0030838	positive regulation of actin filament po...	18	2	0.16	0.01067	,Rac1,Mlst8	Common Day 12
GO:0043281	regulation of cysteine-type endopeptidas...	53	3	0.47	0.01107	,Casp12,Dnajb6,Dnaja3	Common Day 12
GO:0002532	production of molecular mediator involve...	19	2	0.17	0.01186	,Ywhaz,Chid1	Common Day 12
GO:0043154	negative regulation of cysteine-type end...	19	2	0.17	0.01186	,Dnajb6,Dnaja3	Common Day 12
GO:0043523	regulation of neuron apoptotic process	55	3	0.49	0.01225	,Mt1,Nf1,Trp73	Common Day 12
GO:0097435	supramolecular fiber organization	160	5	1.41	0.01264	,Nf1,Nkx2-5,Rac1,Dnajb6,Mlst8	Common Day 12
GO:0001894	tissue homeostasis	57	3	0.5	0.01349	,Muc2,Nf1,Rac1	Common Day 12
GO:0002064	epithelial cell development	57	3	0.5	0.01349	,Muc2,Rac1,Frs2	Common Day 12
GO:0003281	ventricular septum development	21	2	0.19	0.0144	,Nkx2-5,Frs2	Common Day 12
GO:0021987	cerebral cortex development	21	2	0.19	0.0144	,Nf1,Rac1	Common Day 12
GO:0042306	regulation of protein import into nucleu...	22	2	0.19	0.01575	,Jup,Nf1	Common Day 12
GO:2000116	regulation of cysteine-type endopeptidas...	61	3	0.54	0.0162	,Casp12,Dnajb6,Dnaja3	Common Day 12
GO:0006811	ion transport	308	7	2.72	0.01698	,Asic1,Chrnb1,Nf1,Nkx2-5,Ywhaz,Clcn6,Tex101	Common Day 12
GO:2000117	negative regulation of cysteine-type end...	23	2	0.2	0.01716	,Dnajb6,Dnaja3	Common Day 12
GO:0045453	bone resorption	23	2	0.2	0.01716	,Nf1,Rac1	Common Day 12
GO:0051402	neuron apoptotic process	63	3	0.56	0.01766	,Mt1,Nf1,Trp73	Common Day 12
GO:1904589	regulation of protein import	24	2	0.21	0.01861	,Jup,Nf1	Common Day 12
GO:0006260	DNA replication	65	3	0.57	0.01919	,Rac1,Dnaja3,Baz1a	Common Day 12
GO:0030029	actin filament-based process	174	7	1.54	0.00071	,Jup,Nf1,Nkx2-5,Rac1,Dnajb6,Epb41l4b,Mlst8	Common Day 12
GO:0032273	positive regulation of protein polymeriz...	25	2	0.22	0.02012	,Rac1,Mlst8	Common Day 12
GO:0043535	regulation of blood vessel endothelial c...	25	2	0.22	0.02012	,Jup,Nf1	Common Day 12
GO:0021761	limbic system development	25	2	0.22	0.02012	,Nf1,Trp73	Common Day 12
GO:0060249	anatomical structure homeostasis	68	3	0.6	0.02162	,Muc2,Nf1,Rac1	Common Day 12
GO:0046928	regulation of neurotransmitter secretion	27	2	0.24	0.02328	,Asic1,Nf1	Common Day 12
GO:0009408	response to heat	27	2	0.24	0.02328	,Nf1,Dnaja3	Common Day 12
GO:0051588	regulation of neurotransmitter transport	28	2	0.25	0.02493	,Asic1,Nf1	Common Day 12
GO:1901214	regulation of neuron death	74	3	0.65	0.02696	,Mt1,Nf1,Trp73	Common Day 12
GO:0060429	epithelium development	267	6	2.36	0.02836	,Muc2,Nf1,Nkx2-5,Rac1,Itpk1,Frs2	Common Day 12
GO:0046849	bone remodeling	30	2	0.27	0.02837	,Nf1,Rac1	Common Day 12
GO:0043534	blood vessel endothelial cell migration	30	2	0.27	0.02837	,Jup,Nf1	Common Day 12
GO:0006952	defense response	343	7	3.03	0.02885	,Asic1,Casp12,Trp73,Ywhaz,Herc6,Chid1,Dnaja3	Common Day 12
GO:0023061	signal release	133	4	1.18	0.02887	,Asic1,Nf1,Rac1,Ywhaz	Common Day 12
GO:0009628	response to abiotic stimulus	251	8	2.22	0.00133	,Asic1,Hmgn1,Jup,Nf1,Rac1,Clcn6,Dnaja3,Vasn	Common Day 12
GO:0014013	regulation of gliogenesis	31	2	0.27	0.03016	,Nf1,Trp73	Common Day 12
GO:0008306	associative learning	31	2	0.27	0.03016	,Asic1,Nf1	Common Day 12
GO:0043524	negative regulation of neuron apoptotic ...	32	2	0.28	0.032	,Mt1,Trp73	Common Day 12
GO:0055007	cardiac muscle cell differentiation	32	2	0.28	0.032	,Nkx2-5,Frs2	Common Day 12
GO:0097306	cellular response to alcohol	32	2	0.28	0.032	,Jup,Mir709	Common Day 12
GO:0043066	negative regulation of apoptotic process	205	5	1.81	0.03308	,Mt1,Nkx2-5,Trp73,Dnajb6,Dnaja3	Common Day 12
GO:0010467	gene expression	1259	17	11.13	0.03332	,Casp12,Hmgn1,Jup,Mageb3,Nf1,Nkx2-5,Rac1,Trp73,Dnajb6,Epb41l4b,Chid1,Mrpl14,Eif4b,Dnaja3,Utp25,Mars1,Zfp523	Common Day 12
GO:0006261	DNA-dependent DNA replication	33	2	0.29	0.03387	,Dnaja3,Baz1a	Common Day 12
GO:2000027	regulation of animal organ morphogenesis	33	2	0.29	0.03387	,Rac1,Frs2	Common Day 12
GO:0003279	cardiac septum development	33	2	0.29	0.03387	,Nkx2-5,Frs2	Common Day 12
GO:0035295	tube development	280	6	2.47	0.03474	,Jup,Nf1,Nkx2-5,Trp73,Ywhaz,Itpk1	Common Day 12
GO:0046822	regulation of nucleocytoplasmic transpor...	35	2	0.31	0.03775	,Jup,Nf1	Common Day 12
GO:0035270	endocrine system development	35	2	0.31	0.03775	,Nf1,Nkx2-5	Common Day 12
GO:0043280	positive regulation of cysteine-type end...	35	2	0.31	0.03775	,Casp12,Dnaja3	Common Day 12
GO:0070997	neuron death	85	3	0.75	0.03844	,Mt1,Nf1,Trp73	Common Day 12
GO:0052548	regulation of endopeptidase activity	85	3	0.75	0.03844	,Casp12,Dnajb6,Dnaja3	Common Day 12
GO:0021700	developmental maturation	85	3	0.75	0.03844	,Nf1,Rac1,Ywhaz	Common Day 12
GO:0043069	negative regulation of programmed cell d...	215	5	1.9	0.03944	,Mt1,Nkx2-5,Trp73,Dnajb6,Dnaja3	Common Day 12
GO:0048562	embryonic organ morphogenesis	87	3	0.77	0.04075	,Nkx2-5,Rac1,Frs2	Common Day 12
GO:1903531	negative regulation of secretion by cell	37	2	0.33	0.04179	,Asic1,Nf1	Common Day 12
GO:0003231	cardiac ventricle development	37	2	0.33	0.04179	,Nkx2-5,Frs2	Common Day 12
GO:0009791	post-embryonic development	37	2	0.33	0.04179	,Hmgn1,Trp73	Common Day 12
GO:0032970	regulation of actin filament-based proce...	89	3	0.79	0.04314	,Jup,Rac1,Mlst8	Common Day 12
GO:0010634	positive regulation of epithelial cell m...	38	2	0.34	0.04387	,Rac1,Epb41l4b	Common Day 12
GO:0051336	regulation of hydrolase activity	222	5	1.96	0.04432	,Casp12,Nf1,Dnajb6,Mlst8,Dnaja3	Common Day 12
GO:0032535	regulation of cellular component size	90	3	0.8	0.04436	,Rac1,Trp73,Mlst8	Common Day 12
GO:0006954	inflammatory response	153	4	1.35	0.04484	,Casp12,Trp73,Ywhaz,Chid1	Common Day 12
GO:2001056	positive regulation of cysteine-type end...	39	2	0.34	0.04599	,Casp12,Dnaja3	Common Day 12
GO:0030833	regulation of actin filament polymerizat...	39	2	0.34	0.04599	,Rac1,Mlst8	Common Day 12
GO:0010951	negative regulation of endopeptidase act...	39	2	0.34	0.04599	,Dnajb6,Dnaja3	Common Day 12
GO:0050678	regulation of epithelial cell proliferat...	93	3	0.82	0.04812	,Hmgn1,Nf1,Frs2	Common Day 12
GO:0008037	cell recognition	40	2	0.35	0.04814	,Ywhaz,Tex101	Common Day 12
GO:0044085	cellular component biogenesis	643	10	5.68	0.04935	,Jup,Nkx2-5,Rac1,Trp73,Ywhaz,Dnajb6,Mlst8,Eif4b,Ccdc65,Utp25	Common Day 12
GO:0046903	secretion	230	5	2.03	0.05032	,Asic1,Nf1,Rac1,Trp73,Ywhaz	Common Day 12
GO:0030041	actin filament polymerization	41	2	0.36	0.05033	,Rac1,Mlst8	Common Day 12
GO:0051048	negative regulation of secretion	41	2	0.36	0.05033	,Asic1,Nf1	Common Day 12
GO:0035239	tube morphogenesis	231	5	2.04	0.0511	,Jup,Nf1,Nkx2-5,Trp73,Ywhaz	Common Day 12
GO:0048598	embryonic morphogenesis	160	4	1.41	0.05141	,Nkx2-5,Rac1,Dnajb6,Frs2	Common Day 12
GO:0048514	blood vessel morphogenesis	160	4	1.41	0.05141	,Jup,Nf1,Nkx2-5,Ywhaz	Common Day 12
GO:2001235	positive regulation of apoptotic signali...	42	2	0.37	0.05256	,Nf1,Trp73	Common Day 12
GO:0008064	regulation of actin polymerization or de...	42	2	0.37	0.05256	,Rac1,Mlst8	Common Day 12
GO:0072594	establishment of protein localization to...	97	3	0.86	0.05337	,Jup,Nf1,Ywhaz	Common Day 12
GO:0048732	gland development	98	3	0.87	0.05473	,Nf1,Nkx2-5,Frs2	Common Day 12
GO:0007612	learning	43	2	0.38	0.05482	,Asic1,Nf1	Common Day 12
GO:1900180	regulation of protein localization to nu...	43	2	0.38	0.05482	,Jup,Nf1	Common Day 12
GO:0006457	protein folding	43	2	0.38	0.05482	,Dnajb6,Dnaja3	Common Day 12
GO:0030832	regulation of actin filament length	43	2	0.38	0.05482	,Rac1,Mlst8	Common Day 12
GO:0006812	cation transport	237	5	2.09	0.05596	,Asic1,Chrnb1,Nkx2-5,Ywhaz,Tex101	Common Day 12
GO:0042391	regulation of membrane potential	99	3	0.88	0.0561	,Asic1,Chrnb1,Jup	Common Day 12
GO:1902905	positive regulation of supramolecular fi...	44	2	0.39	0.05712	,Rac1,Mlst8	Common Day 12
GO:0099643	signal release from synapse	44	2	0.39	0.05712	,Asic1,Nf1	Common Day 12
GO:0071241	cellular response to inorganic substance	44	2	0.39	0.05712	,Mt1,Mir709	Common Day 12
GO:0007269	neurotransmitter secretion	44	2	0.39	0.05712	,Asic1,Nf1	Common Day 12
GO:0030036	actin cytoskeleton organization	154	6	1.36	0.0021	,Nf1,Nkx2-5,Rac1,Dnajb6,Epb41l4b,Mlst8	Common Day 12
GO:0060285	cilium-dependent cell motility	45	2	0.4	0.05945	,Tex101,Ccdc65	Common Day 12
GO:0001539	cilium or flagellum-dependent cell motil...	45	2	0.4	0.05945	,Tex101,Ccdc65	Common Day 12
