# Supplementary material for: DNA methyltransferase 3A controls intestinal epithelial barrier function and regeneration in the colon
Source: Nat Commun. 2022 Oct 21;13:6266. doi: 10.1038/s41467-022-33844-2 (PMC9587301; doi:10.1038/s41467-022-33844-2)
Supplement: Supplementary file 18 — Source Data [file 41467_2022_33844_MOESM18_ESM.xlsx]

## Sheet: Figure 1
	Figure 1a
	DNMT3A						DNMT3B						DNMT1
	Healthy	non inflamed CD	non inflamed UC	inflamed CD	inflamed UC		Healthy	non inflamed CD	non inflamed UC	inflamed CD	inflamed UC		HC	CD n.inf	CD inf	UC n.inf	UC inf
	0.0125052	0.0100458	0.0116676	0.00804401	0.00880353		0.0016924	0.00133942	0.00175676	0.00111005	0.00266305		0.012185	0.0066597	0.00948331	0.0101973	0.0177969
	0.0104602	0.00400313	0.0124049	0.0107835	0.00264409		0.00100739	0.00062056	0.00251952	0.00159621	0.00058157		0.0106178	0.0112257	0.0039105	0.0116806	0.00605222
	0.0114029	0.00841196	0.0159271	0.015191	0.0115576		0.00109632	0.00114321	0.00240949	0.00236816	0.00173282		0.0111838	0.00287831	0.0138239	0.0118238	0.0147888
	0.00924688	0.00753345	0.00773976	0.00688868	0.00690471		0.00100566	0.00240009	0.00111898	0.00097516	0.0009623		0.00930604	0.00632523	0.00594968	0.00791505	0.00839111
	0.00472202	0.0142992	0.0165577	0.00815722	0.00429022		0.00097739	0.00178497	0.00085339	0.00259886	0.00073633		0.00852061	0.0122658	0.00725266	0.009731	0.0039121
	0.0124975	0.0151681	0.00758596	0.00616842	0.0111496		0.00135148	0.00245148	0.001209	0.0009217	0.00181365		0.0163083	0.00756953	0.00539481	0.00840785	0.0139551
	0.0136965	0.00566544	0.00967455	0.0090661	0.00805648		0.00135123	0.00081127	0.00162345	0.00107019	0.0019563		0.00924332	0.00435301	0.00796266	0.00749725	0.00913044
	0.0118563	0.00989786	0.00784374	0.00420763	0.0105082		0.00163374	0.00239033	0.00052393	0.0007381	0.00237999		0.00945811	0.00734916	0.00300481	0.0125592	0.0152026
	0.0146372	0.00582149	0.0115174	0.0136171	0.0041943		0.00186144	0.00085799	0.00210618	0.00184439	0.00113465		0.0106581	0.00978164	0.0151937	0.00776009	0.00624177
	0.00898994	0.00944391	0.014176	0.00567292	0.00677295		0.00186433	0.0009104	0.00091884	0.00078327	0.00165814		0.00870423	0.00508025	0.00706488	0.00679698	0.00577876
	0.0137212	0.00990004	0.00606381	0.0114408	0.00657521		0.00115614	0.00156452	0.00165887	0.0015745	0.00156328		0.0148738	0.00718783	0.00396033	0.0158622	0.00917538
	0.0116116	0.00870194	0.00993923	0.00372053	0.00698792		0.0010924	0.00156232	0.00114275	0.00078984	0.00124457		0.00588802	0.00676583	0.00655433	0.00565599	0.00953423
	0.00766574	0.00651764	0.00774889	0.00643248	0.0100861		0.00128684	0.00155283	0.00101296	0.00094726	0.00195409		0.00647773	0.00460595	0.00586522	0.00940098	0.010474
	0.0101978	0.00942388	0.00710127	0.0138008	0.00678908		0.00156125	0.00164907	0.00100973	0.0013989	0.00060101		0.00999504	0.00886473	0.00730824	0.00631832	0.00683313
	0.00843618	0.00652251	0.00638248	0.00509188	0.00642342		0.00028286	0.0012542	0.00060689	0.00059221	0.0008571		0.00512048	0.00868869	0.0044079	0.0131605	0.00578479
	0.0101371	0.00729264	0.00726334	0.0144071	0.00596751		0.00106444	0.00096537	0.0016387	0.00107621	0.00268098		0.00235165	0.00985507	0.00762579	0.008973	0.0167022
	0.0112184	0.00416982	0.00910959	0.00484884	0.0143808		0.00093336	0.0010141	0.00102558	0.0011144	0.00131563		0.00991725	0.00628928	0.00588486	0.00776724	0.00556227
	0.0108634	0.0112022	0.00811327	0.0104821	0.0072251		0.00218247	0.00199837	0.00189921	0.00207928	0.00125909		0.00819565	0.0093343	0.0092388	0.00724588	0.0154134
	0.0212181	0.0124486	0.0104971	0.00443783	0.00684537		0.00133455	0.00188364	0.00137857	0.00095138	0.00155677		0.00878985	0.00998136	0.00952743	0.00926025	0.00676118
	0.00898151	0.00916689	0.0111154	0.00796243	0.00788029		0.00085169	0.00185415	0.00120079	0.0015552	0.00096265		0.00373858	0.0112979	0.00920836	0.0105734	0.00846926
	0.00728937	0.0114265	0.00495889	0.00868337	0.00981788		0.00155078	0.00102384	0.00132836	0.00127649	0.00145464		0.0149675	0.00911629	0.00816854	0.00658996	0.0116063
	0.0181348	0.00387145	0.00809754	0.00686254	0.0142457		0.00126218	0.00039149	0.00163675	0.00127064	0.00170313		0.0176719	0.00691918	0.010919	0.00693383	0.0106832
	0.0111994	0.00868056	0.0107802	0.0100627	0.00682846		0.00263624	0.00138716	0.00122007	0.00147551	0.00145645		0.00897911	0.00770047	0.00897751	0.0170793	0.0138682
	0.0165401	0.00627104	0.0102674	0.0117687	0.00526071		0.00139273	0.00167959	0.00052347	0.00210695	0.00126866		0.0199034	0.00964631	0.0122554	0.0154777	0.0117104
	0.00923835	0.00722716	0.00534937	0.004933	0.0106216		0.00153807	0.00110084	0.00104613	0.00085192	0.00121777		0.014334	0.0101518	0.00750019	0.0112177	0.0113058
	0.0148594	0.00693877	0.00563156	0.00818037	0.0062928		0.00157053	0.00147042	0.00161513	0.00081046	0.00117462		0.009553	0.00868506	0.00630197	0.00866555	0.00964912
	0.0124248	0.0120035	0.00547121	0.00803539	0.00713847		0.00063405	0.00152143	0.00107463	0.00100982	0.00134441		0.00233049	0.00746951	0.0124051	0.00878566	0.0101939
	0.00748987	0.00593562	0.0068124	0.0042599	0.00396052		0.00291395	0.00155707	0.00116192	0.00105057	0.00086402		0.00827813	0.00620217	0.00856907	0.00814336	0.0234774
	0.012948	0.00806589	0.00613517	0.00466279	0.00477714		0.00284916	0.00100655		0.00096782	0.00099619		0.0178293	0.0100475	0.00876737	0.0069933	0.00593739
	0.0215173	0.00876165		0.00687189				0.00182443		0.00128703			0.0199189	0.0119175	0.0128436	0.00886446	0.00966216
		0.00593562						0.00155707						0.00620217
		0.00876165						0.00182443						0.0119175
	Figure 1b
	DNMT3A				CCND1				CXCL10
	Healthy	CD non infl.	CD infl.		Healthy	CD non infl.	CD infl.		Healthy	CD non infl.	CD infl.
	0.0501555	0.018899	0.015539		0.00304	0.000421	0.00146		2.12e-06	2.02e-05	2.01e-05
	0.0419002	0.013275	0.01426		0.00372	0.000957	0.00251		4.3e-07	1.55e-05	1.34e-05
	0.0361105	0.012784	0.016122			0.000509	0.000982			1.63e-05	1.98e-05
	Figure 1c					KDA
						∼250
	DNMT3A					∼130
	Healthy	CD non infl.	CD infl.		DNMT3A	∼100
	1.03	1.28	0.21			∼70
	1.13	0.33	0.26
	0.64	0.47	0.14			∼55
	1.22	0.78	0.5
		0.41	0.72			∼35
			0.29			∼25
						∼15
						KDA
					GAPDH	∼55
						∼35
						∼25
						∼15

## Sheet: Figure 6
	Figure 6a			Figure 6b			Figure 6c						Figure 6d				Figure 6e
	WT	ΔDNMT3A		WT	ΔDNMT3A			Intercellular distance		WT	ΔDNMT3A			WT	ΔDNMT3A			Intercellular distance		Dnmt3a fl/fl	Dnmt3a ΔIEC
	197.1	140.53		96.1	54.5					12	22			1172	486.8					25.53	33.23
	444.99	101.09		81.8	53.2					13	27			1104.8	383.6					23.76	30.46
	234	178.38		77.3	49.9					15	22			1050.8	482					27.62	37.68
	409.03	259.1		80.6	50.9					13	19			447.2	408.8
	403.89	107.36		68.5	52.3					12	22			814.4	531.2
	329.89	113.75		88.2	53.5									1114.4	399.2			Apical junctional complex(nm)		Dnmt3a fl/fl	Dnmt3a ΔIEC
	249.16	99.88		68.7	44.9									606.8	502.4					324.33	254.33
	224.48	87.7		64	42.3			Apical junctional complex(nm)		WT	ΔDNMT3A			1041.2	484.4					385.4	274
	870.38	66.73		74.2	43.1					400	99.8			1073.6	390.8					415.6	302.8
	364.63	102.36		85	46.4					416.5	281.2			964.4	561.2
	431.46	243.6		78.9	60.9					183.8	170.3			1062.8	480.8
	513.19	226.19		90.3	57.1					311.5	223.2			868.4	441.2
	716.64	101.05		100	67.8					363.4	168.6
	350.64	130.65		88.9	82.5					436.6	156.9
	871.65	152.35		94.1	70.8					302.7	126.5
	556.26	149.34		87.7	48.7					408.1
	239.95	130.21		91.8	69.7
	362.03	208.03		84.3	76.2
	298.59	159.02		84.2	64.9
	307.48	190.12		87.7	63.8
	357.55	227.75
	208.85	210.59
	269.31	73.08
	371.63	134.66		Figure 6f	Dnmt3a fl/fl	Dnmt3aΔIEC			Figure 6g	Dnmt3Afl/fl	Dnmt3AΔIEC		Figure 6h	Dnmt3Afl/fl	Dnmt3AΔIEC
	371.63	126.01			63.36	36.63				0.160962	0.374805			16.6155	46.5234
	579.03	143.58			65.67	27.06				0.103768	0.409468			15.2163	40.4019
	113.79	144.89			69.96	26.07				0.0707972	0.406484			12.243	21.8625
	200.52	144.89			88.11	77.22				0.326749	0.156121			9.4446	34.2804
	357.55	170.16			67.98	36.63				0.0822192	0.382871				17.8398
	296.85	139.06			83.16	58.74				0.0883092	0.338518				59.2911
	257.17	95.97			43.56	25.41				0.136755	0.167115
	253.28	103.55			45.54	22.77				0.188469	0.142655
	518.55	60.15			44.88	23.1				0.0784919	0.102273
	233.72	89.9			43.89	21.78				0.27038	0.280129
	323.11	229.76			45.21	23.43
	348.07	65.78			40.92	20.79
	256.3	150.17			47.85	24.75
	300.75	307.4			46.2	24.42
	209.7	147.67			40.26	23.1
	233.6	107.46			44.55	21.12

## Sheet: Figure 7
Figure 7a
	Days	0	2	4	5	7	9	10	12	14	15	17	19	20	22	24	25	27	29	30
	Dnmt3a fl/fl	100	104.192	104.378	99.6274	93.4327	96.525	102.841	104.611	104.099	105.822	104.285	105.31	107.545	107.219	108.244	105.915	107.08	109.595	110.387
		100	100.461	97.6422	92.7217	85.8022	95.875	99.0774	99.3337	100.666	101.589	99.9487	105.741	107.073	106.817	105.023	104.408	104.921	111.174	111.738
		100	99.3862	100.567	97.5921	87.2049	102.5	98.4419	97.6865	96.8366	94.0038	98.3475	102.314	101.416	102.738	100.803	100.378	101.228	103.069	103.872
		100	103.032	104.223	98.3216	84.353	106.4	96.1018	106.605	105.414	103.249	104.656	107.309	105.685	111.37	109.908	111.532	112.561	113.156	116.946
		100	100.254	100.914	94.467	84.8223	103.35	96.5482	99.5431	100.254	100.355	97.9695	105.381	105.888	106.904	107.766	105.127	107.513	114.213	118.274
		100	105.361	105.963	100.164	90.7549	108.1	106.455	104.267	104.759	104.869	107.166	111.105	110.886	112.363	107.33	107.768	103.501	114.223	118.162
	Dnmt3a ΔIEC	100	99.053	101.136	92.0928	86.0322	99.75	96.2595	100	100	99.7633	103.741	106.866	104.83	106.013	107.008	103.835	101.941	108.428	111.269
		100	101.005	102.01	96.1244	81.3876	93.3	90	98.3254	100.383	99.6172	100.431	105.742	106.077	108.756	107.703	107.177	107.847	114.545	116.746
		100	99.0141	101.408	97.8873	96.338	98.45	101.408	100.329	101.408	99.9061	86.2441	91.2207	98.8732	104.038	100.563	99.4836	102.958	101.69	105.164
		100	101.125	104.389	95.7231	84.4119	104.15	91.1086	95.1604	94.7665	94.4288	89.9831	97.1863	100.225	102.138	101.013	99.0996	93.5284	99.2122	105.796
		100	97.6281	97.5332	91.1765	79.7913	105.4	86.5275	89.7533	92.0778	90.9393	86.4326	95.778	94.5446	96.1575	94.4972	95.2087	93.074	99.8102	101.518
		100	99.4865	100.747	95.7516	83.24	110.95	96.1718	97.8992	95.6116	96.4519	94.8179	98.9729	101.214	101.727	101.494	100.373	101.401	104.155	106.443
Figure 7b	Days	Dnmt3a fl/fl						Dnmt3a ΔIEC
	0	0	0	0	0	0	0	0	0	0	0	0	0
	5	1	4	2	5	5	1	9	6	2	4	3
	10	0	1	2	1	2	0	1	3	0	3	4	1
	15	2	3	5	2	1	5	5	4	7	5	6
	20	0	1	1	1	0	0	0	0	2	2	2	0
	25	2	2	3	0	2	2	5	5	3	4
	30	0	0	0	0	0	0	0	0	1	2	0	0
Figure 7c	Olfm4						Figure 7e	Fecal blood						Figure 7f	Day 5		Day 12				Figure 7g	Day 5		Day 12				Day 5		Day 12
		Dnmt3a fl/fl	Dnmt3a ΔIEC						Dnmt3a fl/fl	Dnmt3a ΔIEC					Dnmt3a fl/fl	Dnmt3a ΔIEC	Dnmt3a fl/fl	Dnmt3a ΔIEC			Muc2	Dnmt3a fl/fl	Dnmt3a ΔIEC	Dnmt3a fl/fl	Dnmt3a ΔIEC		Axin 2	Dnmt3a fl/fl	Dnmt3a ΔIEC	Dnmt3a fl/fl	Dnmt3a ΔIEC
		0.049	0.025						2	3					3.66667	4	5.6	4.5				1.21475743	0.78332772	0.50084221	0.43896959			0.00197786	0.00251736	0.00379798	0.00246485
		0.106	0.022						1	2					3.5	2.33333	8.3	3.4				0.36946582	0.22422625	0.65020791	0.4209844			0.00030736	0.0008279	0.00358714	0.00262969
		0.043	0.006						2	4					3.66667	3.16667	10.3	2.4				0.64369898	0.1327347	1.08117091	0.22715301			0.00043403	0.00039445	0.00495259	0.00211093
		0.02	0.011						2	4						1.33333	5.6	1.8				0.27136474	0.94052682	1.16156984	0.34431901			0.00071032	0.00134575	0.00579041	0.00151574
		0.087	0.018						2	4						1.33333	4	3.4				0.54087892	0.99772928	0.44872502	0.22313858			0.00113733	0.00116167	0.00296407	0.00223179
		0.062	0.04						2	4							5.2	6.9						0.724045	0.152784					0.00380925	0.00159985
										4														0.730805	0.623862					0.00379913	0.00206329
	Ccnd1																							0.477332						0.00217196
		Dnmt3a fl/fl	Dnmt3a ΔIEC
		0.0177136	0.00714178
		0.0310879	0.00335842																			Day 5		Day 12				Day 5		Day 12
		0.0125515	0.00174024																		Tff3	Dnmt3a fl/fl	Dnmt3a ΔIEC	Dnmt3a fl/fl	Dnmt3a ΔIEC		Lgr5	Dnmt3a fl/fl	Dnmt3a ΔIEC	Dnmt3a fl/fl	Dnmt3a ΔIEC
		0.00518658	0.00157766																			0.450157	0.371904	0.512989	0.372032			0.000404	0.000692	0.001363	0.001043
		0.0228367	0.00300587																			0.359111	0.184411	0.412224	0.434974			8.51e-05	0.000469	0.001544	0.0007
		0.017319	0.00556269																			0.585605	0.464741	0.523042	0.203204			0.000193	0.000443	0.002254	0.000849
																						0.304708	0.427946	0.409235	0.300826			0.000339	0.000508	0.001677	0.000926
																						0.702222	0.447202	0.53812	0.319193			0.000568	0.00068	0.001391	0.00069
																								0.628071	0.300721					0.001467	0.000585
																								0.497063	0.484813					0.0008	0.000518
																								0.396392						0.00091

## Sheet: Figure 8
Figure 8a	Ocln				Figure 8b				Figure 8c	Ocln	Day 5		Day 12			Figure 8d	Day 5	Day 12	Day 5	Day 12
		Dnmt3a fl/fl	Dnmt3a ΔIEC			Dnmt3Afl/fl	Dnmt3AΔIEC				Dnmt3a fl/fl	Dnmt3a ΔIEC	Dnmt3a fl/fl	Dnmt3a ΔIEC			Dnmt3a fl/fl	Dnmt3a fl/fl	Dnmt3a ΔIEC	Dnmt3a ΔIEC
		0.0482442	0.00955188			0.151487	0.0541826				0.0106316	0.0068723	0.0107576	0.0089618			2.09	1.41	2.41	1.57
		0.0222585	0.0214705			0.165924	0.0462927				0.0079243	0.0086595	0.0082123	0.0092842			8.03	1.34	3.98	2.63
		0.0268953	0.0036917			0.171089	0.093433				0.0091026	0.0126563	0.010121	0.0059475			2.2	2	2.69	2.91
		0.00975259	0.00839647			0.21234	0.0761249				0.0049564	0.0078696	0.0110907	0.0086266			5.32	1.65	2.82	6.09
		0.0246974	0.0186976			0.169514	0.0683795				0.0072616	0.0097661	0.0085166	0.0074013			3.75	1.8	3.03	1.83
		0.035984	0.0206745										0.010107	0.0073273				1.79		1.66
													0.0104128	0.0069634						3.07
	Ctnnb1												0.009365							3.87
		Dnmt3a fl/fl	Dnmt3a ΔIEC
		0.0581128	0.0220894							Ctnnb1	Day 5		Day 12
		0.105623	0.0552838								Dnmt3a fl/fl	Dnmt3a ΔIEC	Dnmt3a fl/fl	Dnmt3a ΔIEC
		0.0462148	0.00656268								0.035476	0.030301	0.041493	0.028478
		0.0262871	0.0168805								0.026169	0.02493	0.035292	0.024231
		0.0760188	0.0267003								0.04735	0.067944	0.038023	0.028656
		0.0669859	0.0446096								0.022367	0.025773	0.043285	0.037163
											0.038983	0.03471	0.031907	0.023873
	Cdh1												0.035959	0.024433
		Dnmt3a fl/fl	Dnmt3a ΔIEC										0.041868	0.032577
		0.0581128	0.0220894										0.029718
		0.105623	0.0552838
		0.0462148	0.00656268							Cdh1	Day 5		Day 12
		0.0262871	0.0168805								Dnmt3a fl/fl	Dnmt3a ΔIEC	Dnmt3a fl/fl	Dnmt3a ΔIEC
		0.0760188	0.0267003								0.021109	0.018821	0.02937	0.015357
		0.0669859	0.0446096								0.014358	0.013683	0.024089	0.014655
											0.018992	0.017057	0.026169	0.015882
											0.009868	0.016758	0.02937	0.018517
	ZO-1	Dnmt3a fl/fl	Dnmt3a ΔIEC								0.01647	0.018472	0.019424	0.012327
		0.0384333	0.00803771										0.022166	0.013941
		0.0227656	0.012082										0.02365	0.019573
		0.0187431	0.000616761
		0.00717652	0.0042289
		0.0280181	0.01042
		0.0317082	0.0136449

## Sheet: Suppl. Fig 1
		Suppl. fig 1a	Healthy	CD non infl.	CD infl.
			0,36	0,43	0,51		DNMT3A	KDA
			0,52	0,35	0,18			∼250
			0,49	0,51	0,33			∼130
			0,65	0,38	0,11			∼100
			0,95	0,4				∼70
								∼55
								∼35
								∼25
								∼15
							GAPDH	KDA
								∼55
								∼35
								∼25
								∼15
		Suppl. Fig 1b	Dnmt3a					Dnmt3b
			PBS	TNF	IFN	LPS		PBS	TNF	IFN	LPS
			0,002743	0,002083	0,002414	0,002204		0,000433	0,000415	0,000404	0,000459
			0,002778	0,002348	0,002319	0,002829		0,000446	0,000442	0,000411	0,000524
			0,003429	0,002117	0,002453	0,002662		0,00043	0,000484	0,0004	0,00048
			0,003578	0,002361	0,002742	0,003602
			0,002713	0,002309	0,003091	0,003036
			0,002911			0,003097
		Suppl. Fig 1c	Cxcl10					Cxcl1					Tnf
			PBS	TNF	IFN	LPS		PBS	TNF	IFN	LPS		PBS	TNF	IFN	LPS
			0,000939	0,002529	0,001361	0,001336		0,000149	0,000217	0,000109	0,000342		0,000182	0,001225	0,000173	0,000467
			0,000987	0,003122	0,00134	0,001395		0,000168	0,000287	0,000118	0,000318		0,000244	0,001164	0,00016	0,000357
			0,001131	0,002715	0,001352	0,00131		0,000153	0,000229	0,000109	0,000306		0,000189	0,000927	0,000189	0,000366

## Sheet: Suppl. Fig 2
	Suppl. Fig 2a
	DNMT3A				ACTB
	KDA				KDA
	∼250				∼250
	∼130				∼130
	∼100				∼100
	∼70				∼70
	∼55				∼55
					∼35
	∼35				∼25
	∼25

## Sheet: Suppl. Fig 3
	Suppl. Fig 3e	Dnmt3Afl/fl										Dnm3AΔIEC
	Male	25,4	23,5	24,7	27,4	27,8	27,8	24,3	24,4	25,9	27,1	26,7	24,8	24,1	25,7	27,5	28	23,2	25,9	27,1	24,7
	Female	20,8	19,7	20,1	18,9	23,5	20,5	18,5				19,2	20,7	19,8	19,2	22	18,5	18,7
	Small intestine	33,1	35	28,5	38,8	37,4	37,8	34,5	30,1	35,8	36,4	37	32,8	37,5	37,5	33,6	32,8	37,2	35,2	38,8	37,8
	Colon	8,8	9	7,8	9,9	10,2	7,3	8	9,5	8,7	8,5	9	9,1	8	8	9	8,9	8,4	8,9	8,7	8,3
	Suppl. Fig 3f
	LP	Dnmt3Afl/fl				Dnm3AΔIEC
	CD3	27,08	27,07	36,63	22,69	21,75	21,32	30,87	35,16
	CD4	13,64	8,54	7,69	12,07	11,56	18,32	7,64	10,03
	CD8	2,89	6,58	4,46	8,07	3,77	8,66	2,68	2,6
	CD11b	1,64	4,34	4,15	2,89	2,5	2,75	1,97	4,46
	CD11c	13,06	15,62	18,54	12,45	12,2	11,33	16,79	13,41
	NK	0,42	1,17	0,25	0,56	0,63	0,53	0,22	0,23
	CD19	63,57	59,15	59,61	65,21	70,02	64,11	66,54	65,9
	Suppl. Fig 3f
	MLN	Dnmt3Afl/fl				Dnm3AΔIEC
	CD3	23,8	13,6	14,62	10,34	14,7	13,23	11,82	14,73
	CD4	43,86	52,86	51,72	50,93	48,38	49,84	53,29	55,34
	CD8	26,75	26,81	29,25	29,3	29	27,06	28,7	30,7
	CD11b	0,14	0,07	0,29	0,05	0,06	0,07	0,04	0,11
	CD11c	0,82	0,6	0,74	0,82	0,93	0,7	0,73	0,92
	NK	1,21	1,9	0,62	0,67	1,12	0,98	0,7	0,67
	CD19	35,82	38,92	36,79	37,95	40,32	45,35	39,5	32,67

## Sheet: Suppl. Fig 4
Suppl. Fig 4a	WT	ΔDNMT3A		Suppl. Fig 4b	Time	WT								ΔDNMT3A
	0.918845	0.221249			T0	0.009016	0.009633	0.010789	0.009016	0.008961	0.008487	0.008362	0.008462	0.009054	0.009332	0.009079	0.00918	0.008577	0.008647	0.0086	0.008902
	0.91425	0.186913			T1	0.009067	0.010532	0.0103	0.009864	0.010409	0.010833	0.010209	0.010833	0.016292	0.011072	0.011904	0.011274	0.011204	0.012691	0.012714	0.013482
	0.77014	0.169833			T2	0.009992	0.013332	0.011302	0.01048	0.012431	0.012206	0.012131	0.012306	0.020908	0.021765	0.02227	0.018159	0.014435	0.017224	0.015202	0.018572
	0.722959	0.142358			T3	0.010429	0.016208	0.013614	0.011816	0.013928	0.01288	0.01303	0.012605	0.027768	0.027642	0.029836	0.02512	0.016712	0.020571	0.015899	0.019781
	0.911805	0.104381			T4	0.0103	0.016825	0.014924	0.012484	0.014253	0.013828	0.013778	0.015326	0.031147	0.030391	0.033543	0.030744	0.016503	0.020525	0.015922	0.022361
	0.813055	0.156392
	0.548044	0.223831
	0.408456	0.156345
	0.465227	0.177573
	0.485395	0.16097		Suppl. Fig 4c	Dnmt3afl/fl	Dnm3aΔIEC		Supl. Fig 4d				Suppl. Fig 4e						Suppl. Fig 4f		WT			ΔDNMT3A
	0.480971	0.181009			8.24	8.1			Dnmt3afl/fl	Dnm3aΔIEC			Dnmt3afl/fl	Dnm3aΔIEC					Days	606	657	683	559	539	587
	0.486266	0.176639			9.38	8.06			28.9014	9.00956			69100	1,38e+007					1	281	311	379	245	273	250
	0.354333	0.104709			8.92	8.84			18.9327	14.4031			534000	1050000					2	317	315	370	180	195	197
	1.37007	0.40235			8.62	8.78			25.7663	20.0329			2990000	2,24e+007					3	380	363	462	269	211	223
	1.68834	0.550827			10.54	9.14			26.7693	15.6651									4	658	659	747	390	348	344
	2.21662	0.64065			9.78	7.62			14.7383	11.6489									5	727	812	797	342	336	370
	1.96625	0.683203			10.37	7.49			33.6058	21.7597									6	644	651	676	410	360	374
	2.47898	0.94766

## Sheet: Suppl. Fig. 5
	Suppl. Fig 5a
		Dnmt3Afl/fl	Dnm3AΔIEC
		1.66667	1.7
		1.7	1.96667
		1.7	1.7
		1.66667	1.7
		1.76667	1.76667
		1.6	1.56667
		1.5	1.56667
		1.6	1.83333
	Suppl. fig 5 c
		Baseline		Day5		Day 12
		Dnmt3Afl/fl	Dnm3AΔIEC	Dnmt3Afl/fl	Dnm3AΔIEC	Dnmt3Afl/fl	Dnm3AΔIEC
		8.24	8.1	6.08	5.36	11.3	8.04
		9.38	8.06	6.59	3.88	10.96	7.9
		8.92	8.84	6.2	3.89	9.84	8.64
		8.62	8.78	5.07	4.06	12.02	9.61
		10.54	9.14286	5.27	4.32	8.88	7.77
		9.78333	7.61667			10.77	8.08
		10.3667	7.48571
	Suppl. Fig 5d		Day 5	Day 12	Day 5	Day 12		Suppl. Fig 5e		Day 5	Day 12	Day 5	Day 12
		Atoh1	Dnmt3a fl/fl	Dnmt3a fl/fl	Dnmt3a ΔIEC	Dnmt3a ΔIEC			Lcn2	Dnmt3a fl/fl	Dnmt3a fl/fl	Dnmt3a ΔIEC	Dnmt3a ΔIEC
			0.0011045	0.0009221	0.0008434	0.0006891				1.68e-05	0.0002126	1.78e-05	9.25e-05
			0.0004148	0.0008133	0.0006115	0.0006697				1.39e-05	0.0003704	1.3e-05	2.25e-05
			0.000608	0.0008485	0.0010898	0.0005061				2.85e-05	0.0003502	8.72e-05	1.33e-05
			0.0004803	0.0011038	0.0008381	0.0004889				4.12e-05	3.4e-05	2.14e-05	0.0002228
			0.0005222	0.0007274		0.0006101				4.34e-05	0.0001709		0.0001635
				0.001081		0.000452					0.0005281		1.98e-05
				0.0009698		0.0005979					0.0001037
				0.0006286							0.0002322
			Day 5	Day 12	Day 5	Day 12				Day 5	Day 12	Day 5	Day 12
		Notch1	Dnmt3a fl/fl	Dnmt3a fl/fl	Dnmt3a ΔIEC	Dnmt3a ΔIEC			Duox2	Dnmt3a fl/fl	Dnmt3a fl/fl	Dnmt3a ΔIEC	Dnmt3a ΔIEC
			1.47e-05	2.18e-05	1.21e-05	2.1e-05				0.0043998	0.0054953	0.0021853	0.0068902
			6.5e-06	3.74e-05	7.9e-06	1.77e-05				0.0023351	0.005933	0.0030043	0.0021104
			1.27e-05	3.9e-05	2.7e-05	1.73e-05				0.003662	0.0093986	0.0029517	0.00182
			2.02e-05	4.18e-05	1.76e-05	1.92e-05				0.0035219	0.0068188	0.0036401	0.0094936
			1.05e-05	1.94e-05		1.48e-05				0.0036498	0.0053976		0.0055012
				2.93e-05		5e-06					0.0080682		0.0022356
				3.01e-05		1.55e-05					0.0077414		0.0090654
				4.64e-05							0.0101052
